# Supplementary material for: Hap2–Ino80-facilitated transcription promotes de novo establishment of CENP-A chromatin
Source: Genes Dev. 2020 Feb 1;34(3-4):226–38. doi: 10.1101/gad.332536.119 (PMC7000912; doi:10.1101/gad.332536.119)
Supplement: Supplemental Material [file supp_gad.332536.119_Supplemental_Table_S7.xlsx]

## Sheet: Sheet1
Table S7. List of plasmids used in the study
Plasmid name	Reference
pHcc2	Folco et al., 2008
pcc2	Folco et al., 2008
pLacZ (no promoter)	Catania et al., 2015
pLacZ-POP-N13-200bp (cc2-200a)	Catania et al., 2015
pOP-1c-LacZ-200bp (cc2-200b)	Catania et al., 2015
pLM-14A-LacZ-200bp (cc2-200c)	Catania et al., 2015
pREP81X-LacZ (nmt81 promoter)	Catania et al., 2015
