# Supplementary material for: Hap2–Ino80-facilitated transcription promotes de novo establishment of CENP-A chromatin
Source: Genes Dev. 2020 Feb 1;34(3-4):226–38. doi: 10.1101/gad.332536.119 (PMC7000912; doi:10.1101/gad.332536.119)
Supplement: Supplemental Material [file supp_gad.332536.119_Supplemental_Table_S5.xlsx]

## Sheet: Sample
AP-MS: Ino80-HA
	Sample name
Ino80-HA IP	D1, D2, D3
Untagged control IP	CH1, CH2, CH3

## Sheet: proteinGroups
Protein IDs	Majority protein IDs	Peptide counts (all)	Peptide counts (razor+unique)	Peptide counts (unique)	Fasta headers	Number of proteins	Peptides	Razor + unique peptides	Unique peptides	Peptides CH1	Peptides CH2	Peptides CH3	Peptides D1	Peptides D2	Peptides D3	Razor + unique peptides CH1	Razor + unique peptides CH2	Razor + unique peptides CH3	Razor + unique peptides D1	Razor + unique peptides D2	Razor + unique peptides D3	Unique peptides CH1	Unique peptides CH2	Unique peptides CH3	Unique peptides D1	Unique peptides D2	Unique peptides D3	Sequence coverage [%]	Unique + razor sequence coverage [%]	Unique sequence coverage [%]	Mol. weight [kDa]	Sequence length	Sequence lengths	Q-value	Score	Identification type CH1	Identification type CH2	Identification type CH3	Identification type D1	Identification type D2	Identification type D3	Sequence coverage CH1 [%]	Sequence coverage CH2 [%]	Sequence coverage CH3 [%]	Sequence coverage D1 [%]	Sequence coverage D2 [%]	Sequence coverage D3 [%]	Intensity	Intensity CH1
CON__A2AB72	CON__A2AB72	2	1	1		1	2	1	1	1	1	1	2	2	2	0	0	0	1	1	1	0	0	0	1	1	1	5.1	3.5	3.5	51.152	453	453	1	-2	By matching	By matching	By matching	By MS/MS	By MS/MS	By MS/MS	1.5	1.5	1.5	5.1	5.1	5.1	0	0
CON__ENSEMBL:ENSBTAP00000007350	CON__ENSEMBL:ENSBTAP00000007350	1	1	1		1	1	1	1	1	1	1	0	0	0	1	1	1	0	0	0	1	1	1	0	0	0	0.9	0.9	0.9	192.99	1742	1742	0.0013755	2.9521	By MS/MS	By MS/MS	By MS/MS				0.9	0.9	0.9	0	0	0	0	0
CON__ENSEMBL:ENSBTAP00000014147	CON__ENSEMBL:ENSBTAP00000014147	5	5	4		1	5	5	4	5	5	5	5	4	5	5	5	5	5	4	5	4	4	4	4	3	4	53.1	53.1	46.9	11.756	113	113	0	40.51	By MS/MS	By MS/MS	By MS/MS	By MS/MS	By MS/MS	By MS/MS	53.1	53.1	53.1	53.1	45.1	53.1	415650000	60264000
CON__ENSEMBL:ENSBTAP00000024146	CON__ENSEMBL:ENSBTAP00000024146	2	2	2		1	2	2	2	0	1	1	0	0	0	0	1	1	0	0	0	0	1	1	0	0	0	1.6	1.6	1.6	164.34	1477	1477	0.0053191	2.6663		By MS/MS	By MS/MS				0	0.9	0.7	0	0	0	294040	0
CON__ENSEMBL:ENSBTAP00000024462;CON__ENSEMBL:ENSBTAP00000024466	CON__ENSEMBL:ENSBTAP00000024462;CON__ENSEMBL:ENSBTAP00000024466	5;4	5;4	5;4	;	2	5	5	5	5	5	5	5	4	5	5	5	5	5	4	5	5	5	5	5	4	5	12.6	12.6	12.6	46.543	419	419;401	0	136.48	By MS/MS	By MS/MS	By MS/MS	By MS/MS	By MS/MS	By MS/MS	12.6	12.6	12.6	12.6	9.3	12.6	16852000000	2647000000
CON__ENSEMBL:ENSP00000377550	CON__ENSEMBL:ENSP00000377550	15	7	0		1	15	7	0	8	8	9	13	9	7	2	1	1	7	3	0	0	0	0	0	0	0	30.2	18.3	0	45.771	420	420	0	10.45	By matching	By matching	By matching	By MS/MS	By MS/MS	By matching	15	13.8	14	29.5	20.7	11.7	32912000	3455400
CON__O43790;CON__Q6NT21;CON__P78385;CON__Q14533;CON__P78386;CON__Q61726	CON__O43790;CON__Q6NT21;CON__P78385;CON__Q14533;CON__P78386;CON__Q61726	6;4;4;4;4;3	5;3;3;3;3;2	5;3;3;3;3;2	;;;;;	6	6	5	5	5	4	5	4	3	4	4	3	4	3	2	3	4	3	4	3	2	3	14.8	13.4	13.4	53.5	486	486;493;493;505;507;479	0	8.5192	By MS/MS	By MS/MS	By MS/MS	By MS/MS	By MS/MS	By MS/MS	10.1	6.8	11.5	6.8	5.1	6.8	12326000	4948200
CON__O95678	CON__O95678	14	1	1		1	14	1	1	10	6	11	11	6	11	1	0	0	1	0	0	1	0	0	1	0	0	24.1	7.6	7.6	59.504	551	551	1	-2	By MS/MS	By matching	By matching	By matching	By matching	By matching	18.1	8.3	13.2	21.2	8.3	13.8	894720	343840
CON__P00761	CON__P00761	3	3	3		1	3	3	3	3	3	2	2	3	2	3	3	2	2	3	2	3	3	2	2	3	2	16.5	16.5	16.5	24.409	231	231	0	12.643	By MS/MS	By MS/MS	By MS/MS	By MS/MS	By MS/MS	By MS/MS	16.5	16.5	7.8	7.8	16.5	12.1	25875000000	3340700000
CON__P00978	CON__P00978	2	2	2		1	2	2	2	0	2	1	1	2	0	0	2	1	1	2	0	0	2	1	1	2	0	7.7	7.7	7.7	39.234	352	352	0	9.4102		By MS/MS	By matching	By matching	By MS/MS		0	7.7	2.3	2.3	7.7	0	4755400	0
CON__P02533;CON__Q6IFX2;CON__Q61782;CON__Q9D312;CON__Q8N1A0	CON__P02533	30;14;5;2;1	27;13;5;2;1	9;3;2;0;0		5	30	27	9	23	26	28	25	20	28	20	23	25	22	17	25	6	6	7	8	5	7	66.1	61.2	29.2	51.621	472	472;452;93;431;295	0	323.31	By MS/MS	By MS/MS	By MS/MS	By MS/MS	By MS/MS	By MS/MS	55.1	61.4	63.8	58.9	48.5	60.4	1605000000	214550000
CON__P02535-1	CON__P02535-1	10	1	1		1	10	1	1	10	10	10	10	8	10	1	1	1	1	0	1	1	1	1	1	0	1	16.3	4	4	57.769	570	570	0	11.638	By MS/MS	By MS/MS	By MS/MS	By MS/MS	By matching	By matching	16.3	16.3	16.3	16.3	12.3	16.3	8710900	1316200
CON__P02538;CON__Q8VED5;CON__H-INV:HIT000016045;CON__H-INV:HIT000292931	CON__P02538	37;8;3;2	20;1;0;0	1;0;0;0		4	37	20	1	30	20	32	34	20	35	17	11	16	19	10	20	1	1	1	1	1	1	56.9	37.2	1.8	60.044	564	564;531;99;443	0	148.98	By MS/MS	By MS/MS	By MS/MS	By MS/MS	By MS/MS	By MS/MS	51.1	39.4	52.7	55.1	39.4	55.3	747770000	87838000
CON__P02662	CON__P02662	5	5	5		1	5	5	5	4	5	5	4	5	5	4	5	5	4	5	5	4	5	5	4	5	5	26.1	26.1	26.1	22.975	199	199	0	10.255	By MS/MS	By MS/MS	By MS/MS	By MS/MS	By MS/MS	By MS/MS	22.1	26.1	26.1	22.1	26.1	26.1	24402000	3055800
CON__P02663	CON__P02663	2	2	2		1	2	2	2	2	2	2	1	2	2	2	2	2	1	2	2	2	2	2	1	2	2	7.2	7.2	7.2	24.348	207	207	0.0026738	2.7394	By matching	By MS/MS	By MS/MS	By MS/MS	By MS/MS	By MS/MS	7.2	7.2	7.2	3.4	7.2	7.2	12112000	2978500
CON__P02666	CON__P02666	1	1	1		1	1	1	1	1	1	1	1	1	1	1	1	1	1	1	1	1	1	1	1	1	1	9.1	9.1	9.1	23.583	209	209	0	9.1656	By MS/MS	By MS/MS	By matching	By MS/MS	By MS/MS	By MS/MS	9.1	9.1	9.1	9.1	9.1	9.1	12173000	2573800
CON__P02668	CON__P02668	3	3	3		1	3	3	3	1	3	2	2	2	2	1	3	2	2	2	2	1	3	2	2	2	2	24.3	24.3	24.3	18.974	169	169	0	27.252	By MS/MS	By MS/MS	By MS/MS	By MS/MS	By MS/MS	By MS/MS	10.7	24.3	17.2	17.2	17.2	17.2	14644000	1657400
CON__P02754	CON__P02754	4	4	4		1	4	4	4	4	4	2	3	4	4	4	4	2	3	4	4	4	4	2	3	4	4	29.6	29.6	29.6	18.281	162	162	0	10.938	By MS/MS	By MS/MS	By MS/MS	By MS/MS	By MS/MS	By MS/MS	29.6	29.6	21	17.3	29.6	29.6	26471000	4010400
CON__P02768-1	CON__P02768-1	11	7	7		1	11	7	7	6	7	10	5	6	6	3	3	7	1	2	2	3	3	7	1	2	2	18.9	13.8	13.8	69.366	609	609	0	13.639	By matching	By matching	By MS/MS	By MS/MS	By MS/MS	By MS/MS	11	11	18.9	7.1	8.2	8.4	8472600	1145900
CON__P02769	CON__P02769	40	40	36		1	40	40	36	38	39	35	39	38	38	38	39	35	39	38	38	35	35	32	35	34	34	69.9	69.9	64.7	69.293	607	607	0	323.31	By MS/MS	By MS/MS	By MS/MS	By MS/MS	By MS/MS	By MS/MS	68.7	68.7	64.9	69.9	67.7	68.2	1113600000	146120000
CON__P04258	CON__P04258	3	3	3		1	3	3	3	0	1	1	0	0	2	0	1	1	0	0	2	0	1	1	0	0	2	2.5	2.5	2.5	138.44	1466	1466	0	10.825		By MS/MS	By matching			By MS/MS	0	0.5	0.5	0	0	2	2702400	0
CON__P04259	CON__P04259	37	2	2		1	37	2	2	30	19	32	34	19	35	2	2	2	2	1	2	2	2	2	2	1	2	58.5	4.4	4.4	59.998	564	564	0	55.742	By MS/MS	By matching	By MS/MS	By MS/MS	By MS/MS	By MS/MS	51.1	37.6	52.7	56.7	37.9	56.9	15646000	1104500
CON__P04264	CON__P04264	51	48	36		1	51	48	36	45	45	48	46	43	47	43	43	46	43	41	44	32	33	34	32	31	33	62.1	62.1	52	66.017	644	644	0	323.31	By MS/MS	By MS/MS	By MS/MS	By MS/MS	By MS/MS	By MS/MS	58.5	59.2	59.9	60.7	59.5	60.7	15595000000	2213600000
CON__P07744	CON__P07744	9	2	0		1	9	2	0	7	5	7	8	5	7	0	0	0	2	0	0	0	0	0	0	0	0	10.7	3.8	0	56.283	525	525	0	4.5136	By matching	By matching	By matching	By MS/MS	By matching	By matching	6.9	6.5	6.9	10.7	6.5	6.9	4716900	0
CON__P08727;CON__P05784	CON__P08727	11;3	2;1	1;0		2	11	2	1	8	7	9	11	8	10	1	1	1	2	1	1	0	0	0	1	0	0	20.8	4.5	2.2	44.091	400	400;423	0	3.3758	By MS/MS	By matching	By matching	By MS/MS	By matching	By matching	15.8	13.2	15.8	20.8	13.2	18.5	23441000	6011100
CON__P08779;CON__Q9Z2K1;CON__Q3ZAW8	CON__P08779	30;10;10	16;2;2	15;2;2		3	30	16	15	22	21	24	23	20	30	10	8	10	12	9	16	10	8	10	11	9	15	68.5	45	45	51.267	473	473;469;474	0	250.57	By MS/MS	By MS/MS	By MS/MS	By MS/MS	By MS/MS	By MS/MS	54.8	48.4	55.2	57.1	50.7	68.5	389330000	33063000
CON__P12035	CON__P12035	13	1	1		1	13	1	1	10	7	11	10	7	11	0	0	0	0	1	0	0	0	0	0	1	0	12.7	1.4	1.4	64.503	629	629	1	-2	By matching	By matching	By matching	By matching	By MS/MS	By matching	9.7	9.1	11.3	9.5	10	9.7	463540	0
CON__P13645;CON__Q2M2I5;CON__O76015;CON__Q99456	CON__P13645	42;4;1;1	42;4;1;1	28;0;0;0		4	42	42	28	39	38	42	38	37	38	39	38	42	38	37	38	26	25	28	25	25	26	64.9	64.9	52.3	59.51	593	593;525;456;494	0	323.31	By MS/MS	By MS/MS	By MS/MS	By MS/MS	By MS/MS	By MS/MS	64.9	64.1	64.9	64.1	64.1	64.1	24464000000	3758100000
CON__P13647	CON__P13647	43	33	7		1	43	33	7	32	27	42	33	25	34	24	22	33	25	19	25	6	6	7	6	5	7	55.1	46.4	11.9	62.378	590	590	0	125.28	By MS/MS	By MS/MS	By MS/MS	By MS/MS	By MS/MS	By MS/MS	49.2	45.6	55.1	46.3	41.9	48.8	1562400000	204600000
CON__P19012	CON__P19012	12	2	2		1	12	2	2	10	8	11	9	8	8	2	0	1	1	0	0	2	0	1	1	0	0	22.4	8.3	8.3	49.167	456	456	0	4.662	By MS/MS	By matching	By MS/MS	By MS/MS	By matching	By matching	21.7	13.6	17.3	16.7	13.4	11.8	1932500	636540
CON__P19013	CON__P19013	8	3	2		1	8	3	2	2	2	3	7	3	2	0	0	0	3	1	0	0	0	0	2	1	0	14.5	6.7	4.7	63.91	594	594	0	5.2388	By matching	By matching	By matching	By MS/MS	By matching	By matching	2.7	2.7	4.4	12.8	5.1	2.7	7095100	0
CON__P20930	CON__P20930	22	22	22		1	22	22	22	11	15	15	11	4	6	11	15	15	11	4	6	11	15	15	11	4	6	16.4	16.4	16.4	435.16	4061	4061	0	45.195	By MS/MS	By MS/MS	By MS/MS	By MS/MS	By matching	By MS/MS	7.9	12.7	11.4	10.8	2.4	6.2	39708000	4458900
CON__P35527	CON__P35527	33	32	32		1	33	32	32	27	29	31	31	29	27	26	28	30	30	28	26	26	28	30	30	28	26	69.3	69.3	69.3	62.129	623	623	0	323.31	By MS/MS	By MS/MS	By MS/MS	By MS/MS	By MS/MS	By MS/MS	57.9	62.3	68.9	68.9	64.4	60.2	3236000000	399420000
CON__P35908	CON__P35908	54	54	38		1	54	54	38	48	46	51	47	42	49	48	46	51	47	42	49	33	33	36	32	30	33	87.9	87.9	73.6	65.865	645	645	0	323.31	By MS/MS	By MS/MS	By MS/MS	By MS/MS	By MS/MS	By MS/MS	86.5	79.5	86.7	85.3	76.9	85.3	11410000000	1315200000
CON__P48668	CON__P48668	37	2	0		1	37	2	0	29	19	31	34	20	35	1	0	1	2	1	2	0	0	0	0	0	0	56	3.5	0	60.024	564	564	0	3.865	By matching	By matching	By matching	By MS/MS	By matching	By MS/MS	48.4	37.6	50	54.3	39.4	54.4	41287000	731180
CON__P60413	CON__P60413	1	1	1		1	1	1	1	1	1	1	1	1	1	1	1	1	1	1	1	1	1	1	1	1	1	4.1	4.1	4.1	25.107	245	245	0	3.517	By MS/MS	By MS/MS	By MS/MS	By MS/MS	By matching	By matching	4.1	4.1	4.1	4.1	4.1	4.1	8528900	1647300
CON__Q04695	CON__Q04695	29	18	6		1	29	18	6	20	16	29	19	12	22	11	6	18	10	5	11	3	2	6	3	2	5	75	54.9	23.6	48.105	432	432	0	108.16	By MS/MS	By MS/MS	By MS/MS	By MS/MS	By MS/MS	By MS/MS	44.2	36.1	75	50.5	26.2	57.9	211230000	16883000
CON__Q05B55	CON__Q05B55	2	2	2		1	2	2	2	2	2	2	2	2	2	2	2	2	2	2	2	2	2	2	2	2	2	9.6	9.6	9.6	26.59	240	240	0	13.024	By matching	By MS/MS	By MS/MS	By matching	By MS/MS	By MS/MS	9.6	9.6	9.6	9.6	9.6	9.6	19011000	2536900
CON__Q14525;CON__Q6NTB9;CON__O76009;CON__O76011;CON__Q8IUT8;CON__Q497I4;CON__Q92764;CON__O76014;CON__Q6IFU5	CON__Q14525;CON__Q6NTB9;CON__O76009;CON__O76011;CON__Q8IUT8;CON__Q497I4	8;6;6;5;5;4;3;2;1	6;5;5;4;4;2;2;1;0	2;1;1;0;0;0;0;0;0	;;;;;	9	8	6	2	6	4	4	4	2	5	4	3	3	2	1	4	2	1	1	1	1	1	19.6	16.1	5	46.213	404	404;404;404;394;436;455;425;471;431	0	10.281	By MS/MS	By MS/MS	By MS/MS	By MS/MS	By MS/MS	By MS/MS	13.4	9.2	9.2	8.7	4	13.1	25359000	3716900
CON__Q14CN4-1;CON__Q6IME9	CON__Q14CN4-1;CON__Q6IME9	5;5	1;1	0;0	;	2	5	1	0	4	2	4	4	2	3	1	0	0	0	0	0	0	0	0	0	0	0	8	2.2	0	55.877	511	511;520	0.0099875	2.0473	By MS/MS	By matching	By matching	By matching	By matching	By matching	6.3	3.7	5.9	5.9	3.7	4.1	364620	364620
CON__Q9UE12;CON__Q15323;CON__Q9D646;CON__A2A5Y0;CON__REFSEQ:XP_986630	CON__Q9UE12;CON__Q15323;CON__Q9D646;CON__A2A5Y0;CON__REFSEQ:XP_986630	7;7;4;4;4	1;1;1;1;1	1;1;1;1;1	;;;;	5	7	1	1	5	4	4	3	1	4	1	1	1	0	0	0	1	1	1	0	0	0	17.8	3.6	3.6	47.237	416	416;416;392;416;476	0	4.9999	By MS/MS	By MS/MS	By matching	By matching	By matching	By matching	11.8	10.3	10.3	6.2	1.7	10.6	1591800	1209400
CON__Q1RMN8	CON__Q1RMN8	3	2	2		1	3	2	2	3	3	3	3	3	3	2	2	2	2	2	2	2	2	2	2	2	2	12.4	9.4	9.4	24.536	234	234	0	18.268	By MS/MS	By MS/MS	By matching	By MS/MS	By MS/MS	By MS/MS	12.4	12.4	12.4	12.4	12.4	12.4	1300200000	233430000
CON__Q2UVX4	CON__Q2UVX4	4	4	4		1	4	4	4	1	3	3	1	1	1	1	3	3	1	1	1	1	3	3	1	1	1	3.2	3.2	3.2	187.37	1662	1662	0	8.0424	By MS/MS	By MS/MS	By MS/MS	By MS/MS	By MS/MS	By MS/MS	0.6	2.2	2.2	1.1	1.1	1.1	28274000	0
CON__Q32MB2;CON__Q7RTS7	CON__Q32MB2;CON__Q7RTS7	7;6	1;1	0;0	;	2	7	1	0	5	4	6	6	4	5	1	1	1	1	1	1	0	0	0	0	0	0	9.6	2.2	0	58.923	540	540;529	0	76.072	By MS/MS	By MS/MS	By MS/MS	By MS/MS	By MS/MS	By MS/MS	5.6	5.2	7.4	7.8	5.2	5.6	117690000	26225000
CON__Q3SX28	CON__Q3SX28	1	1	1		1	1	1	1	1	1	1	1	0	0	1	1	1	1	0	0	1	1	1	1	0	0	3.5	3.5	3.5	33.012	284	284	0.0077519	2.4272	By MS/MS	By matching	By MS/MS	By matching			3.5	3.5	3.5	3.5	0	0	3653200	1104400
CON__Q3SZR3	CON__Q3SZR3	1	1	1		1	1	1	1	1	1	0	0	0	0	1	1	0	0	0	0	1	1	0	0	0	0	5.9	5.9	5.9	23.182	202	202	0	3.75	By MS/MS	By MS/MS					5.9	5.9	0	0	0	0	208580	70351
CON__Q3TTY5	CON__Q3TTY5	11	1	1		1	11	1	1	10	9	10	10	9	11	1	1	1	0	1	1	1	1	1	0	1	1	10.7	2	2	70.922	707	707	1	-2	By MS/MS	By matching	By MS/MS	By matching	By matching	By matching	10.7	10.5	10.7	8.8	10.5	10.7	2294600	599680
CON__Q3ZBD7	CON__Q3ZBD7	1	1	1		1	1	1	1	0	0	0	0	0	1	0	0	0	0	0	1	0	0	0	0	0	1	2.9	2.9	2.9	62.87	557	557	1	-2						By MS/MS	0	0	0	0	0	2.9	0	0
CON__Q5D862	CON__Q5D862	21	21	21		1	21	21	21	13	18	16	11	8	8	13	18	16	11	8	8	13	18	16	11	8	8	15.1	15.1	15.1	248.07	2391	2391	0	79.051	By MS/MS	By MS/MS	By MS/MS	By MS/MS	By MS/MS	By MS/MS	10	13	12.1	7.8	4.3	6.5	81389000	11152000
CON__Q6KB66-1;CON__Q0VBK2	CON__Q6KB66-1	8;3	8;3	8;3		2	8	8	8	5	5	8	4	3	4	5	5	8	4	3	4	5	5	8	4	3	4	19	19	19	50.525	452	452;452	0	15.889	By MS/MS	By MS/MS	By MS/MS	By MS/MS	By MS/MS	By MS/MS	10.4	10.4	19	8.4	6.9	8.8	30442000	6782100
CON__Q8N1N4-2;CON__Q7RTT2	CON__Q8N1N4-2;CON__Q7RTT2	17;17	15;15	14;14	;	2	17	15	14	10	12	17	12	12	9	8	10	15	10	10	7	8	10	14	10	10	7	31.9	29	27.1	56.964	521	521;521	0	38.042	By MS/MS	By MS/MS	By MS/MS	By MS/MS	By MS/MS	By MS/MS	19.2	22.3	31.9	25	21.7	17.9	81300000	13675000
CON__Q7Z3Y7;CON__Q148H6	CON__Q7Z3Y7;CON__Q148H6	8;4	2;1	0;0	;	2	8	2	0	6	7	8	6	5	4	1	2	2	1	0	0	0	0	0	0	0	0	11.1	4.1	0	53.025	486	486;464	0.0026918	2.7941	By MS/MS	By MS/MS	By MS/MS	By matching	By matching	By matching	8.6	10.9	11.1	8.6	6.8	6.6	2591800	705300
CON__Q7Z3Y8;CON__Q7Z3Z0;CON__Q7Z3Y9	CON__Q7Z3Y8;CON__Q7Z3Z0	7;4;2	1;1;1	1;1;1	;	3	7	1	1	5	6	7	4	3	3	1	1	1	0	0	0	1	1	1	0	0	0	11.5	1.5	1.5	49.823	459	459;450;468	1	-2	By matching	By matching	By MS/MS	By matching	By matching	By matching	8.9	11.3	11.5	7.4	5.4	5.4	2378500	763920
CON__Q7Z794	CON__Q7Z794	15	11	9		1	15	11	9	13	10	10	15	11	11	10	8	7	11	9	7	8	6	5	9	8	6	32	27	23.4	61.802	578	578	0	116.04	By MS/MS	By MS/MS	By MS/MS	By MS/MS	By MS/MS	By MS/MS	25.8	19.6	18	32	24.7	19.7	112250000	23452000
CON__Q86YZ3	CON__Q86YZ3	29	29	29		1	29	29	29	24	20	28	20	21	22	24	20	28	20	21	22	24	20	28	20	21	22	31.2	31.2	31.2	282.39	2850	2850	0	224.3	By MS/MS	By MS/MS	By MS/MS	By MS/MS	By MS/MS	By MS/MS	24.5	22	30.8	20.4	22.5	23.6	220660000	38685000
CON__Q9C075	CON__Q9C075	4	2	2		1	4	2	2	4	0	3	3	1	1	2	0	2	1	0	0	2	0	2	1	0	0	8.5	4.7	4.7	48.131	422	422	0	3.9915	By MS/MS		By MS/MS	By MS/MS	By matching	By matching	8.5	0	6.9	5.7	2.1	2.1	3739800	1391500
CON__Q9R0H5	CON__Q9R0H5	6	2	0		1	6	2	0	4	3	6	3	2	3	1	1	2	0	0	0	0	0	0	0	0	0	10.3	4.4	0	57.382	524	524	0	3.245	By MS/MS	By MS/MS	By MS/MS	By matching	By matching	By matching	6.3	5.9	10.3	4	3.6	4	2140900	0
CON__Q9TTE1	CON__Q9TTE1	2	2	2		1	2	2	2	1	0	1	1	1	1	1	0	1	1	1	1	1	0	1	1	1	1	6.6	6.6	6.6	46.203	411	411	0	3.3019	By MS/MS		By matching	By matching	By MS/MS	By MS/MS	3.6	0	2.9	2.9	2.9	2.9	1266700	486140
REV__CON__P35527	REV__CON__P35527	1	1	1		1	1	1	1	1	1	1	1	0	0	1	1	1	1	0	0	1	1	1	1	0	0	0	0	0	62.129	623	623	0.0053333	2.6852	By matching	By MS/MS	By matching	By MS/MS			0	0	0	0	0	0	19474000	325890
REV__SPAC16A10.01|SPAC16A10.01|I|DUF1212	REV__SPAC16A10.01|SPAC16A10.01|I|DUF1212	2	2	2	SPAC16A10.01|SPAC16A10.01|I|DUF1212 family protein	1	2	2	2	2	0	1	0	2	1	2	0	1	0	2	1	2	0	1	0	2	1	0	0	0	91.658	830	830	0.0027435	2.8981	By matching		By matching		By MS/MS	By MS/MS	0	0	0	0	0	0	4604900	915770
REV__SPAC17A2.08c|ntr2|I|spliceosome	REV__SPAC17A2.08c|ntr2|I|spliceosome	1	1	1	SPAC17A2.08c|ntr2|I|spliceosome complex disassembly protein Ntr2 (predicted)	1	1	1	1	1	0	1	1	1	0	1	0	1	1	1	0	1	0	1	1	1	0	0	0	0	41.874	361	361	0.0040107	2.7256	By MS/MS		By MS/MS	By MS/MS	By matching		0	0	0	0	0	0	11574000	2039000
REV__SPAC222.14c|sey1|I|GTP	REV__SPAC222.14c|sey1|I|GTP	2	2	2	SPAC222.14c|sey1|I|GTP binding protein Sey1 (predicted)	1	2	2	2	2	1	1	1	1	1	2	1	1	1	1	1	2	1	1	1	1	1	0	0	0	87.509	762	762	0.0065789	2.534	By MS/MS	By MS/MS	By matching	By matching	By matching	By matching	0	0	0	0	0	0	4060400	743570
REV__SPAC227.09|fol3|I|folylpolyglutamate	REV__SPAC227.09|fol3|I|folylpolyglutamate	1	1	1	SPAC227.09|fol3|I|folylpolyglutamate synthase Fol3 (predicted)	1	1	1	1	0	0	0	1	0	1	0	0	0	1	0	1	0	0	0	1	0	1	0	0	0	46.111	417	417	1	-2				By matching		By MS/MS	0	0	0	0	0	0	1424400	0
REV__SPAC23H4.14|vam6|I|guanyl-nucleotide	REV__SPAC23H4.14|vam6|I|guanyl-nucleotide	2	2	2	SPAC23H4.14|vam6|I|guanyl-nucleotide exchange factor, HOPS complex subunit Vam6 (predicted)	1	2	2	2	1	1	1	2	2	2	1	1	1	2	2	2	1	1	1	2	2	2	0	0	0	103.69	905	905	0.0078534	2.5138	By matching	By matching	By matching	By MS/MS	By matching	By MS/MS	0	0	0	0	0	0	119410000	5874400
REV__SPAC31G5.15|psd3|I|phosphatidylserine	REV__SPAC31G5.15|psd3|I|phosphatidylserine	2	2	2	SPAC31G5.15|psd3|I|phosphatidylserine decarboxylase Psd3	1	2	2	2	1	0	0	0	1	1	1	0	0	0	1	1	1	0	0	0	1	1	0	0	0	108.21	967	967	0.010243	2.2017	By MS/MS				By MS/MS	By matching	0	0	0	0	0	0	3316800	2553900
REV__SPAC637.09|SPAC637.09|I|ribonuclease	REV__SPAC637.09|SPAC637.09|I|ribonuclease	1	1	1	SPAC637.09|SPAC637.09|I|ribonuclease H70 (predicted)	1	1	1	1	0	0	0	1	1	1	0	0	0	1	1	1	0	0	0	1	1	1	0	0	0	71.47	631	631	1	-2				By matching	By MS/MS	By MS/MS	0	0	0	0	0	0	41819000	0
REV__SPAPB18E9.02c|ppk18|I|serine/threonine	REV__SPAPB18E9.02c|ppk18|I|serine/threonine	2	2	2	SPAPB18E9.02c|ppk18|I|serine/threonine protein kinase Ppk18 (predicted)	1	2	2	2	1	1	1	1	1	2	1	1	1	1	1	2	1	1	1	1	1	2	0	0	0	146.99	1318	1318	0.0013947	3.0644	By matching	By matching	By matching	By MS/MS	By MS/MS	By MS/MS	0	0	0	0	0	0	44535000	6711700
REV__SPBC106.19|SPBC106.19|II|Schizosaccharomyces	REV__SPBC106.19|SPBC106.19|II|Schizosaccharomyces	1	1	1	SPBC106.19|SPBC106.19|II|Schizosaccharomyces specific protein	1	1	1	1	1	1	1	1	1	1	1	1	1	1	1	1	1	1	1	1	1	1	0	0	0	59.225	515	515	1	-2	By matching	By matching	By MS/MS	By matching	By matching	By matching	0	0	0	0	0	0	122010000	22539000
REV__SPBP16F5.03c|tra1|II|SAGA	REV__SPBP16F5.03c|tra1|II|SAGA	2	2	2	SPBP16F5.03c|tra1|II|SAGA complex phosphatidylinositol pseudokinase Tra1	1	2	2	2	1	1	1	1	1	2	1	1	1	1	1	2	1	1	1	1	1	2	0	0	0	422.33	3699	3699	0.0089974	2.2883	By matching	By matching	By MS/MS	By matching	By matching	By MS/MS	0	0	0	0	0	0	15950000	863330
REV__SPCC1682.14|rpl1902|III|60S	REV__SPCC1682.14|rpl1902|III|60S	1	1	1	SPCC1682.14|rpl1902|III|60S ribosomal protein L19	1	1	1	1	0	0	1	1	0	0	0	0	1	1	0	0	0	0	1	1	0	0	0	0	0	22.753	193	193	1	-2			By MS/MS	By matching			0	0	0	0	0	0	1184000	0
REV__SPCC550.12|arp6|III|actin-like	REV__SPCC550.12|arp6|III|actin-like	1	1	1	SPCC550.12|arp6|III|actin-like protein Arp6	1	1	1	1	1	1	1	1	1	1	1	1	1	1	1	1	1	1	1	1	1	1	0	0	0	45.881	401	401	1	-2	By MS/MS	By MS/MS	By MS/MS	By MS/MS	By MS/MS	By MS/MS	0	0	0	0	0	0	1600000000	165470000
SPAC1002.04c|taf11|I|transcription	SPAC1002.04c|taf11|I|transcription	2	2	2	SPAC1002.04c|taf11|I|transcription factor TFIID complex subunit Taf11 (predicted)	1	2	2	2	0	0	0	1	2	2	0	0	0	1	2	2	0	0	0	1	2	2	13.1	13.1	13.1	22.538	199	199	0	15.587				By MS/MS	By MS/MS	By MS/MS	0	0	0	7.5	13.1	13.1	3744300	0
SPAC1006.07|SPAC1006.07|I|translation	SPAC1006.07|SPAC1006.07|I|translation	10	10	10	SPAC1006.07|SPAC1006.07|I|translation initiation factor eIF4A (predicted)	1	10	10	10	5	7	8	6	9	6	5	7	8	6	9	6	5	7	8	6	9	6	33.4	33.4	33.4	44.436	392	392	0	18.395	By MS/MS	By MS/MS	By MS/MS	By MS/MS	By MS/MS	By MS/MS	13.3	19.6	25	21.7	30.4	21.7	31285000	2760400
SPAC1071.06|arp9|I|SWI/SNF	SPAC1071.06|arp9|I|SWI/SNF	28	28	28	SPAC1071.06|arp9|I|SWI/SNF and RSC complex subunit Arp9	1	28	28	28	0	1	0	28	28	27	0	1	0	28	28	27	0	1	0	28	28	27	69.4	69.4	69.4	59.138	523	523	0	214.97		By matching		By MS/MS	By MS/MS	By MS/MS	0	3.1	0	69.4	69.4	67.3	427660000	0
SPAC1071.07c|rps1502|I|40S	SPAC1071.07c|rps1502|I|40S	7	7	3	SPAC1071.07c|rps1502|I|40S ribosomal protein S15 (predicted)	1	7	7	3	4	6	6	6	6	7	4	6	6	6	6	7	2	2	2	2	2	3	54.5	54.5	16.2	17.633	154	154	0	94.738	By MS/MS	By MS/MS	By MS/MS	By MS/MS	By MS/MS	By MS/MS	33.8	53.2	53.2	53.2	53.2	54.5	188380000	14637000
SPAC1071.10c|pma1|I|P-type;SPCC1020.01c|pma2|III|P-type	SPAC1071.10c|pma1|I|P-type	28;5	28;5	28;5	SPAC1071.10c|pma1|I|P-type proton ATPase, P3-type Pma1	2	28	28	28	28	28	27	22	18	17	28	28	27	22	18	17	28	28	27	22	18	17	39.7	39.7	39.7	99.883	919	919;1010	0	323.31	By MS/MS	By MS/MS	By MS/MS	By MS/MS	By MS/MS	By MS/MS	39.7	39.7	39.7	32.1	26.2	26.3	460850000	135490000
SPAC10F6.01c|sir1|I|sulfite	SPAC10F6.01c|sir1|I|sulfite	11	11	11	SPAC10F6.01c|sir1|I|sulfite reductase beta subunit Sir1	1	11	11	11	1	4	6	6	10	7	1	4	6	6	10	7	1	4	6	6	10	7	12.2	12.2	12.2	163.84	1473	1473	0	20.336	By matching	By MS/MS	By MS/MS	By MS/MS	By MS/MS	By MS/MS	0.8	3.3	6.4	5	10.7	6.7	13661000	151040
SPAC10F6.03c|cts1|I|CTP	SPAC10F6.03c|cts1|I|CTP	7	7	7	SPAC10F6.03c|cts1|I|CTP synthase Cts1 (predicted)	1	7	7	7	1	4	4	4	5	6	1	4	4	4	5	6	1	4	4	4	5	6	15.8	15.8	15.8	66.867	600	600	0	11.875	By MS/MS	By MS/MS	By MS/MS	By MS/MS	By MS/MS	By MS/MS	2	8	8.7	9	10.3	13.2	14021000	415820
SPAC10F6.06|vip1|I|RNA-binding	SPAC10F6.06|vip1|I|RNA-binding	2	2	2	SPAC10F6.06|vip1|I|RNA-binding protein Vip1	1	2	2	2	0	0	2	0	0	0	0	0	2	0	0	0	0	0	2	0	0	0	9.3	9.3	9.3	27.459	257	257	0	3.0732			By MS/MS				0	0	9.3	0	0	0	975950	0
SPAC10F6.08c|nht1|I|Ino80	SPAC10F6.08c|nht1|I|Ino80	22	22	22	SPAC10F6.08c|nht1|I|Ino80 complex HMG box subunit Nht1	1	22	22	22	0	0	1	22	20	21	0	0	1	22	20	21	0	0	1	22	20	21	63.3	63.3	63.3	38.243	341	341	0	323.31			By matching	By MS/MS	By MS/MS	By MS/MS	0	0	3.5	63.3	60.4	61.3	3364800000	0
SPAC10F6.13c|caa1|I|cytoplasmic	SPAC10F6.13c|caa1|I|cytoplasmic	2	2	2	SPAC10F6.13c|caa1|I|cytoplasmic aspartate aminotransferase Caa1 (predicted)	1	2	2	2	2	1	2	0	1	0	2	1	2	0	1	0	2	1	2	0	1	0	5.9	5.9	5.9	46.14	409	409	0	3.1427	By MS/MS	By matching	By MS/MS		By matching		5.9	2.9	5.9	0	2.9	0	1102800	251780
SPAC110.04c|pss1|I|heat	SPAC110.04c|pss1|I|heat	19	19	19	SPAC110.04c|pss1|I|heat shock protein Pss1	1	19	19	19	4	4	13	12	14	10	4	4	13	12	14	10	4	4	13	12	14	10	28.1	28.1	28.1	80.374	720	720	0	29.897	By MS/MS	By MS/MS	By MS/MS	By MS/MS	By MS/MS	By MS/MS	5.8	6.1	17.1	16.7	21.5	13.6	35547000	744300
SPAC1142.06|get3|I|GET	SPAC1142.06|get3|I|GET	1	1	1	SPAC1142.06|get3|I|GET complex ATPase subunit Get3 (predicted)	1	1	1	1	0	0	1	1	1	0	0	0	1	1	1	0	0	0	1	1	1	0	5.8	5.8	5.8	36.548	329	329	0.005284	2.5766			By MS/MS	By MS/MS	By MS/MS		0	0	5.8	5.8	5.8	0	582030	0
SPAC11E3.01c|swr1|I|SNF2	SPAC11E3.01c|swr1|I|SNF2	18	18	18	SPAC11E3.01c|swr1|I|SNF2 family ATP-dependent DNA helicase Swr1	1	18	18	18	1	1	1	13	14	14	1	1	1	13	14	14	1	1	1	13	14	14	17.5	17.5	17.5	149.45	1288	1288	0	36.051	By matching	By matching	By matching	By MS/MS	By MS/MS	By MS/MS	0.9	0.9	0.9	11.7	12	13.7	33754000	1753600
SPAC11E3.15|rpl22|I|60S	SPAC11E3.15|rpl22|I|60S	5	5	5	SPAC11E3.15|rpl22|I|60S ribosomal protein L22 (predicted)	1	5	5	5	3	3	3	5	4	4	3	3	3	5	4	4	3	3	3	5	4	4	49.6	49.6	49.6	13.32	117	117	0	20.603	By MS/MS	By MS/MS	By MS/MS	By MS/MS	By MS/MS	By MS/MS	31.6	31.6	31.6	49.6	39.3	39.3	88917000	5203500
SPAC11G7.02|pub1|I|HECT-type	SPAC11G7.02|pub1|I|HECT-type	1	1	1	SPAC11G7.02|pub1|I|HECT-type ubiquitin-protein ligase E3 Pub1	1	1	1	1	0	0	0	1	0	1	0	0	0	1	0	1	0	0	0	1	0	1	2.2	2.2	2.2	87.267	767	767	0	4.4113				By MS/MS		By MS/MS	0	0	0	2.2	0	2.2	372430	0
SPAC11G7.03|idh1|I|isocitrate	SPAC11G7.03|idh1|I|isocitrate	3	3	3	SPAC11G7.03|idh1|I|isocitrate dehydrogenase (NAD+) subunit 1 Idh1	1	3	3	3	0	0	0	2	3	1	0	0	0	2	3	1	0	0	0	2	3	1	10.7	10.7	10.7	38.758	356	356	0	4.7068				By MS/MS	By MS/MS	By MS/MS	0	0	0	8.1	10.7	3.1	0	0
SPAC1805.12c|uep1|I|ribosomal-ubiquitin;SPAC11G7.04|ubi1|I|ribosomal-ubiquitin;SPBC337.08c|ubi4|II|ubiquitin	SPAC1805.12c|uep1|I|ribosomal-ubiquitin;SPAC11G7.04|ubi1|I|ribosomal-ubiquitin;SPBC337.08c|ubi4|II|ubiquitin	5;5;4	1;1;0	1;1;0	SPAC1805.12c|uep1|I|ribosomal-ubiquitin fusion protein Ubi2;SPAC11G7.04|ubi1|I|ribosomal-ubiquitin fusion protein Ubi1 (predicted);SPBC337.08c|ubi4|II|ubiquitin	3	5	1	1	3	4	3	5	5	5	0	1	1	1	1	1	0	1	1	1	1	1	44.5	7.8	7.8	14.595	128	128;128;382	0.0089629	2.2047	By matching	By MS/MS	By matching	By matching	By MS/MS	By MS/MS	26.6	34.4	21.9	44.5	44.5	44.5	6034900	0
SPAC11G7.06c|mug132|I|S.	SPAC11G7.06c|mug132|I|S.	1	1	1	SPAC11G7.06c|mug132|I|S. pombe specific UPF0300 family protein 3	1	1	1	1	1	1	0	1	0	1	1	1	0	1	0	1	1	1	0	1	0	1	3.5	3.5	3.5	50.433	430	430	1	-2	By matching	By matching		By MS/MS		By matching	3.5	3.5	0	3.5	0	3.5	2020400	204330
SPAC1250.01|snf21|I|ATP-dependent	SPAC1250.01|snf21|I|ATP-dependent	73	73	71	SPAC1250.01|snf21|I|ATP-dependent DNA helicase Snf21	1	73	73	71	1	2	2	68	69	71	1	2	2	68	69	71	1	2	2	66	67	69	59.3	59.3	57	140.09	1199	1199	0	323.31	By MS/MS	By matching	By matching	By MS/MS	By MS/MS	By MS/MS	1.2	1.8	1.7	57.7	57.5	57.7	1076700000	0
SPAC1250.05|rpl3002|I|60S	SPAC1250.05|rpl3002|I|60S	3	3	3	SPAC1250.05|rpl3002|I|60S ribosomal protein L30 (predicted)	1	3	3	3	0	0	2	1	1	2	0	0	2	1	1	2	0	0	2	1	1	2	27.4	27.4	27.4	12.242	117	117	0	5.8691			By MS/MS	By MS/MS	By MS/MS	By MS/MS	0	0	12.8	12.8	12	26.5	35393000	0
SPAC12G12.04|mcp60|I|mitochondrial	SPAC12G12.04|mcp60|I|mitochondrial	25	25	25	SPAC12G12.04|mcp60|I|mitochondrial heat shock protein Hsp60/Mcp60	1	25	25	25	18	17	18	22	24	20	18	17	18	22	24	20	18	17	18	22	24	20	53.6	53.6	53.6	62.167	582	582	0	231.21	By MS/MS	By MS/MS	By MS/MS	By MS/MS	By MS/MS	By MS/MS	35.6	33.7	37.5	48.6	53.4	42.1	196840000	12852000
SPAC12G12.05c|taf9|I|SAGA	SPAC12G12.05c|taf9|I|SAGA	5	5	5	SPAC12G12.05c|taf9|I|SAGA complex/ transcription initiation factor Taf9	1	5	5	5	0	1	0	5	5	5	0	1	0	5	5	5	0	1	0	5	5	5	48.5	48.5	48.5	18.448	163	163	0	19.918		By matching		By MS/MS	By MS/MS	By MS/MS	0	8	0	48.5	48.5	48.5	27788000	0
SPAC12G12.06c|rcl1|I|rRNA	SPAC12G12.06c|rcl1|I|rRNA	2	2	2	SPAC12G12.06c|rcl1|I|rRNA processing protein Rcl1 (predicted)	1	2	2	2	0	0	0	1	2	1	0	0	0	1	2	1	0	0	0	1	2	1	10.7	10.7	10.7	39.525	363	363	0	4.7341				By MS/MS	By MS/MS	By matching	0	0	0	3.9	10.7	3.9	1626500	0
SPAC12G12.07c|SPAC12G12.07c|I|conserved	SPAC12G12.07c|SPAC12G12.07c|I|conserved	8	8	8	SPAC12G12.07c|SPAC12G12.07c|I|conserved fungal protein	1	8	8	8	5	7	5	6	8	6	5	7	5	6	8	6	5	7	5	6	8	6	29.9	29.9	29.9	45.724	412	412	0	75.541	By MS/MS	By MS/MS	By MS/MS	By MS/MS	By MS/MS	By MS/MS	21.4	27.9	15.8	25.2	29.9	21.4	23445000	3678000
SPAC1399.05c|toe1|I|transcription	SPAC1399.05c|toe1|I|transcription	3	3	3	SPAC1399.05c|toe1|I|transcription factor, zf-fungal binuclear cluster type	1	3	3	3	0	0	0	3	3	3	0	0	0	3	3	3	0	0	0	3	3	3	7	7	7	60.557	529	529	0	9.8485				By MS/MS	By MS/MS	By MS/MS	0	0	0	7	7	7	5603500	0
SPAC13F5.02c|taf7|I|transcription	SPAC13F5.02c|taf7|I|transcription	6	6	6	SPAC13F5.02c|taf7|I|transcription factor TFIID complex subunit Taf7	1	6	6	6	0	0	0	4	5	3	0	0	0	4	5	3	0	0	0	4	5	3	18.6	18.6	18.6	45	393	393	0	10.775				By MS/MS	By MS/MS	By MS/MS	0	0	0	12.2	15.8	9.7	4741100	0
SPAC13F5.05|mpd1|I|thioredoxin	SPAC13F5.05|mpd1|I|thioredoxin	2	2	2	SPAC13F5.05|mpd1|I|thioredoxin family protein Mpd1 (predicted)	1	2	2	2	1	0	1	0	2	0	1	0	1	0	2	0	1	0	1	0	2	0	7.4	7.4	7.4	40.763	363	363	0	3.2312	By matching		By matching		By MS/MS		3.3	0	3.3	0	7.4	0	536050	74684
SPAC13G6.02c|rps101|I|40S	SPAC13G6.02c|rps101|I|40S	14	6	6	SPAC13G6.02c|rps101|I|40S ribosomal protein S3a	1	14	6	6	7	8	11	13	13	13	1	2	4	6	6	6	1	2	4	6	6	6	49.6	27.8	27.8	28.488	252	252	0	12.887	By MS/MS	By matching	By MS/MS	By MS/MS	By MS/MS	By MS/MS	24.6	30.2	43.7	46.4	46.4	46.8	34496000	0
SPAC13G6.07c|rps601|I|40S	SPAC13G6.07c|rps601|I|40S	6	6	1	SPAC13G6.07c|rps601|I|40S ribosomal protein S6	1	6	6	1	3	4	5	5	6	5	3	4	5	5	6	5	0	0	1	1	1	1	38.9	38.9	7.1	27.499	239	239	0	25.923	By MS/MS	By MS/MS	By MS/MS	By MS/MS	By MS/MS	By MS/MS	18.4	26.8	33.9	33.1	38.9	33.9	39867000	1469800
SPAC13G6.11c|erg12|I|mevalonate	SPAC13G6.11c|erg12|I|mevalonate	1	1	1	SPAC13G6.11c|erg12|I|mevalonate kinase Erg12 (predicted)	1	1	1	1	0	0	0	0	1	0	0	0	0	0	1	0	0	0	0	0	1	0	4.2	4.2	4.2	43.406	404	404	0	42.042					By MS/MS		0	0	0	0	4.2	0	0	0
SPAC13G6.13|SPAC13G6.13|I|Schizosaccharomyces	SPAC13G6.13|SPAC13G6.13|I|Schizosaccharomyces	1	1	1	SPAC13G6.13|SPAC13G6.13|I|Schizosaccharomyces pombe specific protein	1	1	1	1	1	1	1	1	0	1	1	1	1	1	0	1	1	1	1	1	0	1	12.2	12.2	12.2	14.104	115	115	1	-2	By matching	By matching	By matching	By matching		By MS/MS	12.2	12.2	12.2	12.2	0	12.2	12203000	2389600
SPAC13G7.02c|ssa1|I|heat	SPAC13G7.02c|ssa1|I|heat	32	12	12	SPAC13G7.02c|ssa1|I|heat shock protein Ssa1 (predicted)	1	32	12	12	22	22	22	30	31	32	3	3	2	10	11	12	3	3	2	10	11	12	58.2	25.9	25.9	70.142	644	644	0	25.438	By matching	By MS/MS	By MS/MS	By MS/MS	By MS/MS	By MS/MS	37.6	39.4	36	54	55.1	58.2	39451000	644290
SPAC13G7.04c|mac1|I|membrane	SPAC13G7.04c|mac1|I|membrane	2	2	2	SPAC13G7.04c|mac1|I|membrane anchored protein Mac1	1	2	2	2	0	0	0	2	2	1	0	0	0	2	2	1	0	0	0	2	2	1	6.2	6.2	6.2	81.715	756	756	0.0065531	2.5183				By matching	By MS/MS	By MS/MS	0	0	0	6.2	6.2	2.4	2394200	0
SPAC13G7.08c|crb3|I|WD	SPAC13G7.08c|crb3|I|WD	1	1	1	SPAC13G7.08c|crb3|I|WD repeat protein Crb3	1	1	1	1	0	0	0	0	1	0	0	0	0	0	1	0	0	0	0	0	1	0	3.4	3.4	3.4	49.506	446	446	0.010139	2.1702					By MS/MS		0	0	0	0	3.4	0	278480	0
SPAC140.01|sdh2|I|succinate	SPAC140.01|sdh2|I|succinate	2	2	2	SPAC140.01|sdh2|I|succinate dehydrogenase (ubiquinone) iron-sulfur protein subunit (predicted)	1	2	2	2	0	0	0	2	2	2	0	0	0	2	2	2	0	0	0	2	2	2	8.7	8.7	8.7	31.425	275	275	0.0026774	2.7464				By MS/MS	By MS/MS	By matching	0	0	0	8.7	8.7	8.7	1971100	0
SPAC140.02|gar2|I|nucleolar	SPAC140.02|gar2|I|nucleolar	2	2	2	SPAC140.02|gar2|I|nucleolar protein required for rRNA processing	1	2	2	2	1	1	1	1	2	2	1	1	1	1	2	2	1	1	1	1	2	2	5.8	5.8	5.8	52.987	500	500	0	10.5	By MS/MS	By matching	By MS/MS	By MS/MS	By MS/MS	By MS/MS	2.2	2.2	2.2	2.2	5.8	5.8	6626700	262240
SPAC1420.02c|cct5|I|chaperonin-containing	SPAC1420.02c|cct5|I|chaperonin-containing	9	9	9	SPAC1420.02c|cct5|I|chaperonin-containing T-complex epsilon subunit Cct5	1	9	9	9	0	1	3	7	7	6	0	1	3	7	7	6	0	1	3	7	7	6	23.4	23.4	23.4	59.377	546	546	0	13.754		By matching	By matching	By MS/MS	By MS/MS	By MS/MS	0	3.8	7	16.3	15.9	16.8	8926100	0
SPAPB8E5.02c|rpn502|I|19S;SPAC1420.03|rpn501|I|19S	SPAPB8E5.02c|rpn502|I|19S;SPAC1420.03|rpn501|I|19S	6;6	6;6	6;6	SPAPB8E5.02c|rpn502|I|19S proteasome regulatory subunit Rpn502;SPAC1420.03|rpn501|I|19S proteasome regulatory subunit Rpn501	2	6	6	6	1	2	1	5	5	4	1	2	1	5	5	4	1	2	1	5	5	4	19.4	19.4	19.4	51.618	443	443;443	0	20.148	By matching	By MS/MS	By matching	By MS/MS	By MS/MS	By MS/MS	3.6	5.4	3.6	14.9	16.7	12.2	58881000	7947800
SPAC144.02|iec1|I|Ino80	SPAC144.02|iec1|I|Ino80	15	15	15	SPAC144.02|iec1|I|Ino80 complex subunit Iec1	1	15	15	15	0	0	0	14	14	14	0	0	0	14	14	14	0	0	0	14	14	14	55	55	55	28.348	249	249	0	260.65				By MS/MS	By MS/MS	By MS/MS	0	0	0	55	55	55	2115200000	0
SPAC144.04c|spe1|I|ornithine	SPAC144.04c|spe1|I|ornithine	1	1	1	SPAC144.04c|spe1|I|ornithine decarboxylase Spe1 (predicted)	1	1	1	1	0	0	0	0	0	1	0	0	0	0	0	1	0	0	0	0	0	1	3.5	3.5	3.5	47.843	432	432	1	-2						By MS/MS	0	0	0	0	0	3.5	0	0
SPAC31G5.03|rps1101|I|40S;SPAC144.11|rps1102|I|40S	SPAC31G5.03|rps1101|I|40S;SPAC144.11|rps1102|I|40S	9;9	9;9	9;9	SPAC31G5.03|rps1101|I|40S ribosomal protein S11 (predicted);SPAC144.11|rps1102|I|40S ribosomal protein S11 (predicted)	2	9	9	9	6	6	6	9	9	8	6	6	6	9	9	8	6	6	6	9	9	8	52	52	52	17.5	152	152;152	0	56.386	By MS/MS	By MS/MS	By MS/MS	By MS/MS	By MS/MS	By MS/MS	40.8	39.5	40.8	52	52	46.1	196880000	13837000
SPAC14C4.14|atp1|I|F1-ATPase	SPAC14C4.14|atp1|I|F1-ATPase	9	9	9	SPAC14C4.14|atp1|I|F1-ATPase alpha subunit	1	9	9	9	6	5	5	4	7	3	6	5	5	4	7	3	6	5	5	4	7	3	19.8	19.8	19.8	58.587	536	536	0	26.438	By MS/MS	By MS/MS	By MS/MS	By MS/MS	By MS/MS	By MS/MS	11.8	10.4	11	7.8	15.9	6.5	12039000	1745400
SPAC1527.03|SPAC1527.03|I|RNA-binding	SPAC1527.03|SPAC1527.03|I|RNA-binding	2	2	2	SPAC1527.03|SPAC1527.03|I|RNA-binding protein (predicted)	1	2	2	2	0	0	0	0	2	0	0	0	0	0	2	0	0	0	0	0	2	0	4.2	4.2	4.2	53.232	475	475	0.0078227	2.4917					By MS/MS		0	0	0	0	4.2	0	231400	0
SPAC1556.02c|sdh1|I|succinate	SPAC1556.02c|sdh1|I|succinate	2	2	2	SPAC1556.02c|sdh1|I|succinate dehydrogenase Sdh1 (predicted)	1	2	2	2	1	0	0	1	1	0	1	0	0	1	1	0	1	0	0	1	1	0	3.7	3.7	3.7	70.465	641	641	0.0013831	3.0027	By matching			By MS/MS	By MS/MS		2.2	0	0	1.6	2.2	0	307520	130570
SPAC1565.05|utp8|I|t-UTP	SPAC1565.05|utp8|I|t-UTP	2	2	2	SPAC1565.05|utp8|I|t-UTP complex subunit Utp8 (predicted)	1	2	2	2	0	0	0	0	2	0	0	0	0	0	2	0	0	0	0	0	2	0	4	4	4	86.679	773	773	0	11.307					By MS/MS		0	0	0	0	4	0	0	0
SPAC1565.08|cdc48|I|AAA	SPAC1565.08|cdc48|I|AAA	15	15	15	SPAC1565.08|cdc48|I|AAA family ATPase involved in ubiquitin-mediated protein degradation Cdc48	1	15	15	15	4	7	10	12	15	12	4	7	10	12	15	12	4	7	10	12	15	12	22.8	22.8	22.8	90.124	815	815	0	44.887	By MS/MS	By matching	By MS/MS	By MS/MS	By MS/MS	By MS/MS	6.3	9.7	14.8	17.4	22.8	18	45622000	1598000
SPAC15A10.02|taf12|I|transcription	SPAC15A10.02|taf12|I|transcription	14	14	14	SPAC15A10.02|taf12|I|transcription factor TFIID complex subunit A/ SAGA complex subunit Taf12	1	14	14	14	0	0	1	11	12	12	0	0	1	11	12	12	0	0	1	11	12	12	44.7	44.7	44.7	49.195	450	450	0	127.4			By matching	By MS/MS	By MS/MS	By MS/MS	0	0	2.4	33.8	41.1	36.7	40850000	0
SPAC15A10.15|sgo2|I|inner	SPAC15A10.15|sgo2|I|inner	3	3	3	SPAC15A10.15|sgo2|I|inner centromere protein, shugoshin Sgo2	1	3	3	3	0	0	0	1	3	1	0	0	0	1	3	1	0	0	0	1	3	1	7.6	7.6	7.6	72.484	647	647	0	9.0906				By MS/MS	By MS/MS	By MS/MS	0	0	0	2.3	7.6	2.3	4320800	0
SPAC16.02c|srp2|I|splicing	SPAC16.02c|srp2|I|splicing	16	16	16	SPAC16.02c|srp2|I|splicing factor Srp2	1	16	16	16	16	16	16	16	15	16	16	16	16	16	15	16	16	16	16	16	15	16	41.9	41.9	41.9	42.566	365	365	0	210.33	By MS/MS	By MS/MS	By MS/MS	By MS/MS	By MS/MS	By MS/MS	41.9	41.9	41.9	41.9	40	41.9	514770000	78274000
SPAC167.05|dbs2|I|Usp	SPAC167.05|dbs2|I|Usp	2	2	2	SPAC167.05|dbs2|I|Usp (universal stress protein) family protein, implicated in meiotic chromosome segregation	1	2	2	2	0	0	0	2	2	1	0	0	0	2	2	1	0	0	0	2	2	1	5.2	5.2	5.2	65.947	601	601	0	7.8839				By MS/MS	By MS/MS	By MS/MS	0	0	0	5.2	5.2	2.7	835120	0
SPAC1687.01|rpc19|I|DNA-directed	SPAC1687.01|rpc19|I|DNA-directed	2	2	2	SPAC1687.01|rpc19|I|DNA-directed RNA polymerase I and III subunit Rpc19	1	2	2	2	0	0	0	1	2	1	0	0	0	1	2	1	0	0	0	1	2	1	23.2	23.2	23.2	13.721	125	125	0	3.76				By matching	By MS/MS	By MS/MS	0	0	0	11.2	23.2	11.2	2172400	0
SPAC1687.06c|rpl44|I|60S	SPAC1687.06c|rpl44|I|60S	6	6	6	SPAC1687.06c|rpl44|I|60S ribosomal protein L28/L44 (predicted)	1	6	6	6	5	5	6	6	6	6	5	5	6	6	6	6	5	5	6	6	6	6	38.1	38.1	38.1	14.755	134	134	0	43.125	By MS/MS	By MS/MS	By MS/MS	By MS/MS	By MS/MS	By MS/MS	38.1	38.1	38.1	38.1	38.1	38.1	129660000	5856700
SPAC16A10.02|sub1|I|transcription	SPAC16A10.02|sub1|I|transcription	3	3	3	SPAC16A10.02|sub1|I|transcription coactivator PC4	1	3	3	3	0	0	0	3	2	1	0	0	0	3	2	1	0	0	0	3	2	1	19.9	19.9	19.9	15.448	136	136	0	6.2761				By MS/MS	By MS/MS	By matching	0	0	0	19.9	14	8.8	1331300	0
SPAC16C9.05|cph1|I|Clr6	SPAC16C9.05|cph1|I|Clr6	9	9	9	SPAC16C9.05|cph1|I|Clr6 histone deacetylase associated PHD protein-1 Cph1	1	9	9	9	0	0	0	8	7	6	0	0	0	8	7	6	0	0	0	8	7	6	29	29	29	44.984	404	404	0	74.564				By MS/MS	By MS/MS	By MS/MS	0	0	0	28.7	28.7	15.8	8387600	0
SPAC16E8.01|shd1|I|cytoskeletal	SPAC16E8.01|shd1|I|cytoskeletal	4	4	4	SPAC16E8.01|shd1|I|cytoskeletal protein binding protein Sla1 family, Shd1 (predicted)	1	4	4	4	0	1	0	3	4	1	0	1	0	3	4	1	0	1	0	3	4	1	4.2	4.2	4.2	154.63	1420	1420	0	8.788		By matching		By MS/MS	By MS/MS	By MS/MS	0	0.7	0	2.9	4.2	0.7	2225500	0
SPAC16E8.15|tif45|I|translation	SPAC16E8.15|tif45|I|translation	1	1	1	SPAC16E8.15|tif45|I|translation initiation factor eIF4E, 4F complex subunit	1	1	1	1	0	1	1	1	1	1	0	1	1	1	1	1	0	1	1	1	1	1	6.4	6.4	6.4	24.958	218	218	0.002736	2.8838		By MS/MS	By MS/MS	By MS/MS	By MS/MS	By MS/MS	0	6.4	6.4	6.4	6.4	6.4	2242700	0
SPAC1751.03|tif313|I|translation	SPAC1751.03|tif313|I|translation	11	11	11	SPAC1751.03|tif313|I|translation initiation factor eIF3m	1	11	11	11	6	5	5	10	11	9	6	5	5	10	11	9	6	5	5	10	11	9	31.8	31.8	31.8	45.085	402	402	0	40.585	By MS/MS	By MS/MS	By MS/MS	By MS/MS	By MS/MS	By MS/MS	18.7	17.7	15.2	29.6	31.8	24.9	56856000	2003500
SPAC1782.10c|nhp2|I|box	SPAC1782.10c|nhp2|I|box	3	3	3	SPAC1782.10c|nhp2|I|box H/ACA snoRNP complex subunit Nhp2	1	3	3	3	1	3	2	2	2	0	1	3	2	2	2	0	1	3	2	2	2	0	28.6	28.6	28.6	17.178	154	154	0	4.8867	By MS/MS	By MS/MS	By MS/MS	By MS/MS	By MS/MS		8.4	28.6	14.9	20.1	20.1	0	8384800	1151600
SPAC1783.05|hrp1|I|ATP-dependent	SPAC1783.05|hrp1|I|ATP-dependent	35	35	32	SPAC1783.05|hrp1|I|ATP-dependent DNA helicase Hrp1	1	35	35	32	1	2	1	29	34	30	1	2	1	29	34	30	1	2	1	26	31	27	29.4	29.4	27.1	158.55	1373	1373	0	153.35	By matching	By matching	By matching	By MS/MS	By MS/MS	By MS/MS	0.7	1.6	0.7	24	28.6	26.7	161450000	280000
SPAC1783.07c|pap1|I|transcription	SPAC1783.07c|pap1|I|transcription	12	12	12	SPAC1783.07c|pap1|I|transcription factor Pap1/Caf3	1	12	12	12	0	0	0	11	11	9	0	0	0	11	11	9	0	0	0	11	11	9	32.8	32.8	32.8	61.531	552	552	0	93.287				By MS/MS	By MS/MS	By MS/MS	0	0	0	29.5	30.4	23.7	34940000	0
SPAC17A2.13c|rad25|I|14-3-3	SPAC17A2.13c|rad25|I|14-3-3	8	6	6	SPAC17A2.13c|rad25|I|14-3-3 protein Rad25	1	8	6	6	7	8	8	8	8	8	5	6	6	6	6	6	5	6	6	6	6	6	34.4	28.1	28.1	30.369	270	270	0	44.644	By MS/MS	By MS/MS	By MS/MS	By MS/MS	By MS/MS	By MS/MS	30	34.4	34.4	34.4	34.4	34.4	33730000	2111800
SPAPB8E5.06c|rpl302|I|60S;SPAC17A5.03|rpl301|I|60S	SPAPB8E5.06c|rpl302|I|60S;SPAC17A5.03|rpl301|I|60S	12;12	12;12	12;12	SPAPB8E5.06c|rpl302|I|60S ribosomal protein L3;SPAC17A5.03|rpl301|I|60S ribosomal protein L3	2	12	12	12	6	6	8	10	11	10	6	6	8	10	11	10	6	6	8	10	11	10	34.3	34.3	34.3	43.816	388	388;388	0	175.2	By MS/MS	By MS/MS	By MS/MS	By MS/MS	By MS/MS	By MS/MS	13.7	13.7	20.6	26.3	29.6	30.4	93377000	3640400
SPAC17A5.10|hua1|I|conserved	SPAC17A5.10|hua1|I|conserved	1	1	1	SPAC17A5.10|hua1|I|conserved fungal protein Hua1	1	1	1	1	0	1	0	1	1	1	0	1	0	1	1	1	0	1	0	1	1	1	9.8	9.8	9.8	24.069	224	224	0	5.5388		By MS/MS		By MS/MS	By MS/MS	By MS/MS	0	9.8	0	9.8	9.8	9.8	2091700	0
SPAC17A5.15c|gus1|I|cytoplasmic	SPAC17A5.15c|gus1|I|cytoplasmic	14	14	14	SPAC17A5.15c|gus1|I|cytoplasmic glutamate-tRNA ligase gus1 (predicted)	1	14	14	14	8	11	7	9	11	9	8	11	7	9	11	9	8	11	7	9	11	9	26.7	26.7	26.7	80.749	716	716	0	52.904	By MS/MS	By MS/MS	By MS/MS	By MS/MS	By MS/MS	By MS/MS	12.6	19.6	12.4	16.6	19.8	14.8	29001000	2906700
SPAC17C9.03|tif471|I|translation	SPAC17C9.03|tif471|I|translation	22	22	22	SPAC17C9.03|tif471|I|translation initiation factor eIF4G	1	22	22	22	9	18	17	15	18	17	9	18	17	15	18	17	9	18	17	15	18	17	25.2	25.2	25.2	154.03	1403	1403	0	133.29	By MS/MS	By MS/MS	By MS/MS	By MS/MS	By MS/MS	By MS/MS	8.5	21.1	19.8	19.1	21.3	19.9	52478000	2986400
SPAC17G6.06|rps2401|I|40S	SPAC17G6.06|rps2401|I|40S	3	2	2	SPAC17G6.06|rps2401|I|40S ribosomal protein S24 (predicted)	1	3	2	2	2	3	2	2	1	2	1	2	1	1	1	2	1	2	1	1	1	2	29.1	20.9	20.9	15.47	134	134	0	5.2791	By MS/MS	By MS/MS	By MS/MS	By matching	By MS/MS	By MS/MS	17.2	29.1	17.2	17.2	11.9	20.9	6616000	0
SPAC17G6.10|ssr1|I|SWI/SNF	SPAC17G6.10|ssr1|I|SWI/SNF	40	40	40	SPAC17G6.10|ssr1|I|SWI/SNF and RSC complex subunit Ssr1	1	40	40	40	0	0	0	37	36	36	0	0	0	37	36	36	0	0	0	37	36	36	74.2	74.2	74.2	59.638	527	527	0	321.36				By MS/MS	By MS/MS	By MS/MS	0	0	0	72.7	68.9	58.6	677240000	0
SPAC17G6.13|slt1|I|Schizosaccharomyces	SPAC17G6.13|slt1|I|Schizosaccharomyces	8	8	8	SPAC17G6.13|slt1|I|Schizosaccharomyces specific protein Slt1	1	8	8	8	1	1	1	7	7	8	1	1	1	7	7	8	1	1	1	7	7	8	25.4	25.4	25.4	49.136	433	433	0	32.702	By MS/MS	By MS/MS	By MS/MS	By MS/MS	By MS/MS	By MS/MS	1.8	1.8	1.8	23.6	23.6	25.4	23405000	874910
SPAC17G8.03c|dpb3|I|DNA	SPAC17G8.03c|dpb3|I|DNA	12	12	12	SPAC17G8.03c|dpb3|I|DNA polymerase epsilon interactor Dpb3-like	1	12	12	12	0	0	0	12	12	11	0	0	0	12	12	11	0	0	0	12	12	11	80.9	80.9	80.9	22.235	199	199	0	103.27				By MS/MS	By MS/MS	By MS/MS	0	0	0	80.9	80.9	64.3	93524000	0
SPAC17G8.06c|SPAC17G8.06c|I|dihydroxy-acid	SPAC17G8.06c|SPAC17G8.06c|I|dihydroxy-acid	2	2	2	SPAC17G8.06c|SPAC17G8.06c|I|dihydroxy-acid dehydratase (predicted)	1	2	2	2	0	0	2	0	1	0	0	0	2	0	1	0	0	0	2	0	1	0	4.3	4.3	4.3	63.926	598	598	0	4.515			By MS/MS		By matching		0	0	4.3	0	2.3	0	427840	0
SPAC17G8.07|yaf9|I|YEATS	SPAC17G8.07|yaf9|I|YEATS	5	5	5	SPAC17G8.07|yaf9|I|YEATS family histone acetyltransferase subunit Yaf9	1	5	5	5	0	0	0	5	5	5	0	0	0	5	5	5	0	0	0	5	5	5	32.7	32.7	32.7	24.946	217	217	0	36.375				By MS/MS	By MS/MS	By MS/MS	0	0	0	32.7	32.7	32.7	18892000	0
SPAC17G8.13c|mst2|I|histone	SPAC17G8.13c|mst2|I|histone	13	13	13	SPAC17G8.13c|mst2|I|histone acetyltransferase Mst2	1	13	13	13	0	0	1	10	13	10	0	0	1	10	13	10	0	0	1	10	13	10	42	42	42	47.274	407	407	0	37.054			By matching	By MS/MS	By MS/MS	By MS/MS	0	0	1.7	34.6	42	33.4	33438000	0
SPAC17G8.14c|pck1|I|protein	SPAC17G8.14c|pck1|I|protein	1	1	1	SPAC17G8.14c|pck1|I|protein kinase C (PKC)-like Pck1	1	1	1	1	1	0	0	0	0	0	1	0	0	0	0	0	1	0	0	0	0	0	1.4	1.4	1.4	111.78	988	988	1	-2	By MS/MS						1.4	0	0	0	0	0	0	0
SPAC17H9.12c|SPAC17H9.12c|I|mitochondrial	SPAC17H9.12c|SPAC17H9.12c|I|mitochondrial	2	2	2	SPAC17H9.12c|SPAC17H9.12c|I|mitochondrial cytochrome c-heme linkage protein Cyc2 (predicted)	1	2	2	2	2	2	0	1	1	1	2	2	0	1	1	1	2	2	0	1	1	1	16.2	16.2	16.2	29.375	266	266	0	10.304	By MS/MS	By MS/MS		By MS/MS	By MS/MS	By MS/MS	16.2	16.2	0	11.3	11.3	11.3	3114000	637010
SPAC17H9.14c|pdi2|I|protein	SPAC17H9.14c|pdi2|I|protein	6	6	6	SPAC17H9.14c|pdi2|I|protein disulfide isomerase	1	6	6	6	1	1	1	4	5	4	1	1	1	4	5	4	1	1	1	4	5	4	18.9	18.9	18.9	40.691	359	359	0	18.402	By MS/MS	By matching	By matching	By MS/MS	By MS/MS	By MS/MS	2.8	3.3	3.3	13.1	16.2	12.8	6670900	133370
SPAC1805.08|dlc1|I|dynein	SPAC1805.08|dlc1|I|dynein	10	10	10	SPAC1805.08|dlc1|I|dynein light chain Dlc1	1	10	10	10	9	9	9	10	10	10	9	9	9	10	10	10	9	9	9	10	10	10	78.4	78.4	78.4	12.254	111	111	0	199.21	By MS/MS	By MS/MS	By MS/MS	By MS/MS	By MS/MS	By MS/MS	72.1	72.1	72.1	78.4	78.4	78.4	541520000	34583000
SPAC1805.11c|rps2602|I|40S	SPAC1805.11c|rps2602|I|40S	5	5	4	SPAC1805.11c|rps2602|I|40S ribosomal protein S26 (predicted)	1	5	5	4	5	5	5	5	4	5	5	5	5	5	4	5	4	4	4	4	3	4	37.8	37.8	30.3	13.862	119	119	0	10.359	By matching	By MS/MS	By MS/MS	By MS/MS	By MS/MS	By MS/MS	37.8	37.8	37.8	37.8	27.7	37.8	61174000	5315900
SPAC1805.13|rpl14|I|60S	SPAC1805.13|rpl14|I|60S	6	6	6	SPAC1805.13|rpl14|I|60S ribosomal protein L14 (predicted)	1	6	6	6	6	6	6	6	6	6	6	6	6	6	6	6	6	6	6	6	6	6	44.8	44.8	44.8	15.21	134	134	0	32.056	By MS/MS	By MS/MS	By MS/MS	By MS/MS	By MS/MS	By MS/MS	44.8	44.8	44.8	44.8	44.8	44.8	129110000	7501900
SPAC1834.01|sup45|I|translation	SPAC1834.01|sup45|I|translation	6	6	6	SPAC1834.01|sup45|I|translation release factor eRF1	1	6	6	6	1	2	2	6	5	2	1	2	2	6	5	2	1	2	2	6	5	2	20.3	20.3	20.3	48.803	433	433	0	14.176	By matching	By MS/MS	By MS/MS	By MS/MS	By MS/MS	By MS/MS	3.5	8.8	5.3	20.3	14.1	5.1	6864200	105780
SPAC1834.02|aro1|I|pentafunctional	SPAC1834.02|aro1|I|pentafunctional	2	2	2	SPAC1834.02|aro1|I|pentafunctional aromatic polypeptide Aro1 (predicted)	1	2	2	2	0	0	1	1	1	0	0	0	1	1	1	0	0	0	1	1	1	0	1.7	1.7	1.7	173.78	1573	1573	0	4.2615			By MS/MS	By MS/MS	By MS/MS		0	0	0.8	0.9	0.9	0	327870	0
SPBC8D2.03c|hhf2|II|histone;SPBC1105.12|hhf3|II|histone;SPAC1834.03c|hhf1|I|histone	SPBC8D2.03c|hhf2|II|histone;SPBC1105.12|hhf3|II|histone;SPAC1834.03c|hhf1|I|histone	11;11;11	11;11;11	11;11;11	SPBC8D2.03c|hhf2|II|histone H4 h4.2;SPBC1105.12|hhf3|II|histone H4 h4.3;SPAC1834.03c|hhf1|I|histone H4 h4.1	3	11	11	11	7	6	7	11	10	11	7	6	7	11	10	11	7	6	7	11	10	11	60.2	60.2	60.2	11.423	103	103;103;103	0	98.376	By MS/MS	By MS/MS	By MS/MS	By MS/MS	By MS/MS	By MS/MS	58.3	57.3	58.3	60.2	60.2	60.2	13367000000	43325000
SPBC8D2.04|hht2|II|histone;SPBC1105.11c|hht3|II|histone;SPAC1834.04|hht1|I|histone	SPBC8D2.04|hht2|II|histone;SPBC1105.11c|hht3|II|histone;SPAC1834.04|hht1|I|histone	6;6;6	6;6;6	6;6;6	SPBC8D2.04|hht2|II|histone H3 h3.2;SPBC1105.11c|hht3|II|histone H3 h3.3;SPAC1834.04|hht1|I|histone H3 h3.1	3	6	6	6	3	2	3	5	5	6	3	2	3	5	5	6	3	2	3	5	5	6	25.7	25.7	25.7	15.357	136	136;136;136	0	10.219	By MS/MS	By MS/MS	By MS/MS	By MS/MS	By MS/MS	By MS/MS	17.6	12.5	17.6	22.8	22.8	25.7	3868600000	5728500
SPAC1851.03|ckb1|I|CK2	SPAC1851.03|ckb1|I|CK2	3	3	3	SPAC1851.03|ckb1|I|CK2 family regulatory subunit Ckb1	1	3	3	3	0	0	0	2	3	2	0	0	0	2	3	2	0	0	0	2	3	2	15.2	15.2	15.2	26.677	231	231	0	4.2247				By MS/MS	By MS/MS	By MS/MS	0	0	0	8.2	15.2	8.2	3428600	0
SPAC18G6.14c|rps7|I|40S	SPAC18G6.14c|rps7|I|40S	10	10	10	SPAC18G6.14c|rps7|I|40S ribosomal protein S7 (predicted)	1	10	10	10	9	9	9	8	9	9	9	9	9	8	9	9	9	9	9	8	9	9	59	59	59	21.947	195	195	0	160.45	By MS/MS	By MS/MS	By MS/MS	By MS/MS	By MS/MS	By MS/MS	59	59	54.9	54.4	54.9	54.9	150010000	12960000
SPAC1952.05|gcn5|I|SAGA	SPAC1952.05|gcn5|I|SAGA	5	5	5	SPAC1952.05|gcn5|I|SAGA complex histone acetyltransferase catalytic subunit Gcn5	1	5	5	5	0	0	0	3	5	3	0	0	0	3	5	3	0	0	0	3	5	3	16.3	16.3	16.3	51.975	454	454	0	23.04				By MS/MS	By MS/MS	By MS/MS	0	0	0	8.6	16.3	8.6	8039700	0
SPAC19A8.07c|imp4|I|U3	SPAC19A8.07c|imp4|I|U3	4	4	4	SPAC19A8.07c|imp4|I|U3 snoRNP-associated protein Imp4 (predicted)	1	4	4	4	1	2	1	3	3	1	1	2	1	3	3	1	1	2	1	3	3	1	15.6	15.6	15.6	33.395	289	289	0	5.901	By matching	By MS/MS	By matching	By MS/MS	By MS/MS	By matching	4.5	7.3	4.5	12.1	10.7	2.8	2900600	182030
SPAC19A8.15|trp2|I|tryptophan	SPAC19A8.15|trp2|I|tryptophan	7	7	7	SPAC19A8.15|trp2|I|tryptophan synthase (predicted)	1	7	7	7	3	4	3	5	6	6	3	4	3	5	6	6	3	4	3	5	6	6	15.1	15.1	15.1	75.436	697	697	0	25.01	By MS/MS	By MS/MS	By MS/MS	By MS/MS	By MS/MS	By MS/MS	5.7	7.5	5.9	10.8	12.3	12.5	15060000	1238500
SPBC19G7.03c|rps3002|II|40S;SPAC19B12.04|rps3001|I|40S	SPBC19G7.03c|rps3002|II|40S;SPAC19B12.04|rps3001|I|40S	1;1	1;1	1;1	SPBC19G7.03c|rps3002|II|40S ribosomal protein S30 (predicted);SPAC19B12.04|rps3001|I|40S ribosomal protein S30 (predicted)	2	1	1	1	1	1	1	0	0	0	1	1	1	0	0	0	1	1	1	0	0	0	18	18	18	6.9101	61	61;61	1	-2	By MS/MS	By matching	By matching				18	18	18	0	0	0	1623500	454500
SPAC19G12.07c|rsd1|I|RNA-binding	SPAC19G12.07c|rsd1|I|RNA-binding	13	13	13	SPAC19G12.07c|rsd1|I|RNA-binding protein Rsd1 (predicted)	1	13	13	13	5	10	5	13	12	12	5	10	5	13	12	12	5	10	5	13	12	12	25.4	25.4	25.4	69.362	603	603	0	31.893	By MS/MS	By MS/MS	By MS/MS	By MS/MS	By MS/MS	By MS/MS	8.5	20.2	9	25.4	22.9	23.7	41964000	1476600
SPAC1A6.04c|plb1|I|phospholipase	SPAC1A6.04c|plb1|I|phospholipase	3	3	3	SPAC1A6.04c|plb1|I|phospholipase B homolog Plb1	1	3	3	3	1	1	2	3	2	2	1	1	2	3	2	2	1	1	2	3	2	2	6	6	6	67.118	613	613	0	14.653	By MS/MS	By MS/MS	By MS/MS	By MS/MS	By MS/MS	By MS/MS	2.1	2.1	3.6	6	3.6	3.6	10374000	242130
SPAC1A6.06c|meu31|I|Schizosaccharomyces	SPAC1A6.06c|meu31|I|Schizosaccharomyces	1	1	1	SPAC1A6.06c|meu31|I|Schizosaccharomyces specific protein Meu31	1	1	1	1	1	0	0	0	0	0	1	0	0	0	0	0	1	0	0	0	0	0	4.9	4.9	4.9	21.214	185	185	0.010025	2.0714	By MS/MS						4.9	0	0	0	0	0	0	0
SPAC1A6.07|sle1|I|eisosome	SPAC1A6.07|sle1|I|eisosome	4	4	4	SPAC1A6.07|sle1|I|eisosome assembly protein Seg1	1	4	4	4	1	3	2	3	2	0	1	3	2	3	2	0	1	3	2	3	2	0	8.6	8.6	8.6	69.793	636	636	0	14.653	By MS/MS	By MS/MS	By MS/MS	By MS/MS	By MS/MS		3.1	6.6	4.6	6.6	5.2	0	4823200	562020
SPAC1B1.01|deb1|I|transcription	SPAC1B1.01|deb1|I|transcription	9	9	9	SPAC1B1.01|deb1|I|transcription factor Deb1/Rdp1	1	9	9	9	1	2	2	6	8	7	1	2	2	6	8	7	1	2	2	6	8	7	33.7	33.7	33.7	51.766	478	478	0	59.815	By matching	By matching	By matching	By MS/MS	By MS/MS	By MS/MS	2.1	4.6	3.8	24.1	31.6	27	43457000	106520
SPAC1B2.05|mcm5|I|MCM	SPAC1B2.05|mcm5|I|MCM	2	2	2	SPAC1B2.05|mcm5|I|MCM complex subunit Mcm5	1	2	2	2	0	0	0	1	2	2	0	0	0	1	2	2	0	0	0	1	2	2	3.1	3.1	3.1	80.099	720	720	0.007722	2.3474				By matching	By MS/MS	By MS/MS	0	0	0	1.2	3.1	3.1	1560800	0
SPAC1B3.05|not3|I|CCR4-Not	SPAC1B3.05|not3|I|CCR4-Not	1	1	1	SPAC1B3.05|not3|I|CCR4-Not complex subunit Not3/5 (predicted)	1	1	1	1	0	0	0	1	1	0	0	0	0	1	1	0	0	0	0	1	1	0	2.2	2.2	2.2	72.759	640	640	0.010127	2.1335				By matching	By MS/MS		0	0	0	2.2	2.2	0	748980	0
SPAC1B3.12c|rpb10|I|DNA-directed	SPAC1B3.12c|rpb10|I|DNA-directed	4	4	4	SPAC1B3.12c|rpb10|I|DNA-directed RNA polymerase I, II, and III subunit Rpb10	1	4	4	4	1	1	1	4	4	4	1	1	1	4	4	4	1	1	1	4	4	4	63.4	63.4	63.4	8.2757	71	71	0	12.066	By MS/MS	By matching	By matching	By MS/MS	By MS/MS	By MS/MS	12.7	12.7	12.7	63.4	63.4	63.4	19986000	459870
SPAC1D4.04|cct2|I|chaperonin-containing	SPAC1D4.04|cct2|I|chaperonin-containing	8	8	8	SPAC1D4.04|cct2|I|chaperonin-containing T-complex beta subunit Cct2	1	8	8	8	1	0	0	5	8	6	1	0	0	5	8	6	1	0	0	5	8	6	26.4	26.4	26.4	56.676	527	527	0	83.71	By matching			By MS/MS	By MS/MS	By MS/MS	2.7	0	0	16.7	26.4	19.4	9498800	146640
SPAC1F12.02c|tma19|I|translationally	SPAC1F12.02c|tma19|I|translationally	1	1	1	SPAC1F12.02c|tma19|I|translationally controlled tumor protein homolog Tma19/Tpt1	1	1	1	1	0	0	1	1	1	1	0	0	1	1	1	1	0	0	1	1	1	1	9.5	9.5	9.5	19.048	168	168	0	3.9788			By MS/MS	By MS/MS	By MS/MS	By MS/MS	0	0	9.5	9.5	9.5	9.5	940640	0
SPAC1F12.07|ser1|I|phosphoserine	SPAC1F12.07|ser1|I|phosphoserine	4	4	4	SPAC1F12.07|ser1|I|phosphoserine aminotransferase (predicted)	1	4	4	4	2	1	2	4	2	1	2	1	2	4	2	1	2	1	2	4	2	1	12.9	12.9	12.9	42.797	389	389	0	5.3349	By MS/MS	By matching	By MS/MS	By MS/MS	By MS/MS	By MS/MS	5.9	3.3	6.2	12.9	5.4	3.3	5089500	337400
SPAC1F3.06c|spo15|I|mitotic	SPAC1F3.06c|spo15|I|mitotic	2	2	2	SPAC1F3.06c|spo15|I|mitotic and mieotic spindle pole body protein Spo15	1	2	2	2	1	1	1	2	2	1	1	1	1	2	2	1	1	1	1	2	2	1	1	1	1	222.78	1957	1957	0.0027137	2.8259	By MS/MS	By MS/MS	By MS/MS	By matching	By MS/MS	By MS/MS	0.6	0.6	0.6	1	1	0.6	400470000	72516000
SPAC1F3.07c|rsc58|I|RSC	SPAC1F3.07c|rsc58|I|RSC	17	17	17	SPAC1F3.07c|rsc58|I|RSC complex subunit Rsc58	1	17	17	17	0	0	1	17	17	17	0	0	1	17	17	17	0	0	1	17	17	17	62.5	62.5	62.5	44.621	403	403	0	255.55			By matching	By MS/MS	By MS/MS	By MS/MS	0	0	2.2	62.5	62.5	62.5	450200000	0
SPAC1F5.02|pdi1|I|protein	SPAC1F5.02|pdi1|I|protein	3	3	3	SPAC1F5.02|pdi1|I|protein disulfide isomerase (predicted)	1	3	3	3	0	1	2	3	1	1	0	1	2	3	1	1	0	1	2	3	1	1	6.5	6.5	6.5	54.88	492	492	0	4.9954		By MS/MS	By MS/MS	By MS/MS	By matching	By matching	0	3	4.7	6.5	1.6	1.6	1998300	0
SPAC1F5.09c|shk2|I|PAK-related	SPAC1F5.09c|shk2|I|PAK-related	1	1	1	SPAC1F5.09c|shk2|I|PAK-related kinase Shk2	1	1	1	1	0	0	0	0	1	1	0	0	0	0	1	1	0	0	0	0	1	1	2.9	2.9	2.9	66.765	589	589	1	-2					By MS/MS	By MS/MS	0	0	0	0	2.9	2.9	0	0
SPAC1F5.10|SPAC1F5.10|I|ATP-dependent	SPAC1F5.10|SPAC1F5.10|I|ATP-dependent	1	1	1	SPAC1F5.10|SPAC1F5.10|I|ATP-dependent RNA helicase (predicted)	1	1	1	1	0	0	0	0	1	0	0	0	0	0	1	0	0	0	0	0	1	0	4.1	4.1	4.1	44.706	394	394	0.010165	2.1735					By MS/MS		0	0	0	0	4.1	0	0	0
SPAC1F5.11c|tra2|I|NuA4	SPAC1F5.11c|tra2|I|NuA4	62	62	61	SPAC1F5.11c|tra2|I|NuA4 complex phosphatidylinositol pseudokinase complex subunit Tra2	1	62	62	61	0	0	0	50	60	47	0	0	0	50	60	47	0	0	0	50	59	47	21.7	21.7	21.5	420.78	3655	3655	0	153.55				By MS/MS	By MS/MS	By MS/MS	0	0	0	17.5	20.5	16.7	133640000	0
SPAC1F7.01c|spt6|I|nucleosome	SPAC1F7.01c|spt6|I|nucleosome	36	36	36	SPAC1F7.01c|spt6|I|nucleosome remodeling protein Spt6	1	36	36	36	0	0	0	31	35	26	0	0	0	31	35	26	0	0	0	31	35	26	33.8	33.8	33.8	157.21	1365	1365	0	160.85				By MS/MS	By MS/MS	By MS/MS	0	0	0	29.2	33.1	25.6	132210000	0
SPAC1F7.02c|has1|I|ATP-dependent	SPAC1F7.02c|has1|I|ATP-dependent	8	8	8	SPAC1F7.02c|has1|I|ATP-dependent RNA helicase Has1 (predicted)	1	8	8	8	5	6	6	7	8	6	5	6	6	7	8	6	5	6	6	7	8	6	15.2	15.2	15.2	65.261	578	578	0	26.911	By MS/MS	By MS/MS	By MS/MS	By MS/MS	By MS/MS	By MS/MS	10.2	11.6	11.1	13.1	15.2	11.6	17415000	1425600
SPAC1F7.04|rho1|I|Rho	SPAC1F7.04|rho1|I|Rho	1	1	1	SPAC1F7.04|rho1|I|Rho family GTPase Rho1	1	1	1	1	0	1	1	0	0	1	0	1	1	0	0	1	0	1	1	0	0	1	8.4	8.4	8.4	22.523	202	202	0	3.1443		By MS/MS	By matching			By MS/MS	0	8.4	8.4	0	0	8.4	347540	0
SPAC1F7.05|cdc22|I|ribonucleoside	SPAC1F7.05|cdc22|I|ribonucleoside	12	12	12	SPAC1F7.05|cdc22|I|ribonucleoside reductase large subunit Cdc22	1	12	12	12	2	4	4	9	12	10	2	4	4	9	12	10	2	4	4	9	12	10	21.5	21.5	21.5	91.998	811	811	0	39.216	By matching	By MS/MS	By MS/MS	By MS/MS	By MS/MS	By MS/MS	3	6.8	6.8	17.1	21.5	18.2	38278000	515980
SPAC1F7.09c|dal2|I|allantoicase	SPAC1F7.09c|dal2|I|allantoicase	9	9	9	SPAC1F7.09c|dal2|I|allantoicase Dal2 (predicted)	1	9	9	9	0	1	1	9	9	8	0	1	1	9	9	8	0	1	1	9	9	8	42.7	42.7	42.7	37.965	342	342	0	51.91		By matching	By matching	By MS/MS	By MS/MS	By MS/MS	0	4.1	8.2	42.7	42.7	39.2	40701000	0
SPBC839.04|rpl803|II|60S;SPBC2F12.07c|rpl802|II|60S;SPAC1F7.13c|rpl801|I|60S	SPBC839.04|rpl803|II|60S;SPBC2F12.07c|rpl802|II|60S;SPAC1F7.13c|rpl801|I|60S	6;6;6	6;6;6	6;6;6	SPBC839.04|rpl803|II|60S ribosomal protein L8 (predicted);SPBC2F12.07c|rpl802|II|60S ribosomal protein L8 (predicted);SPAC1F7.13c|rpl801|I|60S ribosomal protein L8 (predicted)	3	6	6	6	3	4	5	5	5	6	3	4	5	5	5	6	3	4	5	5	5	6	28.9	28.9	28.9	27.1	253	253;253;253	0	113.42	By MS/MS	By MS/MS	By MS/MS	By MS/MS	By MS/MS	By MS/MS	21.7	25.7	26.1	28.5	28.5	28.9	103140000	5181000
SPAC1F8.07c|pdc101|I|pyruvate	SPAC1F8.07c|pdc101|I|pyruvate	26	26	26	SPAC1F8.07c|pdc101|I|pyruvate decarboxylase (predicted)	1	26	26	26	22	21	21	25	23	23	22	21	21	25	23	23	22	21	21	25	23	23	59.2	59.2	59.2	61.547	568	568	0	323.31	By MS/MS	By MS/MS	By MS/MS	By MS/MS	By MS/MS	By MS/MS	51.1	44.9	45.6	59	48.8	47	850940000	68077000
SPAC20G4.06c|adf1|I|actin	SPAC20G4.06c|adf1|I|actin	2	2	2	SPAC20G4.06c|adf1|I|actin depolymerizing factor, cofilin	1	2	2	2	0	0	2	0	0	0	0	0	2	0	0	0	0	0	2	0	0	0	14.6	14.6	14.6	15.62	137	137	0.0027248	2.8364			By MS/MS				0	0	14.6	0	0	0	1337000	0
SPAC20G8.05c|cdc15|I|extended	SPAC20G8.05c|cdc15|I|extended	11	11	11	SPAC20G8.05c|cdc15|I|extended Fer/CIP4 (EFC) domain protein Cdc15	1	11	11	11	0	1	0	9	11	6	0	1	0	9	11	6	0	1	0	9	11	6	18.3	18.3	18.3	102.12	927	927	0	35.766		By matching		By MS/MS	By MS/MS	By MS/MS	0	1.4	0	15.2	18.3	9.8	14509000	0
SPAC20G8.06|not1|I|CCR4-Not	SPAC20G8.06|not1|I|CCR4-Not	2	2	2	SPAC20G8.06|not1|I|CCR4-Not complex subunit Not1 (predicted)	1	2	2	2	0	0	0	1	2	1	0	0	0	1	2	1	0	0	0	1	2	1	1.3	1.3	1.3	237.13	2100	2100	0.0013717	2.9439				By MS/MS	By MS/MS	By matching	0	0	0	0.7	1.3	0.7	648920	0
SPAC20H4.03c|tfs1|I|transcription	SPAC20H4.03c|tfs1|I|transcription	1	1	1	SPAC20H4.03c|tfs1|I|transcription elongation factor TFIIS	1	1	1	1	1	1	1	1	1	1	1	1	1	1	1	1	1	1	1	1	1	1	4.1	4.1	4.1	32.734	293	293	0	3.1283	By MS/MS	By matching	By MS/MS	By MS/MS	By MS/MS	By MS/MS	4.1	4.1	4.1	4.1	4.1	4.1	19799000	2050200
SPAC212.11|tlh1|I|RecQ;SPBCPT2R1.08c|tlh2|II|RecQ	SPAC212.11|tlh1|I|RecQ;SPBCPT2R1.08c|tlh2|II|RecQ	1;1	1;1	1;1	SPAC212.11|tlh1|I|RecQ type DNA helicase;SPBCPT2R1.08c|tlh2|II|RecQ type DNA helicase Tlh1	2	1	1	1	0	0	1	0	0	0	0	0	1	0	0	0	0	0	1	0	0	0	0.5	0.5	0.5	215.81	1887	1887;1919	1	-2			By MS/MS				0	0	0.5	0	0	0	0	0
SPAC21E11.03c|pcr1|I|transcription	SPAC21E11.03c|pcr1|I|transcription	3	3	3	SPAC21E11.03c|pcr1|I|transcription factor Pcr1	1	3	3	3	0	0	0	1	3	3	0	0	0	1	3	3	0	0	0	1	3	3	24.6	24.6	24.6	19.348	171	171	0	9.0397				By MS/MS	By MS/MS	By MS/MS	0	0	0	8.2	24.6	24.6	3214400	0
SPAC21E11.06|tif224|I|translation	SPAC21E11.06|tif224|I|translation	5	5	5	SPAC21E11.06|tif224|I|translation initiation factor eIF2B delta subunit	1	5	5	5	1	2	2	3	5	1	1	2	2	3	5	1	1	2	2	3	5	1	16.7	16.7	16.7	51.583	467	467	0	14.287	By matching	By MS/MS	By matching	By MS/MS	By MS/MS	By matching	1.7	4.5	5.1	10.5	16.7	3.4	8897000	317250
SPAC21E11.08|lcb2|I|serine	SPAC21E11.08|lcb2|I|serine	2	2	2	SPAC21E11.08|lcb2|I|serine palmitoyltransferase Lcb2 (predicted)	1	2	2	2	0	0	1	0	2	0	0	0	1	0	2	0	0	0	1	0	2	0	3	3	3	67.518	603	603	0.005277	2.5659			By MS/MS		By MS/MS		0	0	2.8	0	3	0	360660	0
SPAC222.04c|ies6|I|Ino80	SPAC222.04c|ies6|I|Ino80	9	9	9	SPAC222.04c|ies6|I|Ino80 complex subunit Ies6	1	9	9	9	0	0	1	7	8	8	0	0	1	7	8	8	0	0	1	7	8	8	75.2	75.2	75.2	13.476	117	117	0	111.92			By matching	By MS/MS	By MS/MS	By MS/MS	0	0	6	73.5	73.5	75.2	2530100000	0
SPAC222.06|mak16|I|nuclear	SPAC222.06|mak16|I|nuclear	2	2	2	SPAC222.06|mak16|I|nuclear HMG-like acidic protein Mak16 (predicted)	1	2	2	2	0	0	0	1	2	0	0	0	0	1	2	0	0	0	0	1	2	0	9.6	9.6	9.6	35.626	302	302	0	4.7517				By MS/MS	By MS/MS		0	0	0	6	9.6	0	356480	0
SPAC222.11|hem13|I|coproporphyrinogen	SPAC222.11|hem13|I|coproporphyrinogen	2	2	2	SPAC222.11|hem13|I|coproporphyrinogen III oxidase Hem13 (predicted)	1	2	2	2	0	0	2	0	0	0	0	0	2	0	0	0	0	0	2	0	0	0	5.8	5.8	5.8	36.244	312	312	0.005298	2.5965			By MS/MS				0	0	5.8	0	0	0	339580	0
SPAC222.12c|atp2|I|F1-ATPase	SPAC222.12c|atp2|I|F1-ATPase	6	6	6	SPAC222.12c|atp2|I|F1-ATPase beta subunit Atp2	1	6	6	6	3	3	5	4	5	6	3	3	5	4	5	6	3	3	5	4	5	6	20	20	20	56.875	525	525	0	50.405	By MS/MS	By MS/MS	By MS/MS	By MS/MS	By MS/MS	By MS/MS	8	8	15	12.2	15	20	18025000	843870
SPAC227.02c|rrp15|I|rRNA	SPAC227.02c|rrp15|I|rRNA	1	1	1	SPAC227.02c|rrp15|I|rRNA processing protein Rrp15 (predicted)	1	1	1	1	0	0	0	1	1	0	0	0	0	1	1	0	0	0	0	1	1	0	6.3	6.3	6.3	23.412	205	205	0.0013812	2.9977				By MS/MS	By MS/MS		0	0	0	6.3	6.3	0	699940	0
SPAC5D6.01|rps2202|I|40S;SPAC22A12.04c|rps2201|I|40S	SPAC5D6.01|rps2202|I|40S;SPAC22A12.04c|rps2201|I|40S	7;7	7;7	7;7	SPAC5D6.01|rps2202|I|40S ribosomal protein S15a (predicted);SPAC22A12.04c|rps2201|I|40S ribosomal protein S15a (predicted)	2	7	7	7	6	6	7	7	7	6	6	6	7	7	7	6	6	6	7	7	7	6	57.7	57.7	57.7	14.76	130	130;130	0	43.932	By MS/MS	By MS/MS	By MS/MS	By MS/MS	By MS/MS	By MS/MS	50.8	50.8	57.7	57.7	57.7	52.3	95593000	5166100
SPAC22A12.15c|bip1|I|ER	SPAC22A12.15c|bip1|I|ER	31	30	30	SPAC22A12.15c|bip1|I|ER heat shock protein BiP	1	31	30	30	26	30	27	30	29	27	25	29	26	29	28	26	25	29	26	29	28	26	49.2	47.5	47.5	73.226	663	663	0	193.22	By MS/MS	By MS/MS	By MS/MS	By MS/MS	By MS/MS	By MS/MS	40.4	45.7	44.2	45.7	45.7	40.7	493650000	28328000
SPAC22A12.16|acl2|I|ATP-citrate	SPAC22A12.16|acl2|I|ATP-citrate	15	15	15	SPAC22A12.16|acl2|I|ATP-citrate synthase subunit 2 (predicted)	1	15	15	15	4	8	7	13	13	11	4	8	7	13	13	11	4	8	7	13	13	11	47	47	47	53.942	492	492	0	33.392	By MS/MS	By MS/MS	By MS/MS	By MS/MS	By MS/MS	By MS/MS	11.2	23	20.7	37.6	40	33.9	56973000	1374200
SPAC22E12.07|rna1|I|Ran	SPAC22E12.07|rna1|I|Ran	5	5	5	SPAC22E12.07|rna1|I|Ran GAP Rna1	1	5	5	5	0	0	1	3	3	0	0	0	1	3	3	0	0	0	1	3	3	0	17.6	17.6	17.6	43.235	386	386	0	7.3594			By MS/MS	By MS/MS	By MS/MS		0	0	2.6	9.3	11.9	0	1997700	0
SPAC22F3.09c|res2|I|MBF	SPAC22F3.09c|res2|I|MBF	1	1	1	SPAC22F3.09c|res2|I|MBF transcription factor complex subunit Res2	1	1	1	1	0	0	0	1	1	1	0	0	0	1	1	1	0	0	0	1	1	1	1.8	1.8	1.8	73.701	657	657	0.010076	2.0989				By MS/MS	By MS/MS	By matching	0	0	0	1.8	1.8	1.8	548580	0
SPAC22F8.09|rrp16|I|rRNA	SPAC22F8.09|rrp16|I|rRNA	2	2	2	SPAC22F8.09|rrp16|I|rRNA processing protein Rrp16 (predicted)	1	2	2	2	1	1	1	1	1	0	1	1	1	1	1	0	1	1	1	1	1	0	4.8	4.8	4.8	48.129	419	419	0	3.1289	By MS/MS	By MS/MS	By MS/MS	By MS/MS	By MS/MS		2.4	2.4	2.4	2.4	2.4	0	874640	140730
SPAC22G7.05|kri1|I|ribosome	SPAC22G7.05|kri1|I|ribosome	1	1	1	SPAC22G7.05|kri1|I|ribosome biogenesis protein Kri1 (predicted)	1	1	1	1	1	0	0	1	1	0	1	0	0	1	1	0	1	0	0	1	1	0	2	2	2	69.523	598	598	0	7.4279	By MS/MS			By MS/MS	By MS/MS		2	0	0	2	2	0	597420	0
SPAC22G7.06c|ura1|I|carbamoyl-phosphate	SPAC22G7.06c|ura1|I|carbamoyl-phosphate	53	53	53	SPAC22G7.06c|ura1|I|carbamoyl-phosphate synthase (glutamine hydrolyzing), aspartate carbamoyltransferase Ura1	1	53	53	53	33	34	29	50	51	49	33	34	29	50	51	49	33	34	29	50	51	49	30.5	30.5	30.5	248.31	2244	2244	0	218.55	By MS/MS	By MS/MS	By MS/MS	By MS/MS	By MS/MS	By MS/MS	18	19.9	16.9	29.9	29.9	27.2	259170000	15759000
SPAC22H12.02|tfg3|I|transcription	SPAC22H12.02|tfg3|I|transcription	15	15	15	SPAC22H12.02|tfg3|I|transcription factor TFIIF complex subunit Tfg3	1	15	15	15	4	5	6	15	15	15	4	5	6	15	15	15	4	5	6	15	15	15	51	51	51	27.638	241	241	0	323.31	By MS/MS	By MS/MS	By MS/MS	By MS/MS	By MS/MS	By MS/MS	24.9	32.4	32.8	51	51	51	1740200000	1160900
SPAC22H12.04c|rps102|I|40S	SPAC22H12.04c|rps102|I|40S	16	16	8	SPAC22H12.04c|rps102|I|40S ribosomal protein S3a (predicted)	1	16	16	8	12	13	13	15	13	14	12	13	13	15	13	14	6	7	6	8	6	7	60.3	60.3	38.5	28.521	252	252	0	49.944	By MS/MS	By MS/MS	By MS/MS	By MS/MS	By MS/MS	By MS/MS	45.6	48.4	51.2	57.1	54	51.6	193180000	9672900
SPCC1322.15|rpl3402|III|60S;SPAC23A1.08c|rpl3401|I|60S	SPCC1322.15|rpl3402|III|60S;SPAC23A1.08c|rpl3401|I|60S	5;5	5;5	5;5	SPCC1322.15|rpl3402|III|60S ribosomal protein L34;SPAC23A1.08c|rpl3401|I|60S ribosomal protein L34	2	5	5	5	4	4	4	5	5	5	4	4	4	5	5	5	4	4	4	5	5	5	45.9	45.9	45.9	12.8	111	111;112	0	10.107	By MS/MS	By MS/MS	By MS/MS	By MS/MS	By MS/MS	By MS/MS	30.6	30.6	30.6	45.9	45.9	45.9	225910000	15877000
SPBC839.15c|tef103|II|translation;SPAC23A1.10|tef102|I|translation	SPBC839.15c|tef103|II|translation;SPAC23A1.10|tef102|I|translation	26;26	26;26	1;1	SPBC839.15c|tef103|II|translation elongation factor EF-1 alpha Ef1a-c;SPAC23A1.10|tef102|I|translation elongation factor EF-1 alpha Ef1a-b	2	26	26	1	24	26	25	26	25	24	24	26	25	26	25	24	1	1	1	1	1	1	63	63	6.3	49.674	460	460;460	0	245.03	By MS/MS	By MS/MS	By MS/MS	By MS/MS	By MS/MS	By MS/MS	61.3	63	63	63	61.1	61.1	4512000000	501140000
SPAC23A1.12c|frs1|I|cytoplasmic	SPAC23A1.12c|frs1|I|cytoplasmic	4	4	4	SPAC23A1.12c|frs1|I|cytoplasmic phenylalanine-tRNA ligase beta subunit Frs1 (predicted)	1	4	4	4	1	2	2	4	3	3	1	2	2	4	3	3	1	2	2	4	3	3	8	8	8	66.849	589	589	0	7.3186	By MS/MS	By MS/MS	By matching	By MS/MS	By MS/MS	By MS/MS	1.9	4.2	4.2	8	6.6	6.6	8486900	332340
SPAC23A1.17|bbc1|I|WIP	SPAC23A1.17|bbc1|I|WIP	2	2	2	SPAC23A1.17|bbc1|I|WIP family cytoskeletal protein Bbc1 (predicted)	1	2	2	2	1	0	0	1	1	1	1	0	0	1	1	1	1	0	0	1	1	1	1.6	1.6	1.6	170.53	1611	1611	0.0077121	2.3247	By MS/MS			By MS/MS	By MS/MS	By MS/MS	1	0	0	0.6	0.6	0.6	1940100	0
SPBP4H10.13|rps2302|II|40S;SPAC23C11.02c|rps23|I|40S	SPBP4H10.13|rps2302|II|40S;SPAC23C11.02c|rps23|I|40S	5;5	5;5	5;5	SPBP4H10.13|rps2302|II|40S ribosomal protein S23 (predicted);SPAC23C11.02c|rps23|I|40S ribosomal protein S23 (predicted)	2	5	5	5	5	4	4	5	5	5	5	4	4	5	5	5	5	4	4	5	5	5	41.3	41.3	41.3	15.655	143	143;143	0	42.602	By MS/MS	By MS/MS	By MS/MS	By MS/MS	By MS/MS	By MS/MS	41.3	40.6	40.6	41.3	41.3	41.3	97026000	8030300
SPAC23C11.05|ipp1|I|inorganic	SPAC23C11.05|ipp1|I|inorganic	2	2	2	SPAC23C11.05|ipp1|I|inorganic pyrophosphatase Ipp1 (predicted)	1	2	2	2	0	0	2	0	0	0	0	0	2	0	0	0	0	0	2	0	0	0	9	9	9	32.467	289	289	0.0013736	2.9503			By MS/MS				0	0	9	0	0	0	449610	0
SPAC23C11.11|cka1|I|serine/threonine	SPAC23C11.11|cka1|I|serine/threonine	11	11	11	SPAC23C11.11|cka1|I|serine/threonine protein kinase Cka1	1	11	11	11	0	0	0	10	10	9	0	0	0	10	10	9	0	0	0	10	10	9	43.1	43.1	43.1	39.527	332	332	0	38.731				By MS/MS	By MS/MS	By MS/MS	0	0	0	39.2	35.8	37.3	19616000	0
SPAC23C11.15|pst2|I|Clr6	SPAC23C11.15|pst2|I|Clr6	18	18	18	SPAC23C11.15|pst2|I|Clr6 histone deacetylase complex subunit Pst2	1	18	18	18	0	0	0	17	14	16	0	0	0	17	14	16	0	0	0	17	14	16	19.2	19.2	19.2	124.85	1075	1075	0	75.098				By MS/MS	By MS/MS	By MS/MS	0	0	0	18.5	14.3	17.3	28838000	0
SPAC23C4.02|crn1|I|actin	SPAC23C4.02|crn1|I|actin	2	2	2	SPAC23C4.02|crn1|I|actin binding protein, coronin Crn1	1	2	2	2	1	0	0	0	1	0	1	0	0	0	1	0	1	0	0	0	1	0	4	4	4	67.015	601	601	0	3.1622	By MS/MS				By MS/MS		1.3	0	0	0	2.7	0	1174600	968500
SPAC23C4.15|rpb5|I|DNA-directed	SPAC23C4.15|rpb5|I|DNA-directed	7	7	7	SPAC23C4.15|rpb5|I|DNA-directed RNA polymerase I, II and III subunit Rpb5	1	7	7	7	3	4	3	7	7	7	3	4	3	7	7	7	3	4	3	7	7	7	34.8	34.8	34.8	23.915	210	210	0	50.002	By MS/MS	By MS/MS	By MS/MS	By MS/MS	By MS/MS	By MS/MS	16.7	21	18.1	34.8	34.8	34.8	77296000	1276300
SPAC23C4.18c|rad4|I|BRCT	SPAC23C4.18c|rad4|I|BRCT	4	4	4	SPAC23C4.18c|rad4|I|BRCT domain protein Rad4	1	4	4	4	1	1	0	1	4	2	1	1	0	1	4	2	1	1	0	1	4	2	8	8	8	74.168	648	648	0	5.7703	By MS/MS	By MS/MS		By matching	By MS/MS	By matching	1.7	1.7	0	1.7	8	3.9	2957900	246180
SPAC23C4.19|spt5|I|DSIF	SPAC23C4.19|spt5|I|DSIF	35	35	35	SPAC23C4.19|spt5|I|DSIF transcription elongation factor complex subunit Spt5	1	35	35	35	0	4	3	31	33	30	0	4	3	31	33	30	0	4	3	31	33	30	45.6	45.6	45.6	109.01	990	990	0	247.16		By MS/MS	By matching	By MS/MS	By MS/MS	By MS/MS	0	4.7	4.1	40.4	43.3	38.2	244250000	0
SPAC23D3.01|pdp3|I|PWWP	SPAC23D3.01|pdp3|I|PWWP	11	11	11	SPAC23D3.01|pdp3|I|PWWP domain protein, involved in chromatin remodeling (predicted)	1	11	11	11	0	0	0	10	10	7	0	0	0	10	10	7	0	0	0	10	10	7	28.7	28.7	28.7	46.855	407	407	0	27.175				By MS/MS	By MS/MS	By MS/MS	0	0	0	28.7	26.5	20.1	19673000	0
SPAC23D3.04c|gpd2|I|glycerol-3-phosphate	SPAC23D3.04c|gpd2|I|glycerol-3-phosphate	3	3	3	SPAC23D3.04c|gpd2|I|glycerol-3-phosphate dehydrogenase Gpd2	1	3	3	3	1	2	3	0	1	0	1	2	3	0	1	0	1	2	3	0	1	0	10.7	10.7	10.7	40.874	373	373	0	4.224	By MS/MS	By MS/MS	By MS/MS		By MS/MS		4.6	7.8	10.7	0	3.2	0	1556900	225460
SPAC23D3.08|usp108|I|U1	SPAC23D3.08|usp108|I|U1	4	4	4	SPAC23D3.08|usp108|I|U1 snRNP-associated protein Usp108	1	4	4	4	3	3	3	4	3	4	3	3	3	4	3	4	3	3	3	4	3	4	20.8	20.8	20.8	36.487	337	337	0	13.081	By MS/MS	By MS/MS	By MS/MS	By MS/MS	By MS/MS	By MS/MS	13.6	13.6	13.6	20.8	13.6	20.8	14456000	1202300
SPAC23D3.09|arp42|I|SWI/SNF	SPAC23D3.09|arp42|I|SWI/SNF	15	15	15	SPAC23D3.09|arp42|I|SWI/SNF and RSC complex subunit Arp42	1	15	15	15	0	0	1	15	14	14	0	0	1	15	14	14	0	0	1	15	14	14	60.8	60.8	60.8	47.1	424	424	0	157.54			By matching	By MS/MS	By MS/MS	By MS/MS	0	0	1.7	60.8	59.4	56.8	255980000	0
SPAC23E2.01|fep1|I|iron-sensing	SPAC23E2.01|fep1|I|iron-sensing	6	6	6	SPAC23E2.01|fep1|I|iron-sensing transcription factor Fep1	1	6	6	6	0	0	0	4	3	5	0	0	0	4	3	5	0	0	0	4	3	5	17.4	17.4	17.4	60.611	564	564	0	14.522				By MS/MS	By MS/MS	By MS/MS	0	0	0	10.8	7.3	15.4	4520000	0
SPAC23G3.01|rpb2|I|RNA	SPAC23G3.01|rpb2|I|RNA	45	45	45	SPAC23G3.01|rpb2|I|RNA polymerase II complex subunit Rpb2	1	45	45	45	2	4	3	40	40	41	2	4	3	40	40	41	2	4	3	40	40	41	45	45	45	137.85	1210	1210	0	227.42	By matching	By MS/MS	By MS/MS	By MS/MS	By MS/MS	By MS/MS	1.4	3.5	2.6	40.2	38.2	39	338580000	202350
SPAC23G3.04|ies4|I|Ino80	SPAC23G3.04|ies4|I|Ino80	18	18	18	SPAC23G3.04|ies4|I|Ino80 complex subunit Ies4	1	18	18	18	1	1	3	18	17	18	1	1	3	18	17	18	1	1	3	18	17	18	80.4	80.4	80.4	21.142	194	194	0	205.28	By MS/MS	By MS/MS	By MS/MS	By MS/MS	By MS/MS	By MS/MS	4.6	5.7	22.2	80.4	77.8	80.4	3069400000	154540
SPAC23G3.06|nop58|I|U3	SPAC23G3.06|nop58|I|U3	2	2	2	SPAC23G3.06|nop58|I|U3 snoRNP protein Nop58 (predicted)	1	2	2	2	0	0	0	0	2	0	0	0	0	0	2	0	0	0	0	0	2	0	5.9	5.9	5.9	55.758	508	508	0	4.8221					By MS/MS		0	0	0	0	5.9	0	697570	0
SPAC23G3.07c|snf30|I|SWI/SNF	SPAC23G3.07c|snf30|I|SWI/SNF	3	3	3	SPAC23G3.07c|snf30|I|SWI/SNF complex subunit Snf30	1	3	3	3	0	0	0	2	3	3	0	0	0	2	3	3	0	0	0	2	3	3	12.4	12.4	12.4	30.423	274	274	0	5.8542				By MS/MS	By MS/MS	By MS/MS	0	0	0	8	12.4	12.4	4121300	0
SPAC23G3.09|taf4|I|transcription	SPAC23G3.09|taf4|I|transcription	9	9	9	SPAC23G3.09|taf4|I|transcription factor TFIID complex subunit Taf4 (predicted)	1	9	9	9	0	0	0	9	7	9	0	0	0	9	7	9	0	0	0	9	7	9	29	29	29	40.546	365	365	0	27.372				By MS/MS	By MS/MS	By MS/MS	0	0	0	29	23.8	29	22326000	0
SPAC23G3.10c|ssr3|I|SWI/SNF	SPAC23G3.10c|ssr3|I|SWI/SNF	30	30	30	SPAC23G3.10c|ssr3|I|SWI/SNF and RSC complex subunit Ssr3	1	30	30	30	0	1	1	24	27	28	0	1	1	24	27	28	0	1	1	24	27	28	83.8	83.8	83.8	49.759	425	425	0	323.31		By matching	By matching	By MS/MS	By MS/MS	By MS/MS	0	1.6	1.6	78.1	78.4	82.1	391140000	0
SPAC23G3.11|rpn6|I|19S	SPAC23G3.11|rpn6|I|19S	6	6	6	SPAC23G3.11|rpn6|I|19S proteasome regulatory subunit Rpn6 (predicted)	1	6	6	6	1	0	1	2	5	3	1	0	1	2	5	3	1	0	1	2	5	3	22.1	22.1	22.1	47.341	421	421	0	17.1	By matching		By matching	By MS/MS	By MS/MS	By MS/MS	3.8	0	3.8	8.3	19.2	10.9	5269600	341880
SPAC23H3.06|apl6|I|AP-3	SPAC23H3.06|apl6|I|AP-3	1	1	1	SPAC23H3.06|apl6|I|AP-3 adaptor complex subunit Apl6 (predicted)	1	1	1	1	0	0	0	1	1	0	0	0	0	1	1	0	0	0	0	1	1	0	2.3	2.3	2.3	83.87	745	745	0	3.3853				By matching	By MS/MS		0	0	0	2.3	2.3	0	414860	0
SPAC23H3.10|ssr2|I|SWI/SNF	SPAC23H3.10|ssr2|I|SWI/SNF	18	18	18	SPAC23H3.10|ssr2|I|SWI/SNF and RSC complex subunit Ssr2	1	18	18	18	0	1	2	17	18	18	0	1	2	17	18	18	0	1	2	17	18	18	51.5	51.5	51.5	57.684	503	503	0	297.09		By matching	By matching	By MS/MS	By MS/MS	By MS/MS	0	2.2	5.6	47.5	51.5	51.5	279040000	0
SPAC23H4.12|alp13|I|MRG	SPAC23H4.12|alp13|I|MRG	14	14	14	SPAC23H4.12|alp13|I|MRG family Clr6 histone deacetylase complex subunit Alp13	1	14	14	14	0	0	0	14	13	12	0	0	0	14	13	12	0	0	0	14	13	12	50.7	50.7	50.7	39.138	337	337	0	38.568				By MS/MS	By MS/MS	By MS/MS	0	0	0	50.7	47.8	42.1	87678000	0
SPAC24B11.06c|sty1|I|MAP	SPAC24B11.06c|sty1|I|MAP	2	2	2	SPAC24B11.06c|sty1|I|MAP kinase Sty1	1	2	2	2	0	0	0	1	1	1	0	0	0	1	1	1	0	0	0	1	1	1	8.3	8.3	8.3	40.222	349	349	0	3.9292				By MS/MS	By MS/MS	By MS/MS	0	0	0	3.7	4.6	4.6	2244200	0
SPAC24C9.04|SPAC24C9.04|I|Schizosaccharomyces	SPAC24C9.04|SPAC24C9.04|I|Schizosaccharomyces	1	1	1	SPAC24C9.04|SPAC24C9.04|I|Schizosaccharomyces specific protein	1	1	1	1	0	0	1	0	0	1	0	0	1	0	0	1	0	0	1	0	0	1	11.6	11.6	11.6	13.789	121	121	1	-2			By matching			By MS/MS	0	0	11.6	0	0	11.6	732810	0
SPAC24C9.06c|aco1|I|aconitate	SPAC24C9.06c|aco1|I|aconitate	2	2	2	SPAC24C9.06c|aco1|I|aconitate hydratase Aco1 (predicted)	1	2	2	2	0	1	2	0	0	0	0	1	2	0	0	0	0	1	2	0	0	0	3.4	3.4	3.4	86.112	789	789	0.0013928	3.0644		By matching	By MS/MS				0	1.9	3.4	0	0	0	375160	0
SPAC24C9.12c|shm1|I|serine;SPAC18G6.04c|shm2|I|serine	SPAC24C9.12c|shm1|I|serine	22;1	22;1	22;1	SPAC24C9.12c|shm1|I|serine hydroxymethyltransferase Shm1 (predicted)	2	22	22	22	14	19	17	22	22	20	14	19	17	22	22	20	14	19	17	22	22	20	53.1	53.1	53.1	51.86	467	467;488	0	69.037	By MS/MS	By MS/MS	By MS/MS	By MS/MS	By MS/MS	By MS/MS	33	46.7	39.6	53.1	53.1	46.3	179450000	11293000
SPAC24H6.04|hxk1|I|hexokinase	SPAC24H6.04|hxk1|I|hexokinase	7	7	7	SPAC24H6.04|hxk1|I|hexokinase 1	1	7	7	7	2	4	3	5	6	5	2	4	3	5	6	5	2	4	3	5	6	5	19.6	19.6	19.6	53.597	484	484	0	18.322	By MS/MS	By MS/MS	By matching	By MS/MS	By MS/MS	By MS/MS	5.8	11.2	6.4	13.6	15.3	13.6	11401000	177340
SPAC25A8.01c|fft3|I|SMARCAD1	SPAC25A8.01c|fft3|I|SMARCAD1	3	3	3	SPAC25A8.01c|fft3|I|SMARCAD1 family ATP-dependent DNA helicase Fft3	1	3	3	3	0	0	0	2	3	1	0	0	0	2	3	1	0	0	0	2	3	1	5.1	5.1	5.1	104.5	922	922	0	5.2918				By MS/MS	By MS/MS	By matching	0	0	0	3.7	5.1	2.5	2107500	0
SPAC25B8.19c|loz1|I|transcription	SPAC25B8.19c|loz1|I|transcription	4	4	4	SPAC25B8.19c|loz1|I|transcription factor zf-C2H2 type	1	4	4	4	0	0	0	4	4	3	0	0	0	4	4	3	0	0	0	4	4	3	10	10	10	55.066	522	522	0	12.383				By MS/MS	By MS/MS	By MS/MS	0	0	0	10	10	6.5	6212000	0
SPAC25G10.05c|his1|I|ATP	SPAC25G10.05c|his1|I|ATP	3	3	3	SPAC25G10.05c|his1|I|ATP phosphoribosyltransferase	1	3	3	3	0	0	1	3	0	1	0	0	1	3	0	1	0	0	1	3	0	1	20.3	20.3	20.3	34.029	310	310	0	4.3692			By MS/MS	By MS/MS		By MS/MS	0	0	6.5	20.3	0	6.5	3920400	0
SPCC285.15c|rps2802|III|40S;SPAC25G10.06|rps2801|I|40S	SPCC285.15c|rps2802|III|40S;SPAC25G10.06|rps2801|I|40S	4;4	4;4	4;4	SPCC285.15c|rps2802|III|40S ribosomal protein S28, Rps2802;SPAC25G10.06|rps2801|I|40S ribosomal protein S28 (predicted)	2	4	4	4	3	2	3	3	4	3	3	2	3	3	4	3	3	2	3	3	4	3	47.1	47.1	47.1	7.6638	68	68;68	0	9.0023	By MS/MS	By matching	By MS/MS	By MS/MS	By MS/MS	By MS/MS	47.1	36.8	47.1	36.8	47.1	36.8	33391000	1795200
SPAC25G10.08|SPAC25G10.08|I|translation	SPAC25G10.08|SPAC25G10.08|I|translation	28	28	28	SPAC25G10.08|SPAC25G10.08|I|translation initiation factor eIF3b (p84)	1	28	28	28	8	11	13	26	25	24	8	11	13	26	25	24	8	11	13	26	25	24	43.9	43.9	43.9	84.034	725	725	0	177.77	By MS/MS	By MS/MS	By MS/MS	By MS/MS	By MS/MS	By MS/MS	15.9	19.2	23.6	41.7	37.5	37.2	139090000	2674000
SPAC3A12.10|rpl2001|I|60S;SPAC26A3.04|rpl2002|I|60S	SPAC3A12.10|rpl2001|I|60S;SPAC26A3.04|rpl2002|I|60S	13;13	13;13	13;13	SPAC3A12.10|rpl2001|I|60S ribosomal protein L20a (predicted);SPAC26A3.04|rpl2002|I|60S ribosomal protein L20 (predicted)	2	13	13	13	9	11	10	9	11	10	9	11	10	9	11	10	9	11	10	9	11	10	55.1	55.1	55.1	20.599	176	176;176	0	82.462	By MS/MS	By MS/MS	By MS/MS	By MS/MS	By MS/MS	By MS/MS	48.3	48.9	48.9	48.9	53.4	50.6	212660000	16315000
SPAC26A3.05|chc1|I|clathrin	SPAC26A3.05|chc1|I|clathrin	4	4	4	SPAC26A3.05|chc1|I|clathrin heavy chain Chc1 (predicted)	1	4	4	4	0	3	4	2	3	2	0	3	4	2	3	2	0	3	4	2	3	2	3.1	3.1	3.1	190.02	1666	1666	0	6.9722		By MS/MS	By MS/MS	By MS/MS	By MS/MS	By MS/MS	0	2.1	3.1	1.5	2.1	1.3	2935400	0
SPBC17G9.10|rpl1102|II|60S;SPAC26A3.07c|rpl1101|I|60S	SPBC17G9.10|rpl1102|II|60S;SPAC26A3.07c|rpl1101|I|60S	7;7	7;7	7;7	SPBC17G9.10|rpl1102|II|60S ribosomal protein L11 (predicted);SPAC26A3.07c|rpl1101|I|60S ribosomal protein L11 (predicted)	2	7	7	7	5	6	5	7	7	7	5	6	5	7	7	7	5	6	5	7	7	7	36.2	36.2	36.2	19.891	174	174;174	0	46.631	By MS/MS	By MS/MS	By MS/MS	By MS/MS	By MS/MS	By MS/MS	24.7	28.7	31	36.2	36.2	36.2	110320000	3985800
SPAC26A3.08|smb1|I|Sm	SPAC26A3.08|smb1|I|Sm	3	3	3	SPAC26A3.08|smb1|I|Sm snRNP core protein Smb1	1	3	3	3	1	1	1	2	1	1	1	1	1	2	1	1	1	1	1	2	1	1	26.5	26.5	26.5	15.476	147	147	0	4.2829	By MS/MS	By MS/MS	By matching	By MS/MS	By MS/MS	By MS/MS	7.5	7.5	7.5	18.4	7.5	8.2	4009200	621820
SPAC26A3.12c|dhp1|I|5'-3'	SPAC26A3.12c|dhp1|I|5'-3'	2	2	2	SPAC26A3.12c|dhp1|I|5-3 exoribonuclease Dhp1	1	2	2	2	0	0	1	0	2	0	0	0	1	0	2	0	0	0	1	0	2	0	2.7	2.7	2.7	112.37	991	991	0	3.9445			By MS/MS		By MS/MS		0	0	1.2	0	2.7	0	873890	0
SPAC26F1.06|gpm1|I|monomeric	SPAC26F1.06|gpm1|I|monomeric	13	13	13	SPAC26F1.06|gpm1|I|monomeric 2,3-bisphosphoglycerate (BPG)-dependent phosphoglycerate mutase (PGAM), Gpm1	1	13	13	13	1	5	13	9	8	10	1	5	13	9	8	10	1	5	13	9	8	10	71.1	71.1	71.1	23.765	211	211	0	63.722	By matching	By MS/MS	By MS/MS	By MS/MS	By MS/MS	By MS/MS	5.2	25.6	71.1	42.2	40.8	62.6	50533000	227160
SPAC26H5.05|mga2|I|IPT/TIG	SPAC26H5.05|mga2|I|IPT/TIG	6	6	6	SPAC26H5.05|mga2|I|IPT/TIG ankyrin repeat containing transcription regulator of fatty acid biosynthesis (predicted)	1	6	6	6	1	0	0	4	4	2	1	0	0	4	4	2	1	0	0	4	4	2	6.8	6.8	6.8	127.7	1151	1151	0	16.856	By matching			By MS/MS	By MS/MS	By MS/MS	0.6	0	0	4.5	4.5	2.4	4757000	849240
SPAC26H5.10c|tif51|I|translation	SPAC26H5.10c|tif51|I|translation	6	6	2	SPAC26H5.10c|tif51|I|translation elongation factor eIF5A (predicted)	1	6	6	2	1	3	5	5	5	5	1	3	5	5	5	5	0	1	2	2	1	2	68.2	68.2	28.7	17.152	157	157	0	21.268	By matching	By MS/MS	By MS/MS	By MS/MS	By MS/MS	By MS/MS	5.1	24.2	52.9	56.7	56.7	52.9	15723000	246830
SPAC27D7.07c|smd1|I|Sm	SPAC27D7.07c|smd1|I|Sm	3	3	3	SPAC27D7.07c|smd1|I|Sm snRNP core protein Smd1	1	3	3	3	3	3	3	3	2	1	3	3	3	3	2	1	3	3	3	3	2	1	39.3	39.3	39.3	13.089	117	117	0	7.4474	By MS/MS	By MS/MS	By MS/MS	By MS/MS	By MS/MS	By MS/MS	39.3	39.3	39.3	39.3	29.9	11.1	9810400	1372100
SPAC27D7.12c|but1|I|neddylation	SPAC27D7.12c|but1|I|neddylation	1	1	1	SPAC27D7.12c|but1|I|neddylation pathway protein But1	1	1	1	1	0	0	0	1	0	0	0	0	0	1	0	0	0	0	0	1	0	0	8.6	8.6	8.6	27.417	243	243	0.007732	2.3682				By MS/MS			0	0	0	8.6	0	0	258460	0
SPAC27D7.14c|tpr1|I|RNA	SPAC27D7.14c|tpr1|I|RNA	10	10	10	SPAC27D7.14c|tpr1|I|RNA polymerase II associated Paf1 complex subunit Tpr1	1	10	10	10	2	5	2	10	9	5	2	5	2	10	9	5	2	5	2	10	9	5	12.9	12.9	12.9	119.15	1039	1039	0	30.16	By MS/MS	By MS/MS	By matching	By MS/MS	By MS/MS	By MS/MS	2.8	5.8	2.3	12.9	11.7	5.8	21435000	771330
SPAC27E2.03c|SPAC27E2.03c|I|Obg-Like	SPAC27E2.03c|SPAC27E2.03c|I|Obg-Like	4	4	4	SPAC27E2.03c|SPAC27E2.03c|I|Obg-Like ATPase (predicted)	1	4	4	4	0	0	2	1	3	1	0	0	2	1	3	1	0	0	2	1	3	1	14.5	14.5	14.5	44.332	392	392	0	8.5367			By matching	By MS/MS	By MS/MS	By MS/MS	0	0	8.9	5.1	9.4	5.1	1686500	0
SPAC27F1.06c|SPAC27F1.06c|I|FKBP-type	SPAC27F1.06c|SPAC27F1.06c|I|FKBP-type	5	5	5	SPAC27F1.06c|SPAC27F1.06c|I|FKBP-type peptidyl-prolyl cis-trans isomerase (predicted)	1	5	5	5	0	0	0	3	5	1	0	0	0	3	5	1	0	0	0	3	5	1	16.6	16.6	16.6	40.54	362	362	0	9.7739				By MS/MS	By MS/MS	By matching	0	0	0	12.2	16.6	2.8	3852500	0
SPAC27F1.09c|prp10|I|U2	SPAC27F1.09c|prp10|I|U2	2	2	2	SPAC27F1.09c|prp10|I|U2 snRNP-associated protein Sap155	1	2	2	2	0	0	0	1	2	0	0	0	0	1	2	0	0	0	0	1	2	0	2.6	2.6	2.6	132.67	1166	1166	0.01023	2.1927				By MS/MS	By MS/MS		0	0	0	0.9	2.6	0	581420	0
SPAC29A4.02c|SPAC29A4.02c|I|translation	SPAC29A4.02c|SPAC29A4.02c|I|translation	8	8	8	SPAC29A4.02c|SPAC29A4.02c|I|translation elongation factor EF-1 gamma subunit	1	8	8	8	1	1	7	3	4	3	1	1	7	3	4	3	1	1	7	3	4	3	25.4	25.4	25.4	45.701	409	409	0	13.594	By matching	By matching	By MS/MS	By MS/MS	By MS/MS	By MS/MS	2	2.9	23.2	11	13	7.1	9951600	199040
SPAC29A4.04c|cbf5|I|pseudouridylate	SPAC29A4.04c|cbf5|I|pseudouridylate	7	7	7	SPAC29A4.04c|cbf5|I|pseudouridylate synthase Cbf5 (predicted)	1	7	7	7	6	7	6	5	6	4	6	7	6	5	6	4	6	7	6	5	6	4	19.6	19.6	19.6	53.11	474	474	0	17.715	By MS/MS	By MS/MS	By MS/MS	By MS/MS	By MS/MS	By MS/MS	15.4	19.6	15.4	12.4	15.4	10.1	19291000	3449200
SPAC29A4.08c|prp19|I|ubiquitin-protein	SPAC29A4.08c|prp19|I|ubiquitin-protein	1	1	1	SPAC29A4.08c|prp19|I|ubiquitin-protein ligase E4 Prp19	1	1	1	1	0	0	0	1	1	1	0	0	0	1	1	1	0	0	0	1	1	1	2.5	2.5	2.5	54.191	488	488	0.0026954	2.7962				By MS/MS	By MS/MS	By MS/MS	0	0	0	2.5	2.5	2.5	462340	0
SPAC29A4.15|srs1|I|cytoplasmic	SPAC29A4.15|srs1|I|cytoplasmic	4	4	4	SPAC29A4.15|srs1|I|cytoplasmic serine-tRNA ligase Srs1 (predicted)	1	4	4	4	0	0	2	1	1	1	0	0	2	1	1	1	0	0	2	1	1	1	10.2	10.2	10.2	51.642	450	450	0	4.2219			By MS/MS	By MS/MS	By MS/MS	By MS/MS	0	0	4.2	2.9	3.1	2.9	0	0
SPAC29A4.18|prw1|I|Clr6	SPAC29A4.18|prw1|I|Clr6	5	5	5	SPAC29A4.18|prw1|I|Clr6 histone deacetylase complex subunit Prw1	1	5	5	5	0	0	0	3	4	4	0	0	0	3	4	4	0	0	0	3	4	4	14.2	14.2	14.2	48.476	431	431	0	74.99				By MS/MS	By MS/MS	By MS/MS	0	0	0	10	11.8	11.1	10952000	0
SPAC29B12.01|ino80|I|SNF2	SPAC29B12.01|ino80|I|SNF2	97	97	97	SPAC29B12.01|ino80|I|SNF2 family ATP-dependent 3 to 5 DNA helicase Ino80	1	97	97	97	0	1	1	92	92	90	0	1	1	92	92	90	0	1	1	92	92	90	64.3	64.3	64.3	183.05	1604	1604	0	323.31		By matching	By matching	By MS/MS	By MS/MS	By MS/MS	0	0.7	0.6	63.5	62.1	58.4	10580000000	0
SPAC29B12.04|snz1|I|pyridoxine	SPAC29B12.04|snz1|I|pyridoxine	2	2	2	SPAC29B12.04|snz1|I|pyridoxine biosynthesis protein	1	2	2	2	0	0	2	0	0	0	0	0	2	0	0	0	0	0	2	0	0	0	10.5	10.5	10.5	31.403	296	296	0	4.1286			By MS/MS				0	0	10.5	0	0	0	1555100	0
SPAC29E6.08|tbp1|I|TATA-binding	SPAC29E6.08|tbp1|I|TATA-binding	9	9	9	SPAC29E6.08|tbp1|I|TATA-binding protein (TBP)	1	9	9	9	1	1	1	7	9	8	1	1	1	7	9	8	1	1	1	7	9	8	48.9	48.9	48.9	25.442	231	231	0	45.149	By MS/MS	By MS/MS	By MS/MS	By MS/MS	By MS/MS	By MS/MS	4.3	4.3	4.3	34.6	48.9	44.6	88291000	0
SPAC2C4.03c|smd2|I|Sm	SPAC2C4.03c|smd2|I|Sm	4	4	4	SPAC2C4.03c|smd2|I|Sm snRNP core protein Smd2	1	4	4	4	2	3	2	3	4	3	2	3	2	3	4	3	2	3	2	3	4	3	40	40	40	13.095	115	115	0	7.0572	By matching	By MS/MS	By matching	By MS/MS	By MS/MS	By MS/MS	14.8	31.3	14.8	31.3	40	31.3	12694000	1561600
SPAC2C4.16c|rps801|I|40S	SPAC2C4.16c|rps801|I|40S	8	8	2	SPAC2C4.16c|rps801|I|40S ribosomal protein S8 (predicted)	1	8	8	2	5	4	5	5	8	7	5	4	5	5	8	7	0	1	2	2	2	2	43	43	4.5	22.593	200	200	0	133.92	By MS/MS	By MS/MS	By MS/MS	By MS/MS	By MS/MS	By MS/MS	31.5	22	22	23.5	43	36.5	88908000	4976900
SPAC2E12.02|hsf1|I|transcription	SPAC2E12.02|hsf1|I|transcription	1	1	1	SPAC2E12.02|hsf1|I|transcription factor Hsf1	1	1	1	1	1	0	0	1	1	0	1	0	0	1	1	0	1	0	0	1	1	0	2.5	2.5	2.5	66.947	609	609	1	-2	By matching			By MS/MS	By matching		2.5	0	0	2.5	2.5	0	2164600	660060
SPAC2F3.03c|rpa49|I|DNA-directed	SPAC2F3.03c|rpa49|I|DNA-directed	10	10	10	SPAC2F3.03c|rpa49|I|DNA-directed RNA polymerase I complex subunit Rpa49 (predicted)	1	10	10	10	5	6	5	7	7	4	5	6	5	7	7	4	5	6	5	7	7	4	36.5	36.5	36.5	48.066	425	425	0	47.766	By MS/MS	By MS/MS	By MS/MS	By MS/MS	By MS/MS	By MS/MS	17.9	26.6	24.5	28.7	29.2	14.4	32572000	3356300
SPAC2F3.09|hem1|I|5-aminolevulinate	SPAC2F3.09|hem1|I|5-aminolevulinate	2	2	2	SPAC2F3.09|hem1|I|5-aminolevulinate synthase Hem1	1	2	2	2	1	1	1	2	2	2	1	1	1	2	2	2	1	1	1	2	2	2	4.8	4.8	4.8	60.959	558	558	0	19.154	By MS/MS	By MS/MS	By MS/MS	By MS/MS	By MS/MS	By MS/MS	2.5	2.3	2.3	4.8	4.8	4.8	8776900	274360
SPAC2F7.05c|tif5|I|translation	SPAC2F7.05c|tif5|I|translation	3	3	3	SPAC2F7.05c|tif5|I|translation initiation factor eIF5, Tif5(predicted)	1	3	3	3	0	2	2	3	3	2	0	2	2	3	3	2	0	2	2	3	3	2	10.6	10.6	10.6	44.944	395	395	0	9.2409		By MS/MS	By MS/MS	By MS/MS	By MS/MS	By MS/MS	0	6.8	8.1	10.6	10.6	6.3	8270600	0
SPAC2F7.07c|cph2|I|Clr6	SPAC2F7.07c|cph2|I|Clr6	8	8	8	SPAC2F7.07c|cph2|I|Clr6 histone deacetylase associated PHD protein-2 Cph2	1	8	8	8	1	1	1	6	8	6	1	1	1	6	8	6	1	1	1	6	8	6	22.4	22.4	22.4	68.776	607	607	0	31.395	By MS/MS	By MS/MS	By matching	By MS/MS	By MS/MS	By MS/MS	1.6	1.6	1.6	18	22.4	15.7	17968000	409930
SPAC2F7.08c|snf5|I|SWI/SNF	SPAC2F7.08c|snf5|I|SWI/SNF	2	2	2	SPAC2F7.08c|snf5|I|SWI/SNF complex subunit Snf5	1	2	2	2	0	0	0	0	2	1	0	0	0	0	2	1	0	0	0	0	2	1	3.8	3.8	3.8	71.915	632	632	0.0078431	2.5106					By MS/MS	By MS/MS	0	0	0	0	3.8	1.9	526370	0
SPAC2G11.14|taf111|I|transcription	SPAC2G11.14|taf111|I|transcription	11	11	11	SPAC2G11.14|taf111|I|transcription factor TFIID complex subunit Taf111	1	11	11	11	0	0	0	11	8	9	0	0	0	11	8	9	0	0	0	11	8	9	14.1	14.1	14.1	111.01	979	979	0	21.429				By MS/MS	By MS/MS	By MS/MS	0	0	0	14.1	10.5	12.2	16767000	0
SPAC30C2.04|asc1|I|cofactor	SPAC30C2.04|asc1|I|cofactor	12	12	12	SPAC30C2.04|asc1|I|cofactor for cytoplasmic methionyl-and glutamyl-tRNA synthetases Asc1 (predicted)	1	12	12	12	7	8	7	8	9	6	7	8	7	8	9	6	7	8	7	8	9	6	39.3	39.3	39.3	50.606	450	450	0	34.409	By MS/MS	By MS/MS	By MS/MS	By MS/MS	By MS/MS	By MS/MS	20.9	25.3	21.6	25.3	30.7	21.6	30790000	3698900
SPAC30C2.08|SPAC30C2.08|I|conserved	SPAC30C2.08|SPAC30C2.08|I|conserved	2	2	2	SPAC30C2.08|SPAC30C2.08|I|conserved fungal protein	1	2	2	2	0	0	0	1	2	1	0	0	0	1	2	1	0	0	0	1	2	1	4.8	4.8	4.8	52.69	457	457	0.0065445	2.5162				By matching	By MS/MS	By MS/MS	0	0	0	2.4	4.8	2.4	1346000	0
SPAC30D11.04c|nup124|I|nucleoporin	SPAC30D11.04c|nup124|I|nucleoporin	5	5	5	SPAC30D11.04c|nup124|I|nucleoporin Nup124	1	5	5	5	1	3	3	0	3	1	1	3	3	0	3	1	1	3	3	0	3	1	4.5	4.5	4.5	123.97	1159	1159	0	6.7231	By matching	By MS/MS	By MS/MS		By MS/MS	By MS/MS	0.8	2.4	2.4	0	2.5	1.2	2075400	222520
SPAC30D11.12|rpl3802|I|60S	SPAC30D11.12|rpl3802|I|60S	2	2	1	SPAC30D11.12|rpl3802|I|60S ribosomal protein L38 (predicted)	1	2	2	1	1	1	2	2	2	2	1	1	2	2	2	2	0	0	1	1	1	1	33.8	33.8	18.9	8.3388	74	74	0	5.1234	By MS/MS	By MS/MS	By MS/MS	By MS/MS	By MS/MS	By MS/MS	14.9	14.9	33.8	33.8	33.8	33.8	22279000	806720
SPAC31A2.16|gef2|I|RhoGEF	SPAC31A2.16|gef2|I|RhoGEF	1	1	1	SPAC31A2.16|gef2|I|RhoGEF Gef2	1	1	1	1	0	0	0	1	0	0	0	0	0	1	0	0	0	0	0	1	0	0	1.5	1.5	1.5	126.54	1101	1101	1	-2				By MS/MS			0	0	0	1.5	0	0	486490	0
SPAC31G5.04|lys12|I|homoisocitrate	SPAC31G5.04|lys12|I|homoisocitrate	6	6	6	SPAC31G5.04|lys12|I|homoisocitrate dehydrogenase Lys12	1	6	6	6	4	6	5	1	3	0	4	6	5	1	3	0	4	6	5	1	3	0	18.2	18.2	18.2	39.256	362	362	0	10.027	By MS/MS	By MS/MS	By MS/MS	By matching	By matching		13.8	18.2	16	3.3	11.3	0	9381700	1660100
SPAC31G5.11|pac2|I|cAMP-independent	SPAC31G5.11|pac2|I|cAMP-independent	2	2	2	SPAC31G5.11|pac2|I|cAMP-independent regulatory protein Pac2	1	2	2	2	0	0	0	1	2	2	0	0	0	1	2	2	0	0	0	1	2	2	13.2	13.2	13.2	26.106	235	235	0	3.5697				By MS/MS	By MS/MS	By MS/MS	0	0	0	4.7	13.2	13.2	1312100	0
SPAC31G5.13|rpn11|I|19S	SPAC31G5.13|rpn11|I|19S	3	3	3	SPAC31G5.13|rpn11|I|19S proteasome regulatory subunit Rpn11	1	3	3	3	0	0	3	3	3	3	0	0	3	3	3	3	0	0	3	3	3	3	11.4	11.4	11.4	34.572	308	308	0	5.4512			By MS/MS	By MS/MS	By MS/MS	By MS/MS	0	0	11.4	11.4	11.4	11.4	5877600	0
SPAC31G5.17c|rps1001|I|40S	SPAC31G5.17c|rps1001|I|40S	7	4	4	SPAC31G5.17c|rps1001|I|40S ribosomal protein S10 (predicted)	1	7	4	4	6	7	6	7	7	6	3	4	3	4	4	4	3	4	3	4	4	4	51.4	26.4	26.4	16.275	144	144	0	16.049	By MS/MS	By MS/MS	By MS/MS	By MS/MS	By MS/MS	By MS/MS	41	51.4	51.4	51.4	51.4	41	46947000	2484900
SPAC31G5.19|abo1|I|ATPase	SPAC31G5.19|abo1|I|ATPase	17	17	17	SPAC31G5.19|abo1|I|ATPase with bromodomain protein	1	17	17	17	0	0	0	14	17	12	0	0	0	14	17	12	0	0	0	14	17	12	21.9	21.9	21.9	135.35	1190	1190	0	82.8				By MS/MS	By MS/MS	By MS/MS	0	0	0	18.8	21.9	14.8	59894000	0
SPAC323.02c|pup2|I|20S	SPAC323.02c|pup2|I|20S	1	1	1	SPAC323.02c|pup2|I|20S proteasome complex subunit alpha 5, Pup2 (predicted)	1	1	1	1	1	1	1	1	1	1	1	1	1	1	1	1	1	1	1	1	1	1	4	4	4	27.573	247	247	0	3.6749	By MS/MS	By MS/MS	By MS/MS	By MS/MS	By MS/MS	By MS/MS	4	4	4	4	4	4	3356000	591480
SPAC328.03|tps1|I|alpha,alpha-trehalose-phosphate	SPAC328.03|tps1|I|alpha,alpha-trehalose-phosphate	10	10	10	SPAC328.03|tps1|I|alpha,alpha-trehalose-phosphate synthase [UDP-forming]	1	10	10	10	3	5	5	7	10	8	3	5	5	7	10	8	3	5	5	7	10	8	24.4	24.4	24.4	58.493	513	513	0	23.542	By MS/MS	By MS/MS	By matching	By MS/MS	By MS/MS	By MS/MS	5.5	11.7	11.1	16.2	24.4	19.3	26884000	684300
SPAC328.10c|rps502|I|40S	SPAC328.10c|rps502|I|40S	11	1	1	SPAC328.10c|rps502|I|40S ribosomal protein S5 (predicted)	1	11	1	1	10	10	9	8	8	9	1	1	1	1	1	1	1	1	1	1	1	1	48.3	5.4	5.4	22.357	203	203	0	3.1278	By MS/MS	By MS/MS	By MS/MS	By MS/MS	By MS/MS	By MS/MS	48.3	48.3	47.8	43.8	43.8	44.3	11454000	871980
SPAC32A11.03c|phx1|I|stationary	SPAC32A11.03c|phx1|I|stationary	6	6	6	SPAC32A11.03c|phx1|I|stationary phase-specific homeobox transcription factor Phx1	1	6	6	6	0	0	0	4	3	6	0	0	0	4	3	6	0	0	0	4	3	6	9.6	9.6	9.6	103.99	942	942	0	10.329				By MS/MS	By MS/MS	By MS/MS	0	0	0	4.9	3.5	9.6	3753500	0
SPAC32A11.04c|tif212|I|translation	SPAC32A11.04c|tif212|I|translation	17	17	17	SPAC32A11.04c|tif212|I|translation initiation factor eIF2 beta subunit (predicted)	1	17	17	17	14	17	16	11	13	9	14	17	16	11	13	9	14	17	16	11	13	9	57.9	57.9	57.9	35.96	321	321	0	138.16	By MS/MS	By MS/MS	By MS/MS	By MS/MS	By MS/MS	By MS/MS	44.2	57.9	57.6	47	47	33.6	101960000	21363000
SPAC343.05|vma1|I|V-type	SPAC343.05|vma1|I|V-type	5	5	5	SPAC343.05|vma1|I|V-type ATPase V1 domain, subunit A	1	5	5	5	1	0	0	3	5	1	1	0	0	3	5	1	1	0	0	3	5	1	12.3	12.3	12.3	68.805	619	619	0	8.4596	By MS/MS			By MS/MS	By MS/MS	By MS/MS	2.4	0	0	7.1	12.3	3.2	1945300	0
SPAC343.11c|msc1|I|Swr1	SPAC343.11c|msc1|I|Swr1	19	19	19	SPAC343.11c|msc1|I|Swr1 complex subunit Chk1	1	19	19	19	0	0	0	13	17	15	0	0	0	13	17	15	0	0	0	13	17	15	17.6	17.6	17.6	180.35	1588	1588	0	45.877				By MS/MS	By MS/MS	By MS/MS	0	0	0	11.3	16.2	13.4	21794000	0
SPAC343.14c|tif222|I|translation	SPAC343.14c|tif222|I|translation	3	3	3	SPAC343.14c|tif222|I|translation initiation factor eIF2B beta subunit	1	3	3	3	0	1	0	3	1	1	0	1	0	3	1	1	0	1	0	3	1	1	11.7	11.7	11.7	43.221	393	393	0	5.1993		By MS/MS		By MS/MS	By MS/MS	By MS/MS	0	3.6	0	11.7	3.6	3.6	2275900	0
SPAC3A11.10c|dpe1|I|dipeptidyl	SPAC3A11.10c|dpe1|I|dipeptidyl	3	3	3	SPAC3A11.10c|dpe1|I|dipeptidyl peptidase (predicted)	1	3	3	3	0	0	1	0	2	1	0	0	1	0	2	1	0	0	1	0	2	1	11.5	11.5	11.5	46.047	409	409	0	5.2928			By MS/MS		By MS/MS	By MS/MS	0	0	3.2	0	8.3	4.9	1039900	0
SPAC3A11.12c|rpt5|I|19S	SPAC3A11.12c|rpt5|I|19S	6	6	6	SPAC3A11.12c|rpt5|I|19S proteasome regulatory subunit Rpt5 (predicted)	1	6	6	6	1	1	0	5	6	5	1	1	0	5	6	5	1	1	0	5	6	5	19.9	19.9	19.9	48.835	438	438	0	15.913	By matching	By matching		By MS/MS	By MS/MS	By MS/MS	2.3	2.3	0	16.7	19.9	16.2	8465500	216480
SPAC3A12.05c|taf2|I|TATA-binding	SPAC3A12.05c|taf2|I|TATA-binding	11	11	11	SPAC3A12.05c|taf2|I|TATA-binding protein associated factor Taf2 (predicted)	1	11	11	11	0	0	0	7	9	7	0	0	0	7	9	7	0	0	0	7	9	7	11.7	11.7	11.7	133.91	1172	1172	0	22.196				By MS/MS	By MS/MS	By MS/MS	0	0	0	7.9	10	8.1	11442000	0
SPAC3A12.07|rpb11|I|RNA	SPAC3A12.07|rpb11|I|RNA	6	6	6	SPAC3A12.07|rpb11|I|RNA polymerase II complex subunit Rpb11	1	6	6	6	0	0	0	5	5	5	0	0	0	5	5	5	0	0	0	5	5	5	50.4	50.4	50.4	14.127	123	123	0	10.285				By MS/MS	By MS/MS	By MS/MS	0	0	0	42.3	42.3	40.7	17464000	0
SPAC3A12.18|zwf1|I|glucose-6-phosphate	SPAC3A12.18|zwf1|I|glucose-6-phosphate	12	12	12	SPAC3A12.18|zwf1|I|glucose-6-phosphate 1-dehydrogenase (predicted)	1	12	12	12	11	12	8	3	5	3	11	12	8	3	5	3	11	12	8	3	5	3	34.2	34.2	34.2	57.204	500	500	0	28.096	By MS/MS	By MS/MS	By MS/MS	By MS/MS	By MS/MS	By MS/MS	31	34.2	18	6.6	13.2	6	26235000	7708300
SPAC3C7.08c|elf1|I|AAA	SPAC3C7.08c|elf1|I|AAA	5	5	5	SPAC3C7.08c|elf1|I|AAA family ATPase Elf1	1	5	5	5	0	0	0	4	5	3	0	0	0	4	5	3	0	0	0	4	5	3	7	7	7	116.7	1057	1057	0	9.9725				By MS/MS	By MS/MS	By MS/MS	0	0	0	6	7	3.6	5099500	0
SPAC3C7.14c|obr1|I|ubiquitinated	SPAC3C7.14c|obr1|I|ubiquitinated	3	3	3	SPAC3C7.14c|obr1|I|ubiquitinated protein Uhp1	1	3	3	3	0	0	3	0	0	0	0	0	3	0	0	0	0	0	3	0	0	0	18.8	18.8	18.8	21.898	202	202	0	15.126			By MS/MS				0	0	18.8	0	0	0	2779700	0
SPAC3F10.03|grs1|I|mitochondrial	SPAC3F10.03|grs1|I|mitochondrial	7	7	7	SPAC3F10.03|grs1|I|mitochondrial and cytoplasmic glycine-tRNA ligase Grs1	1	7	7	7	3	6	4	5	6	6	3	6	4	5	6	6	3	6	4	5	6	6	13.8	13.8	13.8	74.004	652	652	0	12.226	By MS/MS	By MS/MS	By MS/MS	By MS/MS	By MS/MS	By MS/MS	4.9	11.7	7.5	8.9	11.2	11.5	13118000	682160
SPAC3G6.01|hrp3|I|ATP-dependent	SPAC3G6.01|hrp3|I|ATP-dependent	29	26	26	SPAC3G6.01|hrp3|I|ATP-dependent DNA helicase Hrp3	1	29	26	26	1	1	1	21	27	18	1	1	1	18	24	15	1	1	1	18	24	15	26.9	24.7	24.7	159.38	1388	1388	0	77.922	By matching	By matching	By MS/MS	By MS/MS	By MS/MS	By MS/MS	1.2	1.2	1.2	19.5	25.1	17.3	65938000	2811400
SPCC1322.11|rpl2302|III|60S;SPAC3G9.03|rpl2301|I|60S	SPCC1322.11|rpl2302|III|60S;SPAC3G9.03|rpl2301|I|60S	4;4	4;4	4;4	SPCC1322.11|rpl2302|III|60S ribosomal protein L23;SPAC3G9.03|rpl2301|I|60S ribosomal protein L23	2	4	4	4	3	4	4	4	4	4	3	4	4	4	4	4	3	4	4	4	4	4	40.3	40.3	40.3	14.882	139	139;139	0	25.773	By MS/MS	By MS/MS	By MS/MS	By MS/MS	By MS/MS	By MS/MS	25.9	40.3	40.3	40.3	40.3	40.3	49605000	2638100
SPAC3G9.06|frs2|I|cytoplasmic	SPAC3G9.06|frs2|I|cytoplasmic	6	6	6	SPAC3G9.06|frs2|I|cytoplasmic phenylalanine-tRNA ligase alpha subunit Frs2 (predicted)	1	6	6	6	0	0	0	3	6	5	0	0	0	3	6	5	0	0	0	3	6	5	12.8	12.8	12.8	56.266	499	499	0	10.855				By MS/MS	By MS/MS	By MS/MS	0	0	0	7	12.8	11	8232500	0
SPAC3G9.08|png1|I|ING	SPAC3G9.08|png1|I|ING	10	10	10	SPAC3G9.08|png1|I|ING family homolog Png1	1	10	10	10	0	0	1	8	10	9	0	0	1	8	10	9	0	0	1	8	10	9	49.1	49.1	49.1	31.275	283	283	0	87.294			By matching	By MS/MS	By MS/MS	By MS/MS	0	0	3.2	41.3	49.1	44.5	31847000	0
SPAC3G9.09c|tif211|I|translation	SPAC3G9.09c|tif211|I|translation	11	11	11	SPAC3G9.09c|tif211|I|translation initiation factor eIF2 alpha subunit	1	11	11	11	9	11	9	7	8	7	9	11	9	7	8	7	9	11	9	7	8	7	52	52	52	34.525	306	306	0	66.741	By MS/MS	By MS/MS	By MS/MS	By MS/MS	By MS/MS	By MS/MS	43.1	52	42.8	35.6	39.9	35.6	84832000	15388000
SPAC3H1.01c|orc3|I|origin	SPAC3H1.01c|orc3|I|origin	11	11	11	SPAC3H1.01c|orc3|I|origin recognition complex subunit Orp3	1	11	11	11	0	0	0	8	10	10	0	0	0	8	10	10	0	0	0	8	10	10	21.4	21.4	21.4	80.192	690	690	0	102.15				By MS/MS	By MS/MS	By MS/MS	0	0	0	15.4	18.7	19.7	21930000	0
SPAC3H1.12c|snt2|I|Lid2	SPAC3H1.12c|snt2|I|Lid2	2	2	2	SPAC3H1.12c|snt2|I|Lid2 complex subunit Snt2	1	2	2	2	0	0	0	1	2	2	0	0	0	1	2	2	0	0	0	1	2	2	2.2	2.2	2.2	128.84	1131	1131	0	3.9998				By MS/MS	By MS/MS	By MS/MS	0	0	0	1.3	2.2	2.2	1208600	0
SPBC18H10.13|rps1402|II|40S;SPAC3H5.05c|rps1401|I|40S	SPBC18H10.13|rps1402|II|40S;SPAC3H5.05c|rps1401|I|40S	5;5	5;5	5;5	SPBC18H10.13|rps1402|II|40S ribosomal protein S14 (predicted);SPAC3H5.05c|rps1401|I|40S ribosomal protein S14 (predicted)	2	5	5	5	5	5	5	5	5	5	5	5	5	5	5	5	5	5	5	5	5	5	46	46	46	14.699	139	139;139	0	29.135	By MS/MS	By MS/MS	By MS/MS	By MS/MS	By MS/MS	By MS/MS	46	46	46	46	46	46	211740000	16320000
SPAC3H5.07|rpl702|I|60S	SPAC3H5.07|rpl702|I|60S	10	8	8	SPAC3H5.07|rpl702|I|60S ribosomal protein L7	1	10	8	8	2	5	5	8	9	8	1	4	4	6	7	6	1	4	4	6	7	6	53.6	46.4	46.4	28.449	250	250	0	28.209	By MS/MS	By MS/MS	By MS/MS	By MS/MS	By MS/MS	By MS/MS	10	27.2	25.6	42.8	48.8	41.6	31576000	362120
SPAC3H5.10|rpl3202|I|60S	SPAC3H5.10|rpl3202|I|60S	4	2	2	SPAC3H5.10|rpl3202|I|60S ribosomal protein L32 (predicted)	1	4	2	2	4	4	4	4	4	4	2	2	2	2	2	2	2	2	2	2	2	2	31.5	15.7	15.7	14.458	127	127	0	4.0195	By MS/MS	By MS/MS	By MS/MS	By MS/MS	By MS/MS	By MS/MS	31.5	31.5	31.5	31.5	31.5	31.5	30810000	3105600
SPBC11C11.09c|rpl502|II|60S;SPAC3H5.12c|rpl501|I|60S	SPBC11C11.09c|rpl502|II|60S;SPAC3H5.12c|rpl501|I|60S	11;11	11;11	11;11	SPBC11C11.09c|rpl502|II|60S ribosomal protein L5;SPAC3H5.12c|rpl501|I|60S ribosomal protein L5 (predicted)	2	11	11	11	5	8	9	11	10	9	5	8	9	11	10	9	5	8	9	11	10	9	41.8	41.8	41.8	33.485	294	294;294	0	65.677	By MS/MS	By MS/MS	By MS/MS	By MS/MS	By MS/MS	By MS/MS	33.7	40.8	41.8	41.8	41.8	41.8	89071000	4163300
SPAC3H8.08c|SPAC3H8.08c|I|transcription	SPAC3H8.08c|SPAC3H8.08c|I|transcription	4	4	4	SPAC3H8.08c|SPAC3H8.08c|I|transcription factor (predicted)	1	4	4	4	0	0	0	2	4	3	0	0	0	2	4	3	0	0	0	2	4	3	9.1	9.1	9.1	64.69	563	563	0	41.064				By MS/MS	By MS/MS	By MS/MS	0	0	0	4.1	9.1	6.9	2799900	0
SPAC458.02c|SPAC458.02c|I|mRNP	SPAC458.02c|SPAC458.02c|I|mRNP	16	16	16	SPAC458.02c|SPAC458.02c|I|mRNP complex (predicted)	1	16	16	16	2	16	4	1	5	1	2	16	4	1	5	1	2	16	4	1	5	1	36.5	36.5	36.5	53.735	468	468	0	60.429	By matching	By MS/MS	By MS/MS	By MS/MS	By MS/MS	By matching	4.1	36.5	10.5	2.6	13.2	1.9	25924000	440090
SPAC4A8.11c|fas2|I|fatty	SPAC4A8.11c|fas2|I|fatty	56	56	56	SPAC4A8.11c|fas2|I|fatty acid synthase alpha subunit Fas2	1	56	56	56	24	26	31	50	53	46	24	26	31	50	53	46	24	26	31	50	53	46	46.7	46.7	46.7	202.17	1842	1842	0	314.57	By MS/MS	By MS/MS	By MS/MS	By MS/MS	By MS/MS	By MS/MS	18.5	20.8	23.8	41.6	45.2	36.6	293310000	9225800
SPAC4A8.16c|tif33|I|translation	SPAC4A8.16c|tif33|I|translation	19	19	19	SPAC4A8.16c|tif33|I|translation initiation factor eIF3c	1	19	19	19	5	7	4	14	18	11	5	7	4	14	18	11	5	7	4	14	18	11	28.6	28.6	28.6	104.37	918	918	0	45.527	By MS/MS	By MS/MS	By MS/MS	By MS/MS	By MS/MS	By MS/MS	7	9.6	5.8	19.2	27.2	15.8	72154000	2667900
SPAC4C5.02c|ryh1|I|GTPase	SPAC4C5.02c|ryh1|I|GTPase	2	2	2	SPAC4C5.02c|ryh1|I|GTPase Ryh1	1	2	2	2	1	1	2	1	1	1	1	1	2	1	1	1	1	1	2	1	1	1	12.4	12.4	12.4	23.136	201	201	1	-2	By matching	By matching	By MS/MS	By matching	By matching	By matching	5.5	5.5	12.4	5.5	5.5	5.5	3208100	349370
SPAC4D7.05|sum1|I|translation	SPAC4D7.05|sum1|I|translation	16	16	16	SPAC4D7.05|sum1|I|translation initiation factor eIF3i	1	16	16	16	9	8	10	16	13	16	9	8	10	16	13	16	9	8	10	16	13	16	67.1	67.1	67.1	36.811	328	328	0	53.434	By MS/MS	By MS/MS	By MS/MS	By MS/MS	By MS/MS	By MS/MS	33.2	35.4	44.5	67.1	55.8	67.1	100400000	2795600
SPAC4D7.09|tif223|I|translation	SPAC4D7.09|tif223|I|translation	7	7	7	SPAC4D7.09|tif223|I|translation initiation factor eIF2B gamma subunit	1	7	7	7	1	1	0	6	7	5	1	1	0	6	7	5	1	1	0	6	7	5	22.9	22.9	22.9	50.461	458	458	0	18.84	By matching	By matching		By MS/MS	By MS/MS	By MS/MS	2.6	2.6	0	20.1	22.9	15.9	12963000	238620
SPAC4D7.10c|spt20|I|SAGA	SPAC4D7.10c|spt20|I|SAGA	6	6	6	SPAC4D7.10c|spt20|I|SAGA complex subunit Spt20	1	6	6	6	0	0	0	3	5	4	0	0	0	3	5	4	0	0	0	3	5	4	13.3	13.3	13.3	54.028	473	473	0	9.2179				By MS/MS	By MS/MS	By MS/MS	0	0	0	8	11.8	8.7	5866900	0
SPAC4D7.13|usp104|I|U1	SPAC4D7.13|usp104|I|U1	2	2	2	SPAC4D7.13|usp104|I|U1 snRNP-associated protein Usp104	1	2	2	2	1	1	1	2	1	2	1	1	1	2	1	2	1	1	1	2	1	2	3.3	3.3	3.3	81.929	695	695	0.0065617	2.525	By MS/MS	By MS/MS	By matching	By MS/MS	By MS/MS	By MS/MS	1.6	1.6	1.6	3.3	1.6	3.3	1814100	0
SPAC4F10.10c|mnn9|I|mannosyltransferase	SPAC4F10.10c|mnn9|I|mannosyltransferase	1	1	1	SPAC4F10.10c|mnn9|I|mannosyltransferase complex subunit, Anp family Mnn9 (predicted)	1	1	1	1	1	1	1	0	0	0	1	1	1	0	0	0	1	1	1	0	0	0	3.3	3.3	3.3	38.296	337	337	1	-2	By matching	By matching	By MS/MS				3.3	3.3	3.3	0	0	0	1472300	468500
SPAC4F10.14c|btf3|I|nascent	SPAC4F10.14c|btf3|I|nascent	3	3	3	SPAC4F10.14c|btf3|I|nascent polypeptide-associated complex beta subunit	1	3	3	3	1	0	2	0	2	0	1	0	2	0	2	0	1	0	2	0	2	0	37.7	37.7	37.7	16.202	151	151	0	7.423	By matching		By MS/MS		By MS/MS		11.9	0	23.2	0	26.5	0	2784400	195080
SPAC4F8.07c|hxk2|I|hexokinase	SPAC4F8.07c|hxk2|I|hexokinase	5	5	5	SPAC4F8.07c|hxk2|I|hexokinase 2	1	5	5	5	0	0	5	2	3	0	0	0	5	2	3	0	0	0	5	2	3	0	15.2	15.2	15.2	50.92	455	455	0	8.9828			By MS/MS	By MS/MS	By MS/MS		0	0	15.2	6.6	10.1	0	3359600	0
SPAC4F8.14c|hcs1|I|3-hydroxy-3-methylglutaryl-CoA	SPAC4F8.14c|hcs1|I|3-hydroxy-3-methylglutaryl-CoA	2	2	2	SPAC4F8.14c|hcs1|I|3-hydroxy-3-methylglutaryl-CoA synthase	1	2	2	2	0	0	1	0	1	1	0	0	1	0	1	1	0	0	1	0	1	1	7.6	7.6	7.6	49.238	447	447	0	4.1741			By MS/MS		By MS/MS	By matching	0	0	4.3	0	3.4	4.3	834460	0
SPAC4G9.08c|rpc2|I|DNA-directed	SPAC4G9.08c|rpc2|I|DNA-directed	17	17	17	SPAC4G9.08c|rpc2|I|DNA-directed RNA polymerase III complex subunit Rpc2	1	17	17	17	0	0	0	17	16	15	0	0	0	17	16	15	0	0	0	17	16	15	18.6	18.6	18.6	130.24	1165	1165	0	54.802				By MS/MS	By MS/MS	By MS/MS	0	0	0	18.6	17.8	16.9	30006000	0
SPAC4G9.09c|arg11|I|N-acetyl-gamma-glutamyl-phosphate	SPAC4G9.09c|arg11|I|N-acetyl-gamma-glutamyl-phosphate	2	2	2	SPAC4G9.09c|arg11|I|N-acetyl-gamma-glutamyl-phosphate reductase/acetylglutamate kinase	1	2	2	2	0	1	2	1	1	1	0	1	2	1	1	1	0	1	2	1	1	1	2.7	2.7	2.7	97.704	885	885	0	4.0136		By matching	By MS/MS	By MS/MS	By MS/MS	By MS/MS	0	1.5	2.7	1.2	1.2	1.2	1959100	0
SPAC4G9.11c|cmb1|I|cytosine-mismatch	SPAC4G9.11c|cmb1|I|cytosine-mismatch	9	9	9	SPAC4G9.11c|cmb1|I|cytosine-mismatch binding protein 1	1	9	9	9	2	5	0	6	6	9	2	5	0	6	6	9	2	5	0	6	6	9	41.7	41.7	41.7	26.304	223	223	0	32.634	By MS/MS	By MS/MS		By MS/MS	By MS/MS	By MS/MS	9.4	27.4	0	28.3	28.3	41.7	109020000	843920
SPAC4G9.16c|rpl901|I|60S	SPAC4G9.16c|rpl901|I|60S	8	8	6	SPAC4G9.16c|rpl901|I|60S ribosomal protein L9	1	8	8	6	3	5	5	7	8	6	3	5	5	7	8	6	2	3	3	5	6	4	35.3	35.3	29.5	21.513	190	190	0	21.787	By MS/MS	By MS/MS	By MS/MS	By MS/MS	By MS/MS	By MS/MS	15.8	20.5	20.5	24.2	35.3	24.2	67822000	2672900
SPAC4H3.02c|swc3|I|Swr1	SPAC4H3.02c|swc3|I|Swr1	6	6	6	SPAC4H3.02c|swc3|I|Swr1 complex subunit Swc3	1	6	6	6	0	0	0	6	6	5	0	0	0	6	6	5	0	0	0	6	6	5	25.3	25.3	25.3	44.716	391	391	0	14.244				By MS/MS	By MS/MS	By MS/MS	0	0	0	25.3	25.3	18.9	11253000	0
SPAC4H3.10c|pyk1|I|pyruvate	SPAC4H3.10c|pyk1|I|pyruvate	25	25	25	SPAC4H3.10c|pyk1|I|pyruvate kinase	1	25	25	25	21	22	24	24	24	23	21	22	24	24	24	23	21	22	24	24	24	23	66.6	66.6	66.6	55.514	509	509	0	163.31	By MS/MS	By MS/MS	By MS/MS	By MS/MS	By MS/MS	By MS/MS	57.4	59.9	66.6	65	65	60.9	344500000	36136000
SPCP31B10.07|eft202|III|translation;SPAC513.01c|eft201|I|translation	SPCP31B10.07|eft202|III|translation;SPAC513.01c|eft201|I|translation	37;37	37;37	36;36	SPCP31B10.07|eft202|III|translation elongation factor 2 (EF-2) Eft2,B;SPAC513.01c|eft201|I|translation elongation factor 2 (EF-2) Eft2,A	2	37	37	36	24	26	27	33	31	28	24	26	27	33	31	28	23	25	26	32	30	27	56.5	56.5	55.3	93.23	842	842;842	0	250.31	By MS/MS	By MS/MS	By MS/MS	By MS/MS	By MS/MS	By MS/MS	33.7	37.5	39.2	51.1	48	44.3	339340000	26309000
SPAC56E4.04c|cut6|I|acetyl-CoA/biotin	SPAC56E4.04c|cut6|I|acetyl-CoA/biotin	22	22	22	SPAC56E4.04c|cut6|I|acetyl-CoA/biotin carboxylase	1	22	22	22	2	2	2	16	20	12	2	2	2	16	20	12	2	2	2	16	20	12	13	13	13	256.84	2280	2280	0	55.364	By MS/MS	By matching	By MS/MS	By MS/MS	By MS/MS	By MS/MS	1.1	0.8	1	9.3	12.1	8.2	25738000	313120
SPAC56F8.03|tif52|I|translation	SPAC56F8.03|tif52|I|translation	9	9	9	SPAC56F8.03|tif52|I|translation initiation factor eIF5B Tif52 (predicted)	1	9	9	9	4	4	5	3	6	4	4	4	5	3	6	4	4	4	5	3	6	4	13.6	13.6	13.6	119.93	1079	1079	0	15.882	By MS/MS	By MS/MS	By MS/MS	By MS/MS	By MS/MS	By MS/MS	6.7	6.7	7.5	5	10.2	7.2	21350000	2424400
SPAC57A10.04|mug10|I|Rho	SPAC57A10.04|mug10|I|Rho	1	1	1	SPAC57A10.04|mug10|I|Rho guanine nucleotide exchange factor (predicted)	1	1	1	1	0	0	0	0	0	1	0	0	0	0	0	1	0	0	0	0	0	1	4.9	4.9	4.9	39.12	344	344	1	-2						By MS/MS	0	0	0	0	0	4.9	0	0
SPAC57A7.04c|pabp|I|mRNA	SPAC57A7.04c|pabp|I|mRNA	5	5	5	SPAC57A7.04c|pabp|I|mRNA export shuttling protein	1	5	5	5	0	1	5	0	1	0	0	1	5	0	1	0	0	1	5	0	1	0	8.7	8.7	8.7	71.512	653	653	0	8.8455		By matching	By MS/MS		By MS/MS		0	1.7	8.7	0	1.7	0	3336300	0
SPAC57A7.06|utp14|I|U3	SPAC57A7.06|utp14|I|U3	2	2	2	SPAC57A7.06|utp14|I|U3 snoRNP protein Utp14 (predicted)	1	2	2	2	0	1	0	1	2	0	0	1	0	1	2	0	0	1	0	1	2	0	2.8	2.8	2.8	105.06	929	929	0	6.4209		By matching		By MS/MS	By MS/MS		0	1.1	0	1.1	2.8	0	1061300	0
SPAC57A7.10c|sec21|I|coatomer	SPAC57A7.10c|sec21|I|coatomer	5	5	5	SPAC57A7.10c|sec21|I|coatomer gamma subunit Sec21 (predicted)	1	5	5	5	0	0	0	3	3	2	0	0	0	3	3	2	0	0	0	3	3	2	6.5	6.5	6.5	100.93	905	905	0	8.2379				By MS/MS	By MS/MS	By MS/MS	0	0	0	4.2	3.9	2.4	3729900	0
SPAC57A7.12|ssz1|I|heat	SPAC57A7.12|ssz1|I|heat	6	6	6	SPAC57A7.12|ssz1|I|heat shock protein Ssz1 (predicted)	1	6	6	6	0	0	4	4	4	1	0	0	4	4	4	1	0	0	4	4	4	1	14.5	14.5	14.5	61.285	566	566	0	12.193			By MS/MS	By MS/MS	By MS/MS	By matching	0	0	8.5	8.8	10.4	2.5	3629900	0
SPAC6G10.11c|ubi3|I|ribosomal-ubiquitin;SPAC589.10c|ubi5|I|ribosomal-ubiquitin	SPAC6G10.11c|ubi3|I|ribosomal-ubiquitin;SPAC589.10c|ubi5|I|ribosomal-ubiquitin	8;8	8;8	4;4	SPAC6G10.11c|ubi3|I|ribosomal-ubiquitin fusion protein Ubi3 (predicted);SPAC589.10c|ubi5|I|ribosomal-ubiquitin fusion protein Ubi5 (predicted)	2	8	8	4	5	6	5	7	8	7	5	6	5	7	8	7	2	3	3	3	4	3	52	52	20.7	17.258	150	150;150	0	158.05	By MS/MS	By MS/MS	By MS/MS	By MS/MS	By MS/MS	By MS/MS	28	33.3	22.7	42	52	42	128760000	5116900
SPAC5H10.06c|adh4|I|alcohol	SPAC5H10.06c|adh4|I|alcohol	4	4	4	SPAC5H10.06c|adh4|I|alcohol dehydrogenase Adh4	1	4	4	4	4	4	4	1	0	0	4	4	4	1	0	0	4	4	4	1	0	0	12.4	12.4	12.4	40.674	379	379	0	12.907	By MS/MS	By MS/MS	By MS/MS	By matching			12.4	12.4	12.4	3.2	0	0	5810100	2178100
SPAC607.05|rpn9|I|19S	SPAC607.05|rpn9|I|19S	2	2	2	SPAC607.05|rpn9|I|19S proteasome regulatory subunit Rpn9	1	2	2	2	0	0	0	2	2	2	0	0	0	2	2	2	0	0	0	2	2	2	6	6	6	43.457	381	381	0	5.1921				By MS/MS	By MS/MS	By MS/MS	0	0	0	6	6	6	2191500	0
SPAC607.10|spo3|I|sporulation	SPAC607.10|spo3|I|sporulation	1	1	1	SPAC607.10|spo3|I|sporulation protein Spo3	1	1	1	1	0	0	1	0	0	0	0	0	1	0	0	0	0	0	1	0	0	0	0.8	0.8	0.8	119.41	1028	1028	1	-2			By MS/MS				0	0	0.8	0	0	0	0	0
SPAC637.05c|vma2|I|V-type	SPAC637.05c|vma2|I|V-type	4	4	4	SPAC637.05c|vma2|I|V-type ATPase V1 subunit B	1	4	4	4	1	1	1	2	1	1	1	1	1	2	1	1	1	1	1	2	1	1	13.1	13.1	13.1	55.841	503	503	0	6.1318	By MS/MS	By MS/MS	By matching	By MS/MS	By MS/MS	By MS/MS	3	3.6	3.6	7.6	2.6	3.6	2304900	0
SPAC637.07|moe1|I|translation	SPAC637.07|moe1|I|translation	17	17	17	SPAC637.07|moe1|I|translation initiation factor eIF3d Moe1	1	17	17	17	7	11	9	15	16	15	7	11	9	15	16	15	7	11	9	15	16	15	42.9	42.9	42.9	62.636	567	567	0	103.87	By MS/MS	By MS/MS	By MS/MS	By MS/MS	By MS/MS	By MS/MS	16.9	24.5	20.6	39	41.4	39	89667000	3170500
SPAC637.12c|mst1|I|KAT5	SPAC637.12c|mst1|I|KAT5	7	7	7	SPAC637.12c|mst1|I|KAT5 family histone acetyltransferase Mst1	1	7	7	7	0	0	0	4	6	4	0	0	0	4	6	4	0	0	0	4	6	4	21.8	21.8	21.8	54.389	463	463	0	13.974				By MS/MS	By MS/MS	By MS/MS	0	0	0	12.5	18.8	11.2	9499200	0
SPAC637.13c|slm1|I|cytoskeletal	SPAC637.13c|slm1|I|cytoskeletal	4	4	4	SPAC637.13c|slm1|I|cytoskeletal signaling protein Slm1 (predicted)	1	4	4	4	1	4	0	2	3	3	1	4	0	2	3	3	1	4	0	2	3	3	8.2	8.2	8.2	56.087	498	498	0	9.3158	By MS/MS	By MS/MS		By matching	By MS/MS	By MS/MS	2	8.2	0	5.2	5	5	6411000	285160
SPAC644.04|pct1|I|RNA	SPAC644.04|pct1|I|RNA	2	2	2	SPAC644.04|pct1|I|RNA 5-triphosphatase	1	2	2	2	0	0	0	2	2	2	0	0	0	2	2	2	0	0	0	2	2	2	8.3	8.3	8.3	35.444	303	303	0	4.4344				By MS/MS	By MS/MS	By MS/MS	0	0	0	8.3	8.3	8.3	2506800	0
SPAC644.15|rpp101|I|60S;SPBC3B9.13c|rpp102|II|60S	SPAC644.15|rpp101|I|60S;SPBC3B9.13c|rpp102|II|60S	2;2	2;2	2;2	SPAC644.15|rpp101|I|60S acidic ribosomal protein A1;SPBC3B9.13c|rpp102|II|60S acidic ribosomal protein A3	2	2	2	2	0	0	0	2	1	0	0	0	0	2	1	0	0	0	0	2	1	0	43.1	43.1	43.1	11.141	109	109;110	0	7.6131				By MS/MS	By matching		0	0	0	43.1	28.4	0	925840	0
SPAC664.01c|swi6|I|HP1	SPAC664.01c|swi6|I|HP1	8	8	8	SPAC664.01c|swi6|I|HP1 family chromodomain protein Swi6	1	8	8	8	0	2	2	6	6	5	0	2	2	6	6	5	0	2	2	6	6	5	36	36	36	37.292	328	328	0	28.18		By matching	By matching	By MS/MS	By MS/MS	By MS/MS	0	4.3	4.3	23.2	25	20.1	10816000	0
SPAC664.02c|arp8|I|actin-like	SPAC664.02c|arp8|I|actin-like	50	50	50	SPAC664.02c|arp8|I|actin-like protein, Ino80 complex subunit Arp8	1	50	50	50	2	2	2	47	45	45	2	2	2	47	45	45	2	2	2	47	45	45	81.1	81.1	81.1	75.192	662	662	0	323.31	By matching	By MS/MS	By matching	By MS/MS	By MS/MS	By MS/MS	5.4	4.1	3.8	81.1	79.5	77.5	7833500000	634880
SPAC664.03|paf1|I|RNA	SPAC664.03|paf1|I|RNA	4	4	4	SPAC664.03|paf1|I|RNA polymerase II associated Paf1 complex (predicted)	1	4	4	4	1	3	2	2	4	2	1	3	2	2	4	2	1	3	2	2	4	2	13.8	13.8	13.8	51.189	456	456	0	8.7727	By MS/MS	By MS/MS	By MS/MS	By MS/MS	By MS/MS	By MS/MS	3.5	10.3	5.9	7.9	13.8	7	10416000	600660
SPBC18H10.14|rps1601|II|40S;SPAC664.04c|rps1602|I|40S	SPBC18H10.14|rps1601|II|40S;SPAC664.04c|rps1602|I|40S	9;9	9;9	9;9	SPBC18H10.14|rps1601|II|40S ribosomal protein S16 (predicted);SPAC664.04c|rps1602|I|40S ribosomal protein S16 (predicted)	2	9	9	9	8	9	9	8	8	9	8	9	9	8	8	9	8	9	9	8	8	9	59.3	59.3	59.3	15.395	140	140;140	0	38.723	By MS/MS	By MS/MS	By MS/MS	By MS/MS	By MS/MS	By MS/MS	54.3	59.3	59.3	54.3	54.3	59.3	155050000	12078000
SPAC664.05|rpl13|I|60S	SPAC664.05|rpl13|I|60S	14	14	14	SPAC664.05|rpl13|I|60S ribosomal protein L13 (predicted)	1	14	14	14	11	12	13	11	12	11	11	12	13	11	12	11	11	12	13	11	12	11	59.1	59.1	59.1	23.529	208	208	0	78.915	By MS/MS	By MS/MS	By MS/MS	By MS/MS	By MS/MS	By MS/MS	50	58.7	58.7	58.7	58.7	58.7	400900000	34752000
SPAC664.06|rlp7|I|ribosomal	SPAC664.06|rlp7|I|ribosomal	2	2	2	SPAC664.06|rlp7|I|ribosomal protein L7-like Rlp7 involved in ribosome biogenesis (predicted)	1	2	2	2	1	1	1	1	2	1	1	1	1	1	2	1	1	1	1	1	2	1	9.6	9.6	9.6	29.165	249	249	0	4.2195	By matching	By matching	By matching	By MS/MS	By MS/MS	By MS/MS	6	6	6	6	9.6	6	2644200	117780
SPAC664.08c|bfr2|I|traub	SPAC664.08c|bfr2|I|traub	1	1	1	SPAC664.08c|bfr2|I|traub family protein involved in ribosome biogenesis (predicted)	1	1	1	1	0	0	0	1	1	0	0	0	0	1	1	0	0	0	0	1	1	0	2.7	2.7	2.7	51.565	452	452	0	5.0488				By MS/MS	By MS/MS		0	0	0	2.7	2.7	0	434400	0
SPAC664.11|ssc1|I|mitochondrial	SPAC664.11|ssc1|I|mitochondrial	35	35	35	SPAC664.11|ssc1|I|mitochondrial heat shock protein Hsp70	1	35	35	35	29	33	29	33	32	32	29	33	29	33	32	32	29	33	29	33	32	32	62.2	62.2	62.2	72.976	674	674	0	323.31	By MS/MS	By MS/MS	By MS/MS	By MS/MS	By MS/MS	By MS/MS	50.1	59.9	52.1	54.7	54.5	52.7	881560000	77373000
SPAC683.02c|SPAC683.02c|I|zf-CCHC	SPAC683.02c|SPAC683.02c|I|zf-CCHC	1	1	1	SPAC683.02c|SPAC683.02c|I|zf-CCHC type zinc finger protein (predicted)	1	1	1	1	0	0	0	0	0	1	0	0	0	0	0	1	0	0	0	0	0	1	4.1	4.1	4.1	24.644	218	218	1	-2						By MS/MS	0	0	0	0	0	4.1	0	0
SPAC688.04c|gst3|I|glutathione	SPAC688.04c|gst3|I|glutathione	3	3	3	SPAC688.04c|gst3|I|glutathione S-transferase Gst3	1	3	3	3	3	3	3	3	3	2	3	3	3	3	3	2	3	3	3	3	3	2	19	19	19	28.113	242	242	0	29.226	By MS/MS	By MS/MS	By MS/MS	By MS/MS	By MS/MS	By MS/MS	19	19	19	19	19	15.3	18220000	2231300
SPAC694.02|SPAC694.02|I|DEAD/DEAH	SPAC694.02|SPAC694.02|I|DEAD/DEAH	13	13	13	SPAC694.02|SPAC694.02|I|DEAD/DEAH box helicase	1	13	13	13	11	8	8	7	11	8	11	8	8	7	11	8	11	8	8	7	11	8	10	10	10	195.06	1717	1717	0	24.743	By MS/MS	By MS/MS	By MS/MS	By MS/MS	By MS/MS	By MS/MS	9	6.6	6.6	5.6	8.3	5.2	20204000	2888200
SPBC3D6.15|rps2501|II|40S;SPAC694.05c|rps2502|I|40S	SPBC3D6.15|rps2501|II|40S;SPAC694.05c|rps2502|I|40S	3;3	3;3	3;3	SPBC3D6.15|rps2501|II|40S ribosomal protein S25 (predicted);SPAC694.05c|rps2502|I|40S ribosomal protein S25 (predicted)	2	3	3	3	2	3	2	3	3	2	2	3	2	3	3	2	2	3	2	3	3	2	29.5	29.5	29.5	9.8194	88	88;89	0	6.3807	By MS/MS	By MS/MS	By MS/MS	By MS/MS	By MS/MS	By MS/MS	21.6	29.5	21.6	29.5	29.5	21.6	15909000	594860
SPAC6B12.05c|ies2|I|Ino80	SPAC6B12.05c|ies2|I|Ino80	15	15	15	SPAC6B12.05c|ies2|I|Ino80 complex subunit Ies2	1	15	15	15	0	0	0	14	13	15	0	0	0	14	13	15	0	0	0	14	13	15	52.9	52.9	52.9	33.535	295	295	0	286.8				By MS/MS	By MS/MS	By MS/MS	0	0	0	48.8	48.8	52.9	1156000000	0
SPAC6B12.15|cpc2|I|RACK1	SPAC6B12.15|cpc2|I|RACK1	15	15	15	SPAC6B12.15|cpc2|I|RACK1 ortholog Cpc2	1	15	15	15	11	10	11	11	14	14	11	10	11	11	14	14	11	10	11	11	14	14	67.5	67.5	67.5	34.851	314	314	0	83.292	By MS/MS	By MS/MS	By MS/MS	By MS/MS	By MS/MS	By MS/MS	48.7	46.5	40.1	44.6	64.3	58.6	129590000	6605900
SPAC6C3.04|cit1|I|citrate	SPAC6C3.04|cit1|I|citrate	1	1	1	SPAC6C3.04|cit1|I|citrate synthase Cit1	1	1	1	1	0	0	0	0	1	0	0	0	0	0	1	0	0	0	0	0	1	0	3.1	3.1	3.1	54.16	483	483	1	-2					By MS/MS		0	0	0	0	3.1	0	0	0
SPAC6F12.07|tom20|I|mitochondrial	SPAC6F12.07|tom20|I|mitochondrial	4	4	4	SPAC6F12.07|tom20|I|mitochondrial TOM complex subunit Tom20 (predicted)	1	4	4	4	4	4	3	1	2	0	4	4	3	1	2	0	4	4	3	1	2	0	31.6	31.6	31.6	17.529	152	152	0	12.193	By MS/MS	By MS/MS	By MS/MS	By matching	By matching		31.6	31.6	25	9.2	16.4	0	7935800	2448700
SPAC6F12.11c|sfc1|I|transcription	SPAC6F12.11c|sfc1|I|transcription	5	5	5	SPAC6F12.11c|sfc1|I|transcription factor TFIIIC complex A box associated subunit Sfc1	1	5	5	5	0	0	0	4	4	4	0	0	0	4	4	4	0	0	0	4	4	4	13.6	13.6	13.6	52.744	456	456	0	8.5231				By MS/MS	By MS/MS	By MS/MS	0	0	0	9.9	9.9	11.4	3698200	0
SPAC6F12.15c|cut9|I|anaphase-promoting	SPAC6F12.15c|cut9|I|anaphase-promoting	5	5	5	SPAC6F12.15c|cut9|I|anaphase-promoting complex, TPR lobe subcomplex subunit Cut9/Apc6	1	5	5	5	1	1	1	3	3	4	1	1	1	3	3	4	1	1	1	3	3	4	7.7	7.7	7.7	75.888	671	671	0	9.2581	By MS/MS	By MS/MS	By MS/MS	By MS/MS	By MS/MS	By MS/MS	1.5	1.5	1.5	5.5	4.3	5.5	5172000	0
SPAC6F6.03c|nog2|I|ribosome	SPAC6F6.03c|nog2|I|ribosome	3	3	3	SPAC6F6.03c|nog2|I|ribosome export GTPase Nog2 (predicted)	1	3	3	3	0	0	0	1	3	0	0	0	0	1	3	0	0	0	0	1	3	0	7.6	7.6	7.6	59.913	537	537	0	3.8991				By MS/MS	By MS/MS		0	0	0	1.9	7.6	0	557560	0
SPAC6F6.07c|rps13|I|40S	SPAC6F6.07c|rps13|I|40S	6	6	6	SPAC6F6.07c|rps13|I|40S ribosomal protein S13	1	6	6	6	5	5	5	6	6	5	5	5	5	6	6	5	5	5	5	6	6	5	45	45	45	16.953	151	151	0	16.453	By MS/MS	By MS/MS	By MS/MS	By MS/MS	By MS/MS	By MS/MS	40.4	40.4	40.4	45	45	40.4	168950000	15371000
SPAC6F6.09|eaf6|I|Mst2/NuA4	SPAC6F6.09|eaf6|I|Mst2/NuA4	8	8	8	SPAC6F6.09|eaf6|I|Mst2/NuA4 histone acetyltransferase complex subunit Eaf6	1	8	8	8	0	0	0	7	8	8	0	0	0	7	8	8	0	0	0	7	8	8	55.1	55.1	55.1	15.877	138	138	0	23.575				By MS/MS	By MS/MS	By MS/MS	0	0	0	54.3	55.1	55.1	29973000	0
SPAC6G10.08|idp1|I|isocitrate	SPAC6G10.08|idp1|I|isocitrate	3	3	3	SPAC6G10.08|idp1|I|isocitrate dehydrogenase Idp1 (predicted)	1	3	3	3	2	2	3	0	1	0	2	2	3	0	1	0	2	2	3	0	1	0	7.7	7.7	7.7	49.478	439	439	0	5.5912	By MS/MS	By MS/MS	By MS/MS		By MS/MS		5.5	5.5	7.7	0	2.5	0	1771300	422950
SPAC6G9.03c|mug183|I|histone	SPAC6G9.03c|mug183|I|histone	20	20	20	SPAC6G9.03c|mug183|I|histone chaperone Rtt106-like (predicted)	1	20	20	20	1	1	1	19	18	18	1	1	1	19	18	18	1	1	1	19	18	18	60.6	60.6	60.6	42.418	376	376	0	323.31	By matching	By matching	By matching	By MS/MS	By MS/MS	By MS/MS	2.1	2.1	2.1	58.2	57.7	47.9	450250000	177130
SPAC6G9.04|spo7|I|sporulation	SPAC6G9.04|spo7|I|sporulation	2	2	2	SPAC6G9.04|spo7|I|sporulation protein Spo7	1	2	2	2	1	0	0	1	1	1	1	0	0	1	1	1	1	0	0	1	1	1	3.3	3.3	3.3	150.94	1318	1318	0.010178	2.1762	By MS/MS			By MS/MS	By matching	By matching	1.4	0	0	2	2	2	2323200	0
SPCC330.14c|rpl2402|III|60S;SPAC6G9.09c|rpl2401|I|60S	SPCC330.14c|rpl2402|III|60S;SPAC6G9.09c|rpl2401|I|60S	5;5	5;5	5;5	SPCC330.14c|rpl2402|III|60S ribosomal protein L24 (predicted);SPAC6G9.09c|rpl2401|I|60S ribosomal protein L24 (predicted)	2	5	5	5	4	4	4	3	3	5	4	4	4	3	3	5	4	4	4	3	3	5	25.5	25.5	25.5	16.912	149	149;149	0	11.419	By MS/MS	By MS/MS	By MS/MS	By MS/MS	By MS/MS	By MS/MS	18.8	18.8	18.8	18.1	18.1	25.5	34751000	3696200
SPAC767.01c|vps1|I|dynamin;SPBC12C2.08|dnm1|II|mitochondrial	SPAC767.01c|vps1|I|dynamin	46;2	46;2	46;2	SPAC767.01c|vps1|I|dynamin family protein Vps1	2	46	46	46	26	24	27	43	44	44	26	24	27	43	44	44	26	24	27	43	44	44	71.5	71.5	71.5	75.79	678	678;781	0	323.31	By MS/MS	By MS/MS	By MS/MS	By MS/MS	By MS/MS	By MS/MS	43.5	42.8	46	68.3	69.9	68.9	2978800000	48582000
SPAC7D4.07c|trx1|I|cytosolic	SPAC7D4.07c|trx1|I|cytosolic	6	6	6	SPAC7D4.07c|trx1|I|cytosolic thioredoxin Trx1	1	6	6	6	4	6	6	6	6	6	4	6	6	6	6	6	4	6	6	6	6	6	68.9	68.9	68.9	11.297	103	103	0	25.373	By MS/MS	By MS/MS	By MS/MS	By MS/MS	By MS/MS	By MS/MS	44.7	68.9	68.9	68.9	68.9	68.9	74233000	2179400
SPAC806.03c|rps2601|I|40S	SPAC806.03c|rps2601|I|40S	3	2	2	SPAC806.03c|rps2601|I|40S ribosomal protein S26 (predicted)	1	3	2	2	3	3	3	3	3	3	2	2	2	2	2	2	2	2	2	2	2	2	30	22.5	22.5	13.876	120	120	0	18.741	By MS/MS	By MS/MS	By MS/MS	By MS/MS	By MS/MS	By MS/MS	30	30	30	30	30	30	9138900	914030
SPAC821.05|tif38|I|translation	SPAC821.05|tif38|I|translation	6	6	6	SPAC821.05|tif38|I|translation initiation factor eIF3h (p40)	1	6	6	6	3	3	2	4	6	5	3	3	2	4	6	5	3	3	2	4	6	5	25.5	25.5	25.5	39.78	357	357	0	21.259	By MS/MS	By MS/MS	By MS/MS	By MS/MS	By MS/MS	By MS/MS	12.6	12.6	10.4	17.9	25.5	21.8	35304000	1193300
SPAC821.07c|moc3|I|transcription;SPBC15D4.02|gsf1|II|transcription	SPAC821.07c|moc3|I|transcription	11;1	11;1	11;1	SPAC821.07c|moc3|I|transcription factor Moc3	2	11	11	11	0	2	1	9	9	10	0	2	1	9	9	10	0	2	1	9	9	10	30.7	30.7	30.7	56.692	508	508;547	0	40.234		By MS/MS	By matching	By MS/MS	By MS/MS	By MS/MS	0	7.1	2.4	28.9	25.8	30.7	38268000	0
SPAC823.06|taf3|I|transcription	SPAC823.06|taf3|I|transcription	2	2	2	SPAC823.06|taf3|I|transcription factor TFIID complex subunit Taf3 (predicted)	1	2	2	2	0	0	0	1	1	2	0	0	0	1	1	2	0	0	0	1	1	2	17.4	17.4	17.4	17.681	155	155	0	3.9932				By matching	By MS/MS	By MS/MS	0	0	0	5.8	5.8	17.4	834590	0
SPAC823.14|ptf1|I|Mst2	SPAC823.14|ptf1|I|Mst2	6	6	6	SPAC823.14|ptf1|I|Mst2 histone acetytransferase acytyltransferase complex, predicted phosphoric monoester hydrolase Ptf1	1	6	6	6	0	0	0	5	6	5	0	0	0	5	6	5	0	0	0	5	6	5	31.9	31.9	31.9	26.271	229	229	0	14.49				By MS/MS	By MS/MS	By MS/MS	0	0	0	28.4	31.9	28.4	14312000	0
SPAC824.06|tim14|I|TIM23	SPAC824.06|tim14|I|TIM23	1	1	1	SPAC824.06|tim14|I|TIM23 translocase complex subunit Tim14 (predicted)	1	1	1	1	0	1	1	0	0	0	0	1	1	0	0	0	0	1	1	0	0	0	12.9	12.9	12.9	15.271	140	140	0	4.4863		By matching	By MS/MS				0	12.9	12.9	0	0	0	1800000	0
SPAC890.04c|ytm1|I|ribosome	SPAC890.04c|ytm1|I|ribosome	5	5	5	SPAC890.04c|ytm1|I|ribosome biogenesis protein Ytm1 (predicted)	1	5	5	5	0	0	0	3	4	0	0	0	0	3	4	0	0	0	0	3	4	0	16.4	16.4	16.4	48.334	440	440	0	10.243				By MS/MS	By MS/MS		0	0	0	9.8	13	0	1740600	0
SPAC890.08|rpl31|I|60S	SPAC890.08|rpl31|I|60S	5	5	5	SPAC890.08|rpl31|I|60S ribosomal protein L31 (predicted)	1	5	5	5	5	5	5	5	5	5	5	5	5	5	5	5	5	5	5	5	5	5	39.8	39.8	39.8	13.261	113	113	0	73.609	By MS/MS	By MS/MS	By MS/MS	By MS/MS	By MS/MS	By MS/MS	39.8	39.8	39.8	39.8	39.8	39.8	136540000	9947900
SPAC8C9.04|SPAC8C9.04|I|Schizosaccharomyces	SPAC8C9.04|SPAC8C9.04|I|Schizosaccharomyces	2	2	2	SPAC8C9.04|SPAC8C9.04|I|Schizosaccharomyces specific protein	1	2	2	2	0	1	1	0	1	0	0	1	1	0	1	0	0	1	1	0	1	0	9.4	9.4	9.4	67.035	647	647	0	4.4606		By MS/MS	By MS/MS		By matching		0	6.5	2.9	0	6.5	0	1609300	0
SPAC8C9.08|rps5|I|40S	SPAC8C9.08|rps5|I|40S	11	11	1	SPAC8C9.08|rps5|I|40S ribosomal protein S5 (predicted)	1	11	11	1	10	10	9	8	8	9	10	10	9	8	8	9	1	1	1	1	1	1	51.7	51.7	8.9	22.224	203	203	0	98.984	By MS/MS	By MS/MS	By MS/MS	By MS/MS	By MS/MS	By MS/MS	51.7	51.7	51.2	47.3	47.3	47.8	172300000	15953000
SPAC8C9.14|prr1|I|transcription	SPAC8C9.14|prr1|I|transcription	4	4	4	SPAC8C9.14|prr1|I|transcription factor Prr1	1	4	4	4	0	0	0	2	3	3	0	0	0	2	3	3	0	0	0	2	3	3	10.8	10.8	10.8	60.045	539	539	0	20.768				By matching	By MS/MS	By MS/MS	0	0	0	4.3	8	7.1	5687800	0
SPAC8C9.15c|tif225|I|translation	SPAC8C9.15c|tif225|I|translation	8	8	8	SPAC8C9.15c|tif225|I|translation initiation factor eIF2B epsilon subunit	1	8	8	8	0	1	1	6	8	3	0	1	1	6	8	3	0	1	1	6	8	3	15.8	15.8	15.8	76.325	678	678	0	25.718		By MS/MS	By matching	By MS/MS	By MS/MS	By MS/MS	0	3.4	2.8	12.4	15.8	6.6	12058000	0
SPAC8E11.02c|rad24|I|14-3-3	SPAC8E11.02c|rad24|I|14-3-3	17	17	15	SPAC8E11.02c|rad24|I|14-3-3 protein Rad24	1	17	17	15	11	12	14	15	16	16	11	12	14	15	16	16	9	10	12	13	14	14	74.4	74.4	68.1	30.082	270	270	0	131.18	By MS/MS	By MS/MS	By MS/MS	By MS/MS	By MS/MS	By MS/MS	58.1	64.8	67	70.4	74.1	71.1	187140000	9893100
SPAC8E11.10|SPAC8E11.10|I|sorbose	SPAC8E11.10|SPAC8E11.10|I|sorbose	3	3	3	SPAC8E11.10|SPAC8E11.10|I|sorbose reductase (predicted)	1	3	3	3	2	2	2	1	2	1	2	2	2	1	2	1	2	2	2	1	2	1	17.6	17.6	17.6	27.437	255	255	0	11.438	By MS/MS	By MS/MS	By MS/MS	By MS/MS	By MS/MS	By MS/MS	11	13.3	11	6.7	13.3	6.7	3476000	655010
SPAC8F11.04|SPAC8F11.04|I|U3	SPAC8F11.04|SPAC8F11.04|I|U3	4	4	4	SPAC8F11.04|SPAC8F11.04|I|U3 snoRNP-associated protein Cic1/Utp30 family (predicted)	1	4	4	4	1	4	4	4	4	2	1	4	4	4	4	2	1	4	4	4	4	2	13.1	13.1	13.1	41.357	373	373	0	10.093	By MS/MS	By MS/MS	By MS/MS	By MS/MS	By MS/MS	By MS/MS	4.3	13.1	13.1	13.1	13.1	8.3	7019700	507000
SPAC8F11.05c|mug130|I|Schizosaccharomyces	SPAC8F11.05c|mug130|I|Schizosaccharomyces	1	1	1	SPAC8F11.05c|mug130|I|Schizosaccharomyces specific protein	1	1	1	1	0	0	0	0	1	0	0	0	0	0	1	0	0	0	0	0	1	0	7.5	7.5	7.5	28.263	241	241	1	-2					By MS/MS		0	0	0	0	7.5	0	0	0
SPAC9.03c|brr2|I|U5	SPAC9.03c|brr2|I|U5	1	1	1	SPAC9.03c|brr2|I|U5 snRNP complex subunit Brr2	1	1	1	1	0	0	0	0	1	1	0	0	0	0	1	1	0	0	0	0	1	1	0.8	0.8	0.8	248.81	2176	2176	0	3.2111					By MS/MS	By matching	0	0	0	0	0.8	0.8	257160	0
SPAC9.07c|SPAC9.07c|I|GTPase	SPAC9.07c|SPAC9.07c|I|GTPase	3	3	3	SPAC9.07c|SPAC9.07c|I|GTPase Rbg1 (predicted)	1	3	3	3	0	0	0	3	3	1	0	0	0	3	3	1	0	0	0	3	3	1	13.7	13.7	13.7	40.375	366	366	0	4.9568				By MS/MS	By MS/MS	By matching	0	0	0	13.7	13.7	4.4	2120300	0
SPAC9.09|met26|I|homocysteine	SPAC9.09|met26|I|homocysteine	16	16	16	SPAC9.09|met26|I|homocysteine methyltransferase Met26	1	16	16	16	5	9	16	5	3	3	5	9	16	5	3	3	5	9	16	5	3	3	28.7	28.7	28.7	85.339	764	764	0	33.576	By MS/MS	By MS/MS	By MS/MS	By MS/MS	By MS/MS	By MS/MS	8	16.4	28.7	8.4	5.1	5.1	21000000	1995400
SPAC926.04c|hsp90|I|Hsp90	SPAC926.04c|hsp90|I|Hsp90	22	22	22	SPAC926.04c|hsp90|I|Hsp90 chaperone	1	22	22	22	9	9	21	15	17	12	9	9	21	15	17	12	9	9	21	15	17	12	37.2	37.2	37.2	80.595	704	704	0	71.774	By MS/MS	By MS/MS	By MS/MS	By MS/MS	By MS/MS	By MS/MS	16.5	15.6	35.8	24.7	30.4	18.9	72952000	3148000
SPAC926.08c|rpf2|I|Brix	SPAC926.08c|rpf2|I|Brix	1	1	1	SPAC926.08c|rpf2|I|Brix domain ribosome biogenesis protein Rpf2	1	1	1	1	0	1	0	1	1	1	0	1	0	1	1	1	0	1	0	1	1	1	4.4	4.4	4.4	36.071	317	317	0.0065703	2.5318		By MS/MS		By MS/MS	By MS/MS	By MS/MS	0	4.4	0	4.4	4.4	4.4	2534000	0
SPAC926.09c|fas1|I|fatty	SPAC926.09c|fas1|I|fatty	58	58	58	SPAC926.09c|fas1|I|fatty acid synthase beta subunit Fas1	1	58	58	58	22	28	25	53	55	45	22	28	25	53	55	45	22	28	25	53	55	45	38	38	38	230.56	2073	2073	0	256.43	By MS/MS	By MS/MS	By MS/MS	By MS/MS	By MS/MS	By MS/MS	12.5	15.8	14.9	34.8	35.3	27.5	270430000	7529000
SPAC959.07|rps403|I|40S	SPAC959.07|rps403|I|40S	13	1	1	SPAC959.07|rps403|I|40S ribosomal protein S4 (predicted)	1	13	1	1	11	11	12	13	13	13	0	1	1	1	1	1	0	1	1	1	1	1	48.1	6.5	6.5	29.674	262	262	1	-2	By matching	By matching	By matching	By matching	By MS/MS	By matching	38.9	40.5	43.1	48.1	48.1	48.1	2566600	0
SPAC959.08|rpl2102|I|60S	SPAC959.08|rpl2102|I|60S	4	1	1	SPAC959.08|rpl2102|I|60S ribosomal protein L21 (predicted)	1	4	1	1	2	3	3	4	2	2	0	1	1	1	0	1	0	1	1	1	0	1	40	19.4	19.4	18.353	160	160	0.005291	2.5918	By matching	By matching	By MS/MS	By MS/MS	By matching	By MS/MS	9.4	28.8	28.8	40	9.4	24.4	11777000	0
SPAC977.14c|SPAC977.14c|I|aldo/keto;SPAC750.01|SPAC750.01|I|aldo/keto	SPAC977.14c|SPAC977.14c|I|aldo/keto;SPAC750.01|SPAC750.01|I|aldo/keto	5;3	5;3	5;3	SPAC977.14c|SPAC977.14c|I|aldo/keto reductase, predicted calcium channel regulator;SPAC750.01|SPAC750.01|I|aldo/keto reductase family protein	2	5	5	5	0	1	3	1	4	2	0	1	3	1	4	2	0	1	3	1	4	2	19.7	19.7	19.7	39.914	351	351;325	0	12.532		By matching	By MS/MS	By MS/MS	By MS/MS	By MS/MS	0	4.8	11.7	4.3	16.2	8.3	3298700	0
SPAC9E9.03|leu2|I|3-isopropylmalate	SPAC9E9.03|leu2|I|3-isopropylmalate	7	7	7	SPAC9E9.03|leu2|I|3-isopropylmalate dehydratase Leu2 (predicted)	1	7	7	7	2	3	4	5	5	5	2	3	4	5	5	5	2	3	4	5	5	5	12	12	12	82.782	758	758	0	16.862	By MS/MS	By MS/MS	By MS/MS	By MS/MS	By MS/MS	By MS/MS	3.4	5.1	7.4	8.7	8.3	8.8	8495700	1060500
SPAC9E9.09c|atd1|I|aldehyde	SPAC9E9.09c|atd1|I|aldehyde	5	5	5	SPAC9E9.09c|atd1|I|aldehyde dehydrogenase (predicted)	1	5	5	5	1	1	3	2	4	3	1	1	3	2	4	3	1	1	3	2	4	3	13.7	13.7	13.7	54.768	503	503	0	20.748	By MS/MS	By MS/MS	By MS/MS	By MS/MS	By MS/MS	By MS/MS	2.6	2.8	8.2	6.2	10.3	8.2	7020400	0
SPAC9E9.10c|cbh1|I|kinetochore	SPAC9E9.10c|cbh1|I|kinetochore	3	3	3	SPAC9E9.10c|cbh1|I|kinetochore protein, CENP-B homolog Cbh1	1	3	3	3	0	0	0	3	2	3	0	0	0	3	2	3	0	0	0	3	2	3	8.4	8.4	8.4	59.865	514	514	0	7.0576				By MS/MS	By MS/MS	By MS/MS	0	0	0	8.4	6	8.4	2133300	0
SPAC9G1.03c|rpl3001|I|60S	SPAC9G1.03c|rpl3001|I|60S	6	6	6	SPAC9G1.03c|rpl3001|I|60S ribosomal protein L30 (predicted)	1	6	6	6	6	5	4	5	5	4	6	5	4	5	5	4	6	5	4	5	5	4	63.3	63.3	63.3	11.591	109	109	0	29.481	By MS/MS	By MS/MS	By MS/MS	By MS/MS	By MS/MS	By MS/MS	63.3	62.4	35.8	62.4	62.4	52.3	57131000	2773100
SPAC9G1.13c|swc4|I|Swr1	SPAC9G1.13c|swc4|I|Swr1	8	8	8	SPAC9G1.13c|swc4|I|Swr1 complex subunit Swc4	1	8	8	8	0	0	0	7	8	7	0	0	0	7	8	7	0	0	0	7	8	7	25.6	25.6	25.6	50.383	437	437	0	33.217				By MS/MS	By MS/MS	By MS/MS	0	0	0	20.8	25.6	20.8	32308000	0
SPACUNK4.06c|rpb7|I|DNA-directed	SPACUNK4.06c|rpb7|I|DNA-directed	4	4	4	SPACUNK4.06c|rpb7|I|DNA-directed RNA polymerase complex II subunit Rpb7	1	4	4	4	0	1	1	4	4	4	0	1	1	4	4	4	0	1	1	4	4	4	33.7	33.7	33.7	19.103	172	172	0	16.991		By MS/MS	By matching	By MS/MS	By MS/MS	By MS/MS	0	7.6	7.6	33.7	33.7	33.7	46027000	0
SPACUNK4.16c|SPACUNK4.16c|I|alpha,alpha-trehalose-phosphate	SPACUNK4.16c|SPACUNK4.16c|I|alpha,alpha-trehalose-phosphate	4	4	4	SPACUNK4.16c|SPACUNK4.16c|I|alpha,alpha-trehalose-phosphate synthase (predicted)	1	4	4	4	0	0	1	3	3	3	0	0	1	3	3	3	0	0	1	3	3	3	6.6	6.6	6.6	106.82	944	944	0	16.595			By MS/MS	By MS/MS	By MS/MS	By MS/MS	0	0	1.2	4.3	4.3	5.3	4381200	0
SPAP8A3.06|uaf2|I|U2AF	SPAP8A3.06|uaf2|I|U2AF	8	8	8	SPAP8A3.06|uaf2|I|U2AF small subunit, U2AF-23	1	8	8	8	4	6	6	8	8	6	4	6	6	8	8	6	4	6	6	8	8	6	39.4	39.4	39.4	25.03	216	216	0	33.773	By MS/MS	By MS/MS	By MS/MS	By MS/MS	By MS/MS	By MS/MS	26.9	34.7	31.5	39.4	39.4	34.7	37534000	4098900
SPAP8A3.07c|SPAP8A3.07c|I|phospho-2-dehydro-3-deoxyheptonate;SPAC24H6.10c|SPAC24H6.10c|I|phospho-2-dehydro-3-deoxyheptonate	SPAP8A3.07c|SPAP8A3.07c|I|phospho-2-dehydro-3-deoxyheptonate	5;1	5;1	5;1	SPAP8A3.07c|SPAP8A3.07c|I|phospho-2-dehydro-3-deoxyheptonate aldolase (predicted)	2	5	5	5	2	1	4	2	5	3	2	1	4	2	5	3	2	1	4	2	5	3	18.3	18.3	18.3	40.638	372	372;368	0	9.2408	By matching	By matching	By MS/MS	By matching	By MS/MS	By MS/MS	6.5	2.2	16.4	9.9	18.3	12.1	7185200	453720
SPAP8A3.09c|paa1|I|protein	SPAP8A3.09c|paa1|I|protein	2	2	2	SPAP8A3.09c|paa1|I|protein phosphatase regulatory subunit Paa1	1	2	2	2	0	0	0	0	1	1	0	0	0	0	1	1	0	0	0	0	1	1	5.9	5.9	5.9	66.616	590	590	0	3.8191					By MS/MS	By MS/MS	0	0	0	0	3.2	2.7	238090	0
SPAP8A3.10|SPAP8A3.10|I|mitochondrial	SPAP8A3.10|SPAP8A3.10|I|mitochondrial	3	3	3	SPAP8A3.10|SPAP8A3.10|I|mitochondrial intermembrane space protein sorting protein (predicted)	1	3	3	3	2	2	2	3	2	2	2	2	2	3	2	2	2	2	2	3	2	2	17	17	17	19.909	171	171	0	4.5789	By matching	By MS/MS	By MS/MS	By MS/MS	By MS/MS	By MS/MS	11.1	11.1	11.1	17	11.1	11.1	2771000	650120
SPAPB17E12.05|rpl3703|I|60S;SPCC1223.05c|rpl3702|III|60S	SPAPB17E12.05|rpl3703|I|60S;SPCC1223.05c|rpl3702|III|60S	3;2	3;2	3;2	SPAPB17E12.05|rpl3703|I|60S ribosomal protein L37 (predicted);SPCC1223.05c|rpl3702|III|60S ribosomal protein L37 (predicted)	2	3	3	3	2	2	2	3	3	3	2	2	2	3	3	3	2	2	2	3	3	3	32.6	32.6	32.6	9.9605	89	89;91	0	8.9971	By MS/MS	By MS/MS	By MS/MS	By MS/MS	By MS/MS	By MS/MS	21.3	21.3	21.3	32.6	32.6	32.6	47630000	4844700
SPAPB17E12.13|rpl1802|I|60S	SPAPB17E12.13|rpl1802|I|60S	5	5	3	SPAPB17E12.13|rpl1802|I|60S ribosomal protein L18 (predicted)	1	5	5	3	2	5	5	5	5	5	2	5	5	5	5	5	2	3	3	3	3	3	27.8	27.8	16.6	21.184	187	187	0	97.418	By MS/MS	By MS/MS	By MS/MS	By MS/MS	By MS/MS	By MS/MS	12.8	27.8	27.8	27.8	27.8	27.8	68342000	1808200
SPAPB1A10.09|ase1|I|antiparallel	SPAPB1A10.09|ase1|I|antiparallel	3	3	3	SPAPB1A10.09|ase1|I|antiparallel microtubule cross-linking factor Ase1	1	3	3	3	0	1	0	1	2	2	0	1	0	1	2	2	0	1	0	1	2	2	4.7	4.7	4.7	83.172	731	731	0	4.7214		By MS/MS		By MS/MS	By MS/MS	By MS/MS	0	2.1	0	1.4	3.3	3.4	1691200	0
SPAPB1A11.04c|mca1|I|transcription	SPAPB1A11.04c|mca1|I|transcription	3	3	3	SPAPB1A11.04c|mca1|I|transcription factor, zf-fungal binuclear cluster type Mca1 (predicted)	1	3	3	3	0	0	0	3	2	3	0	0	0	3	2	3	0	0	0	3	2	3	6.2	6.2	6.2	79.251	697	697	0	6.0885				By MS/MS	By MS/MS	By MS/MS	0	0	0	6.2	2.9	6.2	4341200	0
SPAPB1E7.03|rpc82|I|DNA-directed	SPAPB1E7.03|rpc82|I|DNA-directed	13	13	13	SPAPB1E7.03|rpc82|I|DNA-directed RNA polymerase III complex subunit Rpc82 (predicted)	1	13	13	13	0	0	0	10	13	10	0	0	0	10	13	10	0	0	0	10	13	10	26.9	26.9	26.9	68.367	591	591	0	28.569				By MS/MS	By MS/MS	By MS/MS	0	0	0	22	26.9	17.9	23103000	0
SPAPB1E7.07|glt1|I|glutamate	SPAPB1E7.07|glt1|I|glutamate	4	4	4	SPAPB1E7.07|glt1|I|glutamate synthase Glt1 (predicted)	1	4	4	4	1	1	0	3	2	2	1	1	0	3	2	2	1	1	0	3	2	2	3.5	3.5	3.5	232.85	2111	2111	0	5.1864	By MS/MS	By MS/MS		By MS/MS	By MS/MS	By MS/MS	1.3	0.9	0	2.2	1.3	1.3	1092500	0
SPAPB1E7.10|rpc17|I|DNA-directed	SPAPB1E7.10|rpc17|I|DNA-directed	3	3	3	SPAPB1E7.10|rpc17|I|DNA-directed RNA polymerase III complex subunit Rpc17	1	3	3	3	0	0	0	2	3	2	0	0	0	2	3	2	0	0	0	2	3	2	30.2	30.2	30.2	14.927	129	129	0	3.8839				By MS/MS	By MS/MS	By MS/MS	0	0	0	20.9	30.2	20.9	2844200	0
SPAPB1E7.12|rps602|I|40S	SPAPB1E7.12|rps602|I|40S	6	1	1	SPAPB1E7.12|rps602|I|40S ribosomal protein S6	1	6	1	1	3	4	5	5	6	5	0	0	1	1	1	1	0	0	1	1	1	1	38.9	7.1	7.1	27.475	239	239	0	8.2519	By matching	By matching	By matching	By MS/MS	By MS/MS	By MS/MS	18.4	26.8	33.9	33.1	38.9	33.9	4295200	0
SPAPB1E7.14|iec5|I|Ino80	SPAPB1E7.14|iec5|I|Ino80	11	11	11	SPAPB1E7.14|iec5|I|Ino80 complex subunit Iec5	1	11	11	11	0	1	0	10	10	11	0	1	0	10	10	11	0	1	0	10	10	11	65.3	65.3	65.3	16.897	144	144	0	129.27		By matching		By MS/MS	By MS/MS	By MS/MS	0	9	0	63.9	63.9	65.3	1063300000	0
SPAPB2C8.01|SPAPB2C8.01|I|cell	SPAPB2C8.01|SPAPB2C8.01|I|cell	1	1	1	SPAPB2C8.01|SPAPB2C8.01|I|cell surface glycoprotein, adhesion molecule (predicted)	1	1	1	1	0	0	0	1	1	1	0	0	0	1	1	1	0	0	0	1	1	1	1.2	1.2	1.2	124.08	1220	1220	0.0013774	2.985				By MS/MS	By MS/MS	By matching	0	0	0	1.2	1.2	1.2	1551900	0
SPAPB8E5.09|rvb1|I|AAA	SPAPB8E5.09|rvb1|I|AAA	38	38	38	SPAPB8E5.09|rvb1|I|AAA family ATPase Rvb1	1	38	38	38	8	13	12	34	37	38	8	13	12	34	37	38	8	13	12	34	37	38	75	75	75	50.052	456	456	0	323.31	By MS/MS	By MS/MS	By MS/MS	By MS/MS	By MS/MS	By MS/MS	18.9	39	32	70.8	74.6	75	28148000000	3031200
SPAPJ696.02|lsb4|I|actin	SPAPJ696.02|lsb4|I|actin	6	6	6	SPAPJ696.02|lsb4|I|actin cortical patch component Lsb4 (predicted)	1	6	6	6	0	0	0	4	6	4	0	0	0	4	6	4	0	0	0	4	6	4	19.3	19.3	19.3	46.373	430	430	0	11.875				By MS/MS	By MS/MS	By MS/MS	0	0	0	17	19.3	17	6952800	0
SPAPJ698.02c|rps002|I|40S	SPAPJ698.02c|rps002|I|40S	17	17	14	SPAPJ698.02c|rps002|I|40S ribosomal protein S0B	1	17	17	14	7	11	12	16	15	15	7	11	12	16	15	15	5	9	10	13	12	12	59.9	59.9	48.8	31.42	287	287	0	163	By MS/MS	By MS/MS	By MS/MS	By MS/MS	By MS/MS	By MS/MS	26.1	47	41.1	56.1	54.4	55.1	253500000	9079800
SPAPYUG7.04c|rpb9|I|DNA-directed	SPAPYUG7.04c|rpb9|I|DNA-directed	2	2	2	SPAPYUG7.04c|rpb9|I|DNA-directed RNA polymerase II complex subunit Rpb9	1	2	2	2	0	0	0	1	2	1	0	0	0	1	2	1	0	0	0	1	2	1	32.7	32.7	32.7	13.175	113	113	0	5.0394				By MS/MS	By MS/MS	By MS/MS	0	0	0	22.1	32.7	10.6	2028200	0
SPBC106.06|cct4|II|chaperonin-containing	SPBC106.06|cct4|II|chaperonin-containing	7	7	7	SPBC106.06|cct4|II|chaperonin-containing T-complex delta subunit Cct4	1	7	7	7	1	2	3	6	7	2	1	2	3	6	7	2	1	2	3	6	7	2	18.2	18.2	18.2	56.968	527	527	0	18.765	By MS/MS	By matching	By MS/MS	By MS/MS	By MS/MS	By MS/MS	3	6.3	8.5	16.9	18.2	6.8	10188000	258520
SPBC106.14c|sda1|II|SDA1	SPBC106.14c|sda1|II|SDA1	2	2	2	SPBC106.14c|sda1|II|SDA1 family protein (predicted)	1	2	2	2	1	2	1	1	1	1	1	2	1	1	1	1	1	2	1	1	1	1	1.7	1.7	1.7	81.25	719	719	0.001387	3.0228	By MS/MS	By MS/MS	By MS/MS	By MS/MS	By MS/MS	By MS/MS	1.5	1.7	1.5	1.5	1.5	1.5	3139100	762410
SPBC106.16|pre6|II|20S	SPBC106.16|pre6|II|20S	3	3	3	SPBC106.16|pre6|II|20S proteasome complex subunit alpha 4 Pre6	1	3	3	3	1	1	2	2	3	3	1	1	2	2	3	3	1	1	2	2	3	3	15.4	15.4	15.4	28.277	259	259	0	4.7815	By matching	By matching	By MS/MS	By MS/MS	By MS/MS	By MS/MS	4.6	4.6	10	10	15.4	15.4	6564500	1092200
SPBC1105.02c|lys4|II|homocitrate	SPBC1105.02c|lys4|II|homocitrate	9	9	9	SPBC1105.02c|lys4|II|homocitrate synthase	1	9	9	9	5	8	8	5	6	4	5	8	8	5	6	4	5	8	8	5	6	4	30.9	30.9	30.9	46.292	418	418	0	38.495	By MS/MS	By MS/MS	By MS/MS	By MS/MS	By MS/MS	By MS/MS	15.8	28.2	25.8	18.2	22	15.3	20477000	3412600
SPBC1105.04c|cbp1|II|CENP-B	SPBC1105.04c|cbp1|II|CENP-B	6	6	6	SPBC1105.04c|cbp1|II|CENP-B homolog	1	6	6	6	0	0	0	5	4	5	0	0	0	5	4	5	0	0	0	5	4	5	15.7	15.7	15.7	59.839	522	522	0	23.415				By MS/MS	By MS/MS	By MS/MS	0	0	0	13.2	11.3	10.5	6659500	0
SPBC1105.17|cnp1|II|centromere-specific	SPBC1105.17|cnp1|II|centromere-specific	2	2	2	SPBC1105.17|cnp1|II|centromere-specific histone H3 CENP-A	1	2	2	2	2	2	2	2	2	2	2	2	2	2	2	2	2	2	2	2	2	2	16.7	16.7	16.7	13.884	120	120	0	4.5831	By MS/MS	By MS/MS	By MS/MS	By MS/MS	By MS/MS	By MS/MS	16.7	16.7	16.7	16.7	16.7	16.7	22963000	2141000
SPBC119.01|rpn3|II|19S	SPBC119.01|rpn3|II|19S	5	5	5	SPBC119.01|rpn3|II|19S proteasome regulatory subunit Rpn3	1	5	5	5	0	2	1	3	4	2	0	2	1	3	4	2	0	2	1	3	4	2	12.5	12.5	12.5	57.346	497	497	0	22.213		By matching	By matching	By MS/MS	By MS/MS	By MS/MS	0	3.2	1.6	6.2	8.9	5.2	2610500	0
SPBC119.10|asn1|II|asparagine	SPBC119.10|asn1|II|asparagine	3	3	3	SPBC119.10|asn1|II|asparagine synthetase	1	3	3	3	1	2	3	1	2	2	1	2	3	1	2	2	1	2	3	1	2	2	8.8	8.8	8.8	63.24	557	557	0	13.845	By MS/MS	By MS/MS	By MS/MS	By matching	By MS/MS	By MS/MS	2.2	5.6	8.8	3.4	5.6	5.6	3396000	0
SPBC1198.02|dea2|II|adenine	SPBC1198.02|dea2|II|adenine	1	1	1	SPBC1198.02|dea2|II|adenine deaminase Dea2	1	1	1	1	0	0	0	1	1	0	0	0	0	1	1	0	0	0	0	1	1	0	3	3	3	41.198	367	367	0.010101	2.1189				By MS/MS	By MS/MS		0	0	0	3	3	0	0	0
SPBC1198.04c|zas1|II|zinc	SPBC1198.04c|zas1|II|zinc	7	7	7	SPBC1198.04c|zas1|II|zinc finger protein, transcription factor Zas1 (predicted)	1	7	7	7	0	0	0	7	7	7	0	0	0	7	7	7	0	0	0	7	7	7	12.4	12.4	12.4	102.82	897	897	0	53.951				By MS/MS	By MS/MS	By MS/MS	0	0	0	12.4	12.4	12.4	23548000	0
SPBC1198.13c|tfg2|II|transcription	SPBC1198.13c|tfg2|II|transcription	3	3	3	SPBC1198.13c|tfg2|II|transcription factor TFIIF complex beta subunit Tfg2 (predicted)	1	3	3	3	0	0	0	0	3	1	0	0	0	0	3	1	0	0	0	0	3	1	15	15	15	34.622	307	307	0	5.4701					By MS/MS	By matching	0	0	0	0	15	5.5	1651300	0
SPBC11B10.10c|pht1|II|histone	SPBC11B10.10c|pht1|II|histone	8	7	7	SPBC11B10.10c|pht1|II|histone H2A variant H2A.Z, Pht1	1	8	7	7	1	2	1	8	7	8	1	2	1	7	6	7	1	2	1	7	6	7	64	59	59	15.025	139	139	0	50.292	By matching	By matching	By matching	By MS/MS	By MS/MS	By MS/MS	6.5	16.5	6.5	64	58.3	64	150970000	3512500
SPBC11C11.02|imp2|II|contractile	SPBC11C11.02|imp2|II|contractile	3	3	3	SPBC11C11.02|imp2|II|contractile ring protein Imp2	1	3	3	3	0	0	0	1	3	1	0	0	0	1	3	1	0	0	0	1	3	1	7.6	7.6	7.6	75.166	670	670	0	26.96				By MS/MS	By MS/MS	By MS/MS	0	0	0	2.2	7.6	2.2	909160	0
SPBC11C11.07|rpl1801|II|60S	SPBC11C11.07|rpl1801|II|60S	4	2	2	SPBC11C11.07|rpl1801|II|60S ribosomal protein L18	1	4	2	2	2	4	4	4	4	4	2	2	2	2	2	2	2	2	2	2	2	2	24.1	12.8	12.8	21.19	187	187	0	14.09	By MS/MS	By MS/MS	By MS/MS	By MS/MS	By MS/MS	By MS/MS	12.8	24.1	24.1	24.1	24.1	24.1	17366000	1384100
SPBC11C11.08|srp1|II|SR	SPBC11C11.08|srp1|II|SR	8	8	8	SPBC11C11.08|srp1|II|SR family protein, human SRFS2 ortholog Srp1	1	8	8	8	4	6	7	4	7	5	4	6	7	4	7	5	4	6	7	4	7	5	52.7	52.7	52.7	31.068	275	275	0	70.72	By MS/MS	By MS/MS	By MS/MS	By MS/MS	By MS/MS	By MS/MS	18.2	44	46.5	29.1	50.2	24.4	80011000	9730000
SPBC11G11.03|mrt4|II|mRNA	SPBC11G11.03|mrt4|II|mRNA	2	2	2	SPBC11G11.03|mrt4|II|mRNA turnover and ribosome assembly protein Mrt4 (predicted)	1	2	2	2	0	0	1	2	2	2	0	0	1	2	2	2	0	0	1	2	2	2	16.6	16.6	16.6	26.663	241	241	0	6.8143			By matching	By MS/MS	By MS/MS	By MS/MS	0	0	7.9	16.6	16.6	16.6	6404300	0
SPBC11G11.05|rpa34|II|DNA-directed	SPBC11G11.05|rpa34|II|DNA-directed	7	7	7	SPBC11G11.05|rpa34|II|DNA-directed RNA polymerase I complex subunit Rpa34 (predicted)	1	7	7	7	3	4	4	4	7	4	3	4	4	4	7	4	3	4	4	4	7	4	46.2	46.2	46.2	28.01	251	251	0	54.3	By MS/MS	By MS/MS	By MS/MS	By MS/MS	By MS/MS	By MS/MS	18.7	23.9	22.7	23.9	46.2	25.9	26516000	1659300
SPBC11G11.06c|sme1|II|Sm	SPBC11G11.06c|sme1|II|Sm	1	1	1	SPBC11G11.06c|sme1|II|Sm snRNP core protein Sme1	1	1	1	1	0	0	0	1	1	0	0	0	0	1	1	0	0	0	0	1	1	0	11.9	11.9	11.9	9.6913	84	84	0.010114	2.1331				By MS/MS	By matching		0	0	0	11.9	11.9	0	1045700	0
SPBC1289.03c|spi1|II|Ran	SPBC1289.03c|spi1|II|Ran	4	4	4	SPBC1289.03c|spi1|II|Ran GTPase Spi1	1	4	4	4	4	4	4	2	4	4	4	4	4	2	4	4	4	4	4	2	4	4	20.4	20.4	20.4	24.555	216	216	0	16.335	By MS/MS	By MS/MS	By MS/MS	By MS/MS	By MS/MS	By MS/MS	20.4	20.4	20.4	9.3	20.4	20.4	36119000	3896500
SPBC1289.04c|pob1|II|Boi	SPBC1289.04c|pob1|II|Boi	3	3	3	SPBC1289.04c|pob1|II|Boi family protein	1	3	3	3	0	0	0	1	2	0	0	0	0	1	2	0	0	0	0	1	2	0	4.9	4.9	4.9	93.772	871	871	0	8.6043				By MS/MS	By MS/MS		0	0	0	1.7	3.2	0	427190	0
SPBC1289.07c|rpc40|II|DNA-directed	SPBC1289.07c|rpc40|II|DNA-directed	10	10	10	SPBC1289.07c|rpc40|II|DNA-directed RNA polymerase I and III subunit Rpc40	1	10	10	10	5	5	5	10	9	8	5	5	5	10	9	8	5	5	5	10	9	8	38.8	38.8	38.8	39.154	348	348	0	25.317	By MS/MS	By MS/MS	By MS/MS	By MS/MS	By MS/MS	By MS/MS	16.4	18.4	16.7	38.8	31.9	31.9	62282000	2480000
SPBC1289.12|usp109|II|U1	SPBC1289.12|usp109|II|U1	3	3	3	SPBC1289.12|usp109|II|U1 snRNP-associated protein Usp109	1	3	3	3	1	1	0	1	2	2	1	1	0	1	2	2	1	1	0	1	2	2	12.6	12.6	12.6	41.552	365	365	0	6.5143	By MS/MS	By MS/MS		By MS/MS	By MS/MS	By MS/MS	3.6	3.6	0	3.6	8.2	7.9	2450100	314010
SPBC12C2.10c|pst1|II|Clr6	SPBC12C2.10c|pst1|II|Clr6	2	2	2	SPBC12C2.10c|pst1|II|Clr6 histone deacetylase complex subunit Pst1	1	2	2	2	0	0	0	0	2	0	0	0	0	0	2	0	0	0	0	0	2	0	1.6	1.6	1.6	171.45	1522	1522	0.0013793	2.993					By MS/MS		0	0	0	0	1.6	0	224170	0
SPBC12C2.11|SPBC12C2.11|II|glutamine-fructose-6-phosphate	SPBC12C2.11|SPBC12C2.11|II|glutamine-fructose-6-phosphate	7	7	7	SPBC12C2.11|SPBC12C2.11|II|glutamine-fructose-6-phosphate transaminase (predicted)	1	7	7	7	0	0	0	6	6	6	0	0	0	6	6	6	0	0	0	6	6	6	14.8	14.8	14.8	77.321	696	696	0	14.116				By MS/MS	By MS/MS	By MS/MS	0	0	0	13.5	13.1	13.5	10060000	0
SPBC12D12.03|cct1|II|chaperonin-containing	SPBC12D12.03|cct1|II|chaperonin-containing	10	10	10	SPBC12D12.03|cct1|II|chaperonin-containing T-complex alpha subunit Cct1	1	10	10	10	0	1	2	6	8	4	0	1	2	6	8	4	0	1	2	6	8	4	29.7	29.7	29.7	60.046	556	556	0	15.652		By MS/MS	By MS/MS	By MS/MS	By MS/MS	By MS/MS	0	2.7	4.7	15.5	24.6	9.4	7396300	0
SPBC1306.01c|mef1|II|mitochondrial	SPBC1306.01c|mef1|II|mitochondrial	1	1	1	SPBC1306.01c|mef1|II|mitochondrial translation elongation factor G (predicted)	1	1	1	1	0	0	0	0	1	0	0	0	0	0	1	0	0	0	0	0	1	0	2.1	2.1	2.1	86.324	770	770	0	3.1541					By MS/MS		0	0	0	0	2.1	0	255770	0
SPBC1347.02|fkbp39|II|FKBP-type	SPBC1347.02|fkbp39|II|FKBP-type	6	6	6	SPBC1347.02|fkbp39|II|FKBP-type peptidyl-prolyl cis-trans isomerase (predicted)	1	6	6	6	0	2	1	5	6	5	0	2	1	5	6	5	0	2	1	5	6	5	22.4	22.4	22.4	39.301	361	361	0	20.713		By matching	By MS/MS	By MS/MS	By MS/MS	By MS/MS	0	5.8	3	17.2	22.4	17.2	19311000	0
SPBC13E7.08c|leo1|II|RNA	SPBC13E7.08c|leo1|II|RNA	8	8	8	SPBC13E7.08c|leo1|II|RNA polymerase II associated Paf1 complex (predicted)	1	8	8	8	4	6	3	7	7	7	4	6	3	7	7	7	4	6	3	7	7	7	25.4	25.4	25.4	48.733	429	429	0	38.712	By MS/MS	By MS/MS	By MS/MS	By MS/MS	By MS/MS	By MS/MS	11.9	19.8	9.1	21	21	21	24279000	781780
SPBC13E7.10c|brf1|II|transcription	SPBC13E7.10c|brf1|II|transcription	11	11	11	SPBC13E7.10c|brf1|II|transcription factor TFIIIB complex subunit Brf1	1	11	11	11	0	0	0	9	9	11	0	0	0	9	9	11	0	0	0	9	9	11	24.8	24.8	24.8	55.795	492	492	0	26.949				By MS/MS	By MS/MS	By MS/MS	0	0	0	21.1	21.1	24.8	19826000	0
SPBC13G1.02|mpg2|II|mannose-1-phosphate	SPBC13G1.02|mpg2|II|mannose-1-phosphate	9	9	9	SPBC13G1.02|mpg2|II|mannose-1-phosphate guanyltransferase (predicted)	1	9	9	9	4	3	1	8	7	8	4	3	1	8	7	8	4	3	1	8	7	8	33.3	33.3	33.3	46.096	414	414	0	40.229	By MS/MS	By MS/MS	By matching	By MS/MS	By MS/MS	By MS/MS	13	10.4	2.9	30	24.4	27.8	28457000	1116100
SPBC13G1.08c|ash2|II|Ash2-trithorax	SPBC13G1.08c|ash2|II|Ash2-trithorax	4	4	4	SPBC13G1.08c|ash2|II|Ash2-trithorax family protein	1	4	4	4	0	0	0	1	4	2	0	0	0	1	4	2	0	0	0	1	4	2	9.7	9.7	9.7	74.252	652	652	0	10.494				By matching	By MS/MS	By MS/MS	0	0	0	2.6	9.7	4.1	2721500	0
SPBC146.07|prp2|II|U2AF	SPBC146.07|prp2|II|U2AF	23	23	23	SPBC146.07|prp2|II|U2AF large subunit (U2AF-59)	1	23	23	23	22	23	22	21	19	21	22	23	22	21	19	21	22	23	22	21	19	21	52.4	52.4	52.4	58.932	517	517	0	178.56	By MS/MS	By MS/MS	By MS/MS	By MS/MS	By MS/MS	By MS/MS	51.3	52.4	50.1	48	45.3	48.7	450810000	83026000
SPBC146.08c|tif1102|II|translation	SPBC146.08c|tif1102|II|translation	1	1	1	SPBC146.08c|tif1102|II|translation initiation factor eIF1A-like (predicted)	1	1	1	1	1	1	1	0	0	0	1	1	1	0	0	0	1	1	1	0	0	0	11	11	11	14.707	127	127	0.0078329	2.503	By MS/MS	By MS/MS	By MS/MS				11	11	11	0	0	0	533760	139080
SPBC146.14c|sec26|II|coatomer	SPBC146.14c|sec26|II|coatomer	2	2	2	SPBC146.14c|sec26|II|coatomer beta subunit (predicted)	1	2	2	2	0	0	0	0	0	2	0	0	0	0	0	2	0	0	0	0	0	2	3.3	3.3	3.3	104.7	940	940	0.010152	2.1726						By MS/MS	0	0	0	0	0	3.3	366690	0
SPBC14C8.02|tim44|II|TIM23	SPBC14C8.02|tim44|II|TIM23	2	2	2	SPBC14C8.02|tim44|II|TIM23 translocase complex subunit Tim44 (predicted)	1	2	2	2	0	0	0	2	1	1	0	0	0	2	1	1	0	0	0	2	1	1	5.9	5.9	5.9	48.549	427	427	0.007772	2.4387				By MS/MS	By MS/MS	By matching	0	0	0	5.9	2.8	2.8	48980000	0
SPBC14C8.12|rpb8|II|DNA-directed	SPBC14C8.12|rpb8|II|DNA-directed	3	3	3	SPBC14C8.12|rpb8|II|DNA-directed RNA polymerase I, II and III subunit Rpb8	1	3	3	3	1	1	1	3	2	3	1	1	1	3	2	3	1	1	1	3	2	3	36.8	36.8	36.8	14.3	125	125	0	199.61	By MS/MS	By MS/MS	By MS/MS	By MS/MS	By MS/MS	By MS/MS	13.6	13.6	13.6	36.8	28	36.8	49020000	1601100
SPBC14C8.14c|pol5|II|DNA	SPBC14C8.14c|pol5|II|DNA	2	2	2	SPBC14C8.14c|pol5|II|DNA polymerase phi	1	2	2	2	0	0	0	0	2	0	0	0	0	0	2	0	0	0	0	0	2	0	2.6	2.6	2.6	109.72	959	959	0.0027211	2.8295					By MS/MS		0	0	0	0	2.6	0	496000	0
SPBC14F5.03c|kap123|II|karyopherin	SPBC14F5.03c|kap123|II|karyopherin	3	3	3	SPBC14F5.03c|kap123|II|karyopherin Kap123	1	3	3	3	0	1	1	1	1	3	0	1	1	1	1	3	0	1	1	1	1	3	4.4	4.4	4.4	117.83	1067	1067	0	4.0621		By MS/MS	By MS/MS	By matching	By MS/MS	By MS/MS	0	1.9	1.3	1.9	1.2	4.4	796400	0
SPBC14F5.04c|pgk1|II|phosphoglycerate	SPBC14F5.04c|pgk1|II|phosphoglycerate	25	25	25	SPBC14F5.04c|pgk1|II|phosphoglycerate kinase Pgk1 (predicted)	1	25	25	25	12	12	24	13	17	15	12	12	24	13	17	15	12	12	24	13	17	15	68.4	68.4	68.4	43.963	414	414	0	108.56	By MS/MS	By MS/MS	By MS/MS	By MS/MS	By MS/MS	By MS/MS	33.6	35.5	65.9	39.4	49.5	45.7	144030000	5245100
SPBC14F5.05c|sam1|II|S-adenosylmethionine	SPBC14F5.05c|sam1|II|S-adenosylmethionine	10	10	10	SPBC14F5.05c|sam1|II|S-adenosylmethionine synthetase	1	10	10	10	6	9	9	5	7	4	6	9	9	5	7	4	6	9	9	5	7	4	37.4	37.4	37.4	41.831	382	382	0	19.653	By MS/MS	By MS/MS	By MS/MS	By MS/MS	By MS/MS	By MS/MS	16.8	33	32.7	16.2	27.2	12	42369000	6940500
SPBC14F5.12c|cbh2|II|CENP-B	SPBC14F5.12c|cbh2|II|CENP-B	3	3	3	SPBC14F5.12c|cbh2|II|CENP-B homolog Cbh2	1	3	3	3	0	0	0	1	2	2	0	0	0	1	2	2	0	0	0	1	2	2	8.8	8.8	8.8	59.69	514	514	0	17.742				By matching	By MS/MS	By MS/MS	0	0	0	2.9	5.1	6.6	1000900	0
SPBC1539.09c|trp1|II|anthranilate	SPBC1539.09c|trp1|II|anthranilate	3	3	3	SPBC1539.09c|trp1|II|anthranilate synthase component II, multifunctional enzyme Trp1	1	3	3	3	0	0	0	3	2	1	0	0	0	3	2	1	0	0	0	3	2	1	6.1	6.1	6.1	83.039	759	759	0	5.5693				By MS/MS	By MS/MS	By matching	0	0	0	6.1	2.5	3.6	1683300	0
SPBC1539.10|nop16|II|ribosome	SPBC1539.10|nop16|II|ribosome	1	1	1	SPBC1539.10|nop16|II|ribosome biogenesis protein Nop16 (predicted)	1	1	1	1	0	1	0	1	1	1	0	1	0	1	1	1	0	1	0	1	1	1	7.7	7.7	7.7	23.946	209	209	0.0027285	2.8645		By matching		By matching	By MS/MS	By matching	0	7.7	0	7.7	7.7	7.7	1436200	0
SPBC15C4.03|mrs6|II|Rab	SPBC15C4.03|mrs6|II|Rab	1	1	1	SPBC15C4.03|mrs6|II|Rab geranylgeranyltransferase escort protein Mrs6 (predicted)	1	1	1	1	1	1	1	1	1	0	1	1	1	1	1	0	1	1	1	1	1	0	3.7	3.7	3.7	52.005	459	459	1	-2	By matching	By MS/MS	By matching	By matching	By matching		3.7	3.7	3.7	3.7	3.7	0	4524500	616840
SPBC15D4.03|slm9|II|hira	SPBC15D4.03|slm9|II|hira	21	21	21	SPBC15D4.03|slm9|II|hira protein Slm9	1	21	21	21	0	0	0	21	21	20	0	0	0	21	21	20	0	0	0	21	21	20	32.2	32.2	32.2	90.432	807	807	0	130.87				By MS/MS	By MS/MS	By MS/MS	0	0	0	32.2	32.2	29.4	145110000	0
SPBC15D4.14|taf73|II|transcription	SPBC15D4.14|taf73|II|transcription	11	11	11	SPBC15D4.14|taf73|II|transcription factor TFIID complex subunit Taf5-like	1	11	11	11	0	0	0	8	10	6	0	0	0	8	10	6	0	0	0	8	10	6	24.1	24.1	24.1	72.25	642	642	0	45.636				By MS/MS	By MS/MS	By MS/MS	0	0	0	17.3	20.4	11.7	16818000	0
SPBC15D4.15|pho2|II|4-nitrophenylphosphatase	SPBC15D4.15|pho2|II|4-nitrophenylphosphatase	1	1	1	SPBC15D4.15|pho2|II|4-nitrophenylphosphatase	1	1	1	1	0	0	0	1	1	1	0	0	0	1	1	1	0	0	0	1	1	1	5	5	5	32.793	298	298	0.010013	2.0653				By MS/MS	By MS/MS	By MS/MS	0	0	0	5	5	5	8276700	0
SPBC1604.05|pgi1|II|glucose-6-phosphate	SPBC1604.05|pgi1|II|glucose-6-phosphate	3	3	3	SPBC1604.05|pgi1|II|glucose-6-phosphate isomerase (predicted)	1	3	3	3	0	0	3	1	0	1	0	0	3	1	0	1	0	0	3	1	0	1	8.4	8.4	8.4	60.883	550	550	0	6.1461			By MS/MS	By matching		By MS/MS	0	0	8.4	2.4	0	4.2	1157200	0
SPBC1604.12|SPBC1604.12|II|Schizosaccharomyces	SPBC1604.12|SPBC1604.12|II|Schizosaccharomyces	5	5	5	SPBC1604.12|SPBC1604.12|II|Schizosaccharomyces specific phosphoprotein	1	5	5	5	3	4	3	4	4	3	3	4	3	4	4	3	3	4	3	4	4	3	7.3	7.3	7.3	93.285	860	860	0	13.008	By MS/MS	By MS/MS	By MS/MS	By MS/MS	By MS/MS	By MS/MS	4.5	5.7	4.5	6.2	6.2	4.5	9529900	1341400
SPBC1677.03c|tda1|II|threonine	SPBC1677.03c|tda1|II|threonine	2	2	2	SPBC1677.03c|tda1|II|threonine ammonia-lyase Tda1	1	2	2	2	2	2	2	0	1	1	2	2	2	0	1	1	2	2	2	0	1	1	5.2	5.2	5.2	66.543	600	600	0	3.3861	By MS/MS	By MS/MS	By MS/MS		By MS/MS	By matching	5.2	5.2	5.2	0	2.7	2.7	1535900	539190
SPBC1685.02c|rps1202|II|40S	SPBC1685.02c|rps1202|II|40S	3	1	1	SPBC1685.02c|rps1202|II|40S ribosomal protein S12 (predicted)	1	3	1	1	0	1	3	3	3	3	0	0	1	1	1	1	0	0	1	1	1	1	28.4	10.1	10.1	15.871	148	148	0.0027064	2.8129		By matching	By MS/MS	By MS/MS	By matching	By MS/MS	0	6.1	28.4	28.4	28.4	28.4	3831100	0
SPBC1685.09|rps29|II|40S	SPBC1685.09|rps29|II|40S	4	4	4	SPBC1685.09|rps29|II|40S ribosomal protein S29 (predicted)	1	4	4	4	3	4	4	4	4	4	3	4	4	4	4	4	3	4	4	4	4	4	62.5	62.5	62.5	6.6575	56	56	0	9.7309	By MS/MS	By MS/MS	By MS/MS	By MS/MS	By MS/MS	By MS/MS	50	62.5	62.5	62.5	62.5	62.5	160250000	15952000
SPBC1685.10|rps27|II|40S	SPBC1685.10|rps27|II|40S	2	2	2	SPBC1685.10|rps27|II|40S ribosomal protein S27 (predicted)	1	2	2	2	2	2	2	2	2	2	2	2	2	2	2	2	2	2	2	2	2	2	27.7	27.7	27.7	9.1718	83	83	0	6.3323	By MS/MS	By MS/MS	By MS/MS	By MS/MS	By MS/MS	By MS/MS	27.7	27.7	27.7	27.7	27.7	27.7	35195000	2060300
SPBC16A3.08c|oga1|II|Stm1	SPBC16A3.08c|oga1|II|Stm1	9	9	9	SPBC16A3.08c|oga1|II|Stm1 homolog Oga1	1	9	9	9	6	6	8	8	9	5	6	6	8	8	9	5	6	6	8	8	9	5	47.5	47.5	47.5	30.949	284	284	0	50.402	By MS/MS	By MS/MS	By MS/MS	By MS/MS	By MS/MS	By MS/MS	26.1	25.7	44.7	44.4	47.5	22.9	46724000	3182600
SPBC16A3.15c|nda2|II|tubulin	SPBC16A3.15c|nda2|II|tubulin	7	7	3	SPBC16A3.15c|nda2|II|tubulin alpha 1	1	7	7	3	3	3	3	4	6	4	3	3	3	4	6	4	1	0	1	2	3	2	23.5	23.5	10.5	51.152	455	455	0	13.894	By MS/MS	By MS/MS	By MS/MS	By MS/MS	By MS/MS	By MS/MS	8.4	7.7	7	12.3	22	11	9255400	672290
SPBC16A3.19|eaf7|II|histone	SPBC16A3.19|eaf7|II|histone	6	6	6	SPBC16A3.19|eaf7|II|histone acetyltransferase complex subunit Eaf7	1	6	6	6	0	0	0	5	4	5	0	0	0	5	4	5	0	0	0	5	4	5	28.7	28.7	28.7	30.901	272	272	0	26.682				By MS/MS	By MS/MS	By MS/MS	0	0	0	21.3	16.5	23.9	91615000	0
SPBC16C6.07c|rpt1|II|19S	SPBC16C6.07c|rpt1|II|19S	8	8	8	SPBC16C6.07c|rpt1|II|19S proteasome regulatory subunit Rpt1 (predicted)	1	8	8	8	1	3	3	6	8	5	1	3	3	6	8	5	1	3	3	6	8	5	22.1	22.1	22.1	48.965	438	438	0	16.556	By MS/MS	By MS/MS	By MS/MS	By MS/MS	By MS/MS	By MS/MS	2.1	7.3	7.1	16.7	22.1	14.6	18928000	344340
SPBC16C6.11|rpl3201|II|60S	SPBC16C6.11|rpl3201|II|60S	5	5	3	SPBC16C6.11|rpl3201|II|60S ribosomal protein L32	1	5	5	3	4	4	4	4	5	5	4	4	4	4	5	5	2	2	2	2	3	3	37	37	21.3	14.445	127	127	0	14.104	By MS/MS	By MS/MS	By MS/MS	By MS/MS	By MS/MS	By MS/MS	31.5	31.5	31.5	31.5	37	37	132990000	10375000
SPBC16C6.13c|sec27|II|coatomer	SPBC16C6.13c|sec27|II|coatomer	5	5	5	SPBC16C6.13c|sec27|II|coatomer beta subunit (predicted)	1	5	5	5	0	0	0	3	4	4	0	0	0	3	4	4	0	0	0	3	4	4	8.9	8.9	8.9	89.802	796	796	0	8.5818				By MS/MS	By MS/MS	By MS/MS	0	0	0	5.2	7.4	6.8	3726500	0
SPBC16D10.07c|sir2|II|Sirtuin	SPBC16D10.07c|sir2|II|Sirtuin	1	1	1	SPBC16D10.07c|sir2|II|Sirtuin family histone deacetylase Sir2	1	1	1	1	0	0	0	0	1	1	0	0	0	0	1	1	0	0	0	0	1	1	2.9	2.9	2.9	53.442	475	475	0.01	2.0554					By MS/MS	By matching	0	0	0	0	2.9	2.9	432680	0
SPBC16D10.08c|hsp104|II|heat	SPBC16D10.08c|hsp104|II|heat	2	2	2	SPBC16D10.08c|hsp104|II|heat shock protein Hsp104	1	2	2	2	0	0	1	0	1	0	0	0	1	0	1	0	0	0	1	0	1	0	3.2	3.2	3.2	100.51	905	905	0	4.7733			By MS/MS		By MS/MS		0	0	1.3	0	1.9	0	754810	0
SPCC1259.01c|rps1802|III|40S;SPBC16D10.11c|rps1801|II|40S	SPCC1259.01c|rps1802|III|40S;SPBC16D10.11c|rps1801|II|40S	9;9	9;9	9;9	SPCC1259.01c|rps1802|III|40S ribosomal protein S18 (predicted);SPBC16D10.11c|rps1801|II|40S ribosomal protein S18 (predicted)	2	9	9	9	6	5	6	9	9	9	6	5	6	9	9	9	6	5	6	9	9	9	53.9	53.9	53.9	17.435	152	152;152	0	91.873	By MS/MS	By MS/MS	By MS/MS	By MS/MS	By MS/MS	By MS/MS	35.5	37.5	38.2	53.9	53.9	53.9	214770000	13798000
SPBC16E9.12c|pab2|II|poly(A)	SPBC16E9.12c|pab2|II|poly(A)	3	3	3	SPBC16E9.12c|pab2|II|poly(A) binding protein Pab2	1	3	3	3	3	3	3	1	2	1	3	3	3	1	2	1	3	3	3	1	2	1	18.7	18.7	18.7	18.461	166	166	0	29.085	By MS/MS	By MS/MS	By MS/MS	By matching	By matching	By matching	18.7	18.7	18.7	4.2	10.2	4.2	7797200	1315400
SPBC16G5.01|rpn12|II|19S	SPBC16G5.01|rpn12|II|19S	1	1	1	SPBC16G5.01|rpn12|II|19S proteasome regulatory subunit Rpn12	1	1	1	1	0	0	0	0	1	1	0	0	0	0	1	1	0	0	0	0	1	1	7.4	7.4	7.4	30.899	270	270	0.0078023	2.4685					By MS/MS	By MS/MS	0	0	0	0	7.4	7.4	428890	0
SPBC16G5.05c|scs2|II|VAP	SPBC16G5.05c|scs2|II|VAP	2	2	2	SPBC16G5.05c|scs2|II|VAP family protein Scs2	1	2	2	2	0	0	0	1	2	0	0	0	0	1	2	0	0	0	0	1	2	0	6.8	6.8	6.8	41.234	383	383	0.0013889	3.0414				By MS/MS	By MS/MS		0	0	0	4.2	6.8	0	1055900	0
SPBC16G5.13|ptf2|II|Mst2	SPBC16G5.13|ptf2|II|Mst2	2	2	2	SPBC16G5.13|ptf2|II|Mst2 histone acetytransferase acytyltransferase complex subunit	1	2	2	2	0	0	0	0	1	2	0	0	0	0	1	2	0	0	0	0	1	2	20.6	20.6	20.6	14.564	126	126	0	3.3518					By MS/MS	By MS/MS	0	0	0	0	11.1	20.6	1827800	0
SPBC16G5.14c|rps3|II|40S	SPBC16G5.14c|rps3|II|40S	13	13	13	SPBC16G5.14c|rps3|II|40S ribosomal protein S3 (predicted)	1	13	13	13	11	10	12	12	13	11	11	10	12	12	13	11	11	10	12	12	13	11	58.6	58.6	58.6	27.553	249	249	0	97.739	By MS/MS	By MS/MS	By MS/MS	By MS/MS	By MS/MS	By MS/MS	49	43.8	55.8	55.4	58.6	47	220570000	10236000
SPBC16H5.02|pfk1|II|6-phosphofructokinase	SPBC16H5.02|pfk1|II|6-phosphofructokinase	56	56	56	SPBC16H5.02|pfk1|II|6-phosphofructokinase pfk1	1	56	56	56	31	32	35	50	52	53	31	32	35	50	52	53	31	32	35	50	52	53	78	78	78	102.55	942	942	0	323.31	By MS/MS	By MS/MS	By MS/MS	By MS/MS	By MS/MS	By MS/MS	39.9	38.2	47.5	70	77.4	70.6	2245500000	27385000
SPBC16H5.07c|ppa2|II|serine/threonine	SPBC16H5.07c|ppa2|II|serine/threonine	4	4	3	SPBC16H5.07c|ppa2|II|serine/threonine protein phosphatase Ppa2	1	4	4	3	1	1	1	2	3	2	1	1	1	2	3	2	1	1	1	1	3	2	17.4	17.4	13	36.489	322	322	0	8.9444	By matching	By matching	By matching	By MS/MS	By MS/MS	By MS/MS	4.7	4.7	2.5	9	13	7.1	5884000	384550
SPBC16H5.08c|SPBC16H5.08c|II|ribosome	SPBC16H5.08c|SPBC16H5.08c|II|ribosome	8	8	8	SPBC16H5.08c|SPBC16H5.08c|II|ribosome biogenesis ATPase, Arb family ABCF2-like (predicted)	1	8	8	8	1	3	1	6	8	6	1	3	1	6	8	6	1	3	1	6	8	6	22.3	22.3	22.3	69.212	618	618	0	21.696	By matching	By matching	By matching	By MS/MS	By MS/MS	By MS/MS	2.1	6.3	2.1	18.1	22.3	16.2	19859000	176680
SPBC16H5.12c|SPBC16H5.12c|II|conserved	SPBC16H5.12c|SPBC16H5.12c|II|conserved	32	32	32	SPBC16H5.12c|SPBC16H5.12c|II|conserved fungal protein	1	32	32	32	29	29	29	25	26	24	29	29	29	25	26	24	29	29	29	25	26	24	62.4	62.4	62.4	82.52	737	737	0	303.56	By MS/MS	By MS/MS	By MS/MS	By MS/MS	By MS/MS	By MS/MS	59.2	56.7	56	54.7	55.1	50.2	347460000	65877000
SPBC1703.02|rsc9|II|RSC	SPBC1703.02|rsc9|II|RSC	31	31	31	SPBC1703.02|rsc9|II|RSC complex subunit Rsc9	1	31	31	31	1	1	1	31	30	27	1	1	1	31	30	27	1	1	1	31	30	27	59.1	59.1	59.1	87.994	780	780	0	323.31	By matching	By matching	By matching	By MS/MS	By MS/MS	By MS/MS	1.3	1.3	1.3	59.1	55	55.4	392110000	101780
SPBC1703.07|acl1|II|ATP	SPBC1703.07|acl1|II|ATP	14	14	14	SPBC1703.07|acl1|II|ATP citrate synthase subunit 1 (predicted)	1	14	14	14	8	9	11	12	13	11	8	9	11	12	13	11	8	9	11	12	13	11	30.6	30.6	30.6	67.203	615	615	0	76.736	By MS/MS	By MS/MS	By MS/MS	By MS/MS	By MS/MS	By MS/MS	17.1	20.3	23.6	25	28.6	24.7	55878000	3712600
SPBC1703.10|ypt1|II|GTPase;SPAC9E9.07c|ypt2|I|GTPase	SPBC1703.10|ypt1|II|GTPase	3;1	3;1	3;1	SPBC1703.10|ypt1|II|GTPase Ypt1	2	3	3	3	1	0	1	1	3	1	1	0	1	1	3	1	1	0	1	1	3	1	17.2	17.2	17.2	22.816	203	203;200	0	4.3806	By matching		By matching	By MS/MS	By MS/MS	By MS/MS	7.9	0	7.9	7.9	17.2	7.9	2644400	95257
SPBC1703.14c|top1|II|DNA	SPBC1703.14c|top1|II|DNA	24	24	24	SPBC1703.14c|top1|II|DNA topoisomerase I	1	24	24	24	1	1	1	21	22	23	1	1	1	21	22	23	1	1	1	21	22	23	33	33	33	93.979	814	814	0	65.791	By matching	By matching	By matching	By MS/MS	By MS/MS	By MS/MS	1.2	1.6	1.4	28.6	30.7	32.1	88222000	107790
SPBC1709.02c|vrs1|II|cytoplasmic	SPBC1709.02c|vrs1|II|cytoplasmic	4	4	4	SPBC1709.02c|vrs1|II|cytoplasmic valine-tRNA ligase Vrs1/Vas1	1	4	4	4	1	1	4	0	1	1	1	1	4	0	1	1	1	1	4	0	1	1	6.1	6.1	6.1	111.32	980	980	0	24.122	By matching	By MS/MS	By MS/MS		By MS/MS	By MS/MS	1.1	1.1	6.1	0	2.3	2.3	1767100	222820
SPBC1709.05|sks2|II|heat	SPBC1709.05|sks2|II|heat	30	30	30	SPBC1709.05|sks2|II|heat shock protein, ribosome associated molecular chaperone Sks2	1	30	30	30	24	25	22	30	28	29	24	25	22	30	28	29	24	25	22	30	28	29	60.5	60.5	60.5	67.205	613	613	0	293.18	By MS/MS	By MS/MS	By MS/MS	By MS/MS	By MS/MS	By MS/MS	47.5	47.5	42.4	60.5	54.3	60	907710000	42312000
SPBC1709.08|cft1|II|cleavage	SPBC1709.08|cft1|II|cleavage	1	1	1	SPBC1709.08|cft1|II|cleavage factor one Cft1 (predicted)	1	1	1	1	0	1	0	1	1	0	0	1	0	1	1	0	0	1	0	1	1	0	1	1	1	160.3	1441	1441	0.007762	2.4362		By matching		By MS/MS	By MS/MS		0	1	0	1	1	0	664580	0
SPBC1709.18|tif452|II|translation	SPBC1709.18|tif452|II|translation	1	1	1	SPBC1709.18|tif452|II|translation initiation factor eIF4E, 4F complex E subunit isoform 2, stress response factor	1	1	1	1	0	0	0	0	1	0	0	0	0	0	1	0	0	0	0	0	1	0	4.5	4.5	4.5	27.653	243	243	0	7.2399					By MS/MS		0	0	0	0	4.5	0	457200	0
SPBC1711.04|mtd1|II|methylenetetrahydrofolate	SPBC1711.04|mtd1|II|methylenetetrahydrofolate	1	1	1	SPBC1711.04|mtd1|II|methylenetetrahydrofolate reductase Mtd1 (predicted)	1	1	1	1	0	0	1	1	1	1	0	0	1	1	1	1	0	0	1	1	1	1	4.1	4.1	4.1	35.814	320	320	0.0089859	2.2618			By matching	By MS/MS	By MS/MS	By MS/MS	0	0	4.1	4.1	4.1	4.1	1734300	0
SPBC1711.06|rpl401|II|60S	SPBC1711.06|rpl401|II|60S	15	5	5	SPBC1711.06|rpl401|II|60S ribosomal protein L4 (predicted)	1	15	5	5	11	12	13	14	13	14	2	3	3	5	4	5	2	3	3	5	4	5	50.1	18.5	18.5	39.91	363	363	0	36.668	By MS/MS	By MS/MS	By MS/MS	By MS/MS	By MS/MS	By MS/MS	38	43.5	43.8	49.9	48.8	49.9	52684000	1839900
SPBC1711.16|pwp1|II|WD	SPBC1711.16|pwp1|II|WD	2	2	2	SPBC1711.16|pwp1|II|WD repeat protein Pwp1 (predicted)	1	2	2	2	0	0	0	1	2	1	0	0	0	1	2	1	0	0	0	1	2	1	4.3	4.3	4.3	57.336	516	516	0	3.6502				By MS/MS	By MS/MS	By MS/MS	0	0	0	2.1	4.3	2.1	845340	0
SPBC1711.18|tam9|II|mitochondrial	SPBC1711.18|tam9|II|mitochondrial	1	1	1	SPBC1711.18|tam9|II|mitochondrial ribosomal protein subunit L36, MrpL36/YmL36 (predicted)	1	1	1	1	0	0	0	1	1	1	0	0	0	1	1	1	0	0	0	1	1	1	11.6	11.6	11.6	9.8022	86	86	0.01005	2.0783				By MS/MS	By MS/MS	By matching	0	0	0	11.6	11.6	11.6	991390	0
SPBC1718.03|ker1|II|DNA-directed	SPBC1718.03|ker1|II|DNA-directed	2	2	2	SPBC1718.03|ker1|II|DNA-directed RNA polymerase I complex subunit Ker1	1	2	2	2	0	1	1	1	2	0	0	1	1	1	2	0	0	1	1	1	2	0	12.9	12.9	12.9	16.976	147	147	0	3.3102		By matching	By matching	By MS/MS	By MS/MS		0	8.2	8.2	4.8	12.9	0	5494900	0
SPBC1734.01c|esf1|II|pre-rRNA	SPBC1734.01c|esf1|II|pre-rRNA	4	4	4	SPBC1734.01c|esf1|II|pre-rRNA processing protein Esf1 (predicted)	1	4	4	4	0	0	0	1	3	1	0	0	0	1	3	1	0	0	0	1	3	1	8.2	8.2	8.2	77.753	682	682	0	5.7433				By MS/MS	By MS/MS	By MS/MS	0	0	0	1.8	5.4	2.8	916740	0
SPBC1734.11|mas5|II|DNAJ	SPBC1734.11|mas5|II|DNAJ	11	11	11	SPBC1734.11|mas5|II|DNAJ domain protein Mas5 (predicted)	1	11	11	11	3	4	3	9	10	9	3	4	3	9	10	9	3	4	3	9	10	9	34.9	34.9	34.9	44.821	407	407	0	54.85	By MS/MS	By MS/MS	By MS/MS	By MS/MS	By MS/MS	By MS/MS	11.1	15.7	11.8	30.5	30.5	33.2	49442000	1162100
SPBC1734.15|rsc4|II|RSC	SPBC1734.15|rsc4|II|RSC	31	31	31	SPBC1734.15|rsc4|II|RSC complex subunit Rsc4	1	31	31	31	0	1	1	30	27	28	0	1	1	30	27	28	0	1	1	30	27	28	75.6	75.6	75.6	60.666	542	542	0	132.39		By matching	By matching	By MS/MS	By MS/MS	By MS/MS	0	2.2	2	75.5	67.5	65.7	372970000	0
SPBC1773.03c|SPBC1773.03c|II|aminotransferase	SPBC1773.03c|SPBC1773.03c|II|aminotransferase	1	1	1	SPBC1773.03c|SPBC1773.03c|II|aminotransferase class-III, possible transaminase, unknown specificity	1	1	1	1	1	1	1	1	1	0	1	1	1	1	1	0	1	1	1	1	1	0	3.3	3.3	3.3	50.496	459	459	1	-2	By matching	By matching	By matching	By MS/MS	By matching		3.3	3.3	3.3	3.3	3.3	0	5041000	883910
SPBC1773.10c|nrs1|II|cytoplasmic	SPBC1773.10c|nrs1|II|cytoplasmic	4	4	4	SPBC1773.10c|nrs1|II|cytoplasmic asparagine-tRNA ligase Nrs1 (predicted)	1	4	4	4	1	2	1	2	4	2	1	2	1	2	4	2	1	2	1	2	4	2	9.2	9.2	9.2	63.869	568	568	0	6.5261	By matching	By MS/MS	By matching	By MS/MS	By MS/MS	By MS/MS	2.1	4.2	2.1	4.2	9.2	4.2	1792400	144160
SPBC1778.01c|zuo1|II|zuotin	SPBC1778.01c|zuo1|II|zuotin	5	5	5	SPBC1778.01c|zuo1|II|zuotin (predicted)	1	5	5	5	1	2	1	3	3	1	1	2	1	3	3	1	1	2	1	3	3	1	15.4	15.4	15.4	50.209	442	442	0	7.4489	By matching	By matching	By matching	By MS/MS	By MS/MS	By MS/MS	3.2	6.1	3.2	9.5	9	3.2	2856900	219110
SPBC17A3.04c|rar1|II|cytoplasmic	SPBC17A3.04c|rar1|II|cytoplasmic	13	13	13	SPBC17A3.04c|rar1|II|cytoplasmic methionine-tRNA ligase Mrs1 (predicted)	1	13	13	13	4	5	6	10	13	12	4	5	6	10	13	12	4	5	6	10	13	12	21.6	21.6	21.6	88.88	782	782	0	24.939	By MS/MS	By MS/MS	By MS/MS	By MS/MS	By MS/MS	By MS/MS	6.3	8.8	8.4	17.3	21.6	19.1	1280100000	205130000
SPBC17D11.04c|nto1|II|histone	SPBC17D11.04c|nto1|II|histone	19	19	19	SPBC17D11.04c|nto1|II|histone acetyltransferase complex subunit Nto1 (predicted)	1	19	19	19	0	0	1	17	18	15	0	0	1	17	18	15	0	0	1	17	18	15	31.6	31.6	31.6	88.256	767	767	0	55.77			By matching	By MS/MS	By MS/MS	By MS/MS	0	0	1	28.3	28.9	22.9	51431000	0
SPBC17D11.05|tif32|II|translation	SPBC17D11.05|tif32|II|translation	36	36	36	SPBC17D11.05|tif32|II|translation initiation factor eIF3a	1	36	36	36	12	13	9	34	34	27	12	13	9	34	34	27	12	13	9	34	34	27	46.7	46.7	46.7	107.07	932	932	0	166.87	By MS/MS	By MS/MS	By MS/MS	By MS/MS	By MS/MS	By MS/MS	13.8	16.6	10.6	45	43	34.1	155250000	3028900
SPBC17D11.07c|rpn2|II|19S	SPBC17D11.07c|rpn2|II|19S	14	14	14	SPBC17D11.07c|rpn2|II|19S proteasome regulatory subunit Rpn2 (predicted)	1	14	14	14	4	6	3	9	12	12	4	6	3	9	12	12	4	6	3	9	12	12	18.5	18.5	18.5	107.28	965	965	0	48.506	By MS/MS	By MS/MS	By matching	By MS/MS	By MS/MS	By MS/MS	5	6.8	3.6	11.4	16	15.3	25295000	598610
SPBC17G9.02c|cdc73|II|RNA	SPBC17G9.02c|cdc73|II|RNA	7	7	7	SPBC17G9.02c|cdc73|II|RNA polymerase II accessory factor, Cdc73 family (predicted)	1	7	7	7	2	2	1	4	6	3	2	2	1	4	6	3	2	2	1	4	6	3	30.5	30.5	30.5	42.629	371	371	0	31.686	By matching	By MS/MS	By matching	By MS/MS	By MS/MS	By matching	9.7	10.5	4	20.5	24.8	11.9	9638000	619420
SPBC17G9.07|rps2402|II|40S	SPBC17G9.07|rps2402|II|40S	4	4	3	SPBC17G9.07|rps2402|II|40S ribosomal protein S24 (predicted)	1	4	4	3	4	4	4	4	3	3	4	4	4	4	3	3	3	3	3	3	3	3	35.1	35.1	26.9	15.539	134	134	0	50.769	By MS/MS	By MS/MS	By MS/MS	By MS/MS	By MS/MS	By MS/MS	35.1	35.1	35.1	35.1	26.9	26.9	67172000	4249500
SPBC17G9.09|tif213|II|translation	SPBC17G9.09|tif213|II|translation	18	18	18	SPBC17G9.09|tif213|II|translation initiation factor eIF2 gamma subunit	1	18	18	18	16	17	15	15	16	11	16	17	15	15	16	11	16	17	15	15	16	11	50.7	50.7	50.7	48.78	446	446	0	110.52	By MS/MS	By MS/MS	By MS/MS	By MS/MS	By MS/MS	By MS/MS	42.6	50.7	42.6	42.6	45.5	32.5	152920000	28914000
SPBC1815.01|eno101|II|enolase	SPBC1815.01|eno101|II|enolase	14	14	14	SPBC1815.01|eno101|II|enolase (predicted)	1	14	14	14	8	8	14	10	11	10	8	8	14	10	11	10	8	8	14	10	11	10	50.3	50.3	50.3	47.435	439	439	0	323.31	By MS/MS	By MS/MS	By MS/MS	By MS/MS	By MS/MS	By MS/MS	32.8	33	50.3	38.7	42.6	38.7	161900000	5139000
SPBC1826.01c|mot1|II|TATA-binding	SPBC1826.01c|mot1|II|TATA-binding	59	59	59	SPBC1826.01c|mot1|II|TATA-binding protein associated factor Mot1 (predicted)	1	59	59	59	1	2	2	50	55	52	1	2	2	50	55	52	1	2	2	50	55	52	38.4	38.4	38.4	217.63	1953	1953	0	311.17	By matching	By matching	By matching	By MS/MS	By MS/MS	By MS/MS	0.6	1.1	0.9	31.4	35.4	33.4	305870000	1303000
SPBC1861.02|abp2|II|ARS	SPBC1861.02|abp2|II|ARS	10	10	10	SPBC1861.02|abp2|II|ARS binding protein Abp2	1	10	10	10	1	0	0	10	10	10	1	0	0	10	10	10	1	0	0	10	10	10	23.3	23.3	23.3	59.628	527	527	0	136.4	By matching			By MS/MS	By MS/MS	By MS/MS	1.7	0	0	23.3	23.3	23.3	53016000	277980
SPBC18E5.01|SPBC18E5.01|II|cycloisomerase	SPBC18E5.01|SPBC18E5.01|II|cycloisomerase	4	4	4	SPBC18E5.01|SPBC18E5.01|II|cycloisomerase 2 family	1	4	4	4	0	0	0	3	4	4	0	0	0	3	4	4	0	0	0	3	4	4	22.8	22.8	22.8	38.22	342	342	0	6.2398				By MS/MS	By MS/MS	By MS/MS	0	0	0	17.3	22.8	22.8	18211000	0
SPBC18E5.04|rpl1001|II|60S	SPBC18E5.04|rpl1001|II|60S	5	5	1	SPBC18E5.04|rpl1001|II|60S ribosomal protein L10	1	5	5	1	2	2	4	4	5	5	2	2	4	4	5	5	0	1	0	1	1	1	32.6	32.6	5	25.373	221	221	0	10.77	By matching	By matching	By MS/MS	By MS/MS	By MS/MS	By MS/MS	9.5	10.4	27.6	27.6	32.6	32.6	34468000	602700
SPBC18E5.06|rps21|II|40S	SPBC18E5.06|rps21|II|40S	3	3	3	SPBC18E5.06|rps21|II|40S ribosomal protein S21	1	3	3	3	3	2	3	3	3	3	3	2	3	3	3	3	3	2	3	3	3	3	47.1	47.1	47.1	9.6166	87	87	0	15.98	By MS/MS	By MS/MS	By MS/MS	By MS/MS	By MS/MS	By MS/MS	47.1	28.7	47.1	47.1	47.1	47.1	9201600	255680
SPBC18E5.07|SPBC18E5.07|II|DUF3210	SPBC18E5.07|SPBC18E5.07|II|DUF3210	46	46	46	SPBC18E5.07|SPBC18E5.07|II|DUF3210 family protein	1	46	46	46	40	43	41	45	44	45	40	43	41	45	44	45	40	43	41	45	44	45	79.7	79.7	79.7	65.328	615	615	0	323.31	By MS/MS	By MS/MS	By MS/MS	By MS/MS	By MS/MS	By MS/MS	75.9	76.7	75.3	78.9	78.4	78.4	10347000000	726310000
SPBC18H10.02|lcf1|II|long-chain-fatty-acid-CoA	SPBC18H10.02|lcf1|II|long-chain-fatty-acid-CoA	4	4	4	SPBC18H10.02|lcf1|II|long-chain-fatty-acid-CoA ligase Lcf1	1	4	4	4	2	2	2	3	4	3	2	2	2	3	4	3	2	2	2	3	4	3	7.7	7.7	7.7	75.965	676	676	0	16.196	By matching	By MS/MS	By MS/MS	By MS/MS	By MS/MS	By MS/MS	4.1	4.1	4.1	6.5	7.7	6.5	7402300	606680
SPBC18H10.03|tif35|II|translation	SPBC18H10.03|tif35|II|translation	11	11	11	SPBC18H10.03|tif35|II|translation initiation factor eIF3g	1	11	11	11	3	5	4	11	11	10	3	5	4	11	11	10	3	5	4	11	11	10	37.9	37.9	37.9	31.494	282	282	0	54.654	By MS/MS	By MS/MS	By MS/MS	By MS/MS	By MS/MS	By MS/MS	11.7	26.2	18.4	37.9	37.9	37.9	65754000	1405100
SPBC18H10.04c|sce3|II|translation	SPBC18H10.04c|sce3|II|translation	4	4	4	SPBC18H10.04c|sce3|II|translation initiation factor (predicted)	1	4	4	4	0	1	3	0	4	0	0	1	3	0	4	0	0	1	3	0	4	0	16	16	16	42.513	388	388	0	8.9182		By matching	By MS/MS		By MS/MS		0	5.7	10.6	0	16	0	3270500	0
SPBC18H10.12c|rpl701|II|60S	SPBC18H10.12c|rpl701|II|60S	11	11	9	SPBC18H10.12c|rpl701|II|60S ribosomal protein L7	1	11	11	9	9	8	10	11	11	11	9	8	10	11	11	11	8	7	9	9	9	9	48.2	48.2	41	28.73	251	251	0	88.707	By MS/MS	By MS/MS	By MS/MS	By MS/MS	By MS/MS	By MS/MS	40.2	36.3	45	48.2	48.2	48.2	122550000	4868300
SPBC1921.01c|rpl35b|II|60S	SPBC1921.01c|rpl35b|II|60S	5	2	2	SPBC1921.01c|rpl35b|II|60S ribosomal protein L35a (predicted)	1	5	2	2	4	5	5	5	5	5	1	2	2	2	2	2	1	2	2	2	2	2	26.9	12	12	12.187	108	108	0	4.2117	By MS/MS	By MS/MS	By MS/MS	By MS/MS	By MS/MS	By MS/MS	25	26.9	26.9	26.9	26.9	26.9	10360000	460930
SPBC1921.07c|sgf29|II|SAGA	SPBC1921.07c|sgf29|II|SAGA	3	3	3	SPBC1921.07c|sgf29|II|SAGA complex subunit Sgf29	1	3	3	3	0	0	0	1	3	0	0	0	0	1	3	0	0	0	0	1	3	0	18.4	18.4	18.4	27.519	244	244	0	5.6991				By matching	By MS/MS		0	0	0	5.7	18.4	0	1766200	0
SPBC19C2.07|fba1|II|fructose-bisphosphate	SPBC19C2.07|fba1|II|fructose-bisphosphate	9	9	9	SPBC19C2.07|fba1|II|fructose-bisphosphate aldolase Fba1	1	9	9	9	8	7	9	7	6	7	8	7	9	7	6	7	8	7	9	7	6	7	37.7	37.7	37.7	39.57	358	358	0	29.276	By MS/MS	By MS/MS	By MS/MS	By MS/MS	By MS/MS	By MS/MS	32.4	32.1	37.7	35.5	24	35.5	53445000	4171100
SPBC19C2.09|sre1|II|sterol	SPBC19C2.09|sre1|II|sterol	1	1	1	SPBC19C2.09|sre1|II|sterol regulatory element binding protein, transcription factor Sre1	1	1	1	1	0	0	0	1	0	1	0	0	0	1	0	1	0	0	0	1	0	1	1.9	1.9	1.9	98.485	900	900	0.0052701	2.5625				By MS/MS		By MS/MS	0	0	0	1.9	0	1.9	0	0
SPBC19C2.14|smd3|II|Sm	SPBC19C2.14|smd3|II|Sm	2	2	2	SPBC19C2.14|smd3|II|Sm snRNP core protein Smd3	1	2	2	2	1	1	1	1	2	1	1	1	1	1	2	1	1	1	1	1	2	1	19.6	19.6	19.6	11.033	97	97	0	3.7409	By MS/MS	By MS/MS	By matching	By MS/MS	By MS/MS	By MS/MS	10.3	10.3	10.3	10.3	19.6	10.3	5346200	721440
SPBC19C7.06|prs1|II|cytoplasmic	SPBC19C7.06|prs1|II|cytoplasmic	3	3	3	SPBC19C7.06|prs1|II|cytoplasmic proline-tRNA ligase Prs1 (predicted)	1	3	3	3	0	1	2	2	2	2	0	1	2	2	2	2	0	1	2	2	2	2	4.6	4.6	4.6	78.874	716	716	0	7.4114		By matching	By MS/MS	By MS/MS	By MS/MS	By MS/MS	0	1.7	3.6	3.6	2.7	3.6	2135900	0
SPBC19F5.05c|ppp1|II|pescadillo-family	SPBC19F5.05c|ppp1|II|pescadillo-family	3	3	3	SPBC19F5.05c|ppp1|II|pescadillo-family BRCT domain protein Ppp1 (predicted)	1	3	3	3	0	0	0	2	3	2	0	0	0	2	3	2	0	0	0	2	3	2	7.2	7.2	7.2	69.188	607	607	0	9.4146				By MS/MS	By MS/MS	By matching	0	0	0	4.6	7.2	4.4	2330600	0
SPBC19F8.08|rps401|II|40S	SPBC19F8.08|rps401|II|40S	13	1	0	SPBC19F8.08|rps401|II|40S ribosomal protein S4 (predicted)	1	13	1	0	12	10	12	13	13	13	1	1	1	1	1	1	0	0	0	0	0	0	48.1	4.6	0	29.688	262	262	0.0052632	2.5535	By MS/MS	By MS/MS	By MS/MS	By MS/MS	By MS/MS	By MS/MS	45.4	34	43.1	48.1	48.1	48.1	28521000	2008400
SPBC19G7.16|iws1|II|transcription	SPBC19G7.16|iws1|II|transcription	15	15	15	SPBC19G7.16|iws1|II|transcription elongation factor complex subunit Iws1 (predicted)	1	15	15	15	0	0	0	11	14	12	0	0	0	11	14	12	0	0	0	11	14	12	49.1	49.1	49.1	49.114	428	428	0	148.31				By MS/MS	By MS/MS	By MS/MS	0	0	0	32	45.8	39	62356000	0
SPBC1A4.01|apc10|II|anaphase-promoting	SPBC1A4.01|apc10|II|anaphase-promoting	1	1	1	SPBC1A4.01|apc10|II|anaphase-promoting complex substrate recognition subunit Apc10	1	1	1	1	1	0	1	1	0	1	1	0	1	1	0	1	1	0	1	1	0	1	5.8	5.8	5.8	21.474	189	189	0.0053121	2.6443	By matching		By matching	By matching		By MS/MS	5.8	0	5.8	5.8	0	5.8	3070000	323060
SPBC1A4.02c|leu1|II|3-isopropylmalate	SPBC1A4.02c|leu1|II|3-isopropylmalate	7	7	7	SPBC1A4.02c|leu1|II|3-isopropylmalate dehydrogenase Leu1	1	7	7	7	0	1	0	4	5	5	0	1	0	4	5	5	0	1	0	4	5	5	30.7	30.7	30.7	39.732	371	371	0	15.443		By matching		By MS/MS	By MS/MS	By MS/MS	0	2.7	0	16.4	23.7	21.3	10070000	0
SPBC1A4.03c|top2|II|DNA	SPBC1A4.03c|top2|II|DNA	66	66	66	SPBC1A4.03c|top2|II|DNA topoisomerase II	1	66	66	66	5	9	3	63	62	64	5	9	3	63	62	64	5	9	3	63	62	64	47.5	47.5	47.5	167.89	1485	1485	0	323.31	By MS/MS	By MS/MS	By matching	By MS/MS	By MS/MS	By MS/MS	4.6	6.4	2	46.1	45.9	45.7	785320000	889800
SPBC1A4.07c|sof1|II|U3	SPBC1A4.07c|sof1|II|U3	4	4	4	SPBC1A4.07c|sof1|II|U3 snoRNP-associated protein Sof1 (predicted)	1	4	4	4	2	4	2	2	2	1	2	4	2	2	2	1	2	4	2	2	2	1	12.4	12.4	12.4	49.994	436	436	0	13.379	By MS/MS	By MS/MS	By MS/MS	By MS/MS	By MS/MS	By MS/MS	7.3	12.4	7.3	6.9	7.3	3.4	3676600	582950
SPBC1A4.08c|cct3|II|chaperonin-containing	SPBC1A4.08c|cct3|II|chaperonin-containing	10	10	10	SPBC1A4.08c|cct3|II|chaperonin-containing T-complex gamma subunit Cct3	1	10	10	10	0	0	2	6	8	9	0	0	2	6	8	9	0	0	2	6	8	9	26.7	26.7	26.7	58.48	528	528	0	28.062			By matching	By MS/MS	By MS/MS	By MS/MS	0	0	4.2	16.3	18	22.9	10533000	0
SPBC1D7.02c|scr1|II|transcription	SPBC1D7.02c|scr1|II|transcription	2	2	2	SPBC1D7.02c|scr1|II|transcription factor Scr1	1	2	2	2	0	0	0	1	2	2	0	0	0	1	2	2	0	0	0	1	2	2	4.8	4.8	4.8	59.713	565	565	0	4.9713				By MS/MS	By MS/MS	By MS/MS	0	0	0	2.3	4.8	4.8	566150	0
SPBC1D7.04|mlo3|II|RNA	SPBC1D7.04|mlo3|II|RNA	8	8	8	SPBC1D7.04|mlo3|II|RNA binding protein Mlo3	1	8	8	8	8	8	8	6	8	6	8	8	8	6	8	6	8	8	8	6	8	6	44.7	44.7	44.7	21.791	199	199	0	34.992	By MS/MS	By MS/MS	By MS/MS	By MS/MS	By MS/MS	By MS/MS	44.7	44.7	44.7	32.2	44.7	32.2	54378000	8140400
SPBC20F10.01|gar1|II|snoRNP	SPBC20F10.01|gar1|II|snoRNP	1	1	1	SPBC20F10.01|gar1|II|snoRNP pseudouridylase box H/ACA snoRNP complex protein Gar1	1	1	1	1	1	1	1	1	1	1	1	1	1	1	1	1	1	1	1	1	1	1	6.7	6.7	6.7	20.131	194	194	0.0026846	2.7747	By MS/MS	By MS/MS	By MS/MS	By MS/MS	By MS/MS	By MS/MS	6.7	6.7	6.7	6.7	6.7	6.7	8441600	1489400
SPBC215.05|gpd1|II|glycerol-3-phosphate	SPBC215.05|gpd1|II|glycerol-3-phosphate	11	11	11	SPBC215.05|gpd1|II|glycerol-3-phosphate dehydrogenase Gpd1	1	11	11	11	5	7	10	8	10	9	5	7	10	8	10	9	5	7	10	8	10	9	41.6	41.6	41.6	41.995	385	385	0	95.512	By MS/MS	By MS/MS	By MS/MS	By MS/MS	By MS/MS	By MS/MS	17.1	25.5	36.4	28.3	36.4	33	40022000	1487100
SPBC215.07c|pdp2|II|PWWP	SPBC215.07c|pdp2|II|PWWP	7	7	7	SPBC215.07c|pdp2|II|PWWP domain protein Pdp2 (predicted)	1	7	7	7	0	0	0	6	7	3	0	0	0	6	7	3	0	0	0	6	7	3	21	21	21	62.824	568	568	0	28.305				By MS/MS	By MS/MS	By MS/MS	0	0	0	17.1	21	7.2	7852000	0
SPBC215.09c|erg10|II|acetyl-CoA	SPBC215.09c|erg10|II|acetyl-CoA	6	6	6	SPBC215.09c|erg10|II|acetyl-CoA C-acetyltransferase Erg10 (predicted)	1	6	6	6	5	4	5	4	4	3	5	4	5	4	4	3	5	4	5	4	4	3	19	19	19	40.997	395	395	0	14.132	By MS/MS	By MS/MS	By MS/MS	By MS/MS	By MS/MS	By MS/MS	15.9	12.9	15.9	12.9	12.9	9.9	26257000	4732900
SPBC215.11c|SPBC215.11c|II|aldo/keto	SPBC215.11c|SPBC215.11c|II|aldo/keto	1	1	1	SPBC215.11c|SPBC215.11c|II|aldo/keto reductase, unknown biological role	1	1	1	1	0	0	0	1	1	1	0	0	0	1	1	1	0	0	0	1	1	1	5.2	5.2	5.2	33.922	306	306	0	3.2726				By MS/MS	By MS/MS	By MS/MS	0	0	0	5.2	5.2	5.2	0	0
SPBC21B10.03c|ath1|II|ataxin-2	SPBC21B10.03c|ath1|II|ataxin-2	2	2	2	SPBC21B10.03c|ath1|II|ataxin-2 homolog	1	2	2	2	0	1	0	0	1	1	0	1	0	0	1	1	0	1	0	0	1	1	2.3	2.3	2.3	85.523	791	791	0.002681	2.7701		By MS/MS			By MS/MS	By MS/MS	0	1.3	0	0	1.3	1	424280	0
SPBC21B10.10|rps402|II|40S	SPBC21B10.10|rps402|II|40S	14	14	2	SPBC21B10.10|rps402|II|40S ribosomal protein S4 (predicted)	1	14	14	2	12	11	13	13	13	13	12	11	13	13	13	13	1	2	2	1	1	1	50.8	50.8	7.3	29.658	262	262	0	61.769	By MS/MS	By MS/MS	By MS/MS	By MS/MS	By MS/MS	By MS/MS	43.5	36.6	45.8	46.2	46.2	46.2	197180000	9604100
SPBC21C3.08c|car2|II|ornithine	SPBC21C3.08c|car2|II|ornithine	4	4	4	SPBC21C3.08c|car2|II|ornithine transaminase Car2	1	4	4	4	2	3	3	2	3	2	2	3	3	2	3	2	2	3	3	2	3	2	12.1	12.1	12.1	48.247	438	438	0	11.023	By MS/MS	By MS/MS	By MS/MS	By MS/MS	By MS/MS	By MS/MS	5.3	9.6	9.1	5.7	9.6	5.7	9015600	854080
SPBC21C3.13|rps1901|II|40S	SPBC21C3.13|rps1901|II|40S	9	2	2	SPBC21C3.13|rps1901|II|40S ribosomal protein S19 (predicted)	1	9	2	2	8	8	8	9	8	8	2	2	2	2	2	2	2	2	2	2	2	2	52.8	14.6	14.6	16.15	144	144	0	6.6152	By MS/MS	By MS/MS	By MS/MS	By MS/MS	By MS/MS	By MS/MS	47.2	47.2	47.2	52.8	47.2	47.2	19040000	1821800
SPBC21C3.16c|spt4|II|DSIF	SPBC21C3.16c|spt4|II|DSIF	2	2	2	SPBC21C3.16c|spt4|II|DSIF transcription elongation factor complex subunit Spt4	1	2	2	2	0	0	1	2	2	2	0	0	1	2	2	2	0	0	1	2	2	2	27.6	27.6	27.6	11.878	105	105	0	5.0881			By matching	By MS/MS	By MS/MS	By MS/MS	0	0	11.4	27.6	27.6	27.6	19727000	0
SPBC21D10.10|bdc1|II|bromodomain	SPBC21D10.10|bdc1|II|bromodomain	10	10	10	SPBC21D10.10|bdc1|II|bromodomain containing protein 1, Bdc1	1	10	10	10	0	0	0	6	8	8	0	0	0	6	8	8	0	0	0	6	8	8	40.5	40.5	40.5	34.145	299	299	0	71.293				By MS/MS	By MS/MS	By MS/MS	0	0	0	25.8	35.8	33.1	24680000	0
SPBC21D10.11c|nfs1|II|mitochondrial	SPBC21D10.11c|nfs1|II|mitochondrial	2	2	2	SPBC21D10.11c|nfs1|II|mitochondrial cysteine desulfurase Nfs1 (predicted)	1	2	2	2	0	0	0	0	2	0	0	0	0	0	2	0	0	0	0	0	2	0	7.2	7.2	7.2	55.543	501	501	0	3.318					By MS/MS		0	0	0	0	7.2	0	558000	0
SPBC21H7.02|taf10|II|SAGA	SPBC21H7.02|taf10|II|SAGA	5	5	5	SPBC21H7.02|taf10|II|SAGA complex/transcription factor TFIID complex subunit Taf10	1	5	5	5	0	0	0	5	4	4	0	0	0	5	4	4	0	0	0	5	4	4	43.3	43.3	43.3	23.526	215	215	0	26.892				By MS/MS	By MS/MS	By MS/MS	0	0	0	43.3	35.8	35.8	17821000	0
SPBC23E6.04c|utp10|II|U3	SPBC23E6.04c|utp10|II|U3	2	2	2	SPBC23E6.04c|utp10|II|U3 snoRNP-associated protein Utp10 (predicted)	1	2	2	2	0	0	0	0	2	1	0	0	0	0	2	1	0	0	0	0	2	1	1	1	1	186.41	1649	1649	0.0026991	2.8009					By MS/MS	By matching	0	0	0	0	1	0.4	1680300	0
SPBC23E6.09|ssn6|II|transcriptional	SPBC23E6.09|ssn6|II|transcriptional	7	7	7	SPBC23E6.09|ssn6|II|transcriptional corepressor Ssn6	1	7	7	7	0	0	0	4	5	5	0	0	0	4	5	5	0	0	0	4	5	5	8.4	8.4	8.4	121.52	1102	1102	0	16.353				By MS/MS	By MS/MS	By MS/MS	0	0	0	5.6	5.9	6	6208800	0
SPBC23G7.05|sui1|II|translation	SPBC23G7.05|sui1|II|translation	3	3	3	SPBC23G7.05|sui1|II|translation initiation factor eIF1	1	3	3	3	0	1	2	0	3	1	0	1	2	0	3	1	0	1	2	0	3	1	49.5	49.5	49.5	12.434	109	109	0	6.9019		By matching	By matching		By MS/MS	By matching	0	9.2	35.8	0	49.5	26.6	3332300	0
SPBC23G7.12c|rpt6|II|19S	SPBC23G7.12c|rpt6|II|19S	7	7	6	SPBC23G7.12c|rpt6|II|19S proteasome regulatory subunit Rpt6 (predicted)	1	7	7	6	3	3	3	7	7	5	3	3	3	7	7	5	2	3	3	6	6	5	24.8	24.8	21.8	45.069	403	403	0	26.985	By MS/MS	By MS/MS	By MS/MS	By MS/MS	By MS/MS	By MS/MS	8.4	8.9	8.9	24.8	24.8	17.9	16513000	497440
SPBC24C6.04|SPBC24C6.04|II|delta-1-pyrroline-5-carboxylate	SPBC24C6.04|SPBC24C6.04|II|delta-1-pyrroline-5-carboxylate	7	7	7	SPBC24C6.04|SPBC24C6.04|II|delta-1-pyrroline-5-carboxylate dehydrogenase (predicted)	1	7	7	7	0	0	7	2	5	4	0	0	7	2	5	4	0	0	7	2	5	4	20.4	20.4	20.4	60.218	548	548	0	39.095			By MS/MS	By MS/MS	By MS/MS	By MS/MS	0	0	20.4	5.1	14.2	10.9	4807200	0
SPBC25B2.07c|mmb1|II|mitochondrial	SPBC25B2.07c|mmb1|II|mitochondrial	32	32	32	SPBC25B2.07c|mmb1|II|mitochondrial microtubule binder Mmb1	1	32	32	32	30	30	31	30	29	32	30	30	31	30	29	32	30	30	31	30	29	32	63.3	63.3	63.3	53.762	501	501	0	323.31	By MS/MS	By MS/MS	By MS/MS	By MS/MS	By MS/MS	By MS/MS	55.5	61.9	56.3	62.1	61.5	63.3	4118900000	485610000
SPBC25B2.09c|mrs1|II|mitochondrial	SPBC25B2.09c|mrs1|II|mitochondrial	1	1	1	SPBC25B2.09c|mrs1|II|mitochondrial and cytoplasmic arginine-tRNA ligase Rrs1/Mrs1 (predicted)	1	1	1	1	0	0	0	0	1	0	0	0	0	0	1	0	0	0	0	0	1	0	1.6	1.6	1.6	70.689	618	618	1	-2					By MS/MS		0	0	0	0	1.6	0	0	0
SPBC25H2.02|trs1|II|cytoplasmic	SPBC25H2.02|trs1|II|cytoplasmic	7	7	7	SPBC25H2.02|trs1|II|cytoplasmic threonine-tRNA ligase Trs1 (predicted)	1	7	7	7	1	3	2	6	7	5	1	3	2	6	7	5	1	3	2	6	7	5	13.8	13.8	13.8	80.137	703	703	0	28.178	By MS/MS	By MS/MS	By MS/MS	By MS/MS	By MS/MS	By MS/MS	1.4	5.1	3.8	11.1	13.8	10.7	9530000	501750
SPBC25H2.05|egd2|II|nascent	SPBC25H2.05|egd2|II|nascent	7	7	7	SPBC25H2.05|egd2|II|nascent polypeptide-associated complex alpha subunit Egd2	1	7	7	7	3	3	7	1	6	2	3	3	7	1	6	2	3	3	7	1	6	2	48	48	48	18.785	173	173	0	21.605	By MS/MS	By MS/MS	By MS/MS	By MS/MS	By MS/MS	By MS/MS	15.6	16.8	48	6.4	40.5	11.6	11607000	1067400
SPBC25H2.07|tif11|II|translation	SPBC25H2.07|tif11|II|translation	3	3	3	SPBC25H2.07|tif11|II|translation initiation factor eIF1A	1	3	3	3	2	3	2	3	2	1	2	3	2	3	2	1	2	3	2	3	2	1	23.2	23.2	23.2	15.677	138	138	0	5.4025	By MS/MS	By MS/MS	By MS/MS	By MS/MS	By MS/MS	By MS/MS	14.5	23.2	15.9	23.2	15.9	7.2	9940700	1217400
SPBC25H2.08c|mrs2|II|magnesium	SPBC25H2.08c|mrs2|II|magnesium	1	1	1	SPBC25H2.08c|mrs2|II|magnesium ion transmembrane transporter Mrs2 (predicted)	1	1	1	1	0	1	0	1	1	1	0	1	0	1	1	1	0	1	0	1	1	1	3.3	3.3	3.3	47.887	422	422	1	-2		By matching		By matching	By MS/MS	By MS/MS	0	3.3	0	3.3	3.3	3.3	2604600	0
SPBC25H2.11c|spt7|II|SAGA	SPBC25H2.11c|spt7|II|SAGA	12	12	12	SPBC25H2.11c|spt7|II|SAGA complex bromodomain subunit Spt7	1	12	12	12	0	0	0	6	9	7	0	0	0	6	9	7	0	0	0	6	9	7	15.5	15.5	15.5	112.9	992	992	0	21.866				By MS/MS	By MS/MS	By MS/MS	0	0	0	6.9	11	8.6	9106400	0
SPBC25H2.12c|cct7|II|chaperonin-containing	SPBC25H2.12c|cct7|II|chaperonin-containing	8	8	8	SPBC25H2.12c|cct7|II|chaperonin-containing T-complex eta subunit Cct7	1	8	8	8	1	0	2	6	8	4	1	0	2	6	8	4	1	0	2	6	8	4	18.6	18.6	18.6	60.686	558	558	0	21.744	By matching		By MS/MS	By MS/MS	By MS/MS	By MS/MS	2.2	0	5.9	14.9	18.6	9.9	7391500	83715
SPBC26H8.07c|nda3|II|tubulin;CON__ENSEMBL:ENSBTAP00000025008	SPBC26H8.07c|nda3|II|tubulin	5;1	5;1	5;1	SPBC26H8.07c|nda3|II|tubulin beta Nda3	2	5	5	5	2	4	2	4	5	4	2	4	2	4	5	4	2	4	2	4	5	4	15.6	15.6	15.6	49.471	448	448;536	0	10.226	By MS/MS	By MS/MS	By MS/MS	By MS/MS	By MS/MS	By MS/MS	6.7	12.3	6.7	12.3	15.6	12.3	6604100	479290
SPBC26H8.09c|snf59|II|SWI/SNF	SPBC26H8.09c|snf59|II|SWI/SNF	2	2	2	SPBC26H8.09c|snf59|II|SWI/SNF complex subunit Snf59	1	2	2	2	0	0	0	2	2	2	0	0	0	2	2	2	0	0	0	2	2	2	5.2	5.2	5.2	59.038	515	515	0	9.3845				By MS/MS	By MS/MS	By MS/MS	0	0	0	5.2	5.2	5.2	1087200	0
SPBC26H8.11c|SPBC26H8.11c|II|thioesterase	SPBC26H8.11c|SPBC26H8.11c|II|thioesterase	3	3	3	SPBC26H8.11c|SPBC26H8.11c|II|thioesterase superfamily protein	1	3	3	3	2	2	1	1	2	1	2	2	1	1	2	1	2	2	1	1	2	1	21.1	21.1	21.1	19.59	175	175	0	4.4973	By matching	By MS/MS	By MS/MS	By MS/MS	By MS/MS	By MS/MS	12	12	5.7	6.3	14.9	6.3	3774600	650440
SPBC27.08c|sua1|II|sulfate	SPBC27.08c|sua1|II|sulfate	5	5	5	SPBC27.08c|sua1|II|sulfate adenylyltransferase	1	5	5	5	4	4	4	2	1	3	4	4	4	2	1	3	4	4	4	2	1	3	11.8	11.8	11.8	54.754	490	490	0	17.328	By MS/MS	By MS/MS	By MS/MS	By MS/MS	By MS/MS	By MS/MS	10.2	10.2	10.2	4.1	2.4	7.6	5548900	1310400
SPBC27B12.08|sip1|II|Pof6	SPBC27B12.08|sip1|II|Pof6	3	3	3	SPBC27B12.08|sip1|II|Pof6 interacting protein Sip1, predicted AP-1 accessory protein	1	3	3	3	1	1	1	1	1	1	1	1	1	1	1	1	1	1	1	1	1	1	3.2	3.2	3.2	217.69	1919	1919	0	4.2155	By MS/MS	By matching	By MS/MS	By matching	By matching	By MS/MS	1.1	1.3	0.8	1.3	1.3	1.3	35315000	333100
SPBC27B12.11c|pho7|II|transcription	SPBC27B12.11c|pho7|II|transcription	25	25	25	SPBC27B12.11c|pho7|II|transcription factor Pho7	1	25	25	25	20	20	23	24	24	23	20	20	23	24	24	23	20	20	23	24	24	23	46.1	46.1	46.1	81.928	738	738	0	323.31	By MS/MS	By MS/MS	By MS/MS	By MS/MS	By MS/MS	By MS/MS	33.3	33.3	40.9	44.6	46.1	44.6	6095000000	333080000
SPBC28F2.03|ppi1|II|cyclophilin	SPBC28F2.03|ppi1|II|cyclophilin	3	3	3	SPBC28F2.03|ppi1|II|cyclophilin family peptidyl-prolyl cis-trans isomerase Cyp2	1	3	3	3	0	1	3	2	3	0	0	1	3	2	3	0	0	1	3	2	3	0	23.5	23.5	23.5	17.402	162	162	0	6.4925		By matching	By MS/MS	By MS/MS	By MS/MS		0	9.9	23.5	14.8	23.5	0	4750900	0
SPBC28F2.10c|ngg1|II|SAGA	SPBC28F2.10c|ngg1|II|SAGA	4	4	4	SPBC28F2.10c|ngg1|II|SAGA complex subunit Ngg1	1	4	4	4	0	0	0	3	3	3	0	0	0	3	3	3	0	0	0	3	3	3	12.9	12.9	12.9	62.407	551	551	0	4.9815				By MS/MS	By MS/MS	By MS/MS	0	0	0	8.2	10.3	10.3	5290200	0
SPBC28F2.11|hmo1|II|HMG	SPBC28F2.11|hmo1|II|HMG	27	27	27	SPBC28F2.11|hmo1|II|HMG box protein Hmo1	1	27	27	27	2	8	5	27	27	27	2	8	5	27	27	27	2	8	5	27	27	27	77.7	77.7	77.7	33.891	310	310	0	323.31	By MS/MS	By MS/MS	By MS/MS	By MS/MS	By MS/MS	By MS/MS	10.6	32.3	22.3	77.7	77.7	77.7	1360600000	380880
SPBC28F2.12|rpb1|II|RNA	SPBC28F2.12|rpb1|II|RNA	51	51	50	SPBC28F2.12|rpb1|II|RNA polymerase II large subunit Rpb1	1	51	51	50	1	3	2	46	43	46	1	3	2	46	43	46	0	2	1	45	42	45	36.9	36.9	36.4	194.16	1752	1752	0	289.95	By matching	By matching	By matching	By MS/MS	By MS/MS	By MS/MS	0.5	2.2	1	34.4	32.2	33.3	302930000	392580
SPBC29A10.08|gas2|II|1,3-beta-glucanosyltransferase	SPBC29A10.08|gas2|II|1,3-beta-glucanosyltransferase	2	2	2	SPBC29A10.08|gas2|II|1,3-beta-glucanosyltransferase Gas2 (predicted)	1	2	2	2	0	0	2	0	0	0	0	0	2	0	0	0	0	0	2	0	0	0	5.7	5.7	5.7	50.614	459	459	0.0027397	2.892			By MS/MS				0	0	5.7	0	0	0	519720	0
SPBC29A10.15|orc1|II|origin	SPBC29A10.15|orc1|II|origin	4	4	4	SPBC29A10.15|orc1|II|origin recognition complex subunit Orc1	1	4	4	4	0	0	0	3	3	4	0	0	0	3	3	4	0	0	0	3	3	4	6.4	6.4	6.4	80.513	707	707	0	5.4645				By MS/MS	By MS/MS	By MS/MS	0	0	0	5.1	3.5	6.4	6877300	0
SPBC29A3.04|rpl8|II|60S	SPBC29A3.04|rpl8|II|60S	13	13	13	SPBC29A3.04|rpl8|II|60S ribosomal protein L7a/L8 (predicted)	1	13	13	13	12	11	9	13	12	12	12	11	9	13	12	12	12	11	9	13	12	12	44.4	44.4	44.4	28.606	259	259	0	33.707	By MS/MS	By MS/MS	By MS/MS	By MS/MS	By MS/MS	By MS/MS	41.7	41.7	39.4	44.4	41.7	41.7	197560000	21015000
SPBC29A3.05|vps71|II|Swr1	SPBC29A3.05|vps71|II|Swr1	2	2	1	SPBC29A3.05|vps71|II|Swr1 complex subunit Vps71	1	2	2	1	0	0	0	0	1	0	0	0	0	0	1	0	0	0	0	0	1	0	17.3	17.3	9.4	16.3	139	139	0	7.0724					By MS/MS		0	0	0	0	9.4	0	0	0
SPBC29A3.12|rps902|II|40S	SPBC29A3.12|rps902|II|40S	13	13	2	SPBC29A3.12|rps902|II|40S ribosomal protein S9 (predicted)	1	13	13	2	7	11	10	13	13	11	7	11	10	13	13	11	1	2	2	2	2	1	54.7	54.7	11.5	22.245	192	192	0	35.821	By MS/MS	By MS/MS	By MS/MS	By MS/MS	By MS/MS	By MS/MS	30.2	49	41.7	54.7	54.7	40.1	145850000	7964300
SPBC29A3.16|rrs1|II|ribosome	SPBC29A3.16|rrs1|II|ribosome	2	2	2	SPBC29A3.16|rrs1|II|ribosome biogenesis protein Rrs1	1	2	2	2	0	0	1	0	2	1	0	0	1	0	2	1	0	0	1	0	2	1	16.3	16.3	16.3	19.044	166	166	0.0027322	2.8666			By matching		By MS/MS	By matching	0	0	10.8	0	16.3	10.8	1219700	0
SPBC29B5.01|atf1|II|transcription	SPBC29B5.01|atf1|II|transcription	2	2	2	SPBC29B5.01|atf1|II|transcription factor, Atf-CREB family Atf1	1	2	2	2	0	0	0	1	2	1	0	0	0	1	2	1	0	0	0	1	2	1	6.2	6.2	6.2	59.71	566	566	0	39.127				By MS/MS	By MS/MS	By MS/MS	0	0	0	3.4	6.2	3.4	5557400	0
SPBC29B5.03c|rpl26|II|60S	SPBC29B5.03c|rpl26|II|60S	6	6	6	SPBC29B5.03c|rpl26|II|60S ribosomal protein L26 (predicted)	1	6	6	6	6	6	6	6	6	6	6	6	6	6	6	6	6	6	6	6	6	6	38.9	38.9	38.9	14.341	126	126	0	15.442	By MS/MS	By MS/MS	By MS/MS	By MS/MS	By MS/MS	By MS/MS	38.9	38.9	38.9	38.9	38.9	38.9	257110000	25713000
SPBC2A9.07c|hpz1|II|zf-PARP	SPBC2A9.07c|hpz1|II|zf-PARP	4	4	4	SPBC2A9.07c|hpz1|II|zf-PARP type zinc finger protein, G1-S transition regulator Hpz1	1	4	4	4	1	0	0	4	2	3	1	0	0	4	2	3	1	0	0	4	2	3	23.6	23.6	23.6	28.172	246	246	0	15.46	By MS/MS			By MS/MS	By MS/MS	By MS/MS	3.7	0	0	23.6	10.6	16.7	8475100	0
SPBC2A9.12|orc6|II|origin	SPBC2A9.12|orc6|II|origin	4	4	4	SPBC2A9.12|orc6|II|origin recognition complex subunit Orc6	1	4	4	4	0	0	0	3	4	1	0	0	0	3	4	1	0	0	0	3	4	1	17.4	17.4	17.4	30.703	264	264	0	7.2864				By MS/MS	By MS/MS	By matching	0	0	0	13.3	17.4	4.9	3056400	0
SPBC2D10.10c|fib1|II|fibrillarin,	SPBC2D10.10c|fib1|II|fibrillarin,	9	9	9	SPBC2D10.10c|fib1|II|fibrillarin, rRNA methyltransferase	1	9	9	9	8	9	8	7	8	8	8	9	8	7	8	8	8	9	8	7	8	8	32.1	32.1	32.1	32.04	305	305	0	45.375	By MS/MS	By MS/MS	By MS/MS	By MS/MS	By MS/MS	By MS/MS	32.1	32.1	32.1	29.5	29.5	32.1	40711000	5563400
SPBC2D10.11c|nap2|II|nucleosome	SPBC2D10.11c|nap2|II|nucleosome	10	10	10	SPBC2D10.11c|nap2|II|nucleosome assembly protein Nap2	1	10	10	10	5	6	7	9	10	6	5	6	7	9	10	6	5	6	7	9	10	6	38	38	38	43.37	379	379	0	28.71	By MS/MS	By MS/MS	By MS/MS	By MS/MS	By MS/MS	By MS/MS	17.9	17.7	23.7	32.2	38	20.6	36479000	1960500
SPBC2F12.04|rpl1701|II|60S	SPBC2F12.04|rpl1701|II|60S	9	2	2	SPBC2F12.04|rpl1701|II|60S ribosomal protein L17	1	9	2	2	6	6	6	9	9	9	1	1	1	2	2	2	1	1	1	2	2	2	44.9	9.1	9.1	20.814	187	187	0	3.3627	By matching	By matching	By matching	By MS/MS	By MS/MS	By MS/MS	27.8	27.8	27.8	44.9	44.9	44.9	24853000	682170
SPBC2F12.14c|gua1|II|IMP	SPBC2F12.14c|gua1|II|IMP	7	7	7	SPBC2F12.14c|gua1|II|IMP dehydrogenase Gua1	1	7	7	7	2	3	5	3	5	4	2	3	5	3	5	4	2	3	5	3	5	4	17.7	17.7	17.7	57.026	524	524	0	16.761	By MS/MS	By MS/MS	By MS/MS	By MS/MS	By MS/MS	By MS/MS	4.6	7.8	13.2	5.9	12.6	8.6	18768000	1500900
SPBC2G2.04c|mmf1|II|mitochondrial	SPBC2G2.04c|mmf1|II|mitochondrial	4	4	4	SPBC2G2.04c|mmf1|II|mitochondrial matrix protein, YjgF family protein Mmf1	1	4	4	4	3	3	3	4	4	3	3	3	3	4	4	3	3	3	3	4	4	3	28.4	28.4	28.4	17.543	162	162	0	6.2172	By matching	By MS/MS	By MS/MS	By MS/MS	By MS/MS	By matching	18.5	18.5	18.5	28.4	28.4	18.5	14822000	2038500
SPBC2G5.02c|ckb2|II|CK2	SPBC2G5.02c|ckb2|II|CK2	1	1	1	SPBC2G5.02c|ckb2|II|CK2 family regulatory subunit Ckb2 (predicted)	1	1	1	1	0	0	0	1	1	1	0	0	0	1	1	1	0	0	0	1	1	1	7.5	7.5	7.5	29.061	254	254	0.0077821	2.4562				By MS/MS	By MS/MS	By matching	0	0	0	7.5	7.5	7.5	1129900	0
SPBC2G5.05|SPBC2G5.05|II|transketolase	SPBC2G5.05|SPBC2G5.05|II|transketolase	7	7	7	SPBC2G5.05|SPBC2G5.05|II|transketolase (predicted)	1	7	7	7	0	0	7	0	1	0	0	0	7	0	1	0	0	0	7	0	1	0	14.9	14.9	14.9	75.181	685	685	0	15.661			By MS/MS		By matching		0	0	14.9	0	2.3	0	1711600	0
SPBC2G5.06c|hmt2|II|sulfide-quinone	SPBC2G5.06c|hmt2|II|sulfide-quinone	9	9	9	SPBC2G5.06c|hmt2|II|sulfide-quinone oxidoreductase	1	9	9	9	7	9	8	0	2	0	7	9	8	0	2	0	7	9	8	0	2	0	28.8	28.8	28.8	51.574	459	459	0	42.779	By MS/MS	By MS/MS	By MS/MS		By matching		20.9	28.8	25.3	0	5.4	0	17886000	5031000
SPBC2G5.07c|rpc25|II|DNA-directed	SPBC2G5.07c|rpc25|II|DNA-directed	4	4	4	SPBC2G5.07c|rpc25|II|DNA-directed RNA polymerase III complex subunit Rpc25	1	4	4	4	0	0	0	4	3	3	0	0	0	4	3	3	0	0	0	4	3	3	27.6	27.6	27.6	23.242	203	203	0	9.1742				By MS/MS	By MS/MS	By MS/MS	0	0	0	27.6	21.2	23.6	4999400	0
SPBC30B4.04c|sol1|II|SWI/SNF	SPBC30B4.04c|sol1|II|SWI/SNF	5	5	5	SPBC30B4.04c|sol1|II|SWI/SNF complex subunit Sol1	1	5	5	5	0	0	0	4	5	3	0	0	0	4	5	3	0	0	0	4	5	3	8.2	8.2	8.2	96.017	865	865	0	17.946				By MS/MS	By MS/MS	By MS/MS	0	0	0	6.2	8.2	4.9	6492400	0
SPBC30D10.02|ncb2|II|transcription	SPBC30D10.02|ncb2|II|transcription	8	8	8	SPBC30D10.02|ncb2|II|transcription corepressor Ncb2 (predicted)	1	8	8	8	0	0	0	6	7	6	0	0	0	6	7	6	0	0	0	6	7	6	67.7	67.7	67.7	18.326	161	161	0	29.993				By MS/MS	By MS/MS	By MS/MS	0	0	0	59	52.8	52.8	32511000	0
SPBC30D10.06|lsm4|II|U6	SPBC30D10.06|lsm4|II|U6	1	1	1	SPBC30D10.06|lsm4|II|U6 snRNP-associated protein Lsm4 (predicted)	1	1	1	1	1	1	1	0	0	1	1	1	1	0	0	1	1	1	1	0	0	1	9.1	9.1	9.1	13.941	121	121	0	6.756	By MS/MS	By MS/MS	By MS/MS			By MS/MS	9.1	9.1	9.1	0	0	9.1	3115500	1210900
SPBC30D10.13c|pdb1|II|pyruvate	SPBC30D10.13c|pdb1|II|pyruvate	6	6	6	SPBC30D10.13c|pdb1|II|pyruvate dehydrogenase e1 component beta subunit Pdb1	1	6	6	6	0	1	3	5	6	6	0	1	3	5	6	6	0	1	3	5	6	6	25.7	25.7	25.7	39.623	366	366	0	24.311		By MS/MS	By MS/MS	By MS/MS	By MS/MS	By MS/MS	0	3.6	11.7	22.7	25.7	25.7	13314000	0
SPBC30D10.18c|rpl102|II|60S	SPBC30D10.18c|rpl102|II|60S	4	1	1	SPBC30D10.18c|rpl102|II|60S ribosomal protein L10a	1	4	1	1	1	1	2	4	4	3	0	0	0	1	1	0	0	0	0	1	1	0	22.7	6.5	6.5	23.884	216	216	1	-2	By matching	By matching	By matching	By MS/MS	By matching	By matching	3.7	3.7	10.2	22.7	22.7	16.2	847670	0
SPBC31A8.01c|rtn1|II|reticulon-like	SPBC31A8.01c|rtn1|II|reticulon-like	2	2	2	SPBC31A8.01c|rtn1|II|reticulon-like protein Rtn1	1	2	2	2	1	1	1	1	1	2	1	1	1	1	1	2	1	1	1	1	1	2	11.4	11.4	11.4	33.659	308	308	0	3.8278	By matching	By matching	By matching	By matching	By MS/MS	By MS/MS	3.9	3.9	3.9	3.9	3.9	11.4	1636200	184700
SPBC31F10.06c|sar1|II|ADP-ribosylation	SPBC31F10.06c|sar1|II|ADP-ribosylation	5	5	5	SPBC31F10.06c|sar1|II|ADP-ribosylation factor Sar1	1	5	5	5	1	4	2	5	5	5	1	4	2	5	5	5	1	4	2	5	5	5	37.9	37.9	37.9	21.28	190	190	0	17.978	By MS/MS	By MS/MS	By MS/MS	By MS/MS	By MS/MS	By MS/MS	6.8	26.8	12.6	37.9	37.9	37.9	22011000	676360
SPBC31F10.13c|hip1|II|hira	SPBC31F10.13c|hip1|II|hira	42	42	42	SPBC31F10.13c|hip1|II|hira protein, histone chaperone Hip1	1	42	42	42	0	0	0	39	41	42	0	0	0	39	41	42	0	0	0	39	41	42	58.7	58.7	58.7	103.69	932	932	0	323.31				By MS/MS	By MS/MS	By MS/MS	0	0	0	58.4	57.2	58.7	569570000	0
SPBC31F10.14c|hip3|II|HIRA	SPBC31F10.14c|hip3|II|HIRA	60	60	60	SPBC31F10.14c|hip3|II|HIRA interacting protein Hip3	1	60	60	60	0	0	0	50	56	52	0	0	0	50	56	52	0	0	0	50	56	52	44.7	44.7	44.7	186.7	1630	1630	0	323.31				By MS/MS	By MS/MS	By MS/MS	0	0	0	38.2	42.1	38.3	406260000	0
SPBC32F12.06|pch1|II|P-TEFB	SPBC32F12.06|pch1|II|P-TEFB	1	1	1	SPBC32F12.06|pch1|II|P-TEFB associated cyclin, cyclin T Pch1	1	1	1	1	0	1	0	0	0	0	0	1	0	0	0	0	0	1	0	0	0	0	3.2	3.2	3.2	38.286	342	342	0.0099751	2.0416		By MS/MS					0	3.2	0	0	0	0	0	0
SPBC32F12.10|SPBC32F12.10|II|phosphoglucomutase	SPBC32F12.10|SPBC32F12.10|II|phosphoglucomutase	3	3	3	SPBC32F12.10|SPBC32F12.10|II|phosphoglucomutase (predicted)	1	3	3	3	1	1	2	2	3	1	1	1	2	2	3	1	1	1	2	2	3	1	9	9	9	60.598	554	554	0	5.624	By matching	By matching	By matching	By MS/MS	By MS/MS	By matching	2.2	2.2	7.4	3.8	9	2.2	3251400	205610
SPBC32F12.11|tdh1|II|glyceraldehyde-3-phosphate	SPBC32F12.11|tdh1|II|glyceraldehyde-3-phosphate	28	28	13	SPBC32F12.11|tdh1|II|glyceraldehyde-3-phosphate dehydrogenase Tdh1	1	28	28	13	28	26	27	27	26	26	28	26	27	27	26	26	13	11	12	12	11	11	78	78	39.9	35.869	336	336	0	323.31	By MS/MS	By MS/MS	By MS/MS	By MS/MS	By MS/MS	By MS/MS	78	77.4	78	78	77.4	71.4	8602500000	1255700000
SPBC32H8.12c|act1|II|actin	SPBC32H8.12c|act1|II|actin	24	24	24	SPBC32H8.12c|act1|II|actin Act1	1	24	24	24	20	20	21	23	22	23	20	20	21	23	22	23	20	20	21	23	22	23	74.4	74.4	74.4	41.764	375	375	0	323.31	By MS/MS	By MS/MS	By MS/MS	By MS/MS	By MS/MS	By MS/MS	70.1	73.3	73.3	73.9	73.9	74.4	7111500000	65215000
SPBC336.02|SPBC336.02|II|18S	SPBC336.02|SPBC336.02|II|18S	2	2	2	SPBC336.02|SPBC336.02|II|18S rRNA dimethylase (predicted)	1	2	2	2	0	1	0	2	1	2	0	1	0	2	1	2	0	1	0	2	1	2	8.8	8.8	8.8	34.678	307	307	0	5.935		By matching		By MS/MS	By MS/MS	By MS/MS	0	3.6	0	8.8	3.6	8.8	1327900	0
SPBC336.07|sfc3|II|transcription	SPBC336.07|sfc3|II|transcription	4	4	4	SPBC336.07|sfc3|II|transcription factor TFIIIC complex B box binding subunit Sfc3	1	4	4	4	0	0	0	2	3	2	0	0	0	2	3	2	0	0	0	2	3	2	4.3	4.3	4.3	153.64	1339	1339	0	9.3928				By MS/MS	By MS/MS	By MS/MS	0	0	0	1.6	3.4	2.4	1175700	0
SPBC336.10c|tif512|II|translation	SPBC336.10c|tif512|II|translation	5	1	1	SPBC336.10c|tif512|II|translation elongation factor eIF5A (predicted)	1	5	1	1	1	3	4	3	5	4	0	1	1	0	1	1	0	1	1	0	1	1	47.3	10.7	10.7	18.563	169	169	0.010063	2.093	By matching	By MS/MS	By MS/MS	By matching	By MS/MS	By MS/MS	4.7	22.5	33.1	26	47.3	33.1	892660	0
SPBC336.12c|cdc10|II|MBF	SPBC336.12c|cdc10|II|MBF	1	1	1	SPBC336.12c|cdc10|II|MBF transcription factor complex subunit Cdc10	1	1	1	1	0	0	0	1	1	1	0	0	0	1	1	1	0	0	0	1	1	1	1.4	1.4	1.4	85.512	767	767	0.0078125	2.4841				By MS/MS	By MS/MS	By MS/MS	0	0	0	1.4	1.4	1.4	1318300	0
SPBC337.05c|cct8|II|chaperonin-containing	SPBC337.05c|cct8|II|chaperonin-containing	8	8	8	SPBC337.05c|cct8|II|chaperonin-containing T-complex theta subunit Cct8	1	8	8	8	0	2	3	6	6	6	0	2	3	6	6	6	0	2	3	6	6	6	23.6	23.6	23.6	59.955	546	546	0	40.948		By MS/MS	By MS/MS	By MS/MS	By MS/MS	By MS/MS	0	4.6	8.2	19.2	16.1	15.6	13450000	0
SPBC337.14|rpb4|II|DNA-directed	SPBC337.14|rpb4|II|DNA-directed	6	6	6	SPBC337.14|rpb4|II|DNA-directed RNA polymerase II complex subunit Rpb4	1	6	6	6	0	0	0	5	6	6	0	0	0	5	6	6	0	0	0	5	6	6	57.8	57.8	57.8	15.361	135	135	0	81.835				By MS/MS	By MS/MS	By MS/MS	0	0	0	50.4	57.8	57.8	33090000	0
SPBC354.12|gpd3|II|glyceraldehyde	SPBC354.12|gpd3|II|glyceraldehyde	25	10	10	SPBC354.12|gpd3|II|glyceraldehyde 3-phosphate dehydrogenase Gpd3	1	25	10	10	25	24	25	25	25	24	10	9	10	10	10	9	10	9	10	10	10	9	74.6	34	34	35.674	335	335	0	64.78	By MS/MS	By MS/MS	By MS/MS	By MS/MS	By MS/MS	By MS/MS	74.6	68.4	74.6	74.6	74.6	68.4	369450000	41138000
SPBC36.04|cys11|II|cysteine	SPBC36.04|cys11|II|cysteine	1	1	1	SPBC36.04|cys11|II|cysteine synthase	1	1	1	1	0	1	1	0	0	0	0	1	1	0	0	0	0	1	1	0	0	0	4.3	4.3	4.3	37.853	351	351	0.010204	2.1828		By MS/MS	By MS/MS				0	4.3	4.3	0	0	0	217310	0
SPBC36.05c|clr6|II|histone	SPBC36.05c|clr6|II|histone	3	3	3	SPBC36.05c|clr6|II|histone deacetylase (class I) Clr6	1	3	3	3	0	0	0	1	3	3	0	0	0	1	3	3	0	0	0	1	3	3	8.4	8.4	8.4	46.111	405	405	0	4.3564				By MS/MS	By MS/MS	By MS/MS	0	0	0	3	8.4	8.4	10839000	0
SPBC365.03c|rpl2101|II|60S	SPBC365.03c|rpl2101|II|60S	4	4	1	SPBC365.03c|rpl2101|II|60S ribosomal protein L21 (predicted)	1	4	4	1	3	3	3	4	3	2	3	3	3	4	3	2	1	1	1	1	1	1	35	35	14.4	18.38	160	160	0	7.8563	By MS/MS	By MS/MS	By MS/MS	By MS/MS	By MS/MS	By MS/MS	23.8	23.8	23.8	35	23.8	19.4	58043000	2517000
SPBC365.10|arp5|II|actin-like	SPBC365.10|arp5|II|actin-like	55	55	55	SPBC365.10|arp5|II|actin-like protein Arp5	1	55	55	55	3	6	4	54	53	53	3	6	4	54	53	53	3	6	4	54	53	53	79.1	79.1	79.1	82.363	721	721	0	323.31	By matching	By MS/MS	By MS/MS	By MS/MS	By MS/MS	By MS/MS	4.4	7.6	6.1	79.1	78.4	78.2	11126000000	797280
SPBC36B7.08c|SPBC36B7.08c|II|nucleosome	SPBC36B7.08c|SPBC36B7.08c|II|nucleosome	2	2	2	SPBC36B7.08c|SPBC36B7.08c|II|nucleosome assembly protein (predicted)	1	2	2	2	0	0	0	2	1	0	0	0	0	2	1	0	0	0	0	2	1	0	12.7	12.7	12.7	28.637	244	244	0	4.6751				By MS/MS	By MS/MS		0	0	0	12.7	7.8	0	338410	0
SPBC3B8.03|lys9|II|saccharopine	SPBC3B8.03|lys9|II|saccharopine	8	8	8	SPBC3B8.03|lys9|II|saccharopine dehydrogenase (predicted)	1	8	8	8	3	2	5	7	6	6	3	2	5	7	6	6	3	2	5	7	6	6	28.9	28.9	28.9	49.938	450	450	0	28.141	By matching	By matching	By MS/MS	By MS/MS	By MS/MS	By MS/MS	13.8	4.9	19.1	22.2	19.8	19.8	18028000	576810
SPBC3D6.02|but2|II|But2	SPBC3D6.02|but2|II|But2	3	3	3	SPBC3D6.02|but2|II|But2 family protein But2	1	3	3	3	1	3	3	3	3	3	1	3	3	3	3	3	1	3	3	3	3	3	9.2	9.2	9.2	43.625	390	390	0	30.985	By MS/MS	By MS/MS	By MS/MS	By MS/MS	By MS/MS	By MS/MS	3.8	9.2	9.2	9.2	9.2	9.2	9723600	279020
SPBC3E7.02c|hsp16|II|heat	SPBC3E7.02c|hsp16|II|heat	4	4	4	SPBC3E7.02c|hsp16|II|heat shock protein Hsp16	1	4	4	4	0	0	3	4	4	4	0	0	3	4	4	4	0	0	3	4	4	4	36.4	36.4	36.4	15.968	143	143	0	13.357			By MS/MS	By MS/MS	By MS/MS	By MS/MS	0	0	28.7	36.4	36.4	36.4	16336000	0
SPBC3E7.16c|leu3|II|2-isopropylmalate	SPBC3E7.16c|leu3|II|2-isopropylmalate	3	3	3	SPBC3E7.16c|leu3|II|2-isopropylmalate synthase Leu3	1	3	3	3	1	0	2	0	0	0	1	0	2	0	0	0	1	0	2	0	0	0	8.2	8.2	8.2	64.041	584	584	0	10.308	By MS/MS		By MS/MS				3.4	0	4.8	0	0	0	252990	0
SPBC3F6.02c|erg26|II|3	SPBC3F6.02c|erg26|II|3	1	1	1	SPBC3F6.02c|erg26|II|3 beta-hydroxysteroid dehydrogenase/delta 5-->4-isomerase Erg26 (predicted)	1	1	1	1	0	0	0	1	0	1	0	0	0	1	0	1	0	0	0	1	0	1	3.2	3.2	3.2	38.317	340	340	0.0077419	2.3712				By MS/MS		By MS/MS	0	0	0	3.2	0	3.2	0	0
SPBC3F6.03|trr1|II|thioredoxin	SPBC3F6.03|trr1|II|thioredoxin	5	5	5	SPBC3F6.03|trr1|II|thioredoxin reductase Trr1	1	5	5	5	0	0	2	4	4	2	0	0	2	4	4	2	0	0	2	4	4	2	26.4	26.4	26.4	34.618	322	322	0	10.37			By matching	By MS/MS	By MS/MS	By MS/MS	0	0	9.3	21.1	21.7	8.4	6731100	0
SPBC3H7.15|hhp1|II|serine/threonine	SPBC3H7.15|hhp1|II|serine/threonine	6	6	6	SPBC3H7.15|hhp1|II|serine/threonine protein kinase Hhp1	1	6	6	6	5	6	5	3	3	3	5	6	5	3	3	3	5	6	5	3	3	3	23.3	23.3	23.3	42.45	365	365	0	23.288	By MS/MS	By MS/MS	By MS/MS	By MS/MS	By MS/MS	By MS/MS	16.2	23.3	20.3	14	13.4	13.2	13829000	2395800
SPBC4.04c|mcm2|II|MCM	SPBC4.04c|mcm2|II|MCM	3	3	3	SPBC4.04c|mcm2|II|MCM complex subunit Mcm2	1	3	3	3	0	0	0	2	3	2	0	0	0	2	3	2	0	0	0	2	3	2	4.2	4.2	4.2	92.83	830	830	0	4.1077				By MS/MS	By MS/MS	By MS/MS	0	0	0	3.3	4.2	3.3	1625400	0
SPBC4.06|SPBC4.06|II|acid	SPBC4.06|SPBC4.06|II|acid	1	1	1	SPBC4.06|SPBC4.06|II|acid phosphatase (predicted)	1	1	1	1	0	0	0	0	1	0	0	0	0	0	1	0	0	0	0	0	1	0	1.9	1.9	1.9	51.975	462	462	1	-2					By MS/MS		0	0	0	0	1.9	0	0	0
SPBC4.07c|rpt2|II|19S	SPBC4.07c|rpt2|II|19S	9	9	9	SPBC4.07c|rpt2|II|19S proteasome regulatory subunit Rpt2	1	9	9	9	0	5	2	7	9	6	0	5	2	7	9	6	0	5	2	7	9	6	26.8	26.8	26.8	50.06	448	448	0	17.181		By matching	By matching	By MS/MS	By MS/MS	By MS/MS	0	14.3	4.7	22.8	26.8	16.3	26501000	0
SPCC970.05|rpl3601|III|60S;SPBC405.07|rpl3602|II|60S	SPCC970.05|rpl3601|III|60S;SPBC405.07|rpl3602|II|60S	4;4	4;4	4;4	SPCC970.05|rpl3601|III|60S ribosomal protein L36;SPBC405.07|rpl3602|II|60S ribosomal protein L36	2	4	4	4	4	4	4	4	4	4	4	4	4	4	4	4	4	4	4	4	4	4	34.3	34.3	34.3	11.263	99	99;99	0	120.64	By MS/MS	By MS/MS	By MS/MS	By MS/MS	By MS/MS	By MS/MS	34.3	34.3	34.3	34.3	34.3	34.3	143720000	9775700
SPBC428.02c|eca39|II|branched	SPBC428.02c|eca39|II|branched	4	4	4	SPBC428.02c|eca39|II|branched chain amino acid aminotransferase Eca39	1	4	4	4	4	4	4	2	2	2	4	4	4	2	2	2	4	4	4	2	2	2	11.7	11.7	11.7	47.855	427	427	0	5.7641	By MS/MS	By MS/MS	By MS/MS	By MS/MS	By MS/MS	By MS/MS	11.7	11.7	11.7	5.2	5.2	5.2	10693000	1759200
SPBC428.10|SPBC428.10|II|Schizosaccharomyces	SPBC428.10|SPBC428.10|II|Schizosaccharomyces	11	11	11	SPBC428.10|SPBC428.10|II|Schizosaccharomyces pombe specific protein	1	11	11	11	8	8	6	9	9	10	8	8	6	9	9	10	8	8	6	9	9	10	17.3	17.3	17.3	93.694	845	845	0	126.79	By MS/MS	By MS/MS	By MS/MS	By MS/MS	By MS/MS	By MS/MS	12.2	12.1	9.3	13	13	16.1	35156000	4187600
SPBC4B4.03|rsc1|II|RSC	SPBC4B4.03|rsc1|II|RSC	37	37	37	SPBC4B4.03|rsc1|II|RSC complex subunit Rsc1	1	37	37	37	0	1	1	33	35	33	0	1	1	33	35	33	0	1	1	33	35	33	68.9	68.9	68.9	90.131	803	803	0	310.94		By matching	By matching	By MS/MS	By MS/MS	By MS/MS	0	3.1	3.1	65.1	67.6	61.5	471130000	0
SPBC4B4.07c|usp102|II|U1	SPBC4B4.07c|usp102|II|U1	2	2	2	SPBC4B4.07c|usp102|II|U1 snRNP-associated protein Usp102	1	2	2	2	2	2	0	2	2	2	2	2	0	2	2	2	2	2	0	2	2	2	11.6	11.6	11.6	28.339	249	249	0	18.379	By MS/MS	By MS/MS		By MS/MS	By MS/MS	By MS/MS	11.6	11.6	0	11.6	11.6	11.6	5282200	777850
SPBC4B4.09|usp105|II|U1	SPBC4B4.09|usp105|II|U1	14	14	14	SPBC4B4.09|usp105|II|U1 snRNP-associated protein Usp105	1	14	14	14	11	12	10	11	12	7	11	12	10	11	12	7	11	12	10	11	12	7	29.2	29.2	29.2	71.246	612	612	0	34.675	By MS/MS	By MS/MS	By MS/MS	By MS/MS	By MS/MS	By MS/MS	21.9	23.7	19.8	23.9	24.2	17.2	36671000	4737100
SPBC4C3.03|thr1|II|homoserine	SPBC4C3.03|thr1|II|homoserine	2	2	2	SPBC4C3.03|thr1|II|homoserine kinase Thr1 (predicted)	1	2	2	2	1	2	1	0	0	0	1	2	1	0	0	0	1	2	1	0	0	0	6.8	6.8	6.8	36.608	338	338	0.0013908	3.0453	By MS/MS	By MS/MS	By MS/MS				4.1	6.8	4.1	0	0	0	1519800	298860
SPBC4C3.05c|nuc1|II|DNA-directed	SPBC4C3.05c|nuc1|II|DNA-directed	29	28	28	SPBC4C3.05c|nuc1|II|DNA-directed RNA polymerase I complex large subunit Nuc1	1	29	28	28	15	14	15	26	28	21	14	13	14	25	27	20	14	13	14	25	27	20	25.6	25.1	25.1	189.24	1689	1689	0	135.58	By MS/MS	By MS/MS	By MS/MS	By MS/MS	By MS/MS	By MS/MS	12.4	11.2	13.8	21.8	24.7	18.1	96563000	6155700
SPBC4C3.07|eif6|II|translation	SPBC4C3.07|eif6|II|translation	7	7	7	SPBC4C3.07|eif6|II|translation initiation factor eIF3f	1	7	7	7	4	4	5	6	7	6	4	4	5	6	7	6	4	4	5	6	7	6	33.8	33.8	33.8	33.251	302	302	0	30.66	By MS/MS	By MS/MS	By MS/MS	By MS/MS	By MS/MS	By MS/MS	17.9	17.9	25.2	29.8	33.8	28.8	54895000	2323600
SPBC4F6.04|rpl2502|II|60S;SPBC106.18|rpl2501|II|60S	SPBC4F6.04|rpl2502|II|60S;SPBC106.18|rpl2501|II|60S	5;4	5;4	5;4	SPBC4F6.04|rpl2502|II|60S ribosomal protein L25 (predicted);SPBC106.18|rpl2501|II|60S ribosomal protein L25 (predicted)	2	5	5	5	5	5	2	4	5	4	5	5	2	4	5	4	5	5	2	4	5	4	42.6	42.6	42.6	15.767	141	141;141	0	127.24	By MS/MS	By MS/MS	By MS/MS	By MS/MS	By MS/MS	By MS/MS	42.6	42.6	18.4	36.2	42.6	32.6	126860000	10954000
SPBC4F6.13c|erb1|II|WD	SPBC4F6.13c|erb1|II|WD	3	3	3	SPBC4F6.13c|erb1|II|WD repeat/BOP1NT protein Erb1 (predicted)	1	3	3	3	0	0	0	2	3	1	0	0	0	2	3	1	0	0	0	2	3	1	8.4	8.4	8.4	82.944	740	740	0	5.4954				By MS/MS	By MS/MS	By MS/MS	0	0	0	5.5	8.4	2	2872400	0
SPBC4F6.17c|SPBC4F6.17c|II|mitochondrial	SPBC4F6.17c|SPBC4F6.17c|II|mitochondrial	6	6	6	SPBC4F6.17c|SPBC4F6.17c|II|mitochondrial heatshock protein Hsp78 (predicted)	1	6	6	6	0	0	0	5	6	5	0	0	0	5	6	5	0	0	0	5	6	5	9.5	9.5	9.5	90.153	803	803	0	12.061				By MS/MS	By MS/MS	By MS/MS	0	0	0	7.6	9.5	7.6	8913600	0
SPBC4F6.18c|arf1|II|ADP-ribosylation	SPBC4F6.18c|arf1|II|ADP-ribosylation	3	3	3	SPBC4F6.18c|arf1|II|ADP-ribosylation factor, Arf family Arf1	1	3	3	3	1	0	2	2	2	1	1	0	2	2	2	1	1	0	2	2	2	1	17.2	17.2	17.2	20.618	180	180	0	3.0926	By matching		By MS/MS	By MS/MS	By matching	By matching	5.6	0	11.7	11.1	11.1	5.6	3090600	333700
SPBC530.05|prt1|II|transcription	SPBC530.05|prt1|II|transcription	6	6	6	SPBC530.05|prt1|II|transcription factor (predicted)	1	6	6	6	0	0	0	2	6	3	0	0	0	2	6	3	0	0	0	2	6	3	9.8	9.8	9.8	85.198	762	762	0	10.636				By MS/MS	By MS/MS	By MS/MS	0	0	0	3.7	9.8	4.9	6977200	0
SPBC530.10c|anc1|II|mitochondrial	SPBC530.10c|anc1|II|mitochondrial	8	8	8	SPBC530.10c|anc1|II|mitochondrial adenine nucleotide carrier Anc1	1	8	8	8	8	8	8	1	5	3	8	8	8	1	5	3	8	8	8	1	5	3	29.5	29.5	29.5	35.02	322	322	0	26.243	By MS/MS	By MS/MS	By MS/MS	By matching	By MS/MS	By matching	29.5	29.5	29.5	3.7	20.8	13.4	19860000	5225200
SPBC543.02c|SPBC543.02c|II|DNAJ/TPR	SPBC543.02c|SPBC543.02c|II|DNAJ/TPR	3	3	3	SPBC543.02c|SPBC543.02c|II|DNAJ/TPR domain protein DNAJC7 family	1	3	3	3	0	0	0	2	3	2	0	0	0	2	3	2	0	0	0	2	3	2	10.1	10.1	10.1	53.304	476	476	0	6.5944				By MS/MS	By MS/MS	By MS/MS	0	0	0	6.7	10.1	6.7	3043800	0
SPBC557.03c|pim1|II|RCC1	SPBC557.03c|pim1|II|RCC1	7	7	7	SPBC557.03c|pim1|II|RCC1 family Ran GDP/GTP exchange factor	1	7	7	7	0	0	0	7	7	5	0	0	0	7	7	5	0	0	0	7	7	5	22.4	22.4	22.4	58.349	539	539	0	19.9				By MS/MS	By MS/MS	By MS/MS	0	0	0	22.4	22.4	16.9	12008000	0
SPBC56F2.02|rpl1901|II|60S;SPCC1682.14|rpl1902|III|60S	SPBC56F2.02|rpl1901|II|60S;SPCC1682.14|rpl1902|III|60S	8;5	8;5	8;5	SPBC56F2.02|rpl1901|II|60S ribosomal protein L19;SPCC1682.14|rpl1902|III|60S ribosomal protein L19	2	8	8	8	3	5	4	5	7	7	3	5	4	5	7	7	3	5	4	5	7	7	33.7	33.7	33.7	22.723	193	193;193	0	18.135	By MS/MS	By MS/MS	By MS/MS	By MS/MS	By MS/MS	By MS/MS	17.6	29.5	20.7	27.5	30.1	30.1	36329000	2538600
SPBC56F2.09c|arg5|II|arginine	SPBC56F2.09c|arg5|II|arginine	4	4	4	SPBC56F2.09c|arg5|II|arginine specific carbamoyl-phosphate synthase subunit Arg5 (predicted)	1	4	4	4	1	1	1	4	4	3	1	1	1	4	4	3	1	1	1	4	4	3	12	12	12	45.661	415	415	0	6.0754	By MS/MS	By matching	By matching	By MS/MS	By MS/MS	By MS/MS	1.7	2.9	2.9	12	12	7.5	7588100	0
SPBC56F2.12|ilv5|II|acetohydroxyacid	SPBC56F2.12|ilv5|II|acetohydroxyacid	16	16	16	SPBC56F2.12|ilv5|II|acetohydroxyacid reductoisomerase (predicted)	1	16	16	16	13	14	14	14	11	14	13	14	14	14	11	14	13	14	14	14	11	14	47.3	47.3	47.3	45.188	404	404	0	102.73	By MS/MS	By MS/MS	By MS/MS	By MS/MS	By MS/MS	By MS/MS	36.9	42.6	40.6	43.6	34.4	42.8	136470000	16475000
SPBC582.07c|rpn7|II|19S	SPBC582.07c|rpn7|II|19S	5	5	5	SPBC582.07c|rpn7|II|19S proteasome regulatory subunit Rpn7	1	5	5	5	4	5	4	3	4	3	4	5	4	3	4	3	4	5	4	3	4	3	14.7	14.7	14.7	46.68	409	409	0	8.3392	By MS/MS	By MS/MS	By MS/MS	By matching	By MS/MS	By MS/MS	9.3	14.7	9.3	10.3	12.2	9.5	6782600	847240
SPBC582.08|rhp1602|II|alanine	SPBC582.08|rhp1602|II|alanine	4	4	4	SPBC582.08|rhp1602|II|alanine aminotransferase Rhp1602 (predicted)	1	4	4	4	0	0	0	2	3	3	0	0	0	2	3	3	0	0	0	2	3	3	15	15	15	56.627	505	505	0	9.0992				By MS/MS	By MS/MS	By MS/MS	0	0	0	7.3	11.3	11.5	2724200	0
SPBC582.10c|SPBC582.10c|II|ATP-dependent	SPBC582.10c|SPBC582.10c|II|ATP-dependent	7	7	7	SPBC582.10c|SPBC582.10c|II|ATP-dependent DNA helicase Rhp16b (predicted)	1	7	7	7	0	0	0	5	7	5	0	0	0	5	7	5	0	0	0	5	7	5	12.5	12.5	12.5	93.944	830	830	0	14.692				By MS/MS	By MS/MS	By MS/MS	0	0	0	9.3	12.5	8.7	6490700	0
SPBC609.05|pob3|II|FACT	SPBC609.05|pob3|II|FACT	23	23	23	SPBC609.05|pob3|II|FACT complex subunit Pob3	1	23	23	23	9	13	10	22	22	21	9	13	10	22	22	21	9	13	10	22	22	21	58.6	58.6	58.6	57.456	512	512	0	323.31	By MS/MS	By MS/MS	By MS/MS	By MS/MS	By MS/MS	By MS/MS	26.4	40.4	27.1	58.4	58.6	53.3	353220000	5179300
SPBC646.09c|int6|II|eIF3e	SPBC646.09c|int6|II|eIF3e	9	9	9	SPBC646.09c|int6|II|eIF3e subunit Int6	1	9	9	9	3	2	2	9	8	7	3	2	2	9	8	7	3	2	2	9	8	7	25.9	25.9	25.9	57.114	501	501	0	125.07	By matching	By MS/MS	By MS/MS	By MS/MS	By MS/MS	By MS/MS	5.8	4.4	4.4	25.9	22.6	18.2	29558000	593900
SPBC646.10c|nop56|II|U3	SPBC646.10c|nop56|II|U3	2	2	2	SPBC646.10c|nop56|II|U3 snoRNP protein Nop56 (predicted)	1	2	2	2	0	1	0	2	2	1	0	1	0	2	2	1	0	1	0	2	2	1	5.6	5.6	5.6	55.388	497	497	0	9.6082		By matching		By MS/MS	By MS/MS	By MS/MS	0	2.2	0	5.6	5.6	3.4	1240600	0
SPBC646.11|cct6|II|chaperonin-containing	SPBC646.11|cct6|II|chaperonin-containing	2	2	2	SPBC646.11|cct6|II|chaperonin-containing T-complex zeta subunit Cct6	1	2	2	2	1	1	2	1	2	2	1	1	2	1	2	2	1	1	2	1	2	2	5.4	5.4	5.4	58.548	535	535	0	4.7071	By matching	By MS/MS	By MS/MS	By MS/MS	By MS/MS	By MS/MS	3.2	2.2	5.4	2.2	5.4	5.4	2415000	248650
SPBC646.13|sds23|II|PP2A-type	SPBC646.13|sds23|II|PP2A-type	3	3	3	SPBC646.13|sds23|II|PP2A-type phosphatase inhibitor Sds23/Moc1	1	3	3	3	2	3	3	1	1	2	2	3	3	1	1	2	2	3	3	1	1	2	8.1	8.1	8.1	44.288	408	408	0	5.2234	By MS/MS	By MS/MS	By MS/MS	By matching	By MS/MS	By MS/MS	6.4	8.1	8.1	3.7	3.7	6.4	137970000	13915000
SPBC646.14c|orc5|II|origin	SPBC646.14c|orc5|II|origin	5	5	5	SPBC646.14c|orc5|II|origin recognition complex subunit Orc5	1	5	5	5	0	0	0	4	4	4	0	0	0	4	4	4	0	0	0	4	4	4	14.1	14.1	14.1	51.762	455	455	0	8.727				By MS/MS	By MS/MS	By MS/MS	0	0	0	11.6	9.7	11.6	10666000	0
SPBC649.02|rps1902|II|40S	SPBC649.02|rps1902|II|40S	9	9	2	SPBC649.02|rps1902|II|40S ribosomal protein S19 (predicted)	1	9	9	2	7	8	8	9	8	8	7	8	8	9	8	8	1	2	2	2	2	2	56.6	56.6	18.2	16.062	143	143	0	86.592	By MS/MS	By MS/MS	By MS/MS	By MS/MS	By MS/MS	By MS/MS	44.1	51	51	56.6	51	51	198070000	21362000
SPBC649.05|cut12|II|spindle	SPBC649.05|cut12|II|spindle	1	1	1	SPBC649.05|cut12|II|spindle pole body protein Cut12	1	1	1	1	1	1	1	1	1	1	1	1	1	1	1	1	1	1	1	1	1	1	2.7	2.7	2.7	61.957	548	548	0	3.2042	By MS/MS	By MS/MS	By matching	By matching	By MS/MS	By MS/MS	2.7	2.7	2.7	2.7	2.7	2.7	12136000	2610700
SPBC651.01c|nog1|II|GTP	SPBC651.01c|nog1|II|GTP	9	9	9	SPBC651.01c|nog1|II|GTP binding protein Nog1 (predicted)	1	9	9	9	0	0	1	8	9	5	0	0	1	8	9	5	0	0	1	8	9	5	18.5	18.5	18.5	72.798	642	642	0	25.403			By matching	By MS/MS	By MS/MS	By MS/MS	0	0	1.6	16	18.5	11.8	11312000	0
SPBC651.08c|rpc1|II|DNA-directed	SPBC651.08c|rpc1|II|DNA-directed	22	22	22	SPBC651.08c|rpc1|II|DNA-directed RNA polymerase III complex large subunit Rpc1 (predicted)	1	22	22	22	0	0	0	19	20	15	0	0	0	19	20	15	0	0	0	19	20	15	21.8	21.8	21.8	157.56	1405	1405	0	69.556				By MS/MS	By MS/MS	By MS/MS	0	0	0	19.1	20.3	14.6	35053000	0
SPBC651.09c|prf1|II|RNA	SPBC651.09c|prf1|II|RNA	6	6	6	SPBC651.09c|prf1|II|RNA polymerase II associated Paf1 complex (predicted)	1	6	6	6	0	0	0	4	6	2	0	0	0	4	6	2	0	0	0	4	6	2	16.1	16.1	16.1	63.679	560	560	0	29.175				By MS/MS	By MS/MS	By matching	0	0	0	11.2	16.1	5.7	5737300	0
SPBC660.16|SPBC660.16|II|phosphogluconate	SPBC660.16|SPBC660.16|II|phosphogluconate	13	13	13	SPBC660.16|SPBC660.16|II|phosphogluconate dehydrogenase, decarboxylating	1	13	13	13	8	10	12	7	6	5	8	10	12	7	6	5	8	10	12	7	6	5	40.7	40.7	40.7	53.679	492	492	0	46.518	By MS/MS	By MS/MS	By MS/MS	By MS/MS	By MS/MS	By MS/MS	21.1	29.1	35.8	22	18.9	14.8	28593000	3465100
SPBC685.06|rps001|II|40S	SPBC685.06|rps001|II|40S	10	7	7	SPBC685.06|rps001|II|40S ribosomal protein S0A (p40)	1	10	7	7	6	7	6	10	8	8	4	5	4	7	5	5	4	5	4	7	5	5	42.5	31.5	31.5	31.759	292	292	0	56.231	By MS/MS	By MS/MS	By MS/MS	By MS/MS	By MS/MS	By MS/MS	31.8	35.6	31.8	42.5	39.7	39.7	67670000	2291800
SPBC685.07c|rpl2701|II|60S	SPBC685.07c|rpl2701|II|60S	9	9	5	SPBC685.07c|rpl2701|II|60S ribosomal protein L27	1	9	9	5	9	9	9	9	8	8	9	9	9	9	8	8	5	5	5	5	5	5	52.2	52.2	27.9	15.389	136	136	0	30.742	By MS/MS	By MS/MS	By MS/MS	By MS/MS	By MS/MS	By MS/MS	52.2	52.2	52.2	52.2	52.2	52.2	328020000	32267000
SPBC685.09|orc2|II|origin	SPBC685.09|orc2|II|origin	5	5	5	SPBC685.09|orc2|II|origin recognition complex subunit Orc2	1	5	5	5	0	0	0	5	5	4	0	0	0	5	5	4	0	0	0	5	5	4	15.3	15.3	15.3	61.022	535	535	0	17.191				By MS/MS	By MS/MS	By MS/MS	0	0	0	15.3	15.3	13.5	9233200	0
SPBC6B1.08c|ofd1|II|2-oxoglutarate	SPBC6B1.08c|ofd1|II|2-oxoglutarate	3	3	3	SPBC6B1.08c|ofd1|II|2-oxoglutarate and Fe(II) dioxygenase domain containing protein 1	1	3	3	3	1	2	1	1	2	3	1	2	1	1	2	3	1	2	1	1	2	3	7.4	7.4	7.4	59.177	515	515	0	4.6047	By MS/MS	By MS/MS	By matching	By MS/MS	By MS/MS	By MS/MS	2.1	4.7	2.7	2.1	4.7	7.4	4046200	392790
SPBC725.09c|hob3|II|BAR	SPBC725.09c|hob3|II|BAR	4	4	4	SPBC725.09c|hob3|II|BAR adaptor protein Hob3	1	4	4	4	1	2	2	1	4	1	1	2	2	1	4	1	1	2	2	1	4	1	22.7	22.7	22.7	30.094	264	264	0	20.227	By MS/MS	By MS/MS	By MS/MS	By matching	By MS/MS	By MS/MS	5.7	10.6	10.6	4.9	22.7	4.9	3518300	318800
SPBC776.01|rpl29|II|60S	SPBC776.01|rpl29|II|60S	2	2	2	SPBC776.01|rpl29|II|60S ribosomal protein L29	1	2	2	2	1	1	2	1	0	1	1	1	2	1	0	1	1	1	2	1	0	1	16.4	16.4	16.4	7.2021	61	61	0	39.584	By MS/MS	By MS/MS	By MS/MS	By MS/MS		By MS/MS	16.4	14.8	16.4	14.8	0	16.4	7807100	751130
SPBC776.02c|dis2|II|serine/threonine	SPBC776.02c|dis2|II|serine/threonine	2	2	2	SPBC776.02c|dis2|II|serine/threonine protein phosphatase PP1, Dis2	1	2	2	2	0	0	0	0	2	0	0	0	0	0	2	0	0	0	0	0	2	0	9.2	9.2	9.2	37.636	327	327	0	5.6027					By MS/MS		0	0	0	0	9.2	0	322340	0
SPBC776.03|SPBC776.03|II|homoserine	SPBC776.03|SPBC776.03|II|homoserine	3	3	3	SPBC776.03|SPBC776.03|II|homoserine dehydrogenase (predicted)	1	3	3	3	1	1	3	0	0	0	1	1	3	0	0	0	1	1	3	0	0	0	15.4	15.4	15.4	40.037	376	376	0	10.039	By matching	By matching	By MS/MS				5.9	5.9	15.4	0	0	0	2092500	156900
SPBC776.09|ste13|II|ATP-dependent	SPBC776.09|ste13|II|ATP-dependent	7	7	7	SPBC776.09|ste13|II|ATP-dependent RNA helicase Ste13	1	7	7	7	4	6	3	7	7	7	4	6	3	7	7	7	4	6	3	7	7	7	16.7	16.7	16.7	54.794	485	485	0	45.301	By MS/MS	By MS/MS	By MS/MS	By MS/MS	By MS/MS	By MS/MS	9.9	15.3	7.4	16.7	16.7	16.7	25860000	1790200
SPBC776.11|rpl2801|II|60S	SPBC776.11|rpl2801|II|60S	7	2	2	SPBC776.11|rpl2801|II|60S ribosomal protein L27/L28	1	7	2	2	5	7	6	7	7	7	0	2	1	2	2	2	0	2	1	2	2	2	48.6	14.2	14.2	16.685	148	148	0	3.6798	By matching	By matching	By matching	By MS/MS	By MS/MS	By MS/MS	34.5	48.6	41.2	48.6	48.6	48.6	16093000	0
SPBC800.04c|rpl4301|II|60S	SPBC800.04c|rpl4301|II|60S	4	1	1	SPBC800.04c|rpl4301|II|60S ribosomal protein L37a (predicted)	1	4	1	1	3	4	3	4	4	4	1	1	1	1	1	1	1	1	1	1	1	1	37.2	19.1	19.1	10.422	94	94	0	6.0142	By MS/MS	By MS/MS	By MS/MS	By MS/MS	By MS/MS	By MS/MS	36.2	37.2	28.7	37.2	37.2	37.2	12294000	1276800
SPBC800.06|brx1|II|ribosome	SPBC800.06|brx1|II|ribosome	1	1	1	SPBC800.06|brx1|II|ribosome biogenesis protein Brx1 (predicted)	1	1	1	1	0	0	0	1	1	1	0	0	0	1	1	1	0	0	0	1	1	1	3.7	3.7	3.7	33.899	295	295	0.0027174	2.826				By MS/MS	By MS/MS	By matching	0	0	0	3.7	3.7	3.7	1643300	0
SPBC800.09|sum2|II|translation	SPBC800.09|sum2|II|translation	12	12	12	SPBC800.09|sum2|II|translation initiation inhibitor (predicted)	1	12	12	12	9	11	11	11	12	10	9	11	11	11	12	10	9	11	11	11	12	10	33.8	33.8	33.8	46.224	426	426	0	166.09	By MS/MS	By MS/MS	By MS/MS	By MS/MS	By MS/MS	By MS/MS	26.1	31.5	30.5	31.5	33.8	26.5	79176000	9697800
SPBC83.02c|rpl4302|II|60S	SPBC83.02c|rpl4302|II|60S	4	4	1	SPBC83.02c|rpl4302|II|60S ribosomal protein L37a (predicted)	1	4	4	1	3	4	3	4	4	4	3	4	3	4	4	4	1	1	1	1	1	1	37.2	37.2	19.1	10.38	94	94	0	13.487	By MS/MS	By MS/MS	By MS/MS	By MS/MS	By MS/MS	By MS/MS	36.2	37.2	28.7	37.2	37.2	37.2	32627000	2090500
SPBC83.07|jmj3|II|Lid2	SPBC83.07|jmj3|II|Lid2	3	3	3	SPBC83.07|jmj3|II|Lid2 complex subunit, histone demethylase H3-K36 specific Jmj3	1	3	3	3	0	0	0	2	3	3	0	0	0	2	3	3	0	0	0	2	3	3	6.9	6.9	6.9	84.929	752	752	0	9.6663				By MS/MS	By MS/MS	By MS/MS	0	0	0	5.3	6.9	6.9	2672000	0
SPBC83.08|rvb2|II|AAA	SPBC83.08|rvb2|II|AAA	42	42	42	SPBC83.08|rvb2|II|AAA family ATPase Rvb2	1	42	42	42	10	11	11	41	40	40	10	11	11	41	40	40	10	11	11	41	40	40	85.2	85.2	85.2	51.561	465	465	0	323.31	By MS/MS	By MS/MS	By MS/MS	By MS/MS	By MS/MS	By MS/MS	26.7	28	27.7	85.2	79.6	79.6	31817000000	4149400
SPBC83.15|SPBC83.15|II|ribosome	SPBC83.15|SPBC83.15|II|ribosome	2	2	2	SPBC83.15|SPBC83.15|II|ribosome biogenesis protein Nsa1 (predicted)	1	2	2	2	0	0	0	1	2	1	0	0	0	1	2	1	0	0	0	1	2	1	6.5	6.5	6.5	43.767	387	387	0.005305	2.6331				By matching	By MS/MS	By matching	0	0	0	2.8	6.5	2.8	968350	0
SPBC83.17|mbf1|II|transcriptional	SPBC83.17|mbf1|II|transcriptional	9	9	9	SPBC83.17|mbf1|II|transcriptional coactivator, multiprotein bridging factor Mbf1 (predicted)	1	9	9	9	7	7	8	2	9	5	7	7	8	2	9	5	7	7	8	2	9	5	60.1	60.1	60.1	15.979	148	148	0	28.331	By MS/MS	By MS/MS	By MS/MS	By MS/MS	By MS/MS	By MS/MS	47.3	52	52.7	15.5	60.1	35.1	83356000	5855300
SPBC839.05c|rps1701|II|40S	SPBC839.05c|rps1701|II|40S	7	3	3	SPBC839.05c|rps1701|II|40S ribosomal protein S17 (predicted)	1	7	3	3	7	6	5	7	6	7	3	2	2	3	2	3	3	2	2	3	2	3	48.1	24.4	24.4	15.514	131	131	0	6.6268	By MS/MS	By MS/MS	By MS/MS	By MS/MS	By MS/MS	By MS/MS	48.1	37.4	29	48.1	37.4	48.1	38818000	3379500
SPBC839.06|cta3|II|P-type	SPBC839.06|cta3|II|P-type	1	1	1	SPBC839.06|cta3|II|P-type ATPase, potassium exporting Cta3	1	1	1	1	0	0	0	1	1	1	0	0	0	1	1	1	0	0	0	1	1	1	0.8	0.8	0.8	115.33	1037	1037	1	-2				By matching	By MS/MS	By MS/MS	0	0	0	0.8	0.8	0.8	7346000	0
SPBC839.10|usp107|II|U1	SPBC839.10|usp107|II|U1	6	6	6	SPBC839.10|usp107|II|U1 snRNP-associated protein Usp107	1	6	6	6	1	3	3	4	4	6	1	3	3	4	4	6	1	3	3	4	4	6	14	14	14	81.043	695	695	0	12.807	By matching	By MS/MS	By MS/MS	By MS/MS	By MS/MS	By MS/MS	1	5.3	7.9	9.2	9.2	14	5690800	313580
SPBC839.12|rpc31|II|DNA-directed	SPBC839.12|rpc31|II|DNA-directed	3	3	3	SPBC839.12|rpc31|II|DNA-directed RNA polymerase III complex subunit Rpc31	1	3	3	3	0	1	0	3	3	3	0	1	0	3	3	3	0	1	0	3	3	3	17.6	17.6	17.6	24.342	210	210	0	18.884		By matching		By MS/MS	By MS/MS	By MS/MS	0	5.7	0	17.6	17.6	17.6	5442300	0
SPBC839.13c|rpl1601|II|60S;SPBC2G2.05|rpl1603|II|60S	SPBC839.13c|rpl1601|II|60S	5;1	5;1	2;0	SPBC839.13c|rpl1601|II|60S ribosomal protein L13/L16 (predicted)	2	5	5	2	4	5	4	5	4	5	4	5	4	5	4	5	1	2	2	2	2	2	25.9	25.9	7.6	22.17	197	197;197	0	63.147	By MS/MS	By MS/MS	By MS/MS	By MS/MS	By MS/MS	By MS/MS	21.8	25.9	21.8	25.9	21.8	25.9	53860000	2881200
SPBC839.14c|see1|II|methyltransferase	SPBC839.14c|see1|II|methyltransferase	1	1	1	SPBC839.14c|see1|II|methyltransferase involved in vesicle-mediated transport See1 (predicted)	1	1	1	1	0	0	0	1	1	1	0	0	0	1	1	1	0	0	0	1	1	1	3.4	3.4	3.4	27.011	238	238	1	-2				By MS/MS	By matching	By matching	0	0	0	3.4	3.4	3.4	2400900	0
SPBC887.18c|hfi1|II|SAGA	SPBC887.18c|hfi1|II|SAGA	4	4	4	SPBC887.18c|hfi1|II|SAGA complex subunit Hfi1	1	4	4	4	0	0	0	3	2	2	0	0	0	3	2	2	0	0	0	3	2	2	15.3	15.3	15.3	37.945	339	339	0	6.7341				By MS/MS	By MS/MS	By MS/MS	0	0	0	11.8	9.7	6.8	2663900	0
SPBC8D2.06|irs1|II|cytoplasmic	SPBC8D2.06|irs1|II|cytoplasmic	3	3	3	SPBC8D2.06|irs1|II|cytoplasmic isoleucine-tRNA ligase Irs1 (predicted)	1	3	3	3	1	2	3	2	2	3	1	2	3	2	2	3	1	2	3	2	2	3	2.8	2.8	2.8	122.91	1064	1064	0	4.6208	By MS/MS	By MS/MS	By MS/MS	By MS/MS	By MS/MS	By matching	0.9	1.9	2.8	1.9	1.9	2.8	3435000	0
SPBC8D2.07c|sfc9|II|transcription	SPBC8D2.07c|sfc9|II|transcription	2	2	2	SPBC8D2.07c|sfc9|II|transcription factor TFIIIC complex subunit Sfc9 (predicted)	1	2	2	2	0	0	0	1	2	1	0	0	0	1	2	1	0	0	0	1	2	1	4.8	4.8	4.8	74.863	673	673	0	3.4503				By MS/MS	By MS/MS	By MS/MS	0	0	0	2.1	4.8	2.1	2051100	0
SPBC8D2.18c|SPBC8D2.18c|II|adenosylhomocysteinase	SPBC8D2.18c|SPBC8D2.18c|II|adenosylhomocysteinase	12	12	12	SPBC8D2.18c|SPBC8D2.18c|II|adenosylhomocysteinase (predicted)	1	12	12	12	7	5	11	9	11	9	7	5	11	9	11	9	7	5	11	9	11	9	37.4	37.4	37.4	47.383	433	433	0	78.89	By MS/MS	By MS/MS	By MS/MS	By MS/MS	By MS/MS	By MS/MS	24.9	14.3	35.6	25.2	37	32.3	53938000	2181300
SPBC8D2.20c|sec31|II|COPII-coated	SPBC8D2.20c|sec31|II|COPII-coated	3	3	3	SPBC8D2.20c|sec31|II|COPII-coated vesicle component Sec31 (predicted)	1	3	3	3	1	1	0	0	3	1	1	1	0	0	3	1	1	1	0	0	3	1	3.9	3.9	3.9	132.5	1224	1224	0	4.2558	By matching	By matching			By MS/MS	By MS/MS	1.1	1.1	0	0	3.9	1.1	5098200	466610
SPBC902.04|rmn1|II|RNA-binding	SPBC902.04|rmn1|II|RNA-binding	8	8	8	SPBC902.04|rmn1|II|RNA-binding protein	1	8	8	8	2	4	4	6	8	7	2	4	4	6	8	7	2	4	4	6	8	7	13.2	13.2	13.2	66.898	589	589	0	35.982	By MS/MS	By MS/MS	By MS/MS	By MS/MS	By MS/MS	By MS/MS	4.6	7.5	7.5	11	13.2	13.2	35193000	1656500
SPBC947.01|knk1|II|AAA	SPBC947.01|knk1|II|AAA	1	1	1	SPBC947.01|knk1|II|AAA family ATPase kink, Knk1	1	1	1	1	0	0	0	1	1	0	0	0	0	1	1	0	0	0	0	1	1	0	2.3	2.3	2.3	71.732	660	660	0.010038	2.0774				By MS/MS	By MS/MS		0	0	0	2.3	2.3	0	199840	0
SPBC947.08c|hip4|II|histone	SPBC947.08c|hip4|II|histone	14	14	14	SPBC947.08c|hip4|II|histone promoter control protein Hip4	1	14	14	14	0	0	0	13	13	11	0	0	0	13	13	11	0	0	0	13	13	11	66	66	66	36.628	338	338	0	86.474				By MS/MS	By MS/MS	By MS/MS	0	0	0	57.7	63.3	46.4	130910000	0
SPBC9B6.04c|tuf1|II|mitochondrial	SPBC9B6.04c|tuf1|II|mitochondrial	6	6	6	SPBC9B6.04c|tuf1|II|mitochondrial translation elongation factor EF-Tu Tuf1	1	6	6	6	0	0	0	5	6	6	0	0	0	5	6	6	0	0	0	5	6	6	22.3	22.3	22.3	48.282	439	439	0	19.821				By MS/MS	By MS/MS	By MS/MS	0	0	0	20.3	22.3	22.3	11197000	0
SPBP16F5.03c|tra1|II|SAGA	SPBP16F5.03c|tra1|II|SAGA	39	38	38	SPBP16F5.03c|tra1|II|SAGA complex phosphatidylinositol pseudokinase Tra1	1	39	38	38	0	0	0	20	35	25	0	0	0	20	34	25	0	0	0	20	34	25	13.5	13.3	13.3	422.33	3699	3699	0	87.562				By MS/MS	By MS/MS	By MS/MS	0	0	0	7.6	12.1	9	44190000	0
SPBP19A11.03c|mts4|II|19S	SPBP19A11.03c|mts4|II|19S	9	9	9	SPBP19A11.03c|mts4|II|19S proteasome regulatory subunit Mts4	1	9	9	9	2	1	0	7	8	7	2	1	0	7	8	7	2	1	0	7	8	7	14.3	14.3	14.3	97.998	891	891	0	28.464	By MS/MS	By MS/MS		By MS/MS	By MS/MS	By MS/MS	3.6	1.7	0	11.6	12.5	11.1	23402000	672550
SPBP19A11.06|lid2|II|Lid2	SPBP19A11.06|lid2|II|Lid2	4	4	4	SPBP19A11.06|lid2|II|Lid2 complex subunit, predicted histone demethylase Lid2	1	4	4	4	0	0	0	4	4	1	0	0	0	4	4	1	0	0	0	4	4	1	3.5	3.5	3.5	172.26	1513	1513	0	7.509				By MS/MS	By MS/MS	By MS/MS	0	0	0	3.5	3.5	0.7	4113700	0
SPBP22H7.08|rps1002|II|40S	SPBP22H7.08|rps1002|II|40S	7	7	4	SPBP22H7.08|rps1002|II|40S ribosomal protein S10 (predicted)	1	7	7	4	7	7	7	7	7	5	7	7	7	7	7	5	4	4	4	4	4	3	51	51	26.5	16.443	147	147	0	106.15	By MS/MS	By MS/MS	By MS/MS	By MS/MS	By MS/MS	By MS/MS	51	51	51	51	51	40.8	176150000	15660000
SPBP23A10.05|ssr4|II|SWI/SNF	SPBP23A10.05|ssr4|II|SWI/SNF	15	15	15	SPBP23A10.05|ssr4|II|SWI/SNF and RSC complex subunit Ssr4	1	15	15	15	0	1	0	15	14	15	0	1	0	15	14	15	0	1	0	15	14	15	44.8	44.8	44.8	44.254	395	395	0	62.298		By matching		By MS/MS	By MS/MS	By MS/MS	0	5.6	0	44.8	44.8	44.8	329190000	0
SPBP23A10.07|rpa2|II|DNA-directed	SPBP23A10.07|rpa2|II|DNA-directed	16	16	16	SPBP23A10.07|rpa2|II|DNA-directed RNA polymerase I complex subunit Rpa2	1	16	16	16	7	6	5	15	12	9	7	6	5	15	12	9	7	6	5	15	12	9	20.7	20.7	20.7	131.69	1174	1174	0	83.64	By MS/MS	By MS/MS	By MS/MS	By MS/MS	By MS/MS	By MS/MS	9	6.8	6.1	19.3	14.2	12.9	43627000	1933900
SPBP23A10.08|alp5|II|actin-like	SPBP23A10.08|alp5|II|actin-like	26	26	26	SPBP23A10.08|alp5|II|actin-like protein Arp4	1	26	26	26	0	3	1	26	26	26	0	3	1	26	26	26	0	3	1	26	26	26	70	70	70	48.772	433	433	0	323.31		By matching	By matching	By MS/MS	By MS/MS	By MS/MS	0	6.9	1.8	70	70	70	6888400000	0
SPBP23A10.13|orc4|II|origin	SPBP23A10.13|orc4|II|origin	8	8	8	SPBP23A10.13|orc4|II|origin recognition complex subunit Orc4	1	8	8	8	0	0	0	6	7	4	0	0	0	6	7	4	0	0	0	6	7	4	13.8	13.8	13.8	108.61	972	972	0	35.399				By MS/MS	By MS/MS	By MS/MS	0	0	0	9.5	11.5	4.2	10699000	0
SPBP35G2.07|ilv1|II|acetolactate;SPAC18G6.06|utp11|I|U3	SPBP35G2.07|ilv1|II|acetolactate	14;1	14;1	14;1	SPBP35G2.07|ilv1|II|acetolactate synthase catalytic subunit	2	14	14	14	5	6	7	12	13	12	5	6	7	12	13	12	5	6	7	12	13	12	24.2	24.2	24.2	73.193	669	669;249	0	29.4	By MS/MS	By MS/MS	By MS/MS	By MS/MS	By MS/MS	By MS/MS	9.1	10.2	11.8	20.5	22.7	21.1	43177000	1271000
SPBP35G2.13c|swc2|II|Swr1	SPBP35G2.13c|swc2|II|Swr1	2	2	2	SPBP35G2.13c|swc2|II|Swr1 complex complex subunit Swc2	1	2	2	2	0	0	0	2	2	2	0	0	0	2	2	2	0	0	0	2	2	2	11.1	11.1	11.1	36.714	316	316	0	8.4639				By matching	By MS/MS	By MS/MS	0	0	0	11.1	11.1	11.1	1853200	0
SPBP4H10.15|aco2|II|aconitate	SPBP4H10.15|aco2|II|aconitate	7	7	7	SPBP4H10.15|aco2|II|aconitate hydratase/mitochondrial ribosomal protein subunit L21, fusion protein	1	7	7	7	4	5	4	5	5	4	4	5	4	5	5	4	4	5	4	5	5	4	12.7	12.7	12.7	99.9	918	918	0	19.215	By MS/MS	By MS/MS	By MS/MS	By MS/MS	By MS/MS	By MS/MS	6.9	8	6.9	9.5	8.3	6.9	11980000	1507800
SPBP8B7.03c|rpl402|II|60S	SPBP8B7.03c|rpl402|II|60S	18	18	8	SPBP8B7.03c|rpl402|II|60S ribosomal protein L4 (predicted)	1	18	18	8	13	13	16	16	16	17	13	13	16	16	16	17	4	4	6	7	7	8	52.3	52.3	20.7	39.767	363	363	0	95.612	By MS/MS	By MS/MS	By MS/MS	By MS/MS	By MS/MS	By MS/MS	45.5	45.5	52.1	51	51	52.1	302980000	13108000
SPBP8B7.06|rpp201|II|60S;SPAC1071.08|rpp203|I|60S	SPBP8B7.06|rpp201|II|60S;SPAC1071.08|rpp203|I|60S	2;1	2;1	2;1	SPBP8B7.06|rpp201|II|60S acidic ribosomal protein A2;SPAC1071.08|rpp203|I|60S acidic ribosomal protein A2	2	2	2	2	0	0	2	1	1	2	0	0	2	1	1	2	0	0	2	1	1	2	38.2	38.2	38.2	11.158	110	110;110	0	7.5985			By MS/MS	By MS/MS	By MS/MS	By MS/MS	0	0	38.2	10.9	10.9	38.2	2776500	0
SPBP8B7.09c|los1|II|karyopherin	SPBP8B7.09c|los1|II|karyopherin	1	1	1	SPBP8B7.09c|los1|II|karyopherin exportin T Los1 (predicted)	1	1	1	1	0	0	0	1	1	0	0	0	0	1	1	0	0	0	0	1	1	0	2.2	2.2	2.2	110.11	978	978	0	6.6365				By matching	By MS/MS		0	0	0	2.2	2.2	0	473540	0
SPBP8B7.11|nxt3|II|ubiquitin	SPBP8B7.11|nxt3|II|ubiquitin	2	2	2	SPBP8B7.11|nxt3|II|ubiquitin protease cofactor Glp1 (predicted)	1	2	2	2	0	0	0	0	2	1	0	0	0	0	2	1	0	0	0	0	2	1	7.8	7.8	7.8	47.972	434	434	0	26.032					By MS/MS	By MS/MS	0	0	0	0	7.8	3.9	1277100	0
SPBP8B7.16c|dbp2|II|ATP-dependent	SPBP8B7.16c|dbp2|II|ATP-dependent	38	38	37	SPBP8B7.16c|dbp2|II|ATP-dependent RNA helicase Dbp2	1	38	38	37	37	37	36	37	37	38	37	37	36	37	37	38	36	36	35	36	36	37	65.6	65.6	63.6	61.547	550	550	0	323.31	By MS/MS	By MS/MS	By MS/MS	By MS/MS	By MS/MS	By MS/MS	63.8	65.1	63.8	65.1	65.1	65.6	2446600000	335190000
SPBP8B7.19|spt16|II|FACT	SPBP8B7.19|spt16|II|FACT	53	53	53	SPBP8B7.19|spt16|II|FACT complex subunit Spt16	1	53	53	53	17	21	21	51	52	49	17	21	21	51	52	49	17	21	21	51	52	49	59	59	59	116.45	1019	1019	0	323.31	By MS/MS	By MS/MS	By MS/MS	By MS/MS	By MS/MS	By MS/MS	17.5	21.7	23.6	57.2	55.5	53.7	880000000	6393500
SPBP8B7.20c|nop2|II|RNA	SPBP8B7.20c|nop2|II|RNA	3	3	3	SPBP8B7.20c|nop2|II|RNA methyltransferase Nop2 (predicted)	1	3	3	3	0	0	0	2	3	2	0	0	0	2	3	2	0	0	0	2	3	2	5.9	5.9	5.9	68.934	608	608	0	4.8329				By MS/MS	By MS/MS	By MS/MS	0	0	0	4.4	5.9	4.4	1780900	0
SPBPJ4664.04|cop1|II|coatomer	SPBPJ4664.04|cop1|II|coatomer	4	4	4	SPBPJ4664.04|cop1|II|coatomer alpha subunit Cop1 (predicted)	1	4	4	4	1	0	0	2	3	0	1	0	0	2	3	0	1	0	0	2	3	0	5.1	5.1	5.1	136.37	1207	1207	0	4.2749	By MS/MS			By MS/MS	By MS/MS		0.7	0	0	2.8	4.4	0	1085900	0
SPCC1020.06c|tal1|III|transaldolase	SPCC1020.06c|tal1|III|transaldolase	5	5	5	SPCC1020.06c|tal1|III|transaldolase (predicted)	1	5	5	5	1	1	5	2	0	1	1	1	5	2	0	1	1	1	5	2	0	1	21.7	21.7	21.7	35.238	322	322	0	7.0931	By MS/MS	By matching	By MS/MS	By MS/MS		By matching	2.5	2.5	21.7	8.1	0	2.5	4437300	348950
SPCC1183.07|rrp5|III|U3	SPCC1183.07|rrp5|III|U3	2	2	2	SPCC1183.07|rrp5|III|U3 snoRNP-associated protein Rrp5 (predicted)	1	2	2	2	0	0	0	1	2	1	0	0	0	1	2	1	0	0	0	1	2	1	2	2	2	187.52	1690	1690	0.004	2.6968				By MS/MS	By MS/MS	By matching	0	0	0	1.5	2	1.5	1736800	0
SPCC1183.08c|rpl101|III|60S	SPCC1183.08c|rpl101|III|60S	6	6	3	SPCC1183.08c|rpl101|III|60S ribosomal protein L10a	1	6	6	3	3	4	5	6	6	6	3	4	5	6	6	6	2	3	3	3	3	3	31.5	31.5	15.3	23.917	216	216	0	17.33	By MS/MS	By MS/MS	By MS/MS	By MS/MS	By MS/MS	By MS/MS	13.9	19	25.5	31.5	31.5	31.5	93139000	4452800
SPCC11E10.03|mug1|III|dynactin	SPCC11E10.03|mug1|III|dynactin	1	1	1	SPCC11E10.03|mug1|III|dynactin complex subunit, dynamitin (predicted)	1	1	1	1	0	0	0	1	0	0	0	0	0	1	0	0	0	0	0	1	0	0	4.8	4.8	4.8	41.248	351	351	1	-2				By MS/MS			0	0	0	4.8	0	0	1066100	0
SPCC1223.07c|drs1|III|cytoplasmic	SPCC1223.07c|drs1|III|cytoplasmic	4	4	4	SPCC1223.07c|drs1|III|cytoplasmic aspartate-tRNA ligase Drs1 (predicted)	1	4	4	4	0	1	2	2	4	1	0	1	2	2	4	1	0	1	2	2	4	1	7.9	7.9	7.9	66.67	580	580	0	6.7092		By matching	By MS/MS	By MS/MS	By MS/MS	By MS/MS	0	2.2	4	4.8	7.9	2.2	3067100	0
SPCC1223.08c|dfr1|III|dihydrofolate	SPCC1223.08c|dfr1|III|dihydrofolate	12	12	12	SPCC1223.08c|dfr1|III|dihydrofolate reductase/ serine hydrolase family fusion protein Dfr1	1	12	12	12	7	7	6	8	10	7	7	7	6	8	10	7	7	7	6	8	10	7	36	36	36	51.522	461	461	0	33.222	By MS/MS	By MS/MS	By MS/MS	By MS/MS	By MS/MS	By MS/MS	17.6	20.2	15.6	23.4	28.4	21.3	40681000	4051700
SPCC1235.02|bio2|III|biotin	SPCC1235.02|bio2|III|biotin	3	3	3	SPCC1235.02|bio2|III|biotin synthase	1	3	3	3	1	3	1	2	3	0	1	3	1	2	3	0	1	3	1	2	3	0	9.6	9.6	9.6	40.65	363	363	0	10.404	By MS/MS	By MS/MS	By MS/MS	By matching	By MS/MS		2.2	9.6	2.2	7.4	9.6	0	3535900	276520
SPCC1235.05c|fft2|III|SMARCAD1	SPCC1235.05c|fft2|III|SMARCAD1	4	4	4	SPCC1235.05c|fft2|III|SMARCAD1 family ATP-dependent DNA helicase Fft2 (predicted)	1	4	4	4	0	0	0	3	4	1	0	0	0	3	4	1	0	0	0	3	4	1	4.2	4.2	4.2	143.67	1284	1284	0	7.1423				By MS/MS	By MS/MS	By MS/MS	0	0	0	3	4.2	1	9822400	0
SPCC1259.04|iec3|III|Ino80	SPCC1259.04|iec3|III|Ino80	10	10	10	SPCC1259.04|iec3|III|Ino80 complex subunit Iec3	1	10	10	10	0	1	0	10	10	10	0	1	0	10	10	10	0	1	0	10	10	10	52.4	52.4	52.4	18.765	168	168	0	210.04		By matching		By MS/MS	By MS/MS	By MS/MS	0	5.4	0	52.4	52.4	52.4	1524000000	0
SPCC1259.06|taf8|III|transcription	SPCC1259.06|taf8|III|transcription	1	1	1	SPCC1259.06|taf8|III|transcription factor TFIID complex subunit 8 (predicted)	1	1	1	1	0	0	0	1	1	1	0	0	0	1	1	1	0	0	0	1	1	1	5.4	5.4	5.4	25.003	222	222	0.00271	2.8197				By MS/MS	By MS/MS	By MS/MS	0	0	0	5.4	5.4	5.4	3787500	0
SPCC126.02c|pku70|III|Ku	SPCC126.02c|pku70|III|Ku	1	1	1	SPCC126.02c|pku70|III|Ku domain protein Pku70	1	1	1	1	0	0	0	1	1	1	0	0	0	1	1	1	0	0	0	1	1	1	3	3	3	69.099	607	607	0	7.6275				By MS/MS	By MS/MS	By matching	0	0	0	3	3	3	591960	0
SPCC126.11c|SPCC126.11c|III|RNA-binding	SPCC126.11c|SPCC126.11c|III|RNA-binding	3	3	3	SPCC126.11c|SPCC126.11c|III|RNA-binding protein, rrm type	1	3	3	3	0	1	0	1	3	2	0	1	0	1	3	2	0	1	0	1	3	2	23	23	23	19.765	183	183	0	3.8885		By MS/MS		By matching	By MS/MS	By MS/MS	0	7.1	0	10.9	23	18	3912100	0
SPCC1281.05|rsc7|III|RSC	SPCC1281.05|rsc7|III|RSC	18	18	18	SPCC1281.05|rsc7|III|RSC complex subunit Rsc7	1	18	18	18	0	0	0	18	18	17	0	0	0	18	18	17	0	0	0	18	18	17	57.9	57.9	57.9	44.008	390	390	0	190.65				By MS/MS	By MS/MS	By MS/MS	0	0	0	57.9	57.9	57.7	290330000	0
SPCC1322.04|fyu1|III|UTP-glucose-1-phosphate	SPCC1322.04|fyu1|III|UTP-glucose-1-phosphate	14	14	14	SPCC1322.04|fyu1|III|UTP-glucose-1-phosphate uridylyltransferase Fyu1	1	14	14	14	6	12	9	12	14	12	6	12	9	12	14	12	6	12	9	12	14	12	38.5	38.5	38.5	56.429	506	506	0	63.466	By MS/MS	By MS/MS	By MS/MS	By MS/MS	By MS/MS	By MS/MS	13.6	32.4	25.7	31.8	38.5	33.8	63301000	2957500
SPCC1322.13|ade6|III|phosphoribosylaminoimidazole	SPCC1322.13|ade6|III|phosphoribosylaminoimidazole	7	7	7	SPCC1322.13|ade6|III|phosphoribosylaminoimidazole carboxylase Ade6	1	7	7	7	5	5	5	4	5	3	5	5	5	4	5	3	5	5	5	4	5	3	18.1	18.1	18.1	60.013	552	552	0	15.184	By MS/MS	By MS/MS	By MS/MS	By MS/MS	By MS/MS	By MS/MS	11.8	13.6	12.3	9.2	12.9	6.9	14271000	1248800
SPCC1393.03|rps1501|III|40S	SPCC1393.03|rps1501|III|40S	7	3	3	SPCC1393.03|rps1501|III|40S ribosomal protein S15 (predicted)	1	7	3	3	5	7	7	7	7	7	3	3	3	3	3	3	3	3	3	3	3	3	54.2	15.7	15.7	17.519	153	153	0	17.3	By MS/MS	By MS/MS	By MS/MS	By MS/MS	By MS/MS	By MS/MS	34.6	54.2	54.2	54.2	54.2	54.2	94604000	10582000
SPCC13B11.01|adh1|III|alcohol	SPCC13B11.01|adh1|III|alcohol	19	19	19	SPCC13B11.01|adh1|III|alcohol dehydrogenase Adh1	1	19	19	19	17	18	18	18	19	17	17	18	18	18	19	17	17	18	18	18	19	17	68.6	68.6	68.6	37.396	350	350	0	122.16	By MS/MS	By MS/MS	By MS/MS	By MS/MS	By MS/MS	By MS/MS	59.4	64.6	64.6	68.3	68.6	59.4	485550000	48168000
SPCC1442.10c|rpb3|III|RNA	SPCC1442.10c|rpb3|III|RNA	11	11	11	SPCC1442.10c|rpb3|III|RNA polymerase II subunit 3	1	11	11	11	0	0	0	11	10	10	0	0	0	11	10	10	0	0	0	11	10	10	53.2	53.2	53.2	33.716	297	297	0	71.276				By MS/MS	By MS/MS	By MS/MS	0	0	0	53.2	53.2	53.2	54785000	0
SPCC1450.02|bdf1|III|Swr1	SPCC1450.02|bdf1|III|Swr1	22	22	22	SPCC1450.02|bdf1|III|Swr1 complex bromodomain subunit Bdf1	1	22	22	22	0	0	0	22	22	19	0	0	0	22	22	19	0	0	0	22	22	19	39.4	39.4	39.4	65.192	578	578	0	170.19				By MS/MS	By MS/MS	By MS/MS	0	0	0	39.4	39.4	33	215510000	0
SPCC1450.04|tef5|III|translation	SPCC1450.04|tef5|III|translation	2	2	2	SPCC1450.04|tef5|III|translation elongation factor EF-1 beta subunit, guanyl-nucleotide exchange factor (eEF1B)	1	2	2	2	0	0	2	0	0	0	0	0	2	0	0	0	0	0	2	0	0	0	15	15	15	23.484	214	214	0	4.1474			By MS/MS				0	0	15	0	0	0	623900	0
SPCC14G10.04|SPCC14G10.04|III|Schizosaccharomyces	SPCC14G10.04|SPCC14G10.04|III|Schizosaccharomyces	2	2	2	SPCC14G10.04|SPCC14G10.04|III|Schizosaccharomyces specific protein	1	2	2	2	0	0	0	0	2	0	0	0	0	0	2	0	0	0	0	0	2	0	8.5	8.5	8.5	52.624	497	497	0	3.2364					By MS/MS		0	0	0	0	8.5	0	2090300	0
SPCC1620.06c|SPCC1620.06c|III|ribose-phosphate	SPCC1620.06c|SPCC1620.06c|III|ribose-phosphate	3	3	3	SPCC1620.06c|SPCC1620.06c|III|ribose-phosphate pyrophosphokinase (predicted)	1	3	3	3	1	1	2	3	2	1	1	1	2	3	2	1	1	1	2	3	2	1	14.3	14.3	14.3	34.779	321	321	0	8.5804	By matching	By matching	By MS/MS	By MS/MS	By MS/MS	By matching	3.7	4	7.8	14.3	10.3	3.7	2510600	155130
SPCC1620.09c|tfg1|III|transcription	SPCC1620.09c|tfg1|III|transcription	3	3	3	SPCC1620.09c|tfg1|III|transcription factor TFIIF complex alpha subunit Tfg1 (predicted)	1	3	3	3	1	0	0	2	2	2	1	0	0	2	2	2	1	0	0	2	2	2	7.4	7.4	7.4	61.448	539	539	0	11.081	By matching			By MS/MS	By MS/MS	By MS/MS	1.7	0	0	4.8	4.3	4.3	1464200	75316
SPCC1620.14c|snf22|III|ATP-dependent	SPCC1620.14c|snf22|III|ATP-dependent	15	13	13	SPCC1620.14c|snf22|III|ATP-dependent DNA helicase Snf22	1	15	13	13	0	0	0	12	11	10	0	0	0	10	9	8	0	0	0	10	9	8	13	11.4	11.4	189.91	1680	1680	0	34.413				By MS/MS	By MS/MS	By MS/MS	0	0	0	10.7	8.6	8.3	10717000	0
SPCC1672.02c|sap1|III|switch-activating	SPCC1672.02c|sap1|III|switch-activating	21	21	21	SPCC1672.02c|sap1|III|switch-activating protein Sap1	1	21	21	21	10	12	12	20	21	20	10	12	12	20	21	20	10	12	12	20	21	20	73.2	73.2	73.2	29.127	254	254	0	269.18	By MS/MS	By MS/MS	By MS/MS	By MS/MS	By MS/MS	By MS/MS	45.7	48.8	52.8	73.2	73.2	73.2	1003300000	4757200
SPCC1672.05c|yrs1|III|cytoplasmic	SPCC1672.05c|yrs1|III|cytoplasmic	9	9	9	SPCC1672.05c|yrs1|III|cytoplasmic tyrosine-tRNA ligase Yrs1 (predicted)	1	9	9	9	1	1	1	7	7	5	1	1	1	7	7	5	1	1	1	7	7	5	33.7	33.7	33.7	44.575	401	401	0	16.814	By matching	By matching	By matching	By MS/MS	By MS/MS	By MS/MS	2.5	2	3.2	22.2	25.2	18.5	15863000	191820
SPCC1682.02c|mcm3|III|MCM	SPCC1682.02c|mcm3|III|MCM	5	5	5	SPCC1682.02c|mcm3|III|MCM complex subunit Mcm3	1	5	5	5	1	2	1	3	4	3	1	2	1	3	4	3	1	2	1	3	4	3	7.8	7.8	7.8	97.48	879	879	0	6.7619	By matching	By matching	By matching	By MS/MS	By MS/MS	By MS/MS	1.7	3.2	1.7	4.2	5.3	5.7	10465000	706610
SPCC1682.10|rpn8|III|19S	SPCC1682.10|rpn8|III|19S	3	3	3	SPCC1682.10|rpn8|III|19S proteasome regulatory subunit Rpn8 (predicted)	1	3	3	3	0	1	0	3	3	2	0	1	0	3	3	2	0	1	0	3	3	2	15.7	15.7	15.7	35.595	324	324	0	9.4469		By matching		By MS/MS	By MS/MS	By MS/MS	0	4.9	0	15.7	15.7	10.8	1878800	0
SPCC1682.16|rpt4|III|19S	SPCC1682.16|rpt4|III|19S	8	7	7	SPCC1682.16|rpt4|III|19S proteasome regulatory subunit Rpt4 (predicted)	1	8	7	7	2	4	5	5	6	6	1	3	4	5	5	5	1	3	4	5	5	5	22.4	19.3	19.3	43.608	388	388	0	19.486	By matching	By MS/MS	By matching	By MS/MS	By MS/MS	By MS/MS	5.4	12.1	16.2	16.2	15.7	15.7	19457000	690970
SPCC16A11.11|mrpl31|III|mitochondrial	SPCC16A11.11|mrpl31|III|mitochondrial	1	1	1	SPCC16A11.11|mrpl31|III|mitochondrial ribosomal protein subunit L31 (predicted)	1	1	1	1	1	1	1	1	1	1	1	1	1	1	1	1	1	1	1	1	1	1	8.7	8.7	8.7	13.355	115	115	0.010088	2.1049	By MS/MS	By MS/MS	By MS/MS	By MS/MS	By MS/MS	By MS/MS	8.7	8.7	8.7	8.7	8.7	8.7	6526900	730600
SPCC16A11.13|luc7|III|U1	SPCC16A11.13|luc7|III|U1	3	3	3	SPCC16A11.13|luc7|III|U1 snRNP-associated protein Luc7	1	3	3	3	1	2	3	1	1	1	1	2	3	1	1	1	1	2	3	1	1	1	14	14	14	30.937	264	264	0	4.3158	By MS/MS	By MS/MS	By MS/MS	By matching	By matching	By MS/MS	4.9	11	14	6.1	4.9	6.1	1963400	0
SPCC16A11.14|sfh1|III|RSC	SPCC16A11.14|sfh1|III|RSC	17	17	17	SPCC16A11.14|sfh1|III|RSC complex subunit Sfh1	1	17	17	17	0	0	0	16	16	17	0	0	0	16	16	17	0	0	0	16	16	17	52.4	52.4	52.4	46.838	418	418	0	167.7				By MS/MS	By MS/MS	By MS/MS	0	0	0	51.9	51.9	52.4	331980000	0
SPCC16A11.17|mcm4|III|MCM	SPCC16A11.17|mcm4|III|MCM	4	4	4	SPCC16A11.17|mcm4|III|MCM complex subunit Mcm4/Cdc21	1	4	4	4	0	0	0	4	3	1	0	0	0	4	3	1	0	0	0	4	3	1	6.6	6.6	6.6	101.54	911	911	0	6.1323				By MS/MS	By MS/MS	By MS/MS	0	0	0	6.6	4.6	1.5	1747500	0
SPCC16C4.08c|skb15|III|p21	SPCC16C4.08c|skb15|III|p21	4	4	4	SPCC16C4.08c|skb15|III|p21 activated protein kinase inhibitor Skb15	1	4	4	4	1	0	0	2	4	1	1	0	0	2	4	1	1	0	0	2	4	1	15.5	15.5	15.5	37.709	341	341	0	11.108	By matching			By MS/MS	By MS/MS	By MS/MS	2.9	0	0	6.5	15.5	5.6	2477300	89192
SPCC31H12.04c|rpl1202|III|60S;SPCC16C4.13c|rpl1201|III|60S	SPCC31H12.04c|rpl1202|III|60S;SPCC16C4.13c|rpl1201|III|60S	9;9	9;9	9;9	SPCC31H12.04c|rpl1202|III|60S ribosomal protein L12.1/L12A;SPCC16C4.13c|rpl1201|III|60S ribosomal protein L12.1/L12A	2	9	9	9	7	8	8	9	8	7	7	8	8	9	8	7	7	8	8	9	8	7	60.6	60.6	60.6	17.666	165	165;165	0	81.261	By MS/MS	By MS/MS	By MS/MS	By MS/MS	By MS/MS	By MS/MS	52.1	59.4	59.4	60.6	59.4	52.1	149480000	7063300
SPCC16C4.14c|sfc4|III|transcription	SPCC16C4.14c|sfc4|III|transcription	3	3	3	SPCC16C4.14c|sfc4|III|transcription factor TFIIIC complex subunit Sfc4	1	3	3	3	0	0	0	0	2	1	0	0	0	0	2	1	0	0	0	0	2	1	3.6	3.6	3.6	116.4	1006	1006	0	15.872					By MS/MS	By MS/MS	0	0	0	0	2.1	1.5	0	0
SPCC16C4.18c|taf6|III|histone	SPCC16C4.18c|taf6|III|histone	15	15	15	SPCC16C4.18c|taf6|III|histone H4-like TAF Taf6, SAGA complex subunit	1	15	15	15	0	1	0	14	14	13	0	1	0	14	14	13	0	1	0	14	14	13	41.2	41.2	41.2	50.272	452	452	0	65.461		By matching		By MS/MS	By MS/MS	By MS/MS	0	2.7	0	39.2	33.4	31.4	55084000	0
SPCC16C4.20c|hap2|III|HMG	SPCC16C4.20c|hap2|III|HMG	7	7	7	SPCC16C4.20c|hap2|III|HMG box protein (predicted)	1	7	7	7	0	1	0	6	7	7	0	1	0	6	7	7	0	1	0	6	7	7	57.1	57.1	57.1	9.2535	77	77	0	111.52		By matching		By MS/MS	By MS/MS	By MS/MS	0	23.4	0	55.8	57.1	57.1	278660000	0
SPCC1739.12|ppe1|III|serine/threonine	SPCC1739.12|ppe1|III|serine/threonine	2	2	2	SPCC1739.12|ppe1|III|serine/threonine protein phosphatase Ppe1	1	2	2	2	0	1	0	1	1	0	0	1	0	1	1	0	0	1	0	1	1	0	10.2	10.2	10.2	35.259	305	305	0	5.971		By MS/MS		By MS/MS	By MS/MS		0	5.2	0	4.9	4.9	0	216230	0
SPCC1739.13|ssa2|III|heat	SPCC1739.13|ssa2|III|heat	43	43	23	SPCC1739.13|ssa2|III|heat shock protein Ssa2	1	43	43	23	40	41	42	43	43	41	40	41	42	43	43	41	21	22	22	23	23	21	75.4	75.4	43.7	70.232	647	647	0	323.31	By MS/MS	By MS/MS	By MS/MS	By MS/MS	By MS/MS	By MS/MS	65.1	71.3	71.3	75.4	75.4	71.3	2887200000	145740000
SPCC1795.04c|pre10|III|20S	SPCC1795.04c|pre10|III|20S	2	2	2	SPCC1795.04c|pre10|III|20S proteasome complex subunit alpha 7, Pre10 (predicted)	1	2	2	2	0	0	1	2	2	0	0	0	1	2	2	0	0	0	1	2	2	0	13	13	13	28.031	253	253	0	14.468			By matching	By MS/MS	By MS/MS		0	0	7.1	13	13	0	1726900	0
SPCC1795.05c|ura6|III|uridylate	SPCC1795.05c|ura6|III|uridylate	1	1	1	SPCC1795.05c|ura6|III|uridylate kinase Ura6 (predicted)	1	1	1	1	1	1	1	0	0	0	1	1	1	0	0	0	1	1	1	0	0	0	9.9	9.9	9.9	21.716	191	191	0	7.7601	By MS/MS	By MS/MS	By MS/MS				9.9	9.9	9.9	0	0	0	419480	0
SPCC1795.08c|vid21|III|NuA4	SPCC1795.08c|vid21|III|NuA4	21	21	21	SPCC1795.08c|vid21|III|NuA4 histone acetyltransferase complex subunit Vid21	1	21	21	21	0	0	0	16	18	17	0	0	0	16	18	17	0	0	0	16	18	17	30.9	30.9	30.9	113.5	994	994	0	76.305				By MS/MS	By MS/MS	By MS/MS	0	0	0	24.3	24.7	23	53349000	0
SPCC1795.11|sum3|III|translation	SPCC1795.11|sum3|III|translation	21	20	20	SPCC1795.11|sum3|III|translation initiation RNA helicase Sum3	1	21	20	20	9	18	11	20	21	15	8	17	10	19	20	14	8	17	10	19	20	14	53	51.3	51.3	69.758	636	636	0	113.99	By MS/MS	By MS/MS	By MS/MS	By MS/MS	By MS/MS	By MS/MS	20.1	44.5	27.4	50.2	53	33.5	92866000	3970700
SPCC18.07|rpc53|III|DNA-directed	SPCC18.07|rpc53|III|DNA-directed	2	2	2	SPCC18.07|rpc53|III|DNA-directed RNA polymerase III complex subunit Rpc53 (predicted)	1	2	2	2	0	0	0	1	2	1	0	0	0	1	2	1	0	0	0	1	2	1	14.2	14.2	14.2	36.871	330	330	0	20.478				By MS/MS	By MS/MS	By matching	0	0	0	6.1	14.2	6.1	2894700	0
SPCC18.08|SPCC18.08|III|mitochondrial	SPCC18.08|SPCC18.08|III|mitochondrial	1	1	1	SPCC18.08|SPCC18.08|III|mitochondrial lysine-tRNA ligase (predicted)	1	1	1	1	0	0	0	1	1	0	0	0	0	1	1	0	0	0	0	1	1	0	3	3	3	60.285	531	531	1	-2				By matching	By MS/MS		0	0	0	3	3	0	487800	0
SPCC18.11c|sdc1|III|Dpy-30	SPCC18.11c|sdc1|III|Dpy-30	1	1	1	SPCC18.11c|sdc1|III|Dpy-30 domain protein Sdc1	1	1	1	1	0	0	0	1	1	0	0	0	0	1	1	0	0	0	0	1	1	0	21.1	21.1	21.1	11.856	109	109	0.0089744	2.2118				By matching	By MS/MS		0	0	0	21.1	21.1	0	626520	0
SPCC18.14c|rpp0|III|60S	SPCC18.14c|rpp0|III|60S	10	10	10	SPCC18.14c|rpp0|III|60S acidic ribosomal protein Rpp0 (predicted)	1	10	10	10	5	5	7	8	10	7	5	5	7	8	10	7	5	5	7	8	10	7	45.5	45.5	45.5	33.565	312	312	0	93.389	By MS/MS	By MS/MS	By MS/MS	By MS/MS	By MS/MS	By MS/MS	18.3	22.1	36.9	36.9	45.5	36.2	88760000	3485000
SPCC1827.01c|utp25|III|U3	SPCC1827.01c|utp25|III|U3	3	3	3	SPCC1827.01c|utp25|III|U3 associated protein Utp25 (predicted)	1	3	3	3	1	1	1	3	1	1	1	1	1	3	1	1	1	1	1	3	1	1	6.1	6.1	6.1	75.651	652	652	0	4.9035	By matching	By matching	By matching	By MS/MS	By MS/MS	By MS/MS	2.6	2.6	2.6	6.1	2	2	10769000	2381300
SPCC1827.03c|SPCC1827.03c|III|acetyl-CoA	SPCC1827.03c|SPCC1827.03c|III|acetyl-CoA	9	9	9	SPCC1827.03c|SPCC1827.03c|III|acetyl-CoA ligase (predicted)	1	9	9	9	3	5	4	9	9	8	3	5	4	9	9	8	3	5	4	9	9	8	24	24	24	56.274	512	512	0	42.873	By MS/MS	By MS/MS	By MS/MS	By MS/MS	By MS/MS	By MS/MS	9.6	13.7	12.1	24	24	21.5	36936000	1404500
SPCC1827.06c|SPCC1827.06c|III|aspartate	SPCC1827.06c|SPCC1827.06c|III|aspartate	2	2	2	SPCC1827.06c|SPCC1827.06c|III|aspartate semialdehyde dehydrogenase (predicted)	1	2	2	2	0	0	2	0	0	0	0	0	2	0	0	0	0	0	2	0	0	0	7	7	7	38.55	357	357	0.0040053	2.718			By MS/MS				0	0	7	0	0	0	0	0
SPCC1840.02c|bgs4|III|1,3-beta-glucan	SPCC1840.02c|bgs4|III|1,3-beta-glucan	3	3	3	SPCC1840.02c|bgs4|III|1,3-beta-glucan synthase subunit Bgs4	1	3	3	3	0	0	0	1	1	1	0	0	0	1	1	1	0	0	0	1	1	1	2.9	2.9	2.9	225.18	1955	1955	0	3.4581				By MS/MS	By MS/MS	By MS/MS	0	0	0	1.3	0.9	0.7	213470	0
SPCC1840.09|coq11|III|ubiquinone	SPCC1840.09|coq11|III|ubiquinone	1	1	1	SPCC1840.09|coq11|III|ubiquinone biosynthesis protein Coq11	1	1	1	1	0	1	0	0	0	1	0	1	0	0	0	1	0	1	0	0	0	1	5.1	5.1	5.1	29.919	276	276	0.001385	3.007		By MS/MS				By MS/MS	0	5.1	0	0	0	5.1	459330	0
SPCC188.06c|srp54|III|signal	SPCC188.06c|srp54|III|signal	2	2	2	SPCC188.06c|srp54|III|signal recognition particle subunit Srp54	1	2	2	2	0	0	0	1	2	1	0	0	0	1	2	1	0	0	0	1	2	1	5.9	5.9	5.9	56.697	522	522	0	4.8873				By MS/MS	By MS/MS	By MS/MS	0	0	0	2.7	5.9	3.3	522310	0
SPCC18B5.01c|bfr1|III|brefeldin	SPCC18B5.01c|bfr1|III|brefeldin	3	3	3	SPCC18B5.01c|bfr1|III|brefeldin A transmembrane transporter Bfr1	1	3	3	3	1	3	1	0	0	0	1	3	1	0	0	0	1	3	1	0	0	0	2.1	2.1	2.1	171.75	1530	1530	0	3.6864	By MS/MS	By MS/MS	By MS/MS				0.7	2.1	1	0	0	0	600190	169400
SPCC18B5.03|wee1|III|M	SPCC18B5.03|wee1|III|M	3	3	3	SPCC18B5.03|wee1|III|M phase inhibitor protein kinase Wee1	1	3	3	3	0	0	1	3	2	3	0	0	1	3	2	3	0	0	1	3	2	3	5.4	5.4	5.4	96.26	877	877	0	8.1406			By matching	By MS/MS	By MS/MS	By MS/MS	0	0	3.2	5.4	4.2	5.4	15677000	0
SPCC1902.01|gaf1|III|transcription	SPCC1902.01|gaf1|III|transcription	2	2	2	SPCC1902.01|gaf1|III|transcription factor Gaf1	1	2	2	2	0	0	0	2	2	2	0	0	0	2	2	2	0	0	0	2	2	2	3.7	3.7	3.7	91.776	855	855	0	10.27				By matching	By MS/MS	By MS/MS	0	0	0	3.7	3.7	3.7	2502500	0
SPCC1906.01|mpg1|III|mannose-1-phosphate	SPCC1906.01|mpg1|III|mannose-1-phosphate	11	11	11	SPCC1906.01|mpg1|III|mannose-1-phosphate guanyltransferase Mpg1	1	11	11	11	5	6	6	9	11	10	5	6	6	9	11	10	5	6	6	9	11	10	47.1	47.1	47.1	39.718	363	363	0	60.687	By MS/MS	By MS/MS	By MS/MS	By MS/MS	By MS/MS	By MS/MS	19	23.1	23.1	35	47.1	42.1	68235000	2718400
SPCC1919.09|tif6|III|translation	SPCC1919.09|tif6|III|translation	2	2	2	SPCC1919.09|tif6|III|translation initiation factor-like ribosome biogenesis protein	1	2	2	2	0	1	0	1	2	2	0	1	0	1	2	2	0	1	0	1	2	2	15.2	15.2	15.2	26.232	244	244	0.0053262	2.6676		By matching		By matching	By MS/MS	By MS/MS	0	9.8	0	9.8	15.2	15.2	4487800	0
SPCC1919.14c|bdp1|III|transcription	SPCC1919.14c|bdp1|III|transcription	10	10	10	SPCC1919.14c|bdp1|III|transcription factor TFIIIB complex subunit Bdp1 (predicted)	1	10	10	10	0	0	0	8	10	7	0	0	0	8	10	7	0	0	0	8	10	7	22.3	22.3	22.3	59.082	520	520	0	32.611				By MS/MS	By MS/MS	By MS/MS	0	0	0	19.2	22.3	16	22035000	0
SPCC23B6.04c|SPCC23B6.04c|III|sec14	SPCC23B6.04c|SPCC23B6.04c|III|sec14	3	3	3	SPCC23B6.04c|SPCC23B6.04c|III|sec14 cytosolic factor family, glycerophospholipid-transfer protein (predicted)	1	3	3	3	1	1	1	2	3	2	1	1	1	2	3	2	1	1	1	2	3	2	4	4	4	110.72	1008	1008	0	6.5774	By MS/MS	By MS/MS	By matching	By matching	By MS/MS	By MS/MS	0.7	1.6	0.7	2.4	4	2.4	13824000	2042700
SPCC24B10.08c|ada2|III|SAGA	SPCC24B10.08c|ada2|III|SAGA	3	3	3	SPCC24B10.08c|ada2|III|SAGA complex subunit Ada2	1	3	3	3	0	0	0	3	2	3	0	0	0	3	2	3	0	0	0	3	2	3	7.8	7.8	7.8	50.477	437	437	0	4.9245				By MS/MS	By MS/MS	By MS/MS	0	0	0	7.8	4.8	7.8	4219100	0
SPCC24B10.09|rps1702|III|40S	SPCC24B10.09|rps1702|III|40S	9	9	5	SPCC24B10.09|rps1702|III|40S ribosomal protein S17 (predicted)	1	9	9	5	9	8	8	8	9	9	9	8	8	8	9	9	5	4	5	4	5	5	54.5	54.5	31.1	15.534	132	132	0	20.429	By MS/MS	By MS/MS	By MS/MS	By MS/MS	By MS/MS	By MS/MS	54.5	54.5	46.2	54.5	54.5	54.5	132050000	11719000
SPCC24B10.12|cgi121|III|EKC/KEOPS	SPCC24B10.12|cgi121|III|EKC/KEOPS	1	1	1	SPCC24B10.12|cgi121|III|EKC/KEOPS complex subunit Cgi121 (predicted)	1	1	1	1	1	1	1	1	1	1	1	1	1	1	1	1	1	1	1	1	1	1	4.6	4.6	4.6	20.05	174	174	1	-2	By matching	By matching	By MS/MS	By matching	By matching	By matching	4.6	4.6	4.6	4.6	4.6	4.6	22662000	2184600
SPCC24B10.21|tpi1|III|triosephosphate	SPCC24B10.21|tpi1|III|triosephosphate	7	7	7	SPCC24B10.21|tpi1|III|triosephosphate isomerase	1	7	7	7	3	1	7	3	3	2	3	1	7	3	3	2	3	1	7	3	3	2	37.3	37.3	37.3	27.227	249	249	0	38.107	By matching	By matching	By MS/MS	By matching	By matching	By matching	14.5	6	37.3	14.9	14.5	8.4	20957000	895570
SPCC24B10.22|pog1|III|mitochondrial	SPCC24B10.22|pog1|III|mitochondrial	2	2	2	SPCC24B10.22|pog1|III|mitochondrial DNA polymerase gamma	1	2	2	2	0	0	0	1	1	2	0	0	0	1	1	2	0	0	0	1	1	2	2.5	2.5	2.5	116.04	1018	1018	0	3.8138				By MS/MS	By matching	By MS/MS	0	0	0	1.5	1	2.5	17950000	0
SPCC285.08|ret2|III|coatomer	SPCC285.08|ret2|III|coatomer	2	2	2	SPCC285.08|ret2|III|coatomer delta subunit Ret2 (predicted)	1	2	2	2	0	0	0	0	2	0	0	0	0	0	2	0	0	0	0	0	2	0	11.2	11.2	11.2	27.097	240	240	0	5.8477					By MS/MS		0	0	0	0	11.2	0	741790	0
SPCC285.13c|nup60|III|nucleoporin	SPCC285.13c|nup60|III|nucleoporin	1	1	1	SPCC285.13c|nup60|III|nucleoporin Nup60	1	1	1	1	1	1	1	1	1	1	1	1	1	1	1	1	1	1	1	1	1	1	1	1	1	80.252	736	736	1	-2	By matching	By MS/MS	By matching	By matching	By matching	By MS/MS	1	1	1	1	1	1	5051500	145130
SPCC285.17|spp27|III|RNA	SPCC285.17|spp27|III|RNA	9	9	9	SPCC285.17|spp27|III|RNA polymerase I upstream activation factor complex subunit Spp27	1	9	9	9	0	0	0	8	8	8	0	0	0	8	8	8	0	0	0	8	8	8	37.8	37.8	37.8	26.651	233	233	0	26.955				By MS/MS	By MS/MS	By MS/MS	0	0	0	33	32.6	33.9	29754000	0
SPCC290.02|rpc34|III|DNA-directed	SPCC290.02|rpc34|III|DNA-directed	1	1	1	SPCC290.02|rpc34|III|DNA-directed RNA polymerase III complex subunit Rpc34 (predicted)	1	1	1	1	0	0	0	1	1	1	0	0	0	1	1	1	0	0	0	1	1	1	9.3	9.3	9.3	33.95	301	301	0	3.6491				By MS/MS	By MS/MS	By matching	0	0	0	9.3	9.3	9.3	2268000	0
SPCC31H12.03c|SPCC31H12.03c|III|RNA	SPCC31H12.03c|SPCC31H12.03c|III|RNA	1	1	1	SPCC31H12.03c|SPCC31H12.03c|III|RNA binding protein (predicted)	1	1	1	1	0	0	0	0	1	0	0	0	0	0	1	0	0	0	0	0	1	0	5.3	5.3	5.3	26.781	245	245	0	3.9688					By MS/MS		0	0	0	0	5.3	0	1769000	0
SPCC320.03|SPCC320.03|III|transcription	SPCC320.03|SPCC320.03|III|transcription	4	4	4	SPCC320.03|SPCC320.03|III|transcription factor (predicted)	1	4	4	4	0	0	0	4	4	4	0	0	0	4	4	4	0	0	0	4	4	4	8.1	8.1	8.1	95.111	867	867	0	7.0156				By MS/MS	By MS/MS	By MS/MS	0	0	0	8.1	8.1	8.1	4870500	0
SPCC330.06c|pmp20|III|thioredoxin	SPCC330.06c|pmp20|III|thioredoxin	4	4	4	SPCC330.06c|pmp20|III|thioredoxin peroxidase Pmp20	1	4	4	4	0	0	3	1	1	1	0	0	3	1	1	1	0	0	3	1	1	1	50	50	50	16.675	156	156	0	8.4543			By MS/MS	By matching	By MS/MS	By matching	0	0	39.1	10.3	10.9	16.7	1228900	0
SPCC330.09|enp2|III|rRNA	SPCC330.09|enp2|III|rRNA	1	1	1	SPCC330.09|enp2|III|rRNA processing protein Enp2 (predicted)	1	1	1	1	0	0	0	1	1	0	0	0	0	1	1	0	0	0	0	1	1	0	2.4	2.4	2.4	72.238	634	634	0.010217	2.1875				By MS/MS	By MS/MS		0	0	0	2.4	2.4	0	604760	0
SPCC330.13|rpc37|III|DNA-directed	SPCC330.13|rpc37|III|DNA-directed	10	10	10	SPCC330.13|rpc37|III|DNA-directed RNA polymerase III complex subunit Rpc37 (predicted)	1	10	10	10	2	1	1	6	9	8	2	1	1	6	9	8	2	1	1	6	9	8	50.4	50.4	50.4	27.385	242	242	0	41.85	By MS/MS	By matching	By matching	By MS/MS	By MS/MS	By MS/MS	7.9	2.9	2.9	29.3	45	42.6	47098000	780230
SPCC364.03|rpl1702|III|60S	SPCC364.03|rpl1702|III|60S	10	10	3	SPCC364.03|rpl1702|III|60S ribosomal protein L17 (predicted)	1	10	10	3	7	6	7	10	10	10	7	6	7	10	10	10	2	1	2	3	3	3	52.9	52.9	17.1	20.827	187	187	0	26.402	By MS/MS	By MS/MS	By MS/MS	By MS/MS	By MS/MS	By MS/MS	33.2	27.8	33.2	52.9	52.9	52.9	113620000	5710100
SPCC364.06|nap1|III|nucleosome	SPCC364.06|nap1|III|nucleosome	12	12	12	SPCC364.06|nap1|III|nucleosome assembly protein Nap1	1	12	12	12	7	11	9	11	12	8	7	11	9	11	12	8	7	11	9	11	12	8	42.2	42.2	42.2	44.347	393	393	0	113.99	By MS/MS	By MS/MS	By MS/MS	By MS/MS	By MS/MS	By MS/MS	23.2	39.7	34.4	36.1	42.2	32.1	85629000	5146600
SPCC364.07|ser3|III|D-3	SPCC364.07|ser3|III|D-3	2	2	2	SPCC364.07|ser3|III|D-3 phosphoglycerate dehydrogenase Ser3 (predicted)	1	2	2	2	0	0	2	1	1	1	0	0	2	1	1	1	0	0	2	1	1	1	5.8	5.8	5.8	50.882	466	466	0	3.3741			By MS/MS	By MS/MS	By matching	By MS/MS	0	0	5.8	3	3	3	1511100	0
SPCC417.08|tef3|III|translation	SPCC417.08|tef3|III|translation	44	44	44	SPCC417.08|tef3|III|translation elongation factor eEF3	1	44	44	44	26	27	29	41	40	34	26	27	29	41	40	34	26	27	29	41	40	34	52.6	52.6	52.6	115.8	1047	1047	0	323.31	By MS/MS	By MS/MS	By MS/MS	By MS/MS	By MS/MS	By MS/MS	33.2	38.5	36.7	51.4	50.7	44.7	447440000	21181000
SPCC417.09c|SPCC417.09c|III|transcription	SPCC417.09c|SPCC417.09c|III|transcription	1	1	1	SPCC417.09c|SPCC417.09c|III|transcription factor (predicted)	1	1	1	1	1	1	1	1	1	1	1	1	1	1	1	1	1	1	1	1	1	1	1.6	1.6	1.6	87.387	767	767	1	-2	By MS/MS	By matching	By matching	By matching	By matching	By matching	1.6	1.6	1.6	1.6	1.6	1.6	131360000	9483300
SPCC4B3.17|cbp3|III|ubiquinol	SPCC4B3.17|cbp3|III|ubiquinol	3	3	3	SPCC4B3.17|cbp3|III|ubiquinol cytochrome-c reductase assembly protein Cbp3 (predicted)	1	3	3	3	3	3	2	0	1	0	3	3	2	0	1	0	3	3	2	0	1	0	12.4	12.4	12.4	32.972	283	283	0	4.3174	By matching	By MS/MS	By MS/MS		By MS/MS		12.4	12.4	7.8	0	3.5	0	5176900	1804000
SPCC548.05c|dbl5|III|ubiquitin-protein	SPCC548.05c|dbl5|III|ubiquitin-protein	5	5	5	SPCC548.05c|dbl5|III|ubiquitin-protein ligase E3 Dbl5	1	5	5	5	0	0	0	3	3	3	0	0	0	3	3	3	0	0	0	3	3	3	12.2	12.2	12.2	52.714	468	468	0	8.5749				By MS/MS	By MS/MS	By MS/MS	0	0	0	7.9	8.3	7.5	5649800	0
SPCC550.12|arp6|III|actin-like	SPCC550.12|arp6|III|actin-like	2	2	2	SPCC550.12|arp6|III|actin-like protein Arp6	1	2	2	2	0	0	0	2	2	2	0	0	0	2	2	2	0	0	0	2	2	2	6.2	6.2	6.2	45.881	401	401	0	4.4296				By MS/MS	By MS/MS	By MS/MS	0	0	0	6.2	6.2	6.2	3822500	0
SPCC550.14|vgl1|III|vigilin	SPCC550.14|vgl1|III|vigilin	10	10	10	SPCC550.14|vgl1|III|vigilin (predicted)	1	10	10	10	0	2	3	9	7	7	0	2	3	9	7	7	0	2	3	9	7	7	10.8	10.8	10.8	142.61	1291	1291	0	27.322		By matching	By matching	By MS/MS	By MS/MS	By MS/MS	0	2.2	3.5	9.4	7.8	8.1	8751900	0
SPCC550.15c|SPCC550.15c|III|ribosome	SPCC550.15c|SPCC550.15c|III|ribosome	2	2	2	SPCC550.15c|SPCC550.15c|III|ribosome biogenesis protein (predicted)	1	2	2	2	0	0	0	1	2	0	0	0	0	1	2	0	0	0	0	1	2	0	7.3	7.3	7.3	52.25	463	463	0	4.0223				By MS/MS	By MS/MS		0	0	0	4.1	7.3	0	893810	0
SPCC576.03c|tpx1|III|thioredoxin	SPCC576.03c|tpx1|III|thioredoxin	11	11	11	SPCC576.03c|tpx1|III|thioredoxin peroxidase Tpx1	1	11	11	11	8	9	10	7	9	7	8	9	10	7	9	7	8	9	10	7	9	7	62	62	62	21.191	192	192	0	31.596	By MS/MS	By MS/MS	By MS/MS	By MS/MS	By MS/MS	By MS/MS	53.1	43.2	61.5	41.1	59.4	36.5	41778000	4400600
SPCC576.08c|rps2|III|40S	SPCC576.08c|rps2|III|40S	10	10	10	SPCC576.08c|rps2|III|40S ribosomal protein S2 (predicted)	1	10	10	10	9	9	9	9	10	9	9	9	9	9	10	9	9	9	9	9	10	9	41.5	41.5	41.5	27.637	253	253	0	52.495	By MS/MS	By MS/MS	By MS/MS	By MS/MS	By MS/MS	By MS/MS	36.4	38.7	38.7	38.7	41.5	38.7	155050000	8071800
SPCC576.09|rps20|III|40S	SPCC576.09|rps20|III|40S	5	5	5	SPCC576.09|rps20|III|40S ribosomal protein S20 (predicted)	1	5	5	5	4	4	4	4	4	5	4	4	4	4	4	5	4	4	4	4	4	5	34.7	34.7	34.7	13.544	118	118	0	15.638	By MS/MS	By MS/MS	By MS/MS	By MS/MS	By MS/MS	By MS/MS	32.2	32.2	32.2	32.2	32.2	34.7	346600000	34871000
SPCC576.10c|rpt3|III|19S;SPBC56F2.07c|SPBC56F2.07c|II|ribosome	SPCC576.10c|rpt3|III|19S	10;1	10;1	9;0	SPCC576.10c|rpt3|III|19S proteasome regulatory subunit Rpt3 (predicted)	2	10	10	9	2	3	5	9	10	10	2	3	5	9	10	10	1	2	4	9	9	9	32.9	32.9	29.8	43.552	389	389;809	0	65.155	By matching	By MS/MS	By MS/MS	By MS/MS	By MS/MS	By MS/MS	6.4	9.8	17.7	29.8	32.9	32.9	42589000	895840
SPCC576.11|rpl15|III|60S	SPCC576.11|rpl15|III|60S	8	8	1	SPCC576.11|rpl15|III|60S ribosomal protein L15 (predicted)	1	8	8	1	3	4	6	4	5	7	3	4	6	4	5	7	0	0	0	0	0	1	40.3	40.3	6	23.806	201	201	0	33.482	By matching	By MS/MS	By MS/MS	By MS/MS	By MS/MS	By MS/MS	15.4	21.4	34.3	21.4	24.4	40.3	51825000	1173300
SPCC584.01c|met10|III|sulfite	SPCC584.01c|met10|III|sulfite	27	27	27	SPCC584.01c|met10|III|sulfite reductase NADPH flavoprotein subunit (predicted)	1	27	27	27	4	6	5	22	21	21	4	6	5	22	21	21	4	6	5	22	21	21	32.1	32.1	32.1	111.35	1006	1006	0	125.74	By matching	By MS/MS	By matching	By MS/MS	By MS/MS	By MS/MS	5.3	7.5	6.1	27.1	22.8	26.2	65419000	715120
SPCC584.04|sup35|III|translation	SPCC584.04|sup35|III|translation	15	15	15	SPCC584.04|sup35|III|translation release factor class II eRF3	1	15	15	15	0	3	0	11	15	7	0	3	0	11	15	7	0	3	0	11	15	7	26.7	26.7	26.7	72.555	662	662	0	65.191		By matching		By MS/MS	By MS/MS	By MS/MS	0	6.5	0	21.3	26.7	16.2	22270000	0
SPCC594.01|SPCC594.01|III|DUF1769	SPCC594.01|SPCC594.01|III|DUF1769	1	1	1	SPCC594.01|SPCC594.01|III|DUF1769 family protein	1	1	1	1	1	0	0	0	1	1	1	0	0	0	1	1	1	0	0	0	1	1	1.8	1.8	1.8	88.748	791	791	0.0026882	2.788	By MS/MS				By MS/MS	By matching	1.8	0	0	0	1.8	1.8	3660200	2731500
SPCC5E4.03c|taf5|III|SAGA	SPCC5E4.03c|taf5|III|SAGA	13	13	13	SPCC5E4.03c|taf5|III|SAGA complex subunit/TATA-binding protein associated factor/transcription factor TFIID complex subunit Taf5	1	13	13	13	0	0	0	13	13	13	0	0	0	13	13	13	0	0	0	13	13	13	25.7	25.7	25.7	72.38	643	643	0	49.292				By MS/MS	By MS/MS	By MS/MS	0	0	0	25.7	25.7	25.7	49567000	0
SPCC5E4.07|rpl2802|III|60S	SPCC5E4.07|rpl2802|III|60S	8	8	3	SPCC5E4.07|rpl2802|III|60S ribosomal protein L27/L28	1	8	8	3	7	8	7	8	8	7	7	8	7	8	8	7	2	3	2	3	3	2	50	50	15.5	16.653	148	148	0	22.114	By MS/MS	By MS/MS	By MS/MS	By MS/MS	By MS/MS	By MS/MS	43.2	50	43.2	50	50	43.2	186460000	10664000
SPCC61.02|spt3|III|SAGA	SPCC61.02|spt3|III|SAGA	1	1	1	SPCC61.02|spt3|III|SAGA complex subunit Spt3	1	1	1	1	0	0	0	1	1	1	0	0	0	1	1	1	0	0	0	1	1	1	3.9	3.9	3.9	35.632	307	307	0.0077922	2.466				By matching	By MS/MS	By MS/MS	0	0	0	3.9	3.9	3.9	2580800	0
SPCC613.05c|rpl35|III|60S	SPCC613.05c|rpl35|III|60S	5	5	5	SPCC613.05c|rpl35|III|60S ribosomal protein L35	1	5	5	5	5	4	4	4	5	5	5	4	4	4	5	5	5	4	4	4	5	5	28.7	28.7	28.7	14.302	122	122	0	18.454	By MS/MS	By MS/MS	By MS/MS	By MS/MS	By MS/MS	By MS/MS	28.7	28.7	28.7	28.7	28.7	28.7	220920000	21603000
SPCC613.08|SPCC613.08|III|CDK	SPCC613.08|SPCC613.08|III|CDK	1	1	1	SPCC613.08|SPCC613.08|III|CDK regulator, involved in ribosome export (predicted)	1	1	1	1	0	0	1	1	1	0	0	0	1	1	1	0	0	0	1	1	1	0	6	6	6	32.368	282	282	0	3.2195			By MS/MS	By matching	By MS/MS		0	0	6	6	6	0	592370	0
SPCC622.08c|hta1|III|histone;SPAC19G12.06c|hta2|I|histone	SPCC622.08c|hta1|III|histone;SPAC19G12.06c|hta2|I|histone	8;7	8;7	7;6	SPCC622.08c|hta1|III|histone H2A alpha;SPAC19G12.06c|hta2|I|histone H2A beta	2	8	8	7	5	5	4	7	7	8	5	5	4	7	7	8	5	5	4	6	6	7	46.2	46.2	46.2	13.878	132	132;131	0	88.858	By MS/MS	By MS/MS	By MS/MS	By MS/MS	By MS/MS	By MS/MS	40.9	40.9	35.6	46.2	46.2	46.2	9717400000	23277000
SPCC622.09|htb1|III|histone	SPCC622.09|htb1|III|histone	11	11	11	SPCC622.09|htb1|III|histone H2B Htb1	1	11	11	11	8	9	7	11	11	11	8	9	7	11	11	11	8	9	7	11	11	11	74.6	74.6	74.6	13.819	126	126	0	322.35	By MS/MS	By MS/MS	By MS/MS	By MS/MS	By MS/MS	By MS/MS	55.6	61.1	54	74.6	74.6	74.6	19047000000	25563000
SPCC622.12c|gdh1|III|NADP-specific	SPCC622.12c|gdh1|III|NADP-specific	2	2	2	SPCC622.12c|gdh1|III|NADP-specific glutamate dehydrogenase Gdh1 (predicted)	1	2	2	2	1	1	2	1	1	1	1	1	2	1	1	1	1	1	2	1	1	1	5.8	5.8	5.8	48.789	451	451	0	5.7139	By MS/MS	By MS/MS	By MS/MS	By MS/MS	By matching	By MS/MS	3.5	3.5	5.8	3.5	3.5	3.5	1373700	0
SPCC622.15c|SPCC622.15c|III|Schizosaccharomyces	SPCC622.15c|SPCC622.15c|III|Schizosaccharomyces	4	4	4	SPCC622.15c|SPCC622.15c|III|Schizosaccharomyces specific protein	1	4	4	4	3	3	4	1	3	2	3	3	4	1	3	2	3	3	4	1	3	2	10.8	10.8	10.8	61.801	557	557	0	6.4466	By MS/MS	By MS/MS	By MS/MS	By matching	By MS/MS	By matching	7.9	7.9	10.8	2.5	7.9	6.5	10749000	2632600
SPCC622.18|rpl6|III|60S	SPCC622.18|rpl6|III|60S	9	9	9	SPCC622.18|rpl6|III|60S ribosomal protein L6 (predicted)	1	9	9	9	8	9	8	9	9	9	8	9	8	9	9	9	8	9	8	9	9	9	45.6	45.6	45.6	21.248	195	195	0	48.425	By MS/MS	By MS/MS	By MS/MS	By MS/MS	By MS/MS	By MS/MS	40	45.6	42.1	45.6	45.6	45.6	228590000	15823000
SPCC63.14|eis1|III|eisosome	SPCC63.14|eis1|III|eisosome	3	3	3	SPCC63.14|eis1|III|eisosome assembly protein eis1	1	3	3	3	1	2	0	2	2	2	1	2	0	2	2	2	1	2	0	2	2	2	4.7	4.7	4.7	131.06	1184	1184	0	6.778	By matching	By MS/MS		By matching	By MS/MS	By MS/MS	1	3.4	0	3.4	3.7	3.4	2790900	404760
SPCC645.14c|sti1|III|chaperone	SPCC645.14c|sti1|III|chaperone	3	3	3	SPCC645.14c|sti1|III|chaperone activator Sti1 (predicted)	1	3	3	3	0	0	2	1	0	0	0	0	2	1	0	0	0	0	2	1	0	0	8	8	8	65.544	591	591	0	3.187			By MS/MS	By MS/MS			0	0	4.7	3.2	0	0	0	0
SPCC663.01c|ekc1|III|protein	SPCC663.01c|ekc1|III|protein	1	1	1	SPCC663.01c|ekc1|III|protein phosphatase regulatory subunit Ekc1 (predicted)	1	1	1	1	0	0	0	0	1	0	0	0	0	0	1	0	0	0	0	0	1	0	2.1	2.1	2.1	94.966	838	838	0	3.9645					By MS/MS		0	0	0	0	2.1	0	242830	0
SPCC663.04|rpl39|III|60S	SPCC663.04|rpl39|III|60S	3	3	3	SPCC663.04|rpl39|III|60S ribosomal protein L39	1	3	3	3	2	2	2	2	2	3	2	2	2	2	2	3	2	2	2	2	2	3	58.8	58.8	58.8	6.3084	51	51	0	12.166	By MS/MS	By MS/MS	By MS/MS	By MS/MS	By MS/MS	By MS/MS	39.2	39.2	39.2	39.2	39.2	58.8	201520000	27558000
SPCC736.15|pil1|III|eisosome	SPCC736.15|pil1|III|eisosome	3	3	3	SPCC736.15|pil1|III|eisosome BAR domain protein Pil1	1	3	3	3	2	1	2	2	3	1	2	1	2	2	3	1	2	1	2	2	3	1	10.3	10.3	10.3	39.805	351	351	0	5.3046	By MS/MS	By MS/MS	By MS/MS	By MS/MS	By MS/MS	By MS/MS	5.4	2.8	5.4	5.4	10.3	2.8	7344100	357860
SPCC74.05|rpl2702|III|60S	SPCC74.05|rpl2702|III|60S	8	4	4	SPCC74.05|rpl2702|III|60S ribosomal protein L27 (predicted)	1	8	4	4	8	8	8	8	7	7	4	4	4	4	4	4	4	4	4	4	4	4	52.2	27.9	27.9	15.305	136	136	0	13.25	By MS/MS	By MS/MS	By MS/MS	By MS/MS	By MS/MS	By MS/MS	52.2	52.2	52.2	52.2	52.2	52.2	150550000	15996000
SPCC74.09|mug24|III|RNA-binding	SPCC74.09|mug24|III|RNA-binding	1	1	1	SPCC74.09|mug24|III|RNA-binding protein, rrm type	1	1	1	1	0	0	0	0	0	1	0	0	0	0	0	1	0	0	0	0	0	1	2.6	2.6	2.6	73.88	654	654	1	-2						By MS/MS	0	0	0	0	0	2.6	2037900	0
SPCC757.09c|rnc1|III|RNA-binding	SPCC757.09c|rnc1|III|RNA-binding	4	4	4	SPCC757.09c|rnc1|III|RNA-binding protein that suppresses calcineurin deletion Rnc1	1	4	4	4	1	1	2	2	3	4	1	1	2	2	3	4	1	1	2	2	3	4	13.8	13.8	13.8	43.377	398	398	0	5.3964	By matching	By matching	By matching	By MS/MS	By MS/MS	By MS/MS	3.5	3.3	7.3	7.3	10.3	13.8	10170000	434240
SPCC777.09c|arg1|III|acetylornithine	SPCC777.09c|arg1|III|acetylornithine	3	3	3	SPCC777.09c|arg1|III|acetylornithine aminotransferase	1	3	3	3	0	1	1	0	1	0	0	1	1	0	1	0	0	1	1	0	1	0	9.3	9.3	9.3	47.509	441	441	0	6.0099		By MS/MS	By MS/MS		By MS/MS		0	3.6	2	0	3.6	0	0	0
SPCC794.09c|tef101|III|translation	SPCC794.09c|tef101|III|translation	26	1	1	SPCC794.09c|tef101|III|translation elongation factor EF-1 alpha Ef1a-a	1	26	1	1	23	26	25	25	25	24	0	1	1	0	1	1	0	1	1	0	1	1	63	6.3	6.3	49.66	460	460	0	4.7597	By matching	By matching	By matching	By matching	By MS/MS	By MS/MS	55	63	63	56.7	61.1	61.1	2232000	0
SPCC794.12c|mae2|III|malic;SPAC750.08c|SPAC750.08c|I|NAD-dependent	SPCC794.12c|mae2|III|malic	13;2	13;2	13;2	SPCC794.12c|mae2|III|malic enzyme, malate dehydrogenase (oxaloacetate decarboxylating), Mae2	2	13	13	13	3	5	12	7	12	10	3	5	12	7	12	10	3	5	12	7	12	10	28	28	28	62.534	565	565;228	0	44.471	By MS/MS	By MS/MS	By MS/MS	By MS/MS	By MS/MS	By MS/MS	5.5	8.3	26.4	13.1	24.6	20.7	29825000	833580
SPCC825.01|SPCC825.01|III|ATPase,	SPCC825.01|SPCC825.01|III|ATPase,	18	18	18	SPCC825.01|SPCC825.01|III|ATPase, involved in cytoplasmic translational initiation (predicted)	1	18	18	18	14	14	14	9	6	4	14	14	14	9	6	4	14	14	14	9	6	4	31.1	31.1	31.1	92.689	822	822	0	62.788	By MS/MS	By MS/MS	By MS/MS	By MS/MS	By MS/MS	By MS/MS	23.6	25.1	24.7	16.8	10.6	6.4	41672000	10068000
SPCC825.05c|pwi1|III|splicing	SPCC825.05c|pwi1|III|splicing	2	2	2	SPCC825.05c|pwi1|III|splicing coactivator SRRM1 (predicted)	1	2	2	2	0	1	0	1	2	1	0	1	0	1	2	1	0	1	0	1	2	1	5.3	5.3	5.3	35.631	301	301	0	6.4186		By matching		By MS/MS	By MS/MS	By MS/MS	0	5.3	0	5	5.3	5	2775900	0
SPCC830.05c|epl1|III|NuA4	SPCC830.05c|epl1|III|NuA4	8	8	8	SPCC830.05c|epl1|III|NuA4 histone acetyltransferase complex Epl1	1	8	8	8	0	0	0	5	7	8	0	0	0	5	7	8	0	0	0	5	7	8	20.6	20.6	20.6	64.627	557	557	0	22.509				By MS/MS	By MS/MS	By MS/MS	0	0	0	11.8	17.6	20.6	18444000	0
SPCC830.07c|psi1|III|DNAJ	SPCC830.07c|psi1|III|DNAJ	2	2	2	SPCC830.07c|psi1|III|DNAJ domain protein Psi1	1	2	2	2	0	0	0	0	2	0	0	0	0	0	2	0	0	0	0	0	2	0	10	10	10	40.259	379	379	0	3.356					By MS/MS		0	0	0	0	10	0	549250	0
SPCC895.05|for3|III|formin	SPCC895.05|for3|III|formin	1	1	1	SPCC895.05|for3|III|formin For3	1	1	1	1	0	0	0	0	1	0	0	0	0	0	1	0	0	0	0	0	1	0	0.9	0.9	0.9	166.23	1461	1461	1	-2					By MS/MS		0	0	0	0	0.9	0	0	0
SPCC962.04|rps1201|III|40S	SPCC962.04|rps1201|III|40S	7	7	5	SPCC962.04|rps1201|III|40S ribosomal protein S12 (predicted)	1	7	7	5	2	4	7	7	7	7	2	4	7	7	7	7	2	3	5	5	5	5	57.9	57.9	39.3	15.616	145	145	0	199.92	By MS/MS	By MS/MS	By MS/MS	By MS/MS	By MS/MS	By MS/MS	25.5	30.3	57.9	57.9	57.9	57.9	53535000	1021700
SPCC962.06c|bpb1|III|zinc	SPCC962.06c|bpb1|III|zinc	12	12	12	SPCC962.06c|bpb1|III|zinc finger splicing factor Bpb1	1	12	12	12	9	11	9	10	9	7	9	11	9	10	9	7	9	11	9	10	9	7	23.9	23.9	23.9	63.621	587	587	0	52.591	By MS/MS	By MS/MS	By MS/MS	By MS/MS	By MS/MS	By MS/MS	17.2	21.6	18.2	20.4	19.4	16	139840000	19054000
SPCC965.10|SPCC965.10|III|transcription	SPCC965.10|SPCC965.10|III|transcription	4	4	4	SPCC965.10|SPCC965.10|III|transcription factor (predicted)	1	4	4	4	0	0	0	0	4	1	0	0	0	0	4	1	0	0	0	0	4	1	9.1	9.1	9.1	59.8	525	525	0	5.9762					By MS/MS	By matching	0	0	0	0	9.1	2.3	834510	0
SPCC970.10c|brl2|III|ubiquitin-protein	SPCC970.10c|brl2|III|ubiquitin-protein	2	2	2	SPCC970.10c|brl2|III|ubiquitin-protein ligase E3 Brl2	1	2	2	2	1	1	0	1	1	0	1	1	0	1	1	0	1	1	0	1	1	0	3.7	3.7	3.7	78.052	680	680	0.010191	2.1802	By MS/MS	By matching		By MS/MS	By matching		3.7	3.7	0	1.8	3.7	0	1333800	528330
SPCP1E11.04c|pal1|III|membrane	SPCP1E11.04c|pal1|III|membrane	1	1	1	SPCP1E11.04c|pal1|III|membrane associated protein Pal1	1	1	1	1	0	1	0	1	1	1	0	1	0	1	1	1	0	1	0	1	1	1	2.8	2.8	2.8	46.628	425	425	0.0027027	2.8095		By MS/MS		By MS/MS	By MS/MS	By MS/MS	0	2.8	0	2.8	2.8	2.8	1503500	0
SPCP1E11.09c|rpp103|III|60S	SPCP1E11.09c|rpp103|III|60S	2	2	2	SPCP1E11.09c|rpp103|III|60S acidic ribosomal protein Rpp1-3	1	2	2	2	0	0	0	2	2	1	0	0	0	2	2	1	0	0	0	2	2	1	37.6	37.6	37.6	11.216	109	109	0	34.678				By MS/MS	By MS/MS	By MS/MS	0	0	0	37.6	37.6	22.9	5499700	0
SPCP31B10.08c|rpl35a|III|60S	SPCP31B10.08c|rpl35a|III|60S	7	7	4	SPCP31B10.08c|rpl35a|III|60S ribosomal protein L35a	1	7	7	4	6	6	6	7	7	6	6	6	6	7	7	6	3	3	3	4	4	3	43.5	43.5	28.7	12.108	108	108	0	12.922	By MS/MS	By MS/MS	By MS/MS	By MS/MS	By MS/MS	By MS/MS	36.1	36.1	36.1	43.5	43.5	36.1	65034000	8061600
SPCPB16A4.03c|ade10|III|bifunctional	SPCPB16A4.03c|ade10|III|bifunctional	4	4	4	SPCPB16A4.03c|ade10|III|bifunctional IMP cyclohydrolase/phosphoribosylaminoimidazolecarboxamideformyltransferase	1	4	4	4	0	0	4	0	0	1	0	0	4	0	0	1	0	0	4	0	0	1	11.3	11.3	11.3	64.123	585	585	0	6.5331			By MS/MS			By matching	0	0	11.3	0	0	1.9	495430	0
SPCPB16A4.05c|ure7|III|urease	SPCPB16A4.05c|ure7|III|urease	5	5	5	SPCPB16A4.05c|ure7|III|urease accessory protein UreG	1	5	5	5	0	1	0	5	4	3	0	1	0	5	4	3	0	1	0	5	4	3	23.8	23.8	23.8	31.33	286	286	0	12.502		By matching		By MS/MS	By MS/MS	By MS/MS	0	4.5	0	23.8	18.2	12.9	6764100	0
[truncated: 37 more columns]

## Sheet: Volcano plot analysis
Significant	-LOG(P-value)	Difference	Protein IDs	Majority protein IDs	Symbol color	Symbol type	Symbol size	Show label	Only identified by site	Reverse	Potential contaminant	Peptides	Razor + unique peptides	Unique peptides	Sequence coverage [%]	Unique + razor sequence coverage [%]	Unique sequence coverage [%]	Mol. weight [kDa]	Q-value	Score	Intensity	MS/MS count	LFQ intensity CH1	LFQ intensity CH2	LFQ intensity CH3	LFQ intensity D1	LFQ intensity D2	LFQ intensity D3
+	5.73021	13.7855	SPAC664.02c|arp8|I|actin-like	SPAC664.02c|arp8|I|actin-like	Color [Blue]	7	4					50	50	50	81.1	81.1	81.1	75.192	0	323.31	7833500000	443	16.4078	15.5787	15.3763	29.4478	29.5485	29.723
+	6.25691	11.6346	SPAC29B12.01|ino80|I|SNF2	SPAC29B12.01|ino80|I|SNF2	Color [Blue]	7	4					97	97	97	64.3	64.3	64.3	183.05	0	323.31	10580000000	592	18.0776	18.6861	18.5699	29.9661	30.038	30.2333
+	3.73925	11.2949	SPBC365.10|arp5|II|actin-like	SPBC365.10|arp5|II|actin-like	Color [Blue]	7	4					55	55	55	79.1	79.1	79.1	82.363	0	323.31	11126000000	582	18.4456	18.2515	18.5252	30.4193	28.0234	30.6642
+	5.13863	11.2016	SPBP23A10.08|alp5|II|actin-like	SPBP23A10.08|alp5|II|actin-like	Color [Blue]	7	4					26	26	26	70	70	70	48.772	0	323.31	6888400000	240	17.7605	18.9759	18.0093	29.4115	29.4198	29.5192
+	5.84664	10.2416	SPAC10F6.08c|nht1|I|Ino80	SPAC10F6.08c|nht1|I|Ino80	Color [Blue]	7	4					22	22	22	63.3	63.3	63.3	38.243	0	323.31	3364800000	279	17.5508	18.3092	18.0546	28.2666	28.1374	28.2352
+	5.7341	9.711	SPBC83.08|rvb2|II|AAA	SPBC83.08|rvb2|II|AAA	Color [Blue]	7	4					42	42	42	85.2	85.2	85.2	51.561	0	323.31	31817000000	1031	21.9281	22.1001	21.3805	31.4194	31.4652	31.6572
+	6.80753	9.57916	SPAC144.02|iec1|I|Ino80	SPAC144.02|iec1|I|Ino80	Color [Blue]	7	4					15	15	15	55	55	55	28.348	0	260.65	2115200000	132	18.1078	17.7975	18.1087	27.5976	27.4672	27.6867
+	8.11603	9.52659	SPAC23G3.04|ies4|I|Ino80	SPAC23G3.04|ies4|I|Ino80	Color [Blue]	7	4					18	18	18	80.4	80.4	80.4	21.142	0	205.28	3069400000	97	18.729	18.862	18.7703	28.2593	28.2872	28.3945
+	4.36075	9.49902	SPAC222.04c|ies6|I|Ino80	SPAC222.04c|ies6|I|Ino80	Color [Blue]	7	4					9	9	9	75.2	75.2	75.2	13.476	0	111.92	2530100000	60	18.0886	19.5409	18.034	28.0261	27.9962	28.1382
+	6.08581	9.4793	SPAPB8E5.09|rvb1|I|AAA	SPAPB8E5.09|rvb1|I|AAA	Color [Blue]	7	4					38	38	38	75	75	75	50.052	0	323.31	28148000000	954	21.6855	22.1958	21.8842	31.2363	31.3683	31.5987
+	6.70109	9.04235	SPAC6B12.05c|ies2|I|Ino80	SPAC6B12.05c|ies2|I|Ino80	Color [Blue]	7	4					15	15	15	52.9	52.9	52.9	33.535	0	286.8	1156000000	117	17.7546	17.6946	17.8809	26.7752	26.6561	27.026
+	4.63149	8.77075	SPCC1259.04|iec3|III|Ino80	SPCC1259.04|iec3|III|Ino80	Color [Blue]	7	4					10	10	10	52.4	52.4	52.4	18.765	0	210.04	1524000000	72	19.2159	17.8983	18.4399	27.1586	27.2701	27.4377
+	4.90539	8.14351	SPAPB1E7.14|iec5|I|Ino80	SPAPB1E7.14|iec5|I|Ino80	Color [Blue]	7	4					11	11	11	65.3	65.3	65.3	16.897	0	129.27	1063300000	59	18.6988	18.0301	19.0822	26.7057	26.7133	26.8225
+	4.62033	8.06835	SPAC17G6.10|ssr1|I|SWI/SNF	SPAC17G6.10|ssr1|I|SWI/SNF	Color [DarkGray]	1	4					40	40	40	74.2	74.2	74.2	59.638	0	321.36	677240000	129	18.7869	17.6203	17.8388	26.0806	26.1165	26.254
+	4.41373	7.77176	SPBC1A4.03c|top2|II|DNA	SPBC1A4.03c|top2|II|DNA	Color [DarkGray]	1	4					66	66	66	47.5	47.5	47.5	167.89	0	323.31	785320000	236	18.8949	18.7583	17.9046	25.8143	26.599	26.4597
+	4.36499	7.73913	SPBC31F10.13c|hip1|II|hira	SPBC31F10.13c|hip1|II|hira	Color [DarkGray]	1	4					42	42	42	58.7	58.7	58.7	103.69	0	323.31	569570000	151	18.8999	17.6137	17.8191	25.7794	25.8143	25.9564
+	5.43475	7.53809	SPAC6G9.03c|mug183|I|histone	SPAC6G9.03c|mug183|I|histone	Color [DarkGray]	1	4					20	20	20	60.6	60.6	60.6	42.418	0	323.31	450250000	96	18.0117	17.5442	18.2558	25.4139	25.493	25.5191
+	3.3751	7.49337	SPBC4B4.03|rsc1|II|RSC	SPBC4B4.03|rsc1|II|RSC	Color [DarkGray]	1	4					37	37	37	68.9	68.9	68.9	90.131	0	310.94	471130000	126	17.9019	17.0065	19.3873	25.4984	25.6348	25.6427
+	4.29461	7.47662	SPBP23A10.05|ssr4|II|SWI/SNF	SPBP23A10.05|ssr4|II|SWI/SNF	Color [DarkGray]	1	4					15	15	15	44.8	44.8	44.8	44.254	0	62.298	329190000	78	18.3399	16.9682	17.4047	25.0169	25.0373	25.0886
+	5.80146	7.27423	SPAC1F3.07c|rsc58|I|RSC	SPAC1F3.07c|rsc58|I|RSC	Color [DarkGray]	1	4					17	17	17	62.5	62.5	62.5	44.621	0	255.55	450200000	75	18.3318	18.4851	17.9377	25.5153	25.4891	25.573
+	3.71175	7.20145	SPBC31F10.14c|hip3|II|HIRA	SPBC31F10.14c|hip3|II|HIRA	Color [DarkGray]	1	4					60	60	60	44.7	44.7	44.7	186.7	0	323.31	406260000	168	19.2797	17.7825	17.5211	25.4412	25.3853	25.3611
+	3.53072	7.15177	SPAC1250.01|snf21|I|ATP-dependent	SPAC1250.01|snf21|I|ATP-dependent	Color [DarkGray]	1	4					73	73	71	59.3	59.3	57	140.09	0	323.31	1076700000	266	18.9843	20.3565	19.1406	26.1681	27.489	26.2796
+	3.91042	7.0085	SPAC1071.06|arp9|I|SWI/SNF	SPAC1071.06|arp9|I|SWI/SNF	Color [Silver]	1	4					28	28	28	69.4	69.4	69.4	59.138	0	214.97	427660000	113	17.8928	19.3896	18.0536	25.5045	25.4317	25.4252
+	5.47888	6.91592	SPBC8D2.04|hht2|II|histone;SPBC1105.11c|hht3|II|histone;SPAC1834.04|hht1|I|histone	SPBC8D2.04|hht2|II|histone;SPBC1105.11c|hht3|II|histone;SPAC1834.04|hht1|I|histone	Color [DarkGray]	1	4					6	6	6	25.7	25.7	25.7	15.357	0	10.219	3868600000	30	21.9344	21.8636	21.4296	28.4836	28.6492	28.8426
+	3.02267	6.84821	SPBC28F2.11|hmo1|II|HMG	SPBC28F2.11|hmo1|II|HMG	Color [DarkGray]	1	4					27	27	27	77.7	77.7	77.7	33.891	0	323.31	1360600000	174	18.6857	21.3111	20.5234	26.821	27.1599	27.084
+	5.77144	6.80486	SPAC22H12.02|tfg3|I|transcription	SPAC22H12.02|tfg3|I|transcription	Color [Blue]	7	4					15	15	15	51	51	51	27.638	0	323.31	1740200000	111	20.5238	20.8563	20.487	27.2532	27.4152	27.6133
+	5.73782	6.72767	SPCC16A11.14|sfh1|III|RSC	SPCC16A11.14|sfh1|III|RSC	Color [DarkGray]	1	4					17	17	17	52.4	52.4	52.4	46.838	0	167.7	331980000	72	18.436	18.0283	18.5315	25.005	25.049	25.1249
+	4.27951	6.70568	SPAC23G3.10c|ssr3|I|SWI/SNF	SPAC23G3.10c|ssr3|I|SWI/SNF	Color [DarkGray]	1	4					30	30	30	83.8	83.8	83.8	49.759	0	323.31	391140000	96	18.7221	19.1791	17.9335	25.2458	25.3053	25.4007
+	4.12913	6.6956	SPBC1734.15|rsc4|II|RSC	SPBC1734.15|rsc4|II|RSC	Color [DarkGray]	1	4					31	31	31	75.6	75.6	75.6	60.666	0	132.39	372970000	104	18.4039	19.3125	17.9786	25.1312	25.2807	25.37
+	6.89445	6.67666	SPCC1281.05|rsc7|III|RSC	SPCC1281.05|rsc7|III|RSC	Color [DarkGray]	1	4					18	18	18	57.9	57.9	57.9	44.008	0	190.65	290330000	74	18.0735	18.2437	18.2677	24.8489	24.7942	24.9719
+	6.07894	6.66868	SPAC23H3.10|ssr2|I|SWI/SNF	SPAC23H3.10|ssr2|I|SWI/SNF	Color [DarkGray]	1	4					18	18	18	51.5	51.5	51.5	57.684	0	297.09	279040000	76	17.9788	18.3374	17.9793	24.6726	24.7976	24.8313
+	4.26891	6.51378	SPCC1450.02|bdf1|III|Swr1	SPCC1450.02|bdf1|III|Swr1	Color [Silver]	1	4					22	22	22	39.4	39.4	39.4	65.192	0	170.19	215510000	66	17.3444	17.99	18.5214	24.6354	24.5079	24.2539
+	4.23444	6.46542	SPBC1703.02|rsc9|II|RSC	SPBC1703.02|rsc9|II|RSC	Color [DarkGray]	1	4					31	31	31	59.1	59.1	59.1	87.994	0	323.31	392110000	156	19.3124	18.0648	18.7424	25.1081	25.1612	25.2466
+	4.58568	6.42386	SPCC16C4.20c|hap2|III|HMG	SPCC16C4.20c|hap2|III|HMG	Color [Blue]	7	4					7	7	7	57.1	57.1	57.1	9.2535	0	111.52	278660000	45	18.4944	18.1783	17.5946	24.3614	24.7723	24.4052
+	4.42847	6.37946	SPAC23D3.09|arp42|I|SWI/SNF	SPAC23D3.09|arp42|I|SWI/SNF	Color [DarkGray]	1	4					15	15	15	60.8	60.8	60.8	47.1	0	157.54	255980000	64	18.8883	17.8177	18.1363	24.6073	24.6356	24.7377
+	4.42503	6.10471	SPBC28F2.12|rpb1|II|RNA	SPBC28F2.12|rpb1|II|RNA	Color [DarkGray]	1	4					51	51	50	36.9	36.9	36.4	194.16	0	289.95	302930000	173	18.541	18.9266	18.8518	25.1514	25.1703	24.3119
+	3.72427	5.96754	SPAC23C4.19|spt5|I|DSIF	SPAC23C4.19|spt5|I|DSIF	Color [DarkGray]	1	4					35	35	35	45.6	45.6	45.6	109.01	0	247.16	244250000	103	18.1557	19.0546	18.6247	23.8436	24.8974	24.9966
+	3.07255	5.86619	SPAC23G3.01|rpb2|I|RNA	SPAC23G3.01|rpb2|I|RNA	Color [DarkGray]	1	4					45	45	45	45	45	45	137.85	0	227.42	338580000	126	19.2088	18.4424	19.3295	24.1347	26.0289	24.4157
+	5.58805	5.81552	SPAC1F5.11c|tra2|I|NuA4	SPAC1F5.11c|tra2|I|NuA4	Color [DarkGray]	1	4					62	62	61	21.7	21.7	21.5	420.78	0	153.55	133640000	132	18.1349	17.6834	18.0829	23.7055	23.8559	23.7865
+	5.42561	5.62869	SPCC622.09|htb1|III|histone	SPCC622.09|htb1|III|histone	Color [DarkGray]	1	4					11	11	11	74.6	74.6	74.6	13.819	0	322.35	19047000000	199	25.1696	25.483	25.047	30.9115	30.6855	30.9886
+	3.04503	5.55518	SPAC1F7.01c|spt6|I|nucleosome	SPAC1F7.01c|spt6|I|nucleosome	Color [DarkGray]	1	4					36	36	36	33.8	33.8	33.8	157.21	0	160.85	132210000	96	17.7594	17.4277	19.4518	23.769	23.835	23.7004
+	4.23382	5.50237	SPAC23H4.12|alp13|I|MRG	SPAC23H4.12|alp13|I|MRG	Color [DarkGray]	1	4					14	14	14	50.7	50.7	50.7	39.138	0	38.568	87678000	38	17.7372	17.1507	18.1617	23.0603	23.1185	23.3778
+	3.23278	5.46888	SPAC1783.05|hrp1|I|ATP-dependent	SPAC1783.05|hrp1|I|ATP-dependent	Color [DarkGray]	1	4					35	35	32	29.4	29.4	27.1	158.55	0	153.35	161450000	95	18.3972	18.6274	18.1551	24.4496	24.3439	22.7928
+	5.14568	5.25738	SPBC8D2.03c|hhf2|II|histone;SPBC1105.12|hhf3|II|histone;SPAC1834.03c|hhf1|I|histone	SPBC8D2.03c|hhf2|II|histone;SPBC1105.12|hhf3|II|histone;SPAC1834.03c|hhf1|I|histone	Color [DarkGray]	1	4					11	11	11	60.2	60.2	60.2	11.423	0	98.376	13367000000	131	25.3102	25.2561	24.9341	30.2318	30.3728	30.6679
+	3.45936	5.23356	SPBC15D4.03|slm9|II|hira	SPBC15D4.03|slm9|II|hira	Color [DarkGray]	1	4					21	21	21	32.2	32.2	32.2	90.432	0	130.87	145110000	59	18.2637	19.5458	18.0747	23.892	23.8452	23.8477
+	2.76117	5.19606	SPBC1826.01c|mot1|II|TATA-binding	SPBC1826.01c|mot1|II|TATA-binding	Color [DarkGray]	1	4					59	59	59	38.4	38.4	38.4	217.63	0	311.17	305870000	165	18.4946	20.0072	20.6917	24.4184	25.1553	25.2081
+	4.05278	5.15955	SPCC622.08c|hta1|III|histone;SPAC19G12.06c|hta2|I|histone	SPCC622.08c|hta1|III|histone;SPAC19G12.06c|hta2|I|histone	Color [DarkGray]	1	4					8	8	7	46.2	46.2	46.2	13.878	0	88.858	9717400000	54	24.7051	25.3611	24.3466	29.7743	29.9201	30.1971
+	3.10438	4.90955	SPAC17G8.03c|dpb3|I|DNA	SPAC17G8.03c|dpb3|I|DNA	Color [DarkGray]	1	4					12	12	12	80.9	80.9	80.9	22.235	0	103.27	93524000	52	19.1657	17.6467	17.5018	22.951	22.9559	23.1359
+	4.27317	4.86537	SPBC947.08c|hip4|II|histone	SPBC947.08c|hip4|II|histone	Color [DarkGray]	1	4					14	14	14	66	66	66	36.628	0	86.474	130910000	53	19.3174	18.42	18.9235	23.6721	23.7107	23.8742
+	5.0796	4.83124	SPBC16A3.19|eaf7|II|histone	SPBC16A3.19|eaf7|II|histone	Color [DarkGray]	1	4					6	6	6	28.7	28.7	28.7	30.901	0	26.682	91615000	16	18.3654	18.5041	18.3819	23.105	23.0718	23.5684
	1.92667	4.80673	SPBC11B10.10c|pht1|II|histone	SPBC11B10.10c|pht1|II|histone	Color [DarkGray]	1	4					8	7	7	64	59	59	15.025	0	50.292	150970000	16	17.4704	21.117	18.6269	24.1212	24.056	23.4573
	3.1321	4.70219	SPAC29E6.08|tbp1|I|TATA-binding	SPAC29E6.08|tbp1|I|TATA-binding	Color [DarkGray]	1	4					9	9	9	48.9	48.9	48.9	25.442	0	45.149	88291000	26	19.5058	17.9068	18.1091	23.2814	23.2144	23.1326
	3.45683	4.61097	SPCC1795.08c|vid21|III|NuA4	SPCC1795.08c|vid21|III|NuA4	Color [DarkGray]	1	4					21	21	21	30.9	30.9	30.9	113.5	0	76.305	53349000	51	17.5303	18.6677	17.4363	22.2994	22.5333	22.6345
	4.17072	4.48706	SPBC1703.14c|top1|II|DNA	SPBC1703.14c|top1|II|DNA	Color [DarkGray]	1	4					24	24	24	33	33	33	93.979	0	65.791	88222000	56	18.3135	18.6348	19.2018	23.1497	23.2504	23.2111
	2.73963	4.453	SPBC1861.02|abp2|II|ARS	SPBC1861.02|abp2|II|ARS	Color [DarkGray]	1	4					10	10	10	23.3	23.3	23.3	59.628	0	136.4	53016000	25	18.3331	16.7509	18.7171	22.37	22.5122	22.2779
	3.28957	4.41945	SPAC3G6.01|hrp3|I|ATP-dependent	SPAC3G6.01|hrp3|I|ATP-dependent	Color [DarkGray]	1	4					29	26	26	26.9	24.7	24.7	159.38	0	77.922	65938000	53	17.5135	18.8879	18.0493	22.7265	22.7379	22.2446
	4.5657	4.23164	SPBC14C8.12|rpb8|II|DNA-directed	SPBC14C8.12|rpb8|II|DNA-directed	Color [DarkGray]	1	4					3	3	3	36.8	36.8	36.8	14.3	0	199.61	49020000	9	17.8975	18.0898	17.8232	22.0466	22.5211	21.9377
	2.02267	4.06884	SPCC5E4.03c|taf5|III|SAGA	SPCC5E4.03c|taf5|III|SAGA	Color [DarkGray]	1	4					13	13	13	25.7	25.7	25.7	72.38	0	49.292	49567000	40	19.7716	16.7655	18.3922	22.4274	22.2663	22.442
	4.50967	4.0564	SPAC3G9.08|png1|I|ING	SPAC3G9.08|png1|I|ING	Color [DarkGray]	1	4					10	10	10	49.1	49.1	49.1	31.275	0	87.294	31847000	24	17.9401	17.6564	17.4041	21.5434	21.6837	21.9427
	5.53533	4.0492	SPCC16C4.18c|taf6|III|histone	SPCC16C4.18c|taf6|III|histone	Color [DarkGray]	1	4					15	15	15	41.2	41.2	41.2	50.272	0	65.461	55084000	42	18.682	18.3692	18.393	22.5652	22.5694	22.4571
	5.56887	4.04466	SPCC1672.02c|sap1|III|switch-activating	SPCC1672.02c|sap1|III|switch-activating	Color [DarkGray]	1	4					21	21	21	73.2	73.2	73.2	29.127	0	269.18	1003300000	127	22.5721	22.6246	22.516	26.4842	26.5505	26.812
	3.03929	4.01026	SPAPB8E5.02c|rpn502|I|19S;SPAC1420.03|rpn501|I|19S	SPAPB8E5.02c|rpn502|I|19S;SPAC1420.03|rpn501|I|19S	Color [DarkGray]	1	4					6	6	6	19.4	19.4	19.4	51.618	0	20.148	58881000	9	18.1802	18.7014	17.3282	21.7115	22.4601	22.069
	2.61141	4.00906	SPBC19G7.16|iws1|II|transcription	SPBC19G7.16|iws1|II|transcription	Color [DarkGray]	1	4					15	15	15	49.1	49.1	49.1	49.114	0	148.31	62356000	33	19.0857	17.5107	19.4022	22.5243	22.7418	22.7597
	4.43868	3.99106	SPAC31G5.19|abo1|I|ATPase	SPAC31G5.19|abo1|I|ATPase	Color [DarkGray]	1	4					17	17	17	21.9	21.9	21.9	135.35	0	82.8	59894000	47	18.3139	18.9547	18.445	22.5887	22.6088	22.4893
	3.18015	3.95644	SPACUNK4.06c|rpb7|I|DNA-directed	SPACUNK4.06c|rpb7|I|DNA-directed	Color [DarkGray]	1	4					4	4	4	33.7	33.7	33.7	19.103	0	16.991	46027000	23	18.7502	18.4421	17.4836	21.8936	22.2168	22.435
	3.35564	3.92222	SPBC17D11.04c|nto1|II|histone	SPBC17D11.04c|nto1|II|histone	Color [DarkGray]	1	4					19	19	19	31.6	31.6	31.6	88.256	0	55.77	51431000	55	17.9007	18.3085	19.1513	22.3832	22.3526	22.3914
	3.09746	3.87384	SPAC15A10.02|taf12|I|transcription	SPAC15A10.02|taf12|I|transcription	Color [DarkGray]	1	4					14	14	14	44.7	44.7	44.7	49.195	0	127.4	40850000	36	18.7228	18.5349	17.3945	21.9167	22.2036	22.1535
	3.61633	3.7284	SPBP16F5.03c|tra1|II|SAGA	SPBP16F5.03c|tra1|II|SAGA	Color [DarkGray]	1	4					39	38	38	13.5	13.3	13.3	422.33	0	87.562	44190000	67	18.4868	17.9584	18.9844	22.1154	22.2849	22.2144
	2.45009	3.69448	SPCC1442.10c|rpb3|III|RNA	SPCC1442.10c|rpb3|III|RNA	Color [DarkGray]	1	4					11	11	11	53.2	53.2	53.2	33.716	0	71.276	54785000	58	19.7141	18.0726	17.8274	22.0525	22.244	22.4011
	4.79243	3.67707	SPCC330.13|rpc37|III|DNA-directed	SPCC330.13|rpc37|III|DNA-directed	Color [DarkGray]	1	4					10	10	10	50.4	50.4	50.4	27.385	0	41.85	47098000	23	18.4896	18.4101	18.502	21.9866	22.0093	22.437
	5.01707	3.5554	SPAC1F7.09c|dal2|I|allantoicase	SPAC1F7.09c|dal2|I|allantoicase	Color [DarkGray]	1	4					9	9	9	42.7	42.7	42.7	37.965	0	51.91	40701000	40	18.4861	18.2648	18.6476	22.1441	21.9637	21.9569
	1.56302	3.55147	SPAC4G9.11c|cmb1|I|cytosine-mismatch	SPAC4G9.11c|cmb1|I|cytosine-mismatch	Color [DarkGray]	1	4					9	9	9	41.7	41.7	41.7	26.304	0	32.634	109020000	24	21.137	20.6595	17.8075	23.6429	23.2932	23.3222
	1.15485	3.50792	SPCC285.17|spp27|III|RNA	SPCC285.17|spp27|III|RNA	Color [DarkGray]	1	4					9	9	9	37.8	37.8	37.8	26.651	0	26.955	29754000	28	19.7034	19.3919	15.2818	21.4586	21.8122	21.6301
	4.45817	3.45829	SPBC32H8.12c|act1|II|actin	SPBC32H8.12c|act1|II|actin	Color [DarkGray]	1	4					24	24	24	74.4	74.4	74.4	41.764	0	323.31	7111500000	569	26.0589	25.9068	25.5056	29.1972	29.3188	29.3301
	2.46303	3.4577	SPAPB1E7.03|rpc82|I|DNA-directed	SPAPB1E7.03|rpc82|I|DNA-directed	Color [DarkGray]	1	4					13	13	13	26.9	26.9	26.9	68.367	0	28.569	23103000	31	18.8265	17.7353	16.9044	21.2254	21.2643	21.3495
	3.12067	3.45228	SPBC21D10.10|bdc1|II|bromodomain	SPBC21D10.10|bdc1|II|bromodomain	Color [DarkGray]	1	4					10	10	10	40.5	40.5	40.5	34.145	0	71.293	24680000	27	18.0591	18.4324	17.2278	21.1421	21.4238	21.5103
	2.74354	3.40858	SPAC4G9.08c|rpc2|I|DNA-directed	SPAC4G9.08c|rpc2|I|DNA-directed	Color [DarkGray]	1	4					17	17	17	18.6	18.6	18.6	130.24	0	54.802	30006000	50	18.7457	18.6758	17.3358	21.7758	21.5884	21.6188
	3.76302	3.30381	SPBC337.14|rpb4|II|DNA-directed	SPBC337.14|rpb4|II|DNA-directed	Color [DarkGray]	1	4					6	6	6	57.8	57.8	57.8	15.361	0	81.835	33090000	22	18.0191	18.4476	18.8364	21.6176	21.7705	21.8264
	1.42651	3.29737	SPAC1B1.01|deb1|I|transcription	SPAC1B1.01|deb1|I|transcription	Color [DarkGray]	1	4					9	9	9	33.7	33.7	33.7	51.766	0	59.815	43457000	22	17.2163	18.043	20.7559	22.1889	21.9359	21.7825
	3.03827	3.27301	SPAC6F6.09|eaf6|I|Mst2/NuA4	SPAC6F6.09|eaf6|I|Mst2/NuA4	Color [DarkGray]	1	4					8	8	8	55.1	55.1	55.1	15.877	0	23.575	29973000	20	19.078	17.8636	18.1935	21.5021	21.7802	21.6718
	2.47027	3.2495	SPAC23C11.15|pst2|I|Clr6	SPAC23C11.15|pst2|I|Clr6	Color [DarkGray]	1	4					18	18	18	19.2	19.2	19.2	124.85	0	75.098	28838000	44	19.3986	17.7654	17.9146	21.5925	21.5809	21.6537
	2.93158	3.15566	SPAC1783.07c|pap1|I|transcription	SPAC1783.07c|pap1|I|transcription	Color [DarkGray]	1	4					12	12	12	32.8	32.8	32.8	61.531	0	93.287	34940000	30	19.2099	18.0346	18.211	21.459	21.6265	21.8369
	4.01947	3.12442	SPAC3H1.01c|orc3|I|origin	SPAC3H1.01c|orc3|I|origin	Color [DarkGray]	1	4					11	11	11	21.4	21.4	21.4	80.192	0	102.15	21930000	27	18.2121	18.329	17.6845	21.2211	21.2049	21.173
	3.82368	3.09548	SPBC2F12.04|rpl1701|II|60S	SPBC2F12.04|rpl1701|II|60S	Color [DarkGray]	1	4					9	2	2	44.9	9.1	9.1	20.814	0	3.3627	24853000	4	18.2194	18.3501	17.7187	21.407	21.1011	21.0665
	5.17884	3.09434	SPCC1919.14c|bdp1|III|transcription	SPCC1919.14c|bdp1|III|transcription	Color [DarkGray]	1	4					10	10	10	22.3	22.3	22.3	59.082	0	32.611	22035000	28	18.0496	18.0299	18.249	21.1896	21.0867	21.3352
	2.85685	3.07712	SPAC12G12.05c|taf9|I|SAGA	SPAC12G12.05c|taf9|I|SAGA	Color [DarkGray]	1	4					5	5	5	48.5	48.5	48.5	18.448	0	19.918	27788000	17	18.9506	18.435	17.868	21.061	21.8565	21.5675
	2.18597	3.02385	SPCC584.04|sup35|III|translation	SPCC584.04|sup35|III|translation	Color [DarkGray]	1	4					15	15	15	26.7	26.7	26.7	72.555	0	65.191	22270000	30	17.7726	18.9454	17.4399	20.5709	21.7735	20.885
	3.6094	3.00058	SPAC9G1.13c|swc4|I|Swr1	SPAC9G1.13c|swc4|I|Swr1	Color [Silver]	1	4					8	8	8	25.6	25.6	25.6	50.383	0	33.217	32308000	31	18.7586	19.1478	18.372	21.5736	21.842	21.8646
	3.55859	2.94392	SPAC11E3.01c|swr1|I|SNF2	SPAC11E3.01c|swr1|I|SNF2	Color [Silver]	1	4					18	18	18	17.5	17.5	17.5	149.45	0	36.051	33754000	30	18.8612	18.0764	18.384	21.3267	21.2662	21.5604
	3.71484	2.90357	SPBP8B7.19|spt16|II|FACT	SPBP8B7.19|spt16|II|FACT	Color [DarkGray]	1	4					53	53	53	59	59	59	116.45	0	323.31	880000000	192	23.3797	23.7485	23.261	26.456	26.5968	26.0471
	2.4158	2.89004	SPCC830.05c|epl1|III|NuA4	SPCC830.05c|epl1|III|NuA4	Color [DarkGray]	1	4					8	8	8	20.6	20.6	20.6	64.627	0	22.509	18444000	21	18.7634	18.2026	17.1843	20.7494	21.1893	20.8816
	3.28877	2.88535	SPAC17G6.13|slt1|I|Schizosaccharomyces	SPAC17G6.13|slt1|I|Schizosaccharomyces	Color [DarkGray]	1	4					8	8	8	25.4	25.4	25.4	49.136	0	32.702	23405000	34	18.139	18.7873	17.877	21.2999	21.133	21.0265
	1.29177	2.88232	SPBP19A11.03c|mts4|II|19S	SPBP19A11.03c|mts4|II|19S	Color [DarkGray]	1	4					9	9	9	14.3	14.3	14.3	97.998	0	28.464	23402000	22	20.2322	17.0063	17.2333	21.2533	21.0106	20.855
	2.98197	2.86577	SPAC23C11.11|cka1|I|serine/threonine	SPAC23C11.11|cka1|I|serine/threonine	Color [DarkGray]	1	4					11	11	11	43.1	43.1	43.1	39.527	0	38.731	19616000	32	18.6844	17.8343	17.5925	21.0137	20.8857	20.8092
	4.11111	2.86162	SPAC1B3.12c|rpb10|I|DNA-directed	SPAC1B3.12c|rpb10|I|DNA-directed	Color [DarkGray]	1	4					4	4	4	63.4	63.4	63.4	8.2757	0	12.066	19986000	12	17.7996	18.3682	18.2222	21.0428	20.9544	20.9777
	2.6599	2.84729	SPBC1198.04c|zas1|II|zinc	SPBC1198.04c|zas1|II|zinc	Color [DarkGray]	1	4					7	7	7	12.4	12.4	12.4	102.82	0	53.951	23548000	26	18.6315	18.7016	17.4896	21.1044	20.9492	21.3109
	3.78101	2.84034	SPBC651.08c|rpc1|II|DNA-directed	SPBC651.08c|rpc1|II|DNA-directed	Color [DarkGray]	1	4					22	22	22	21.8	21.8	21.8	157.56	0	69.556	35053000	44	19.1193	19.2825	18.6698	21.6735	21.9216	21.9975
	2.68138	2.80075	SPAC23C4.15|rpb5|I|DNA-directed	SPAC23C4.15|rpb5|I|DNA-directed	Color [DarkGray]	1	4					7	7	7	34.8	34.8	34.8	23.915	0	50.002	77296000	40	20.1486	20.6962	19.3975	22.6446	22.9881	23.0117
	5.7227	2.73998	SPBC16H5.02|pfk1|II|6-phosphofructokinase	SPBC16H5.02|pfk1|II|6-phosphofructokinase	Color [DarkGray]	1	4					56	56	56	78	78	78	102.55	0	323.31	2245500000	320	24.977	25.045	24.8659	27.6251	27.7392	27.7435
	3.23397	2.71652	SPBC21C3.16c|spt4|II|DSIF	SPBC21C3.16c|spt4|II|DSIF	Color [DarkGray]	1	4					2	2	2	27.6	27.6	27.6	11.878	0	5.0881	19727000	5	18.2985	18.7339	17.9153	21.0196	20.7984	21.2794
	2.40287	2.6808	SPBC13E7.10c|brf1|II|transcription	SPBC13E7.10c|brf1|II|transcription	Color [DarkGray]	1	4					11	11	11	24.8	24.8	24.8	55.795	0	26.949	19826000	24	18.645	17.5322	19.0018	21.0842	20.937	21.2001
	1.85651	2.65927	SPAC821.07c|moc3|I|transcription;SPBC15D4.02|gsf1|II|transcription	SPAC821.07c|moc3|I|transcription	Color [DarkGray]	1	4					11	11	11	30.7	30.7	30.7	56.692	0	40.234	38268000	26	19.9292	19.8042	17.9846	21.701	21.9902	22.0046
	2.20283	2.5541	SPBC21H7.02|taf10|II|SAGA	SPBC21H7.02|taf10|II|SAGA	Color [DarkGray]	1	4					5	5	5	43.3	43.3	43.3	23.526	0	26.892	17821000	24	19.2505	17.972	17.6947	20.7042	20.975	20.9003
	2.41383	2.53738	SPAC23G3.09|taf4|I|transcription	SPAC23G3.09|taf4|I|transcription	Color [DarkGray]	1	4					9	9	9	29	29	29	40.546	0	27.372	22326000	22	19.5198	18.2107	18.3268	21.3172	21.1227	21.2295
	1.83916	2.52758	SPCC584.01c|met10|III|sulfite	SPCC584.01c|met10|III|sulfite	Color [DarkGray]	1	4					27	27	27	32.1	32.1	32.1	111.35	0	125.74	65419000	61	19.1585	20.9555	20.0787	21.9796	23.0837	22.7122
	3.69	2.49125	SPAC17G8.07|yaf9|I|YEATS	SPAC17G8.07|yaf9|I|YEATS	Color [DarkGray]	1	4					5	5	5	32.7	32.7	32.7	24.946	0	36.375	18892000	19	18.4673	18.6692	18.3393	21.2387	20.6706	21.0403
	4.09051	2.48852	SPAC767.01c|vps1|I|dynamin;SPBC12C2.08|dnm1|II|mitochondrial	SPAC767.01c|vps1|I|dynamin	Color [DarkGray]	1	4					46	46	46	71.5	71.5	71.5	75.79	0	323.31	2978800000	276	25.7566	25.8118	25.3682	28.1951	28.0143	28.1927
	3.39354	2.48321	SPAC13G7.02c|ssa1|I|heat	SPAC13G7.02c|ssa1|I|heat	Color [DarkGray]	1	4					32	12	12	58.2	25.9	25.9	70.142	0	25.438	39451000	40	19.297	19.5498	19.2321	22.1318	21.9539	21.4429
	2.48525	2.47964	SPAC17G8.13c|mst2|I|histone	SPAC17G8.13c|mst2|I|histone	Color [DarkGray]	1	4					13	13	13	42	42	42	47.274	0	37.054	33438000	32	19.9735	19.2018	18.612	21.7248	21.7718	21.7297
	2.23522	2.47287	SPBC1347.02|fkbp39|II|FKBP-type	SPBC1347.02|fkbp39|II|FKBP-type	Color [DarkGray]	1	4					6	6	6	22.4	22.4	22.4	39.301	0	20.713	19311000	18	18.198	18.9411	17.9586	21.0335	21.3296	20.1533
	2.3343	2.46371	SPAC343.11c|msc1|I|Swr1	SPAC343.11c|msc1|I|Swr1	Color [Silver]	1	4					19	19	19	17.6	17.6	17.6	180.35	0	45.877	21794000	33	19.5397	18.5765	18.0719	21.1719	21.178	21.2294
	1.05321	2.41781	SPBC4.07c|rpt2|II|19S	SPBC4.07c|rpt2|II|19S	Color [DarkGray]	1	4					9	9	9	26.8	26.8	26.8	50.06	0	17.181	26501000	18	17.0749	20.7711	18.4705	21.2025	21.2637	21.1037
	2.73056	2.39507	SPAC20G8.05c|cdc15|I|extended	SPAC20G8.05c|cdc15|I|extended	Color [DarkGray]	1	4					11	11	11	18.3	18.3	18.3	102.12	0	35.766	14509000	22	17.9151	18.36	18.0287	20.9073	20.6673	19.9145
	2.89832	2.37968	SPBC18E5.01|SPBC18E5.01|II|cycloisomerase	SPBC18E5.01|SPBC18E5.01|II|cycloisomerase	Color [DarkGray]	1	4					4	4	4	22.8	22.8	22.8	38.22	0	6.2398	18211000	4	18.2149	18.8286	18.565	20.4818	20.9814	21.2844
	3.46981	2.36028	SPBC609.05|pob3|II|FACT	SPBC609.05|pob3|II|FACT	Color [DarkGray]	1	4					23	23	23	58.6	58.6	58.6	57.456	0	323.31	353220000	120	22.9065	22.6631	22.3645	25.0971	25.1798	24.7381
	3.52283	2.33474	SPAC2G11.14|taf111|I|transcription	SPAC2G11.14|taf111|I|transcription	Color [DarkGray]	1	4					11	11	11	14.1	14.1	14.1	111.01	0	21.429	16767000	21	18.7826	18.1455	18.5022	20.7928	20.9481	20.6936
	1.99832	2.32867	SPAC2F7.07c|cph2|I|Clr6	SPAC2F7.07c|cph2|I|Clr6	Color [DarkGray]	1	4					8	8	8	22.4	22.4	22.4	68.776	0	31.395	17968000	31	17.8094	18.0002	19.3761	20.7838	20.5048	20.8832
	2.63159	2.31745	SPAC823.14|ptf1|I|Mst2	SPAC823.14|ptf1|I|Mst2	Color [DarkGray]	1	4					6	6	6	31.9	31.9	31.9	26.271	0	14.49	14312000	16	17.8863	18.1398	18.6294	20.0257	20.8374	20.7448
	1.19243	2.3123	SPAC4D7.09|tif223|I|translation	SPAC4D7.09|tif223|I|translation	Color [DarkGray]	1	4					7	7	7	22.9	22.9	22.9	50.461	0	18.84	12963000	18	19.4641	16.4263	18.1593	20.6694	20.4474	19.8698
	2.98324	2.30869	SPBC25H2.11c|spt7|II|SAGA	SPBC25H2.11c|spt7|II|SAGA	Color [DarkGray]	1	4					12	12	12	15.5	15.5	15.5	112.9	0	21.866	9106400	16	17.9981	17.1497	17.6964	19.7141	20.0755	19.9806
	2.46155	2.28954	SPBC15D4.14|taf73|II|transcription	SPBC15D4.14|taf73|II|transcription	Color [DarkGray]	1	4					11	11	11	24.1	24.1	24.1	72.25	0	45.636	16818000	25	17.8424	19.0744	18.652	20.6889	20.7934	20.9551
	4.12541	2.2372	SPBC30D10.02|ncb2|II|transcription	SPBC30D10.02|ncb2|II|transcription	Color [DarkGray]	1	4					8	8	8	67.7	67.7	67.7	18.326	0	29.993	32511000	30	19.2275	19.0043	19.4526	21.5271	21.4105	21.4584
	2.15903	2.1067	SPBP23A10.13|orc4|II|origin	SPBP23A10.13|orc4|II|origin	Color [DarkGray]	1	4					8	8	8	13.8	13.8	13.8	108.61	0	35.399	10699000	17	18.597	17.2935	17.7636	19.6774	20.1371	20.1598
	0.889866	2.09944	SPBC3E7.02c|hsp16|II|heat	SPBC3E7.02c|hsp16|II|heat	Color [DarkGray]	1	4					4	4	4	36.4	36.4	36.4	15.968	0	13.357	16336000	10	16.5465	18.4053	20.3201	20.2937	20.472	20.8046
	2.45448	2.0877	SPCC1672.05c|yrs1|III|cytoplasmic	SPCC1672.05c|yrs1|III|cytoplasmic	Color [DarkGray]	1	4					9	9	9	33.7	33.7	33.7	44.575	0	16.814	15863000	13	18.4917	18.0345	19.1976	20.6393	20.6848	20.6627
	1.77794	2.05694	SPAC23D3.01|pdp3|I|PWWP	SPAC23D3.01|pdp3|I|PWWP	Color [DarkGray]	1	4					11	11	11	28.7	28.7	28.7	46.855	0	27.175	19673000	25	19.4376	17.9538	19.4377	20.6956	21.0756	21.2288
	2.8024	2.04986	SPCC1682.16|rpt4|III|19S	SPCC1682.16|rpt4|III|19S	Color [DarkGray]	1	4					8	7	7	22.4	19.3	19.3	43.608	0	19.486	19457000	8	19.2089	18.493	18.5036	20.5621	20.9982	20.7949
	2.22765	2.03803	SPBC21C3.13|rps1901|II|40S	SPBC21C3.13|rps1901|II|40S	Color [DarkGray]	1	4					9	2	2	52.8	14.6	14.6	16.15	0	6.6152	19040000	11	18.7713	17.6522	18.6357	20.641	20.3962	20.1361
	2.67574	2.01568	SPCC18B5.03|wee1|III|M	SPCC18B5.03|wee1|III|M	Color [DarkGray]	1	4					3	3	3	5.4	5.4	5.4	96.26	0	8.1406	15677000	6	18.6671	18.3333	18.8224	20.1879	20.6433	21.0387
	1.7745	1.98746	SPAC56E4.04c|cut6|I|acetyl-CoA/biotin	SPAC56E4.04c|cut6|I|acetyl-CoA/biotin	Color [DarkGray]	1	4					22	22	22	13	13	13	256.84	0	55.364	25738000	39	19.024	19.2848	18.9149	20.8449	21.9999	20.3414
	1.16941	1.95991	SPAC4H3.02c|swc3|I|Swr1	SPAC4H3.02c|swc3|I|Swr1	Color [Silver]	1	4					6	6	6	25.3	25.3	25.3	44.716	0	14.244	11253000	16	18.8038	19.2922	16.7521	20.071	20.1727	20.4841
	2.08046	1.92755	SPBC25H2.12c|cct7|II|chaperonin-containing	SPBC25H2.12c|cct7|II|chaperonin-containing	Color [DarkGray]	1	4					8	8	8	18.6	18.6	18.6	60.686	0	21.744	7391500	20	18.3714	17.6041	17.0024	19.5609	19.5601	19.6396
	1.06763	1.92282	SPBC16H5.08c|SPBC16H5.08c|II|ribosome	SPBC16H5.08c|SPBC16H5.08c|II|ribosome	Color [DarkGray]	1	4					8	8	8	22.3	22.3	22.3	69.212	0	21.696	19859000	24	17.4827	20.3837	18.6833	20.8302	20.893	20.595
	2.41618	1.88247	SPBC646.14c|orc5|II|origin	SPBC646.14c|orc5|II|origin	Color [DarkGray]	1	4					5	5	5	14.1	14.1	14.1	51.762	0	8.727	10666000	9	18.4258	18.7034	17.7092	20.2336	20.2884	19.9638
	1.52267	1.83389	SPAC3A12.07|rpb11|I|RNA	SPAC3A12.07|rpb11|I|RNA	Color [DarkGray]	1	4					6	6	6	50.4	50.4	50.4	14.127	0	10.285	17464000	10	18.4937	18.1949	19.9339	20.6173	20.9928	20.5141
	1.37733	1.82789	SPAC30D11.12|rpl3802|I|60S	SPAC30D11.12|rpl3802|I|60S	Color [DarkGray]	1	4					2	2	1	33.8	33.8	18.9	8.3388	0	5.1234	22279000	10	19.1399	18.1408	20.1103	21.4323	20.8351	20.6073
	1.52903	1.82508	SPBC16C6.07c|rpt1|II|19S	SPBC16C6.07c|rpt1|II|19S	Color [DarkGray]	1	4					8	8	8	22.1	22.1	22.1	48.965	0	16.556	18928000	22	17.9189	19.8134	19.0094	20.7482	20.8145	20.6543
	2.59238	1.82343	SPCC576.10c|rpt3|III|19S;SPBC56F2.07c|SPBC56F2.07c|II|ribosome	SPCC576.10c|rpt3|III|19S	Color [DarkGray]	1	4					10	10	9	32.9	32.9	29.8	43.552	0	65.155	42589000	30	20.0013	20.005	20.2506	21.7205	22.4204	21.5862
	2.93469	1.8117	SPAC1A6.04c|plb1|I|phospholipase	SPAC1A6.04c|plb1|I|phospholipase	Color [DarkGray]	1	4					3	3	3	6	6	6	67.118	0	14.653	10374000	12	18.5044	17.9173	17.8483	20.0163	19.7822	19.9065
	0.999047	1.80543	SPBC18E5.04|rpl1001|II|60S	SPBC18E5.04|rpl1001|II|60S	Color [DarkGray]	1	4					5	5	1	32.6	32.6	5	25.373	0	10.77	34468000	15	18.0942	20.186	20.886	21.3996	21.7743	21.4087
	2.40901	1.80076	SPAC1F7.05|cdc22|I|ribonucleoside	SPAC1F7.05|cdc22|I|ribonucleoside	Color [DarkGray]	1	4					12	12	12	21.5	21.5	21.5	91.998	0	39.216	38278000	35	19.5935	20.5047	19.7812	21.5407	21.9263	21.8146
	2.03251	1.79528	SPBC12C2.11|SPBC12C2.11|II|glutamine-fructose-6-phosphate	SPBC12C2.11|SPBC12C2.11|II|glutamine-fructose-6-phosphate	Color [DarkGray]	1	4					7	7	7	14.8	14.8	14.8	77.321	0	14.116	10060000	15	19.0095	18.0797	17.7312	20.0523	20.0834	20.0704
	1.31108	1.78939	SPAC13G6.02c|rps101|I|40S	SPAC13G6.02c|rps101|I|40S	Color [DarkGray]	1	4					14	6	6	49.6	27.8	27.8	28.488	0	12.887	34496000	22	18.6081	20.4084	20.5462	21.8153	21.7436	21.372
	3.21416	1.76673	SPCC1620.14c|snf22|III|ATP-dependent	SPCC1620.14c|snf22|III|ATP-dependent	Color [DarkGray]	1	4					15	13	13	13	11.4	11.4	189.91	0	34.413	10717000	26	18.1869	18.674	18.2549	19.9746	20.1313	20.31
	2.46682	1.75876	SPBC9B6.04c|tuf1|II|mitochondrial	SPBC9B6.04c|tuf1|II|mitochondrial	Color [DarkGray]	1	4					6	6	6	22.3	22.3	22.3	48.282	0	19.821	11197000	17	18.6446	18.7712	17.9441	20.2466	20.3972	19.9925
	2.46722	1.75275	SPBC685.09|orc2|II|origin	SPBC685.09|orc2|II|origin	Color [DarkGray]	1	4					5	5	5	15.3	15.3	15.3	61.022	0	17.191	9233200	12	18.5984	18.169	17.6316	19.8772	19.9519	19.8281
	2.93244	1.74123	SPAC25G10.08|SPAC25G10.08|I|translation	SPAC25G10.08|SPAC25G10.08|I|translation	Color [DarkGray]	1	4					28	28	28	43.9	43.9	43.9	84.034	0	177.77	139090000	83	21.6109	22.1079	22.028	23.7173	23.8698	23.3834
	3.34842	1.72964	SPAC3A12.05c|taf2|I|TATA-binding	SPAC3A12.05c|taf2|I|TATA-binding	Color [DarkGray]	1	4					11	11	11	11.7	11.7	11.7	133.91	0	22.196	11442000	24	18.3451	18.4452	18.7762	20.4444	20.1898	20.1214
	2.16038	1.72474	SPAC1D4.04|cct2|I|chaperonin-containing	SPAC1D4.04|cct2|I|chaperonin-containing	Color [DarkGray]	1	4					8	8	8	26.4	26.4	26.4	56.676	0	83.71	9498800	18	18.6508	18.4171	17.5746	19.9416	20.0814	19.7937
	2.12726	1.72186	SPBC557.03c|pim1|II|RCC1	SPBC557.03c|pim1|II|RCC1	Color [DarkGray]	1	4					7	7	7	22.4	22.4	22.4	58.349	0	19.9	12008000	16	18.8714	19.0112	17.9422	20.3095	20.21	20.4708
	2.97822	1.69531	SPBC4F6.17c|SPBC4F6.17c|II|mitochondrial	SPBC4F6.17c|SPBC4F6.17c|II|mitochondrial	Color [DarkGray]	1	4					6	6	6	9.5	9.5	9.5	90.153	0	12.061	8913600	12	18.2858	17.83	18.5075	19.8958	19.9107	19.9027
	1.39214	1.69464	SPAC25B8.19c|loz1|I|transcription	SPAC25B8.19c|loz1|I|transcription	Color [DarkGray]	1	4					4	4	4	10	10	10	55.066	0	12.383	6212000	10	18.4684	16.5776	17.9528	19.2648	19.4771	19.3409
	0.989139	1.6229	SPAC664.01c|swi6|I|HP1	SPAC664.01c|swi6|I|HP1	Color [DarkGray]	1	4					8	8	8	36	36	36	37.292	0	28.18	10816000	10	16.8158	18.8824	18.5167	19.5974	20.4861	19.0001
	2.35514	1.61421	SPBC18H10.03|tif35|II|translation	SPBC18H10.03|tif35|II|translation	Color [DarkGray]	1	4					11	11	11	37.9	37.9	37.9	31.494	0	54.654	65754000	37	20.6207	21.4286	20.7927	22.5033	22.8127	22.3686
	2.43458	1.61401	SPAC16C9.05|cph1|I|Clr6	SPAC16C9.05|cph1|I|Clr6	Color [DarkGray]	1	4					9	9	9	29	29	29	44.984	0	74.564	8387600	16	18.5092	18.205	17.7582	19.4705	19.9115	19.9323
	1.83523	1.61064	SPAC2F3.09|hem1|I|5-aminolevulinate	SPAC2F3.09|hem1|I|5-aminolevulinate	Color [DarkGray]	1	4					2	2	2	4.8	4.8	4.8	60.959	0	19.154	8776900	6	17.6618	18.8495	17.8934	19.5231	20.0149	19.6986
	0.738355	1.5871	SPAC3H5.07|rpl702|I|60S	SPAC3H5.07|rpl702|I|60S	Color [DarkGray]	1	4					10	8	8	53.6	46.4	46.4	28.449	0	28.209	31576000	25	17.8778	20.7635	20.8763	21.5249	21.5149	21.2391
	1.87481	1.58244	SPAC3A11.12c|rpt5|I|19S	SPAC3A11.12c|rpt5|I|19S	Color [DarkGray]	1	4					6	6	6	19.9	19.9	19.9	48.835	0	15.913	8465500	15	18.7892	18.0861	17.5556	19.5445	19.9248	19.7089
	1.68039	1.57111	SPAC3G9.06|frs2|I|cytoplasmic	SPAC3G9.06|frs2|I|cytoplasmic	Color [DarkGray]	1	4					6	6	6	12.8	12.8	12.8	56.266	0	10.855	8232500	11	17.3947	18.4984	18.6833	19.4909	19.9204	19.8784
	1.93311	1.55687	SPBC651.01c|nog1|II|GTP	SPBC651.01c|nog1|II|GTP	Color [DarkGray]	1	4					9	9	9	18.5	18.5	18.5	72.798	0	25.403	11312000	18	18.7698	19.0763	18.0508	20.3406	20.3977	19.8292
	2.79501	1.55619	SPBC646.09c|int6|II|eIF3e	SPBC646.09c|int6|II|eIF3e	Color [DarkGray]	1	4					9	9	9	25.9	25.9	25.9	57.114	0	125.07	29558000	29	19.627	19.9445	19.836	21.3242	21.69	21.0619
	1.20068	1.48346	SPBC776.11|rpl2801|II|60S	SPBC776.11|rpl2801|II|60S	Color [DarkGray]	1	4					7	2	2	48.6	14.2	14.2	16.685	0	3.6798	16093000	4	18.5746	20.1428	18.4164	20.3156	20.8932	20.3755
	2.49931	1.48177	SPBC17D11.07c|rpn2|II|19S	SPBC17D11.07c|rpn2|II|19S	Color [DarkGray]	1	4					14	14	14	18.5	18.5	18.5	107.28	0	48.506	25295000	31	19.8615	19.8337	19.3125	20.9015	21.4223	21.1292
	0.956916	1.47649	SPCPB16A4.05c|ure7|III|urease	SPCPB16A4.05c|ure7|III|urease	Color [DarkGray]	1	4					5	5	5	23.8	23.8	23.8	31.33	0	12.502	6764100	13	18.7057	18.6604	16.5678	19.358	19.76	19.2453
	0.730523	1.46163	SPBC13G1.02|mpg2|II|mannose-1-phosphate	SPBC13G1.02|mpg2|II|mannose-1-phosphate	Color [DarkGray]	1	4					9	9	9	33.3	33.3	33.3	46.096	0	40.229	28457000	26	20.6244	20.5905	17.9077	21.1334	21.4854	20.8887
	2.04866	1.42655	SPAC29A4.18|prw1|I|Clr6	SPAC29A4.18|prw1|I|Clr6	Color [DarkGray]	1	4					5	5	5	14.2	14.2	14.2	48.476	0	74.99	10952000	8	19.1467	18.9583	18.2017	20.1556	20.0786	20.3521
	2.58374	1.40675	SPAC31G5.13|rpn11|I|19S	SPAC31G5.13|rpn11|I|19S	Color [DarkGray]	1	4					3	3	3	11.4	11.4	11.4	34.572	0	5.4512	5877600	10	17.6901	17.8758	17.8854	19.0528	19.6239	18.9948
	2.06099	1.36749	SPBC1A4.02c|leu1|II|3-isopropylmalate	SPBC1A4.02c|leu1|II|3-isopropylmalate	Color [DarkGray]	1	4					7	7	7	30.7	30.7	30.7	39.732	0	15.443	10070000	15	19.0838	18.5371	18.1738	19.9603	20.1536	19.7833
	1.44075	1.35344	SPBC337.05c|cct8|II|chaperonin-containing	SPBC337.05c|cct8|II|chaperonin-containing	Color [DarkGray]	1	4					8	8	8	23.6	23.6	23.6	59.955	0	40.948	13450000	24	18.0414	19.3738	19.0591	19.8395	20.3144	20.3807
	0.893387	1.3391	SPBC31F10.06c|sar1|II|ADP-ribosylation	SPBC31F10.06c|sar1|II|ADP-ribosylation	Color [DarkGray]	1	4					5	5	5	37.9	37.9	37.9	21.28	0	17.978	22011000	19	18.0855	20.3311	19.7719	20.7643	21.0334	20.408
	2.12067	1.2627	SPBC17D11.05|tif32|II|translation	SPBC17D11.05|tif32|II|translation	Color [DarkGray]	1	4					36	36	36	46.7	46.7	46.7	107.07	0	166.87	155250000	116	22.3111	22.7361	22.1637	23.7555	23.9351	23.3083
	2.40219	1.26269	SPAC4D7.05|sum1|I|translation	SPAC4D7.05|sum1|I|translation	Color [DarkGray]	1	4					16	16	16	67.1	67.1	67.1	36.811	0	53.434	100400000	57	22.0277	21.5543	21.8231	23.0134	23.3656	22.8142
	1.51337	1.25511	SPCC757.09c|rnc1|III|RNA-binding	SPCC757.09c|rnc1|III|RNA-binding	Color [DarkGray]	1	4					4	4	4	13.8	13.8	13.8	43.377	0	5.3964	10170000	7	18.2933	18.0466	19.2745	19.6464	19.8143	19.9191
	1.59989	1.21735	SPBC215.07c|pdp2|II|PWWP	SPBC215.07c|pdp2|II|PWWP	Color [DarkGray]	1	4					7	7	7	21	21	21	62.824	0	28.305	7852000	16	18.675	17.9829	18.6262	19.9334	19.8933	19.1094
	1.98394	1.21598	SPBC1A4.08c|cct3|II|chaperonin-containing	SPBC1A4.08c|cct3|II|chaperonin-containing	Color [DarkGray]	1	4					10	10	10	26.7	26.7	26.7	58.48	0	28.062	10533000	18	18.4197	18.8584	19.1267	19.7995	20.3519	19.9013
	1.81179	1.1987	SPAC1952.05|gcn5|I|SAGA	SPAC1952.05|gcn5|I|SAGA	Color [DarkGray]	1	4					5	5	5	16.3	16.3	16.3	51.975	0	23.04	8039700	9	18.3699	19.0221	18.2271	19.4697	19.704	20.0415
	0.781666	1.19334	SPBC106.06|cct4|II|chaperonin-containing	SPBC106.06|cct4|II|chaperonin-containing	Color [DarkGray]	1	4					7	7	7	18.2	18.2	18.2	56.968	0	18.765	10188000	16	19.7447	18.3424	17.3332	19.5238	19.809	19.6676
	1.9036	1.17857	SPBC839.12|rpc31|II|DNA-directed	SPBC839.12|rpc31|II|DNA-directed	Color [DarkGray]	1	4					3	3	3	17.6	17.6	17.6	24.342	0	18.884	5442300	11	18.4158	17.7246	17.8251	19.4003	19.2588	18.8421
	1.99599	1.11875	SPBC1105.04c|cbp1|II|CENP-B	SPBC1105.04c|cbp1|II|CENP-B	Color [DarkGray]	1	4					6	6	6	15.7	15.7	15.7	59.839	0	23.415	6659500	8	18.4107	18.6842	17.9991	19.7084	19.5163	19.2255
	1.86889	1.10978	SPAC8C9.14|prr1|I|transcription	SPAC8C9.14|prr1|I|transcription	Color [DarkGray]	1	4					4	4	4	10.8	10.8	10.8	60.045	0	20.768	5687800	6	17.9492	17.8209	18.6663	19.2348	19.268	19.2629
	1.99378	1.09901	SPBC16C6.13c|sec27|II|coatomer	SPBC16C6.13c|sec27|II|coatomer	Color [DarkGray]	1	4					5	5	5	8.9	8.9	8.9	89.802	0	8.5818	3726500	11	17.9083	17.5719	17.1309	18.5396	18.7999	18.5686
	0.851726	1.09177	SPBC1711.06|rpl401|II|60S	SPBC1711.06|rpl401|II|60S	Color [DarkGray]	1	4					15	5	5	50.1	18.5	18.5	39.91	0	36.668	52684000	36	21.5157	21.0139	19.5617	21.8044	21.5967	21.9654
	1.43244	1.08404	SPAC1399.05c|toe1|I|transcription	SPAC1399.05c|toe1|I|transcription	Color [DarkGray]	1	4					3	3	3	7	7	7	60.557	0	9.8485	5603500	10	18.8168	17.6669	17.9605	19.2748	19.3267	19.095
	2.32042	1.07552	SPCC1906.01|mpg1|III|mannose-1-phosphate	SPCC1906.01|mpg1|III|mannose-1-phosphate	Color [DarkGray]	1	4					11	11	11	47.1	47.1	47.1	39.718	0	60.687	68235000	36	21.6316	21.5315	21.1734	22.3475	22.7735	22.442
	2.79977	1.02011	SPCC285.15c|rps2802|III|40S;SPAC25G10.06|rps2801|I|40S	SPCC285.15c|rps2802|III|40S;SPAC25G10.06|rps2801|I|40S	Color [DarkGray]	1	4					4	4	4	47.1	47.1	47.1	7.6638	0	9.0023	33391000	13	20.2743	20.363	20.6444	21.4702	21.5622	21.3098
	2.59722	1.0145	SPBC17G9.10|rpl1102|II|60S;SPAC26A3.07c|rpl1101|I|60S	SPBC17G9.10|rpl1102|II|60S;SPAC26A3.07c|rpl1101|I|60S	Color [DarkGray]	1	4					7	7	7	36.2	36.2	36.2	19.891	0	46.631	110320000	34	22.1798	22.032	22.4336	23.3851	23.2448	23.059
	0.516856	1.01391	SPBC582.10c|SPBC582.10c|II|ATP-dependent	SPBC582.10c|SPBC582.10c|II|ATP-dependent	Color [DarkGray]	1	4					7	7	7	12.5	12.5	12.5	93.944	0	14.692	6490700	15	18.859	19.6262	16.7591	19.4836	19.536	19.2664
	1.87821	0.999753	SPAC1420.02c|cct5|I|chaperonin-containing	SPAC1420.02c|cct5|I|chaperonin-containing	Color [DarkGray]	1	4					9	9	9	23.4	23.4	23.4	59.377	0	13.754	8926100	12	19.1907	18.4755	18.6346	19.6963	19.9496	19.6541
	2.71301	0.990288	SPAC6G10.11c|ubi3|I|ribosomal-ubiquitin;SPAC589.10c|ubi5|I|ribosomal-ubiquitin	SPAC6G10.11c|ubi3|I|ribosomal-ubiquitin;SPAC589.10c|ubi5|I|ribosomal-ubiquitin	Color [DarkGray]	1	4					8	8	4	52	52	20.7	17.258	0	158.05	128760000	42	22.2452	22.375	22.6688	23.5007	23.4445	23.3147
	0.500384	0.981748	SPAC23E2.01|fep1|I|iron-sensing	SPAC23E2.01|fep1|I|iron-sensing	Color [DarkGray]	1	4					6	6	6	17.4	17.4	17.4	60.611	0	14.522	4520000	11	17.8185	19.4552	16.5417	18.7337	18.8006	19.2263
	3.24796	0.97974	SPAC4G9.16c|rpl901|I|60S	SPAC4G9.16c|rpl901|I|60S	Color [DarkGray]	1	4					8	8	6	35.3	35.3	29.5	21.513	0	21.787	67822000	21	21.616	21.6218	21.4522	22.6976	22.5068	22.4248
	0.621478	0.977601	SPAC664.03|paf1|I|RNA	SPAC664.03|paf1|I|RNA	Color [DarkGray]	1	4					4	4	4	13.8	13.8	13.8	51.189	0	8.7727	10416000	12	17.6454	20.0643	18.9386	19.8449	20.0559	19.6803
	1.38739	0.966537	SPBC23E6.09|ssn6|II|transcriptional	SPBC23E6.09|ssn6|II|transcriptional	Color [DarkGray]	1	4					7	7	7	8.4	8.4	8.4	121.52	0	16.353	6208800	13	18.8829	18.4144	17.7745	19.3413	19.2309	19.3993
	1.71896	0.963088	SPBC1734.11|mas5|II|DNAJ	SPBC1734.11|mas5|II|DNAJ	Color [DarkGray]	1	4					11	11	11	34.9	34.9	34.9	44.821	0	54.85	49442000	33	20.7952	21.484	20.8033	21.7976	21.9955	22.1787
	1.94509	0.949817	SPAC926.09c|fas1|I|fatty	SPAC926.09c|fas1|I|fatty	Color [DarkGray]	1	4					58	58	58	38	38	38	230.56	0	256.43	270430000	200	23.4737	23.526	23.3673	24.5932	24.6348	23.9885
	1.14484	0.943537	SPBC30B4.04c|sol1|II|SWI/SNF	SPBC30B4.04c|sol1|II|SWI/SNF	Color [DarkGray]	1	4					5	5	5	8.2	8.2	8.2	96.017	0	17.946	6492400	7	19.21	18.3319	17.9222	19.2885	19.5524	19.454
	2.041	0.930171	SPAC1751.03|tif313|I|translation	SPAC1751.03|tif313|I|translation	Color [DarkGray]	1	4					11	11	11	31.8	31.8	31.8	45.085	0	40.585	56856000	41	21.184	21.3838	21.1217	22.2467	22.4193	21.814
	0.79264	0.916997	SPBC29A10.15|orc1|II|origin	SPBC29A10.15|orc1|II|origin	Color [DarkGray]	1	4					4	4	4	6.4	6.4	6.4	80.513	0	5.4645	6877300	8	18.6276	19.5163	17.6945	19.3612	19.5434	19.6847
	2.96936	0.905447	SPBC23G7.12c|rpt6|II|19S	SPBC23G7.12c|rpt6|II|19S	Color [DarkGray]	1	4					7	7	6	24.8	24.8	21.8	45.069	0	26.985	16513000	26	19.5179	19.5924	19.4633	20.2508	20.598	20.4412
	3.03088	0.90437	SPCC1183.08c|rpl101|III|60S	SPCC1183.08c|rpl101|III|60S	Color [DarkGray]	1	4					6	6	3	31.5	31.5	15.3	23.917	0	17.33	93139000	29	22.0211	21.9229	22.019	22.9926	22.9872	22.6963
	1.90403	0.900583	SPBC4C3.07|eif6|II|translation	SPBC4C3.07|eif6|II|translation	Color [DarkGray]	1	4					7	7	7	33.8	33.8	33.8	33.251	0	30.66	54895000	28	21.3989	21.2967	21.062	22.2043	22.4417	21.8133
	1.44074	0.890523	SPAPB1A11.04c|mca1|I|transcription	SPAPB1A11.04c|mca1|I|transcription	Color [DarkGray]	1	4					3	3	3	6.2	6.2	6.2	79.251	0	6.0885	4341200	4	18.4794	17.8415	17.6347	18.6214	18.93	19.0758
	1.44574	0.884579	SPAC821.05|tif38|I|translation	SPAC821.05|tif38|I|translation	Color [DarkGray]	1	4					6	6	6	25.5	25.5	25.5	39.78	0	21.259	35304000	21	20.8471	20.5212	20.1196	21.3158	21.7394	21.0865
	1.84363	0.874386	SPCC24B10.08c|ada2|III|SAGA	SPCC24B10.08c|ada2|III|SAGA	Color [DarkGray]	1	4					3	3	3	7.8	7.8	7.8	50.477	0	4.9245	4219100	7	18.3177	17.6029	17.97	18.7603	18.8409	18.9125
	2.73861	0.871827	SPAPJ698.02c|rps002|I|40S	SPAPJ698.02c|rps002|I|40S	Color [DarkGray]	1	4					17	17	14	59.9	59.9	48.8	31.42	0	163	253500000	68	23.3732	23.4383	23.6946	24.2711	24.499	24.3514
	1.91399	0.869234	SPBP35G2.07|ilv1|II|acetolactate;SPAC18G6.06|utp11|I|U3	SPBP35G2.07|ilv1|II|acetolactate	Color [DarkGray]	1	4					14	14	14	24.2	24.2	24.2	73.193	0	29.4	43177000	41	20.8803	21.209	20.703	21.6071	22.0582	21.7347
	0.666785	0.865805	SPBC30D10.13c|pdb1|II|pyruvate	SPBC30D10.13c|pdb1|II|pyruvate	Color [DarkGray]	1	4					6	6	6	25.7	25.7	25.7	39.623	0	24.311	13314000	17	18.5635	18.5698	20.3212	19.9124	20.1442	19.9953
	1.73952	0.861226	SPAC9G1.03c|rpl3001|I|60S	SPAC9G1.03c|rpl3001|I|60S	Color [DarkGray]	1	4					6	6	6	63.3	63.3	63.3	11.591	0	29.481	57131000	24	21.186	21.2375	21.8734	22.3134	22.2305	22.3367
	1.32689	0.86064	SPBC1685.02c|rps1202|II|40S	SPBC1685.02c|rps1202|II|40S	Color [DarkGray]	1	4					3	1	1	28.4	10.1	10.1	15.871	0.0027064	2.8129	3831100	5	17.2906	17.9389	18.2194	18.8521	18.7523	18.4265
	0.866844	0.859428	SPAC23A1.12c|frs1|I|cytoplasmic	SPAC23A1.12c|frs1|I|cytoplasmic	Color [DarkGray]	1	4					4	4	4	8	8	8	66.849	0	7.3186	8486900	9	17.8763	19.3674	18.62	19.5146	19.7492	19.1782
	3.17703	0.85928	SPAC328.03|tps1|I|alpha,alpha-trehalose-phosphate	SPAC328.03|tps1|I|alpha,alpha-trehalose-phosphate	Color [DarkGray]	1	4					10	10	10	24.4	24.4	24.4	58.493	0	23.542	26884000	23	20.1776	20.0957	20.3335	21.1014	21.1331	20.9501
	1.8788	0.842895	SPAPB8E5.06c|rpl302|I|60S;SPAC17A5.03|rpl301|I|60S	SPAPB8E5.06c|rpl302|I|60S;SPAC17A5.03|rpl301|I|60S	Color [DarkGray]	1	4					12	12	12	34.3	34.3	34.3	43.816	0	175.2	93377000	62	21.761	21.8517	22.3627	22.7836	22.9659	22.7546
	3.18643	0.835262	SPBC1685.10|rps27|II|40S	SPBC1685.10|rps27|II|40S	Color [DarkGray]	1	4					2	2	2	27.7	27.7	27.7	9.1718	0	6.3323	35195000	10	20.664	20.4898	20.5294	21.5249	21.2891	21.375
	1.11147	0.832419	SPAC3C7.08c|elf1|I|AAA	SPAC3C7.08c|elf1|I|AAA	Color [DarkGray]	1	4					5	5	5	7	7	7	116.7	0	9.9725	5099500	10	18.4893	18.5052	17.6447	18.7187	19.4317	18.986
	0.891987	0.831715	SPBC651.09c|prf1|II|RNA	SPBC651.09c|prf1|II|RNA	Color [DarkGray]	1	4					6	6	6	16.1	16.1	16.1	63.679	0	29.175	5737300	9	18.9515	17.7536	18.3503	19.2645	19.5938	18.6922
	1.1859	0.827483	SPAC17H9.14c|pdi2|I|protein	SPAC17H9.14c|pdi2|I|protein	Color [DarkGray]	1	4					6	6	6	18.9	18.9	18.9	40.691	0	18.402	6670900	17	18.8898	17.9826	18.3988	18.9285	19.2165	19.6087
	2.19415	0.826097	SPBC18H10.12c|rpl701|II|60S	SPBC18H10.12c|rpl701|II|60S	Color [DarkGray]	1	4					11	11	9	48.2	48.2	41	28.73	0	88.707	122550000	63	22.3309	22.5498	22.6447	23.3519	23.5467	23.1049
	1.57042	0.82341	SPAC4A8.11c|fas2|I|fatty	SPAC4A8.11c|fas2|I|fatty	Color [DarkGray]	1	4					56	56	56	46.7	46.7	46.7	202.17	0	314.57	293310000	214	23.6983	23.6769	23.5057	24.6395	24.7251	23.9865
	1.12821	0.820423	SPBC543.02c|SPBC543.02c|II|DNAJ/TPR	SPBC543.02c|SPBC543.02c|II|DNAJ/TPR	Color [DarkGray]	1	4					3	3	3	10.1	10.1	10.1	53.304	0	6.5944	3043800	6	17.9983	17.4509	17.1361	18.4255	17.9154	18.7057
	3.55329	0.812979	SPCC1739.13|ssa2|III|heat	SPCC1739.13|ssa2|III|heat	Color [DarkGray]	1	4					43	43	23	75.4	75.4	43.7	70.232	0	323.31	2887200000	414	27.0405	27.2369	27.0326	27.9032	27.9409	27.9048
	3.47646	0.803675	SPBC1709.05|sks2|II|heat	SPBC1709.05|sks2|II|heat	Color [DarkGray]	1	4					30	30	30	60.5	60.5	60.5	67.205	0	293.18	907710000	196	25.315	25.5379	25.4489	26.2071	26.2137	26.292
	1.29444	0.790013	SPBP23A10.07|rpa2|II|DNA-directed	SPBP23A10.07|rpa2|II|DNA-directed	Color [DarkGray]	1	4					16	16	16	20.7	20.7	20.7	131.69	0	83.64	43627000	54	21.0687	21.4712	20.5061	21.9201	21.7732	21.7227
	2.38842	0.775274	SPBC685.06|rps001|II|40S	SPBC685.06|rps001|II|40S	Color [DarkGray]	1	4					10	7	7	42.5	31.5	31.5	31.759	0	56.231	67670000	42	21.6225	21.4524	21.736	22.4322	22.5226	22.182
	0.884574	0.774078	SPAC1834.01|sup45|I|translation	SPAC1834.01|sup45|I|translation	Color [DarkGray]	1	4					6	6	6	20.3	20.3	20.3	48.803	0	14.176	6864200	16	18.547	19.0902	17.7069	19.1337	19.3505	19.1821
	2.10837	0.768742	SPCC1322.11|rpl2302|III|60S;SPAC3G9.03|rpl2301|I|60S	SPCC1322.11|rpl2302|III|60S;SPAC3G9.03|rpl2301|I|60S	Color [DarkGray]	1	4					4	4	4	40.3	40.3	40.3	14.882	0	25.773	49605000	30	21.0804	20.9328	20.7332	21.8702	21.7186	21.4638
	1.25846	0.749994	SPAC4A8.16c|tif33|I|translation	SPAC4A8.16c|tif33|I|translation	Color [DarkGray]	1	4					19	19	19	28.6	28.6	28.6	104.37	0	45.527	72154000	47	22.04	21.6865	21.3735	22.4668	22.7928	22.0905
	1.15417	0.744724	SPBC12D12.03|cct1|II|chaperonin-containing	SPBC12D12.03|cct1|II|chaperonin-containing	Color [DarkGray]	1	4					10	10	10	29.7	29.7	29.7	60.046	0	15.652	7396300	18	18.7141	18.3754	19.3772	19.4186	19.6474	19.6348
	4.45166	0.74466	SPBC839.04|rpl803|II|60S;SPBC2F12.07c|rpl802|II|60S;SPAC1F7.13c|rpl801|I|60S	SPBC839.04|rpl803|II|60S;SPBC2F12.07c|rpl802|II|60S;SPAC1F7.13c|rpl801|I|60S	Color [DarkGray]	1	4					6	6	6	28.9	28.9	28.9	27.1	0	113.42	103140000	32	22.2433	22.2059	22.2399	22.9247	22.9569	23.0415
	0.587822	0.737012	SPBC3F6.03|trr1|II|thioredoxin	SPBC3F6.03|trr1|II|thioredoxin	Color [DarkGray]	1	4					5	5	5	26.4	26.4	26.4	34.618	0	10.37	6731100	9	18.7663	17.3492	19.1819	19.1327	19.3132	19.0625
	3.25918	0.736219	SPCC31H12.04c|rpl1202|III|60S;SPCC16C4.13c|rpl1201|III|60S	SPCC31H12.04c|rpl1202|III|60S;SPCC16C4.13c|rpl1201|III|60S	Color [DarkGray]	1	4					9	9	9	60.6	60.6	60.6	17.666	0	81.261	149480000	39	22.8511	22.8984	23.0102	23.7254	23.6977	23.5452
	1.41257	0.73553	SPBC1289.07c|rpc40|II|DNA-directed	SPBC1289.07c|rpc40|II|DNA-directed	Color [DarkGray]	1	4					10	10	10	38.8	38.8	38.8	39.154	0	25.317	62282000	33	21.6945	21.9346	21.1435	22.4502	22.2439	22.2851
	2.33917	0.706701	SPCC5E4.07|rpl2802|III|60S	SPCC5E4.07|rpl2802|III|60S	Color [DarkGray]	1	4					8	8	3	50	50	15.5	16.653	0	22.114	186460000	36	23.3416	23.4355	23.0997	23.9715	24.1351	23.8904
	2.50401	0.701998	SPBC27B12.11c|pho7|II|transcription	SPBC27B12.11c|pho7|II|transcription	Color [DarkGray]	1	4					25	25	25	46.1	46.1	46.1	81.928	0	323.31	6095000000	462	28.1117	28.3405	28.0369	28.8606	28.7598	28.9745
	0.597734	0.701516	SPCC1682.02c|mcm3|III|MCM	SPCC1682.02c|mcm3|III|MCM	Color [DarkGray]	1	4					5	5	5	7.8	7.8	7.8	97.48	0	6.7619	10465000	9	19.1971	20.1102	18.3017	19.8559	20.0167	19.8409
	1.89286	0.697927	SPBC11C11.09c|rpl502|II|60S;SPAC3H5.12c|rpl501|I|60S	SPBC11C11.09c|rpl502|II|60S;SPAC3H5.12c|rpl501|I|60S	Color [DarkGray]	1	4					11	11	11	41.8	41.8	41.8	33.485	0	65.677	89071000	44	22.2792	21.9411	22.3	22.9726	22.9976	22.6438
	3.26	0.697454	SPBP8B7.03c|rpl402|II|60S	SPBP8B7.03c|rpl402|II|60S	Color [DarkGray]	1	4					18	18	8	52.3	52.3	20.7	39.767	0	95.612	302980000	98	23.8409	23.9246	23.9752	24.5699	24.7241	24.5391
	2.3643	0.697287	SPBC21B10.10|rps402|II|40S	SPBC21B10.10|rps402|II|40S	Color [DarkGray]	1	4					14	14	2	50.8	50.8	7.3	29.658	0	61.769	197180000	59	23.1235	23.4207	23.4391	24.0935	24.0806	23.901
	2.27932	0.696095	SPCC1827.03c|SPCC1827.03c|III|acetyl-CoA	SPCC1827.03c|SPCC1827.03c|III|acetyl-CoA	Color [DarkGray]	1	4					9	9	9	24	24	24	56.274	0	42.873	36936000	31	20.9525	20.9623	20.734	21.6267	21.7265	21.3839
	0.838058	0.691551	SPAC27D7.14c|tpr1|I|RNA	SPAC27D7.14c|tpr1|I|RNA	Color [DarkGray]	1	4					10	10	10	12.9	12.9	12.9	119.15	0	30.16	21435000	22	20.271	19.9816	19.7553	20.9159	21.1631	20.0036
	1.21536	0.677379	SPBC365.03c|rpl2101|II|60S	SPBC365.03c|rpl2101|II|60S	Color [DarkGray]	1	4					4	4	1	35	35	14.4	18.38	0	7.8563	58043000	15	21.2549	21.6344	21.9158	22.4524	22.463	21.9218
	1.30794	0.67565	SPAC2C4.16c|rps801|I|40S	SPAC2C4.16c|rps801|I|40S	Color [DarkGray]	1	4					8	8	2	43	43	4.5	22.593	0	133.92	88908000	25	21.9285	21.9008	22.4434	22.4394	22.9751	22.8851
	1.63043	0.661129	SPAC1565.08|cdc48|I|AAA	SPAC1565.08|cdc48|I|AAA	Color [DarkGray]	1	4					15	15	15	22.8	22.8	22.8	90.124	0	44.887	45622000	44	21.3328	20.8849	21.4829	21.9366	21.8037	21.9436
	0.841871	0.657849	SPCC320.03|SPCC320.03|III|transcription	SPCC320.03|SPCC320.03|III|transcription	Color [DarkGray]	1	4					4	4	4	8.1	8.1	8.1	95.111	0	7.0156	4870500	9	18.1425	17.9264	19.0304	18.8076	19.0018	19.2635
	2.41217	0.657848	SPCC417.08|tef3|III|translation	SPCC417.08|tef3|III|translation	Color [DarkGray]	1	4					44	44	44	52.6	52.6	52.6	115.8	0	323.31	447440000	194	24.4471	24.5894	24.4779	25.176	25.33	24.982
	1.40237	0.648298	SPCC18.14c|rpp0|III|60S	SPCC18.14c|rpp0|III|60S	Color [DarkGray]	1	4					10	10	10	45.5	45.5	45.5	33.565	0	93.389	88760000	51	21.8051	22.0268	22.461	22.8048	22.8757	22.5573
	0.849223	0.642214	SPBC11G11.03|mrt4|II|mRNA	SPBC11G11.03|mrt4|II|mRNA	Color [DarkGray]	1	4					2	2	2	16.6	16.6	16.6	26.663	0	6.8143	6404300	7	18.0267	19.0623	18.3301	18.8703	19.442	19.0336
	2.05681	0.623564	SPBC839.13c|rpl1601|II|60S;SPBC2G2.05|rpl1603|II|60S	SPBC839.13c|rpl1601|II|60S	Color [DarkGray]	1	4					5	5	2	25.9	25.9	7.6	22.17	0	63.147	53860000	22	21.4398	21.5281	21.755	22.0701	22.1506	22.3729
	1.74228	0.609938	SPBC106.16|pre6|II|20S	SPBC106.16|pre6|II|20S	Color [DarkGray]	1	4					3	3	3	15.4	15.4	15.4	28.277	0	4.7815	6564500	8	18.1772	18.4047	18.0384	18.6265	18.7958	19.0279
	2.00784	0.599138	SPAC22H12.04c|rps102|I|40S	SPAC22H12.04c|rps102|I|40S	Color [DarkGray]	1	4					16	16	8	60.3	60.3	38.5	28.521	0	49.944	193180000	57	23.308	23.3188	23.574	24.0241	24.1518	23.8223
	2.11716	0.598847	SPCC576.08c|rps2|III|40S	SPCC576.08c|rps2|III|40S	Color [DarkGray]	1	4					10	10	10	41.5	41.5	41.5	27.637	0	52.495	155050000	50	22.9187	22.9024	23.178	23.6364	23.7157	23.4435
	0.595843	0.587249	SPAC26H5.10c|tif51|I|translation	SPAC26H5.10c|tif51|I|translation	Color [DarkGray]	1	4					6	6	2	68.2	68.2	28.7	17.152	0	21.268	15723000	23	19.1053	20.325	19.9349	20.4221	20.792	19.9128
	0.38531	0.586678	SPBC25H2.02|trs1|II|cytoplasmic	SPBC25H2.02|trs1|II|cytoplasmic	Color [DarkGray]	1	4					7	7	7	13.8	13.8	13.8	80.137	0	28.178	9530000	19	18.8143	20.1089	17.9291	19.4437	19.4294	19.7393
	0.754926	0.586533	SPBC28F2.10c|ngg1|II|SAGA	SPBC28F2.10c|ngg1|II|SAGA	Color [DarkGray]	1	4					4	4	4	12.9	12.9	12.9	62.407	0	4.9815	5290200	4	18.2037	19.2523	18.2035	19.2679	19.0156	19.1356
	0.819734	0.578004	SPCC576.11|rpl15|III|60S	SPCC576.11|rpl15|III|60S	Color [DarkGray]	1	4					8	8	1	40.3	40.3	6	23.806	0	33.482	51825000	22	21.067	21.094	21.862	21.7816	21.6684	22.3071
	1.52791	0.555412	SPAC31G5.03|rps1101|I|40S;SPAC144.11|rps1102|I|40S	SPAC31G5.03|rps1101|I|40S;SPAC144.11|rps1102|I|40S	Color [DarkGray]	1	4					9	9	9	52	52	52	17.5	0	56.386	196880000	46	23.6857	23.1193	23.4634	24.0408	23.9562	23.9377
	0.407057	0.555061	SPBC18E5.06|rps21|II|40S	SPBC18E5.06|rps21|II|40S	Color [DarkGray]	1	4					3	3	3	47.1	47.1	47.1	9.6166	0	15.98	9201600	22	18.4223	18.1319	19.9746	19.5343	19.4225	19.2372
	1.03729	0.551368	SPCC962.04|rps1201|III|40S	SPCC962.04|rps1201|III|40S	Color [DarkGray]	1	4					7	7	5	57.9	57.9	39.3	15.616	0	199.92	53535000	28	21.1418	21.2628	21.8411	21.7646	22.1967	21.9386
	0.507785	0.550678	SPAC110.04c|pss1|I|heat	SPAC110.04c|pss1|I|heat	Color [DarkGray]	1	4					19	19	19	28.1	28.1	28.1	80.374	0	29.897	35547000	34	20.228	20.7363	21.7767	21.454	21.2394	21.6996
	1.0778	0.544019	SPBC3D6.15|rps2501|II|40S;SPAC694.05c|rps2502|I|40S	SPBC3D6.15|rps2501|II|40S;SPAC694.05c|rps2502|I|40S	Color [DarkGray]	1	4					3	3	3	29.5	29.5	29.5	9.8194	0	6.3807	15909000	18	19.591	19.6849	19.9106	20.4093	20.5623	19.8469
	2.09613	0.538467	SPAC5D6.01|rps2202|I|40S;SPAC22A12.04c|rps2201|I|40S	SPAC5D6.01|rps2202|I|40S;SPAC22A12.04c|rps2201|I|40S	Color [DarkGray]	1	4					7	7	7	57.7	57.7	57.7	14.76	0	43.932	95593000	33	22.5106	22.4136	22.3763	23.0152	23.1234	22.7773
	1.02547	0.536906	SPBC902.04|rmn1|II|RNA-binding	SPBC902.04|rmn1|II|RNA-binding	Color [DarkGray]	1	4					8	8	8	13.2	13.2	13.2	66.898	0	35.982	35193000	20	20.9625	21.2816	20.5466	21.5169	21.2335	21.6511
	0.644592	0.528339	SPCC550.12|arp6|III|actin-like	SPCC550.12|arp6|III|actin-like	Color [DarkGray]	1	4					2	2	2	6.2	6.2	6.2	45.881	0	4.4296	3822500	7	18.593	18.3439	17.5138	19.0226	18.4521	18.561
	1.78703	0.527625	SPAC22A12.15c|bip1|I|ER	SPAC22A12.15c|bip1|I|ER	Color [DarkGray]	1	4					31	30	30	49.2	47.5	47.5	73.226	0	193.22	493650000	158	24.8138	24.9807	24.5308	25.2905	25.2815	25.3361
	1.39178	0.521083	SPBC13E7.08c|leo1|II|RNA	SPBC13E7.08c|leo1|II|RNA	Color [DarkGray]	1	4					8	8	8	25.4	25.4	25.4	48.733	0	38.712	24279000	30	20.465	20.6044	20.0755	21.0304	20.7749	20.9029
	1.03104	0.517012	SPCC970.05|rpl3601|III|60S;SPBC405.07|rpl3602|II|60S	SPCC970.05|rpl3601|III|60S;SPBC405.07|rpl3602|II|60S	Color [DarkGray]	1	4					4	4	4	34.3	34.3	34.3	11.263	0	120.64	143720000	18	23.3249	23.0704	22.7301	23.3264	23.4832	23.8667
	1.17057	0.514724	SPAC7D4.07c|trx1|I|cytosolic	SPAC7D4.07c|trx1|I|cytosolic	Color [DarkGray]	1	4					6	6	6	68.9	68.9	68.9	11.297	0	25.373	74233000	41	21.6391	22.1809	22.1954	22.3349	22.6573	22.5675
	0.219644	0.495172	SPBC3B8.03|lys9|II|saccharopine	SPBC3B8.03|lys9|II|saccharopine	Color [DarkGray]	1	4					8	8	8	28.9	28.9	28.9	49.938	0	28.141	18028000	17	20.5393	18.0537	20.6978	19.8918	20.3209	20.5636
	1.24941	0.485735	SPAC6B12.15|cpc2|I|RACK1	SPAC6B12.15|cpc2|I|RACK1	Color [DarkGray]	1	4					15	15	15	67.5	67.5	67.5	34.851	0	83.292	129590000	60	22.6671	22.672	23.1541	23.4441	23.3507	23.1557
	1.97627	0.45316	SPBC16G5.14c|rps3|II|40S	SPBC16G5.14c|rps3|II|40S	Color [DarkGray]	1	4					13	13	13	58.6	58.6	58.6	27.553	0	97.739	220570000	87	23.6354	23.4381	23.6502	24.1393	24.0534	23.8905
	1.97701	0.449224	SPAC1687.06c|rpl44|I|60S	SPAC1687.06c|rpl44|I|60S	Color [DarkGray]	1	4					6	6	6	38.1	38.1	38.1	14.755	0	43.125	129660000	31	22.767	22.9324	23.0179	23.3956	23.4439	23.2254
	2.1257	0.436017	SPAC1805.13|rpl14|I|60S	SPAC1805.13|rpl14|I|60S	Color [DarkGray]	1	4					6	6	6	44.8	44.8	44.8	15.21	0	32.056	129110000	29	22.8194	23.0373	22.9183	23.2777	23.4782	23.3272
	1.52962	0.42706	SPBC18H10.13|rps1402|II|40S;SPAC3H5.05c|rps1401|I|40S	SPBC18H10.13|rps1402|II|40S;SPAC3H5.05c|rps1401|I|40S	Color [DarkGray]	1	4					5	5	5	46	46	46	14.699	0	29.135	211740000	26	23.8952	23.6462	23.5671	24.1022	24.2849	24.0026
	0.565162	0.411346	SPAC19G12.07c|rsd1|I|RNA-binding	SPAC19G12.07c|rsd1|I|RNA-binding	Color [DarkGray]	1	4					13	13	13	25.4	25.4	25.4	69.362	0	31.893	41964000	42	21.2959	21.7318	20.6818	21.5246	21.555	21.8639
	0.766845	0.409213	SPBC2G5.07c|rpc25|II|DNA-directed	SPBC2G5.07c|rpc25|II|DNA-directed	Color [DarkGray]	1	4					4	4	4	27.6	27.6	27.6	23.242	0	9.1742	4999400	10	18.5789	18.316	19.0677	19.1938	18.8474	19.1489
	0.991495	0.384696	SPAC222.12c|atp2|I|F1-ATPase	SPAC222.12c|atp2|I|F1-ATPase	Color [DarkGray]	1	4					6	6	6	20	20	20	56.875	0	50.405	18025000	23	20.0046	20.2323	19.9772	20.1489	20.5151	20.7041
	0.894992	0.376523	SPCC550.14|vgl1|III|vigilin	SPCC550.14|vgl1|III|vigilin	Color [DarkGray]	1	4					10	10	10	10.8	10.8	10.8	142.61	0	27.322	8751900	19	18.8664	19.3106	18.942	19.205	19.6815	19.3621
	0.716114	0.361445	SPAC637.07|moe1|I|translation	SPAC637.07|moe1|I|translation	Color [DarkGray]	1	4					17	17	17	42.9	42.9	42.9	62.636	0	103.87	89667000	75	22.3942	22.5451	21.9073	22.5208	22.8982	22.5121
	0.250227	0.360081	SPBC16A3.15c|nda2|II|tubulin	SPBC16A3.15c|nda2|II|tubulin	Color [DarkGray]	1	4					7	7	3	23.5	23.5	10.5	51.152	0	13.894	9255400	12	20.1526	18.3895	18.5161	19.2811	19.393	19.4643
	0.256238	0.358197	SPBC17G9.02c|cdc73|II|RNA	SPBC17G9.02c|cdc73|II|RNA	Color [DarkGray]	1	4					7	7	7	30.5	30.5	30.5	42.629	0	31.686	9638000	12	18.6187	19.8992	18.6286	19.7177	19.81	18.6934
	1.12398	0.336504	SPBC4F6.04|rpl2502|II|60S;SPBC106.18|rpl2501|II|60S	SPBC4F6.04|rpl2502|II|60S;SPBC106.18|rpl2501|II|60S	Color [DarkGray]	1	4					5	5	5	42.6	42.6	42.6	15.767	0	127.24	126860000	26	22.9755	22.8336	22.5212	23.1528	23.1589	23.028
	0.837356	0.318144	SPAC6F12.15c|cut9|I|anaphase-promoting	SPAC6F12.15c|cut9|I|anaphase-promoting	Color [DarkGray]	1	4					5	5	5	7.7	7.7	7.7	75.888	0	9.2581	5172000	13	18.7756	18.7662	18.7217	18.749	19.1167	19.3521
	0.920385	0.308261	SPCC364.03|rpl1702|III|60S	SPCC364.03|rpl1702|III|60S	Color [DarkGray]	1	4					10	10	3	52.9	52.9	17.1	20.827	0	26.402	113620000	41	22.5787	22.8723	23.052	23.2186	23.2142	22.995
	0.420813	0.304379	SPACUNK4.16c|SPACUNK4.16c|I|alpha,alpha-trehalose-phosphate	SPACUNK4.16c|SPACUNK4.16c|I|alpha,alpha-trehalose-phosphate	Color [DarkGray]	1	4					4	4	4	6.6	6.6	6.6	106.82	0	16.595	4381200	8	18.4448	18.897	18.0759	18.4433	18.7629	19.1245
	0.382627	0.300099	SPAC10F6.01c|sir1|I|sulfite	SPAC10F6.01c|sir1|I|sulfite	Color [DarkGray]	1	4					11	11	11	12.2	12.2	12.2	163.84	0	20.336	13661000	24	19.1499	19.9673	20.2189	20.0526	20.208	19.9759
	1.14902	0.28748	SPBC29A3.12|rps902|II|40S	SPBC29A3.12|rps902|II|40S	Color [DarkGray]	1	4					13	13	2	54.7	54.7	11.5	22.245	0	35.821	145850000	41	23.1559	23.1948	23.316	23.6256	23.6083	23.2953
	0.194091	0.280989	SPAC1851.03|ckb1|I|CK2	SPAC1851.03|ckb1|I|CK2	Color [DarkGray]	1	4					3	3	3	15.2	15.2	15.2	26.677	0	4.2247	3428600	5	18.4248	17.2157	19.0648	18.2739	18.6246	18.6497
	1.81013	0.274569	SPAC17A2.13c|rad25|I|14-3-3	SPAC17A2.13c|rad25|I|14-3-3	Color [DarkGray]	1	4					8	6	6	34.4	28.1	28.1	30.369	0	44.644	33730000	34	21.1202	21.2789	21.204	21.3908	21.4722	21.5637
	0.305392	0.252902	SPBC8D2.18c|SPBC8D2.18c|II|adenosylhomocysteinase	SPBC8D2.18c|SPBC8D2.18c|II|adenosylhomocysteinase	Color [DarkGray]	1	4					12	12	12	37.4	37.4	37.4	47.383	0	78.89	53938000	51	21.2656	21.5206	22.3734	21.9564	22.0472	21.9147
	0.530228	0.245619	SPAC13F5.02c|taf7|I|transcription	SPAC13F5.02c|taf7|I|transcription	Color [DarkGray]	1	4					6	6	6	18.6	18.6	18.6	45	0	10.775	4741100	12	18.3163	18.8674	18.97	18.9939	18.9716	18.9251
	0.772471	0.245227	SPBC839.05c|rps1701|II|40S	SPBC839.05c|rps1701|II|40S	Color [DarkGray]	1	4					7	3	3	48.1	24.4	24.4	15.514	0	6.6268	38818000	13	21.4552	21.4671	21.2635	21.4388	21.8848	21.5979
	0.384178	0.235665	SPAC1805.08|dlc1|I|dynein	SPAC1805.08|dlc1|I|dynein	Color [DarkGray]	1	4					10	10	10	78.4	78.4	78.4	12.254	0	199.21	541520000	81	24.8353	25.3119	25.2458	25.1445	25.1676	25.7879
	0.889797	0.224826	SPAC890.08|rpl31|I|60S	SPAC890.08|rpl31|I|60S	Color [DarkGray]	1	4					5	5	5	39.8	39.8	39.8	13.261	0	73.609	136540000	31	23.0724	23.4045	23.2394	23.4015	23.6003	23.389
	0.966788	0.219473	SPAC22A12.16|acl2|I|ATP-citrate	SPAC22A12.16|acl2|I|ATP-citrate	Color [DarkGray]	1	4					15	15	15	47	47	47	53.942	0	33.392	56973000	48	21.6108	21.9118	21.5943	21.896	21.9763	21.903
	0.472043	0.218481	SPAC22G7.06c|ura1|I|carbamoyl-phosphate	SPAC22G7.06c|ura1|I|carbamoyl-phosphate	Color [DarkGray]	1	4					53	53	53	30.5	30.5	30.5	248.31	0	218.55	259170000	206	24.2107	24.2245	23.6253	24.1853	24.3049	24.2258
	0.650774	0.210784	SPAC8E11.02c|rad24|I|14-3-3	SPAC8E11.02c|rad24|I|14-3-3	Color [DarkGray]	1	4					17	17	15	74.4	74.4	68.1	30.082	0	131.18	187140000	93	23.3877	23.5657	23.866	23.8767	23.7305	23.8446
	0.673294	0.180696	SPAPJ696.02|lsb4|I|actin	SPAPJ696.02|lsb4|I|actin	Color [DarkGray]	1	4					6	6	6	19.3	19.3	19.3	46.373	0	11.875	6952800	15	19.2166	19.3747	19.3459	19.3151	19.6991	19.4651
	0.776581	0.17627	SPBC4C3.05c|nuc1|II|DNA-directed	SPBC4C3.05c|nuc1|II|DNA-directed	Color [DarkGray]	1	4					29	28	28	25.6	25.1	25.1	189.24	0	135.58	96563000	77	22.7179	22.7705	22.4481	22.8717	22.7647	22.8289
	0.702809	0.172382	SPAC24C9.12c|shm1|I|serine;SPAC18G6.04c|shm2|I|serine	SPAC24C9.12c|shm1|I|serine	Color [DarkGray]	1	4					22	22	22	53.1	53.1	53.1	51.86	0	69.037	179450000	100	23.5372	23.7227	23.4348	23.6118	23.8667	23.7332
	0.129611	0.161674	SPAC24H6.04|hxk1|I|hexokinase	SPAC24H6.04|hxk1|I|hexokinase	Color [DarkGray]	1	4					7	7	7	19.6	19.6	19.6	53.597	0	18.322	11401000	20	18.6974	20.0297	20.0226	19.5133	19.8309	19.8905
	0.808299	0.156185	SPBC17G9.07|rps2402|II|40S	SPBC17G9.07|rps2402|II|40S	Color [DarkGray]	1	4					4	4	3	35.1	35.1	26.9	15.539	0	50.769	67172000	21	22.0965	22.284	22.0253	22.3475	22.3247	22.2022
	0.573899	0.149985	SPAC18G6.14c|rps7|I|40S	SPAC18G6.14c|rps7|I|40S	Color [DarkGray]	1	4					10	10	10	59	59	59	21.947	0	160.45	150010000	53	23.4594	23.3374	23.3885	23.7043	23.599	23.332
	0.112492	0.14364	SPAC4D7.10c|spt20|I|SAGA	SPAC4D7.10c|spt20|I|SAGA	Color [DarkGray]	1	4					6	6	6	13.3	13.3	13.3	54.028	0	9.2179	5866900	9	19.8734	19.3263	18.2989	19.2643	19.286	19.3793
	0.179464	0.13599	SPAC8C9.08|rps5|I|40S	SPAC8C9.08|rps5|I|40S	Color [DarkGray]	1	4					11	11	1	51.7	51.7	8.9	22.224	0	98.984	172300000	51	23.6605	24.0109	23.4448	24.0965	24.0581	23.3695
	0.540245	0.134856	SPBC18H10.14|rps1601|II|40S;SPAC664.04c|rps1602|I|40S	SPBC18H10.14|rps1601|II|40S;SPAC664.04c|rps1602|I|40S	Color [DarkGray]	1	4					9	9	9	59.3	59.3	59.3	15.395	0	38.723	155050000	50	23.4806	23.3968	23.4264	23.6808	23.6729	23.3546
	0.367062	0.114135	SPBP22H7.08|rps1002|II|40S	SPBP22H7.08|rps1002|II|40S	Color [DarkGray]	1	4					7	7	4	51	51	26.5	16.443	0	106.15	176150000	40	23.7779	23.8129	23.4496	23.7234	23.9119	23.7476
	0.955511	0.11154	SPAC11E3.15|rpl22|I|60S	SPAC11E3.15|rpl22|I|60S	Color [DarkGray]	1	4					5	5	5	49.6	49.6	49.6	13.32	0	20.603	88917000	18	22.6524	22.5238	22.5541	22.6602	22.7644	22.6403
	0.554953	0.110838	SPCC1259.01c|rps1802|III|40S;SPBC16D10.11c|rps1801|II|40S	SPCC1259.01c|rps1802|III|40S;SPBC16D10.11c|rps1801|II|40S	Color [DarkGray]	1	4					9	9	9	53.9	53.9	53.9	17.435	0	91.873	214770000	40	24.0018	23.7904	23.7713	23.9907	23.8711	24.0341
	0.523303	0.10197	SPAC12G12.04|mcp60|I|mitochondrial	SPAC12G12.04|mcp60|I|mitochondrial	Color [DarkGray]	1	4					25	25	25	53.6	53.6	53.6	62.167	0	231.21	196840000	90	23.7205	23.8559	23.7355	23.7957	24.0209	23.8012
	0.404081	0.101648	SPAC3A12.10|rpl2001|I|60S;SPAC26A3.04|rpl2002|I|60S	SPAC3A12.10|rpl2001|I|60S;SPAC26A3.04|rpl2002|I|60S	Color [DarkGray]	1	4					13	13	13	55.1	55.1	55.1	20.599	0	82.462	212660000	72	23.8437	24.0168	23.8011	24.1431	23.9684	23.8551
	0.0686677	0.0451431	SPCC1795.11|sum3|III|translation	SPCC1795.11|sum3|III|translation	Color [DarkGray]	1	4					21	20	20	53	51.3	51.3	69.758	0	113.99	92866000	71	22.6347	23.0694	22.3854	22.6478	22.9669	22.6103
	0.052452	0.0384312	SPBC2D10.11c|nap2|II|nucleosome	SPBC2D10.11c|nap2|II|nucleosome	Color [DarkGray]	1	4					10	10	10	38	38	38	43.37	0	28.71	36479000	23	21.2762	21.5003	21.1752	21.4951	21.6712	20.9006
	0.0329026	0.028162	SPAC13G6.07c|rps601|I|40S	SPAC13G6.07c|rps601|I|40S	Color [DarkGray]	1	4					6	6	1	38.9	38.9	7.1	27.499	0	25.923	39867000	38	21.0578	20.7789	21.6142	21.1804	20.9138	21.4413
	0.0205387	-0.0239258	SPBC17A3.04c|rar1|II|cytoplasmic	SPBC17A3.04c|rar1|II|cytoplasmic	Color [DarkGray]	1	4					13	13	13	21.6	21.6	21.6	88.88	0	24.939	1280100000	36	26.5779	27.1791	26.8718	26.7535	27.497	26.3065
	0.0328259	-0.0269699	SPCC1322.13|ade6|III|phosphoribosylaminoimidazole	SPCC1322.13|ade6|III|phosphoribosylaminoimidazole	Color [DarkGray]	1	4					7	7	7	18.1	18.1	18.1	60.013	0	15.184	14271000	19	20.251	20.5729	19.7538	20.4489	20.0087	20.0393
	0.188246	-0.0275122	SPCP31B10.07|eft202|III|translation;SPAC513.01c|eft201|I|translation	SPCP31B10.07|eft202|III|translation;SPAC513.01c|eft201|I|translation	Color [DarkGray]	1	4					37	37	36	56.5	56.5	55.3	93.23	0	250.31	339340000	202	24.5718	24.6654	24.586	24.5324	24.6756	24.5326
	0.093908	-0.0287037	SPBC1703.07|acl1|II|ATP	SPBC1703.07|acl1|II|ATP	Color [DarkGray]	1	4					14	14	14	30.6	30.6	30.6	67.203	0	76.736	55878000	49	22.1718	21.8836	21.8623	21.8647	21.9497	22.0173
	0.051889	-0.0320816	SPAC1805.11c|rps2602|I|40S	SPAC1805.11c|rps2602|I|40S	Color [DarkGray]	1	4					5	5	4	37.8	37.8	30.3	13.862	0	10.359	61174000	16	22.1686	22.5961	22.0603	22.0697	22.1482	22.5109
	0.132507	-0.0329469	SPAC1F8.07c|pdc101|I|pyruvate	SPAC1F8.07c|pdc101|I|pyruvate	Color [DarkGray]	1	4					26	26	26	59.2	59.2	59.2	61.547	0	323.31	850940000	228	25.8442	25.9899	26.0011	25.7596	25.9837	25.993
	0.025784	-0.04028	SPBC215.05|gpd1|II|glycerol-3-phosphate	SPBC215.05|gpd1|II|glycerol-3-phosphate	Color [DarkGray]	1	4					11	11	11	41.6	41.6	41.6	41.995	0	95.512	40022000	45	20.8546	21.1101	22.4934	21.299	21.688	21.3503
	0.0783228	-0.0443522	SPBC18E5.07|SPBC18E5.07|II|DUF3210	SPBC18E5.07|SPBC18E5.07|II|DUF3210	Color [DarkGray]	1	4					46	46	46	79.7	79.7	79.7	65.328	0	323.31	10347000000	625	29.4302	29.9211	29.5423	29.5105	29.4039	29.8461
	0.129362	-0.0540708	SPBC83.07|jmj3|II|Lid2	SPBC83.07|jmj3|II|Lid2	Color [DarkGray]	1	4					3	3	3	6.9	6.9	6.9	84.929	0	9.6663	2672000	9	18.1588	17.8799	18.1917	17.9452	17.8696	18.2534
	0.334776	-0.0697301	SPCC24B10.09|rps1702|III|40S	SPCC24B10.09|rps1702|III|40S	Color [DarkGray]	1	4					9	9	5	54.5	54.5	31.1	15.534	0	20.429	132050000	33	23.3124	23.4439	23.1669	23.2893	23.2436	23.1811
	0.173454	-0.0703767	SPCC622.18|rpl6|III|60S	SPCC622.18|rpl6|III|60S	Color [DarkGray]	1	4					9	9	9	45.6	45.6	45.6	21.248	0	48.425	228590000	61	24.025	24.3209	23.9514	24.0942	24.1673	23.8246
	0.168253	-0.0790367	SPBC1921.01c|rpl35b|II|60S	SPBC1921.01c|rpl35b|II|60S	Color [DarkGray]	1	4					5	2	2	26.9	12	12	12.187	0	4.2117	10360000	9	19.1352	19.6549	19.4049	19.172	19.4953	19.2906
	0.259616	-0.0944716	SPAC664.11|ssc1|I|mitochondrial	SPAC664.11|ssc1|I|mitochondrial	Color [DarkGray]	1	4					35	35	35	62.2	62.2	62.2	72.976	0	323.31	881560000	221	26.1361	26.3665	25.925	26.0215	25.9442	26.1784
	0.144516	-0.106932	SPCC364.06|nap1|III|nucleosome	SPCC364.06|nap1|III|nucleosome	Color [DarkGray]	1	4					12	12	12	42.2	42.2	42.2	44.347	0	113.99	85629000	74	22.59	22.9404	22.4481	22.7065	22.8557	22.0956
	0.618472	-0.127163	SPCC1322.15|rpl3402|III|60S;SPAC23A1.08c|rpl3401|I|60S	SPCC1322.15|rpl3402|III|60S;SPAC23A1.08c|rpl3401|I|60S	Color [DarkGray]	1	4					5	5	5	45.9	45.9	45.9	12.8	0	10.107	225910000	16	24.1116	24.262	24.027	23.9793	23.9155	24.1242
	0.214756	-0.128567	SPAPB17E12.13|rpl1802|I|60S	SPAPB17E12.13|rpl1802|I|60S	Color [DarkGray]	1	4					5	5	3	27.8	27.8	16.6	21.184	0	97.418	68342000	23	22.0096	22.3988	22.7885	22.2932	22.1577	22.3604
	0.0506678	-0.13516	SPAP8A3.07c|SPAP8A3.07c|I|phospho-2-dehydro-3-deoxyheptonate;SPAC24H6.10c|SPAC24H6.10c|I|phospho-2-dehydro-3-deoxyheptonate	SPAP8A3.07c|SPAP8A3.07c|I|phospho-2-dehydro-3-deoxyheptonate	Color [DarkGray]	1	4					5	5	5	18.3	18.3	18.3	40.638	0	9.2408	7185200	10	18.8584	17.5487	20.7057	18.8695	18.8661	18.9718
	0.156269	-0.140364	SPAC10F6.03c|cts1|I|CTP	SPAC10F6.03c|cts1|I|CTP	Color [DarkGray]	1	4					7	7	7	15.8	15.8	15.8	66.867	0	11.875	14021000	17	19.5004	20.6558	20.08	19.9652	19.9953	19.8546
	0.349175	-0.140662	SPBC16C6.11|rpl3201|II|60S	SPBC16C6.11|rpl3201|II|60S	Color [DarkGray]	1	4					5	5	3	37	37	21.3	14.445	0	14.104	132990000	26	23.4979	23.3938	23.0146	23.0672	23.0967	23.3205
	0.370492	-0.147346	SPCC1322.04|fyu1|III|UTP-glucose-1-phosphate	SPCC1322.04|fyu1|III|UTP-glucose-1-phosphate	Color [DarkGray]	1	4					14	14	14	38.5	38.5	38.5	56.429	0	63.466	63301000	45	22.2517	22.5475	22.0111	22.0199	22.2292	22.1192
	0.456754	-0.160854	SPBP4H10.13|rps2302|II|40S;SPAC23C11.02c|rps23|I|40S	SPBP4H10.13|rps2302|II|40S;SPAC23C11.02c|rps23|I|40S	Color [DarkGray]	1	4					5	5	5	41.3	41.3	41.3	15.655	0	42.602	97026000	26	23.1423	23.1361	22.7672	23.0298	22.7646	22.7685
	0.285923	-0.169584	SPAC31G5.17c|rps1001|I|40S	SPAC31G5.17c|rps1001|I|40S	Color [DarkGray]	1	4					7	4	4	51.4	26.4	26.4	16.275	0	16.049	46947000	21	21.6238	22.3841	21.7226	21.7094	21.741	21.7713
	0.329764	-0.174499	SPBC685.07c|rpl2701|II|60S	SPBC685.07c|rpl2701|II|60S	Color [DarkGray]	1	4					9	9	5	52.2	52.2	27.9	15.389	0	30.742	328020000	60	24.926	24.8794	24.2954	24.3796	24.5452	24.6525
	0.152793	-0.192209	SPCC1902.01|gaf1|III|transcription	SPCC1902.01|gaf1|III|transcription	Color [DarkGray]	1	4					2	2	2	3.7	3.7	3.7	91.776	0	10.27	2502500	3	18.784	17.4245	18.5165	17.7881	17.8765	18.4838
	0.115667	-0.210814	SPCC794.12c|mae2|III|malic;SPAC750.08c|SPAC750.08c|I|NAD-dependent	SPCC794.12c|mae2|III|malic	Color [DarkGray]	1	4					13	13	13	28	28	28	62.534	0	44.471	29825000	36	20.4131	20.5566	22.4412	20.7444	20.9158	21.1182
	0.890854	-0.214198	SPBC11G11.05|rpa34|II|DNA-directed	SPBC11G11.05|rpa34|II|DNA-directed	Color [DarkGray]	1	4					7	7	7	46.2	46.2	46.2	28.01	0	54.3	26516000	29	21.1439	21.1872	20.8692	20.946	20.8432	20.7685
	0.191921	-0.233147	SPAC23G3.07c|snf30|I|SWI/SNF	SPAC23G3.07c|snf30|I|SWI/SNF	Color [DarkGray]	1	4					3	3	3	12.4	12.4	12.4	30.423	0	5.8542	4121300	5	18.6541	19.9206	18.5126	18.5946	18.7601	19.0331
	1.03732	-0.249266	SPBC1289.03c|spi1|II|Ran	SPBC1289.03c|spi1|II|Ran	Color [DarkGray]	1	4					4	4	4	20.4	20.4	20.4	24.555	0	16.335	36119000	17	21.6124	21.9621	21.7297	21.4346	21.526	21.5957
	0.766296	-0.270453	SPAC806.03c|rps2601|I|40S	SPAC806.03c|rps2601|I|40S	Color [DarkGray]	1	4					3	2	2	30	22.5	22.5	13.876	0	18.741	9138900	10	19.7058	19.8111	19.5281	19.2848	19.2583	19.6906
	0.634618	-0.274057	SPBC800.04c|rpl4301|II|60S	SPBC800.04c|rpl4301|II|60S	Color [DarkGray]	1	4					4	1	1	37.2	19.1	19.1	10.422	0	6.0142	12294000	8	20.2012	20.3809	19.7929	19.851	20.0022	19.6996
	1.22614	-0.27414	SPCC613.05c|rpl35|III|60S	SPCC613.05c|rpl35|III|60S	Color [DarkGray]	1	4					5	5	5	28.7	28.7	28.7	14.302	0	18.454	220920000	26	24.3456	24.2681	24.0621	23.8881	23.8897	24.0756
	0.53602	-0.2809	SPAC6F6.07c|rps13|I|40S	SPAC6F6.07c|rps13|I|40S	Color [DarkGray]	1	4					6	6	6	45	45	45	16.953	0	16.453	168950000	32	23.8429	23.7422	23.3253	23.4625	23.579	23.0261
	0.713208	-0.292037	SPAC664.05|rpl13|I|60S	SPAC664.05|rpl13|I|60S	Color [DarkGray]	1	4					14	14	14	59.1	59.1	59.1	23.529	0	78.915	400900000	70	25.0903	25.4996	24.8778	24.7988	24.8523	24.9404
	0.533778	-0.30913	SPBC428.10|SPBC428.10|II|Schizosaccharomyces	SPBC428.10|SPBC428.10|II|Schizosaccharomyces	Color [DarkGray]	1	4					11	11	11	17.3	17.3	17.3	93.694	0	126.79	35156000	46	21.6828	21.9449	21.1586	21.1309	21.2332	21.4947
	0.924334	-0.321501	SPBC839.15c|tef103|II|translation;SPAC23A1.10|tef102|I|translation	SPBC839.15c|tef103|II|translation;SPAC23A1.10|tef102|I|translation	Color [DarkGray]	1	4					26	26	1	63	63	6.3	49.674	0	245.03	4512000000	346	28.5622	28.7074	28.24	28.0242	28.3189	28.2021
	0.717399	-0.321981	SPBC1105.17|cnp1|II|centromere-specific	SPBC1105.17|cnp1|II|centromere-specific	Color [DarkGray]	1	4					2	2	2	16.7	16.7	16.7	13.884	0	4.5831	22963000	17	20.9303	20.8583	20.4881	20.4011	20.1921	20.7176
	0.305045	-0.325122	SPBC839.10|usp107|II|U1	SPBC839.10|usp107|II|U1	Color [DarkGray]	1	4					6	6	6	14	14	14	81.043	0	12.807	5690800	14	18.0488	19.5434	18.8287	18.4805	18.5612	18.4038
	0.246485	-0.327832	SPBC776.09|ste13|II|ATP-dependent	SPBC776.09|ste13|II|ATP-dependent	Color [DarkGray]	1	4					7	7	7	16.7	16.7	16.7	54.794	0	45.301	25860000	34	21.2976	21.4229	20.0778	20.4926	21.1793	20.1429
	0.864473	-0.338376	SPBC29A3.04|rpl8|II|60S	SPBC29A3.04|rpl8|II|60S	Color [DarkGray]	1	4					13	13	13	44.4	44.4	44.4	28.606	0	33.707	197560000	48	24.2947	24.2274	23.816	23.5953	23.9546	23.7731
	1.13694	-0.342092	SPCP31B10.08c|rpl35a|III|60S	SPCP31B10.08c|rpl35a|III|60S	Color [DarkGray]	1	4					7	7	4	43.5	43.5	28.7	12.108	0	12.922	65034000	29	22.5853	22.8118	22.4514	22.458	22.2213	22.143
	1.01114	-0.344063	SPBC2F12.14c|gua1|II|IMP	SPBC2F12.14c|gua1|II|IMP	Color [DarkGray]	1	4					7	7	7	17.7	17.7	17.7	57.026	0	16.761	18768000	20	20.6761	21.1333	20.6667	20.441	20.4373	20.5656
	1.28333	-0.349969	SPBC649.02|rps1902|II|40S	SPBC649.02|rps1902|II|40S	Color [DarkGray]	1	4					9	9	2	56.6	56.6	18.2	16.062	0	86.592	198070000	34	24.2022	24.2111	23.8633	23.6599	23.8516	23.7151
	0.887566	-0.353815	SPCC74.05|rpl2702|III|60S	SPCC74.05|rpl2702|III|60S	Color [DarkGray]	1	4					8	4	4	52.2	27.9	27.9	15.305	0	13.25	150550000	30	23.9334	23.7389	23.3617	23.328	23.1843	23.4603
	0.608371	-0.360988	SPAC1F7.02c|has1|I|ATP-dependent	SPAC1F7.02c|has1|I|ATP-dependent	Color [DarkGray]	1	4					8	8	8	15.2	15.2	15.2	65.261	0	26.911	17415000	29	20.5058	20.9406	20.0898	20.1977	20.3003	19.9552
	0.653072	-0.371145	SPAC17C9.03|tif471|I|translation	SPAC17C9.03|tif471|I|translation	Color [DarkGray]	1	4					22	22	22	25.2	25.2	25.2	154.03	0	133.29	52478000	67	22.2951	22.5582	21.8362	21.7681	22.146	21.662
	0.680614	-0.377216	SPBC11C11.07|rpl1801|II|60S	SPBC11C11.07|rpl1801|II|60S	Color [DarkGray]	1	4					4	2	2	24.1	12.8	12.8	21.19	0	14.09	17366000	12	20.3784	20.7369	20.9156	20.3469	19.9388	20.6136
	0.0861153	-0.377719	SPAC26F1.06|gpm1|I|monomeric	SPAC26F1.06|gpm1|I|monomeric	Color [DarkGray]	1	4					13	13	13	71.1	71.1	71.1	23.765	0	63.722	50533000	32	19.1438	20.3628	24.2963	20.769	20.9196	20.9811
	1.48378	-0.380932	SPCC576.09|rps20|III|40S	SPCC576.09|rps20|III|40S	Color [DarkGray]	1	4					5	5	5	34.7	34.7	34.7	13.544	0	15.638	346600000	35	25.0314	25.1653	24.7997	24.5842	24.5489	24.7206
	0.144402	-0.387353	SPAC637.13c|slm1|I|cytoskeletal	SPAC637.13c|slm1|I|cytoskeletal	Color [DarkGray]	1	4					4	4	4	8.2	8.2	8.2	56.087	0	9.3158	6411000	10	18.1406	21.0685	18.1582	18.4617	18.5911	19.1525
	0.200253	-0.401494	SPAPB1E7.12|rps602|I|40S	SPAPB1E7.12|rps602|I|40S	Color [DarkGray]	1	4					6	1	1	38.9	7.1	7.1	27.475	0	8.2519	4295200	6	17.6365	19.9374	18.6046	17.5463	18.7275	18.7002
	1.10549	-0.408527	SPBC1685.09|rps29|II|40S	SPBC1685.09|rps29|II|40S	Color [DarkGray]	1	4					4	4	4	62.5	62.5	62.5	6.6575	0	9.7309	160250000	23	24.0711	23.9901	23.5657	23.5391	23.317	23.5452
	1.00922	-0.475796	SPBC354.12|gpd3|II|glyceraldehyde	SPBC354.12|gpd3|II|glyceraldehyde	Color [DarkGray]	1	4					25	10	10	74.6	34	34	35.674	0	64.78	369450000	63	25.2539	25.265	24.6503	24.4579	24.7505	24.5334
	2.4708	-0.481448	SPBC56F2.02|rpl1901|II|60S;SPCC1682.14|rpl1902|III|60S	SPBC56F2.02|rpl1901|II|60S;SPCC1682.14|rpl1902|III|60S	Color [DarkGray]	1	4					8	8	8	33.7	33.7	33.7	22.723	0	18.135	36329000	19	21.5898	21.854	21.7418	21.2575	21.2262	21.2576
	1.46867	-0.539523	SPAC17A5.15c|gus1|I|cytoplasmic	SPAC17A5.15c|gus1|I|cytoplasmic	Color [DarkGray]	1	4					14	14	14	26.7	26.7	26.7	80.749	0	52.904	29001000	47	21.7229	21.495	21.3037	20.7308	21.1179	21.0544
	0.315561	-0.541469	SPAC29A4.02c|SPAC29A4.02c|I|translation	SPAC29A4.02c|SPAC29A4.02c|I|translation	Color [DarkGray]	1	4					8	8	8	25.4	25.4	25.4	45.701	0	13.594	9951600	17	19.9815	18.9059	21.3153	19.3585	19.5891	19.6306
	1.06189	-0.54642	SPAC2F7.05c|tif5|I|translation	SPAC2F7.05c|tif5|I|translation	Color [DarkGray]	1	4					3	3	3	10.6	10.6	10.6	44.944	0	9.2409	8270600	11	19.9967	19.5452	19.3258	19.0063	19.3451	18.8771
	1.0714	-0.551089	SPAC19A8.15|trp2|I|tryptophan	SPAC19A8.15|trp2|I|tryptophan	Color [DarkGray]	1	4					7	7	7	15.1	15.1	15.1	75.436	0	25.01	15060000	23	20.4136	20.5868	20.2238	19.7457	20.2774	19.5478
	0.388571	-0.556301	SPAPB1E7.10|rpc17|I|DNA-directed	SPAPB1E7.10|rpc17|I|DNA-directed	Color [DarkGray]	1	4					3	3	3	30.2	30.2	30.2	14.927	0	3.8839	2844200	6	19.8965	18.6547	17.8552	18.1458	18.459	18.1326
	0.951113	-0.559493	SPAC9E9.03|leu2|I|3-isopropylmalate	SPAC9E9.03|leu2|I|3-isopropylmalate	Color [DarkGray]	1	4					7	7	7	12	12	12	82.782	0	16.862	8495700	22	19.9661	19.8461	19.5794	18.7488	19.3878	19.5765
	0.445076	-0.566837	SPBC3D6.02|but2|II|But2	SPBC3D6.02|but2|II|But2	Color [DarkGray]	1	4					3	3	3	9.2	9.2	9.2	43.625	0	30.985	9723600	14	18.8351	20.5508	20.3688	19.2571	19.4603	19.3368
	1.44109	-0.569501	SPBC26H8.07c|nda3|II|tubulin;CON__ENSEMBL:ENSBTAP00000025008	SPBC26H8.07c|nda3|II|tubulin	Color [DarkGray]	1	4					5	5	5	15.6	15.6	15.6	49.471	0	10.226	6604100	18	19.2624	19.2124	19.4257	18.3876	18.8789	18.9254
	1.31655	-0.573732	SPCC1223.08c|dfr1|III|dihydrofolate	SPCC1223.08c|dfr1|III|dihydrofolate	Color [DarkGray]	1	4					12	12	12	36	36	36	51.522	0	33.222	40681000	28	21.6802	21.8407	22.2715	21.2402	21.561	21.27
	0.458941	-0.597298	SPBC3H7.15|hhp1|II|serine/threonine	SPBC3H7.15|hhp1|II|serine/threonine	Color [DarkGray]	1	4					6	6	6	23.3	23.3	23.3	42.45	0	23.288	13829000	18	20.4633	21.543	20.135	19.6175	19.8999	20.8321
	0.865395	-0.609143	SPAC6F12.11c|sfc1|I|transcription	SPAC6F12.11c|sfc1|I|transcription	Color [DarkGray]	1	4					5	5	5	13.6	13.6	13.6	52.744	0	8.5231	3698200	10	19.5503	18.6326	19.5832	18.7314	18.4455	18.7619
	2.3996	-0.609975	SPBC428.02c|eca39|II|branched	SPBC428.02c|eca39|II|branched	Color [DarkGray]	1	4					4	4	4	11.7	11.7	11.7	47.855	0	5.7641	10693000	9	20.2285	20.2995	20.5282	19.7155	19.8353	19.6755
	0.325773	-0.618611	SPBC24C6.04|SPBC24C6.04|II|delta-1-pyrroline-5-carboxylate	SPBC24C6.04|SPBC24C6.04|II|delta-1-pyrroline-5-carboxylate	Color [DarkGray]	1	4					7	7	7	20.4	20.4	20.4	60.218	0	39.095	4807200	18	17.8358	19.1835	20.532	18.5388	18.6732	18.4835
	2.20593	-0.621035	SPCC1393.03|rps1501|III|40S	SPCC1393.03|rps1501|III|40S	Color [DarkGray]	1	4					7	3	3	54.2	15.7	15.7	17.519	0	17.3	94604000	21	23.3129	23.4375	23.0589	22.5717	22.6939	22.6806
	1.62527	-0.629889	SPAC23D3.08|usp108|I|U1	SPAC23D3.08|usp108|I|U1	Color [DarkGray]	1	4					4	4	4	20.8	20.8	20.8	36.487	0	13.081	14456000	26	20.34	20.9098	20.4561	19.9682	19.8705	19.9776
	0.947259	-0.638943	SPAC140.01|sdh2|I|succinate	SPAC140.01|sdh2|I|succinate	Color [DarkGray]	1	4					2	2	2	8.7	8.7	8.7	31.425	0.0026774	2.7464	1971100	3	17.5822	18.6214	17.8396	17.4279	17.4114	17.2871
	1.73454	-0.653165	SPBP4H10.15|aco2|II|aconitate	SPBP4H10.15|aco2|II|aconitate	Color [DarkGray]	1	4					7	7	7	12.7	12.7	12.7	99.9	0	19.215	11980000	20	20.5077	20.542	20.0238	19.7441	19.7245	19.6454
	1.1914	-0.6673	SPAC2F3.03c|rpa49|I|DNA-directed	SPAC2F3.03c|rpa49|I|DNA-directed	Color [DarkGray]	1	4					10	10	10	36.5	36.5	36.5	48.066	0	47.766	32572000	22	21.9288	21.9221	21.1891	21.1248	21.0899	20.8233
	1.40505	-0.67352	SPAC1071.07c|rps1502|I|40S	SPAC1071.07c|rps1502|I|40S	Color [DarkGray]	1	4					7	7	3	54.5	54.5	16.2	17.633	0	94.738	188380000	49	24.1521	24.6486	23.9448	23.5446	23.7251	23.4553
	1.20895	-0.686127	SPBC25B2.07c|mmb1|II|mitochondrial	SPBC25B2.07c|mmb1|II|mitochondrial	Color [DarkGray]	1	4					32	32	32	63.3	63.3	63.3	53.762	0	323.31	4118900000	214	28.8378	29.1675	28.2759	28.0092	28.0231	28.1905
	2.16984	-0.686822	SPAC3H5.10|rpl3202|I|60S	SPAC3H5.10|rpl3202|I|60S	Color [DarkGray]	1	4					4	2	2	31.5	15.7	15.7	14.458	0	4.0195	30810000	10	21.6559	21.9289	21.4894	20.987	20.9505	21.0763
	1.16448	-0.691887	SPBC4B4.09|usp105|II|U1	SPBC4B4.09|usp105|II|U1	Color [DarkGray]	1	4					14	14	14	29.2	29.2	29.2	71.246	0	34.675	36671000	41	22.2484	22.1962	21.4168	21.1402	21.4009	21.2446
	1.5196	-0.702996	SPCC330.14c|rpl2402|III|60S;SPAC6G9.09c|rpl2401|I|60S	SPCC330.14c|rpl2402|III|60S;SPAC6G9.09c|rpl2401|I|60S	Color [DarkGray]	1	4					5	5	5	25.5	25.5	25.5	16.912	0	11.419	34751000	18	21.9712	21.9499	21.6493	21.0663	20.8832	21.512
	0.625364	-0.710142	SPBC16A3.08c|oga1|II|Stm1	SPBC16A3.08c|oga1|II|Stm1	Color [DarkGray]	1	4					9	9	9	47.5	47.5	47.5	30.949	0	50.402	46724000	37	21.6459	22.4316	22.357	20.9002	22.3191	21.0847
	2.13477	-0.712009	SPCC13B11.01|adh1|III|alcohol	SPCC13B11.01|adh1|III|alcohol	Color [DarkGray]	1	4					19	19	19	68.6	68.6	68.6	37.396	0	122.16	485550000	129	25.365	25.5448	25.8055	24.7615	24.9707	24.8471
	1.25058	-0.720999	SPAC3F10.03|grs1|I|mitochondrial	SPAC3F10.03|grs1|I|mitochondrial	Color [DarkGray]	1	4					7	7	7	13.8	13.8	13.8	74.004	0	12.226	13118000	16	20.1917	20.6873	20.3549	20.0837	19.6934	19.2938
	2.03196	-0.721039	SPAC4H3.10c|pyk1|I|pyruvate	SPAC4H3.10c|pyk1|I|pyruvate	Color [DarkGray]	1	4					25	25	25	66.6	66.6	66.6	55.514	0	163.31	344500000	164	24.9864	24.8556	25.3489	24.2604	24.396	24.3714
	1.68433	-0.776798	SPBC29B5.03c|rpl26|II|60S	SPBC29B5.03c|rpl26|II|60S	Color [DarkGray]	1	4					6	6	6	38.9	38.9	38.9	14.341	0	15.442	257110000	30	24.8906	25.0436	24.4651	23.9023	23.9076	24.259
	1.44662	-0.786243	SPAC694.02|SPAC694.02|I|DEAD/DEAH	SPAC694.02|SPAC694.02|I|DEAD/DEAH	Color [DarkGray]	1	4					13	13	13	10	10	10	195.06	0	24.743	20204000	30	21.1816	21.5888	20.827	20.2346	20.353	20.6511
	1.83087	-0.790843	SPAC30C2.04|asc1|I|cofactor	SPAC30C2.04|asc1|I|cofactor	Color [DarkGray]	1	4					12	12	12	39.3	39.3	39.3	50.606	0	34.409	30790000	37	21.774	22.0936	21.5434	20.9166	21.2281	20.8939
	1.21561	-0.810423	SPAC14C4.14|atp1|I|F1-ATPase	SPAC14C4.14|atp1|I|F1-ATPase	Color [DarkGray]	1	4					9	9	9	19.8	19.8	19.8	58.587	0	26.438	12039000	20	20.7034	20.5755	19.8136	19.3355	19.4978	19.8279
	1.08201	-0.814034	SPCC576.03c|tpx1|III|thioredoxin	SPCC576.03c|tpx1|III|thioredoxin	Color [DarkGray]	1	4					11	11	11	62	62	62	21.191	0	31.596	41778000	37	21.6967	22.3566	22.6149	21.3679	21.8162	21.042
	0.617579	-0.83896	SPAC926.04c|hsp90|I|Hsp90	SPAC926.04c|hsp90|I|Hsp90	Color [DarkGray]	1	4					22	22	22	37.2	37.2	37.2	80.595	0	71.774	72952000	63	22.116	22.2401	24.0048	21.931	21.9242	21.9888
	1.98653	-0.86727	SPAC1006.07|SPAC1006.07|I|translation	SPAC1006.07|SPAC1006.07|I|translation	Color [DarkGray]	1	4					10	10	10	33.4	33.4	33.4	44.436	0	18.395	31285000	28	21.5694	21.6565	22.1091	20.7311	21.0126	20.9895
	1.58273	-0.874208	SPBC18H10.02|lcf1|II|long-chain-fatty-acid-CoA	SPBC18H10.02|lcf1|II|long-chain-fatty-acid-CoA	Color [DarkGray]	1	4					4	4	4	7.7	7.7	7.7	75.965	0	16.196	7402300	9	19.564	19.8049	19.366	18.3584	19.1116	18.6423
	1.53326	-0.896073	SPBC800.09|sum2|II|translation	SPBC800.09|sum2|II|translation	Color [DarkGray]	1	4					12	12	12	33.8	33.8	33.8	46.224	0	166.09	79176000	66	23.2096	23.5068	22.8353	22.0414	22.6547	22.1673
	1.93532	-0.914466	SPBP8B7.16c|dbp2|II|ATP-dependent	SPBP8B7.16c|dbp2|II|ATP-dependent	Color [DarkGray]	1	4					38	38	37	65.6	65.6	63.6	61.547	0	323.31	2446600000	369	28.1102	28.3389	27.642	27.071	27.1018	27.1749
	2.49122	-0.921586	SPBC56F2.12|ilv5|II|acetohydroxyacid	SPBC56F2.12|ilv5|II|acetohydroxyacid	Color [DarkGray]	1	4					16	16	16	47.3	47.3	47.3	45.188	0	102.73	136470000	72	23.8246	24.2416	24.1346	23.1292	23.2835	23.0234
	2.56262	-0.922817	SPBC83.02c|rpl4302|II|60S	SPBC83.02c|rpl4302|II|60S	Color [DarkGray]	1	4					4	4	1	37.2	37.2	19.1	10.38	0	13.487	32627000	25	21.7009	21.9879	21.7105	20.7209	20.837	21.0729
	2.2977	-0.935495	SPAP8A3.06|uaf2|I|U2AF	SPAP8A3.06|uaf2|I|U2AF	Color [DarkGray]	1	4					8	8	8	39.4	39.4	39.4	25.03	0	33.773	37534000	31	22.0053	22.2587	21.6806	21.0409	21.0605	21.0368
	2.64376	-0.943617	SPBC1604.12|SPBC1604.12|II|Schizosaccharomyces	SPBC1604.12|SPBC1604.12|II|Schizosaccharomyces	Color [DarkGray]	1	4					5	5	5	7.3	7.3	7.3	93.285	0	13.008	9529900	20	20.145	20.4196	20.0339	19.1093	19.3346	19.3237
	0.596326	-0.985296	SPBC8D2.06|irs1|II|cytoplasmic	SPBC8D2.06|irs1|II|cytoplasmic	Color [DarkGray]	1	4					3	3	3	2.8	2.8	2.8	122.91	0	4.6208	3435000	9	20.1035	17.6322	19.3492	18.1777	18.12	17.8313
	1.37378	-1.00989	SPBC1D7.04|mlo3|II|RNA	SPBC1D7.04|mlo3|II|RNA	Color [DarkGray]	1	4					8	8	8	44.7	44.7	44.7	21.791	0	34.992	54378000	37	22.8792	22.8644	22.4032	21.3451	22.3134	21.4587
	2.59512	-1.05917	SPAC688.04c|gst3|I|glutathione	SPAC688.04c|gst3|I|glutathione	Color [DarkGray]	1	4					3	3	3	19	19	19	28.113	0	29.226	18220000	18	21.037	21.2419	20.8713	19.7834	20.1817	20.0076
	2.26472	-1.08389	SPBC32F12.11|tdh1|II|glyceraldehyde-3-phosphate	SPBC32F12.11|tdh1|II|glyceraldehyde-3-phosphate	Color [DarkGray]	1	4					28	28	13	78	78	39.9	35.869	0	323.31	8602500000	469	30.1358	30.1733	29.5905	28.8343	29.0051	28.8085
	1.71716	-1.11229	SPBC2D10.10c|fib1|II|fibrillarin,	SPBC2D10.10c|fib1|II|fibrillarin,	Color [DarkGray]	1	4					9	9	9	32.1	32.1	32.1	32.04	0	45.375	40711000	26	22.3598	22.8148	21.9327	21.2965	21.4857	20.9882
	2.56271	-1.12433	SPBC4B4.07c|usp102|II|U1	SPBC4B4.07c|usp102|II|U1	Color [DarkGray]	1	4					2	2	2	11.6	11.6	11.6	28.339	0	18.379	5282200	10	19.5593	19.6861	19.98	18.8294	18.5948	18.4283
	2.49188	-1.15852	SPAC12G12.07c|SPAC12G12.07c|I|conserved	SPAC12G12.07c|SPAC12G12.07c|I|conserved	Color [DarkGray]	1	4					8	8	8	29.9	29.9	29.9	45.724	0	75.541	23445000	30	21.7619	21.6557	21.3841	20.2001	20.7016	20.4243
	2.81683	-1.16448	SPBC14F5.05c|sam1|II|S-adenosylmethionine	SPBC14F5.05c|sam1|II|S-adenosylmethionine	Color [DarkGray]	1	4					10	10	10	37.4	37.4	37.4	41.831	0	19.653	42369000	27	22.3728	22.6507	22.7097	21.313	21.2945	21.6324
	1.84881	-1.17041	SPAPB17E12.05|rpl3703|I|60S;SPCC1223.05c|rpl3702|III|60S	SPAPB17E12.05|rpl3703|I|60S;SPCC1223.05c|rpl3702|III|60S	Color [DarkGray]	1	4					3	3	3	32.6	32.6	32.6	9.9605	0	8.9971	47630000	14	22.4366	22.7778	22.112	21.0155	21.1213	21.6783
	0.667403	-1.20259	SPBC582.07c|rpn7|II|19S	SPBC582.07c|rpn7|II|19S	Color [DarkGray]	1	4					5	5	5	14.7	14.7	14.7	46.68	0	8.3392	6782600	10	19.4764	20.1203	19.2964	16.9071	19.4712	18.9071
	2.70294	-1.22799	SPBC11C11.08|srp1|II|SR	SPBC11C11.08|srp1|II|SR	Color [DarkGray]	1	4					8	8	8	52.7	52.7	52.7	31.068	0	70.72	80011000	26	23.3391	23.5503	23.1257	22.2428	21.873	22.2152
	2.22689	-1.23761	SPAC6G10.08|idp1|I|isocitrate	SPAC6G10.08|idp1|I|isocitrate	Color [DarkGray]	1	4					3	3	3	7.7	7.7	7.7	49.478	0	5.5912	1771300	8	18.6999	18.6523	18.626	17.543	17.7469	16.9754
	0.594826	-1.30554	SPBC1815.01|eno101|II|enolase	SPBC1815.01|eno101|II|enolase	Color [DarkGray]	1	4					14	14	14	50.3	50.3	50.3	47.435	0	323.31	161900000	68	23.0166	22.9659	25.9237	22.7665	22.7311	22.492
	2.63069	-1.31396	SPCC663.04|rpl39|III|60S	SPCC663.04|rpl39|III|60S	Color [DarkGray]	1	4					3	3	3	58.8	58.8	58.8	6.3084	0	12.166	201520000	44	24.536	24.6991	24.3596	23.1631	22.9649	23.5249
	0.562369	-1.3639	SPBC14F5.04c|pgk1|II|phosphoglycerate	SPBC14F5.04c|pgk1|II|phosphoglycerate	Color [DarkGray]	1	4					25	25	25	68.4	68.4	68.4	43.963	0	108.56	144030000	68	22.7305	22.5573	25.8568	22.2444	22.5455	22.2629
	1.89969	-1.39241	SPBC660.16|SPBC660.16|II|phosphogluconate	SPBC660.16|SPBC660.16|II|phosphogluconate	Color [DarkGray]	1	4					13	13	13	40.7	40.7	40.7	53.679	0	46.518	28593000	38	21.7137	22.0194	22.7471	20.6071	20.9608	20.735
	2.73228	-1.40176	SPAC16.02c|srp2|I|splicing	SPAC16.02c|srp2|I|splicing	Color [DarkGray]	1	4					16	16	16	41.9	41.9	41.9	42.566	0	210.33	514770000	113	26.0712	26.4564	25.8072	24.658	24.7728	24.6986
	0.880028	-1.40317	SPAC56F8.03|tif52|I|translation	SPAC56F8.03|tif52|I|translation	Color [DarkGray]	1	4					9	9	9	13.6	13.6	13.6	119.93	0	15.882	21350000	16	21.1792	21.3566	21.4344	18.4428	20.67	20.6478
	3.05714	-1.40448	SPCC962.06c|bpb1|III|zinc	SPCC962.06c|bpb1|III|zinc	Color [DarkGray]	1	4					12	12	12	23.9	23.9	23.9	63.621	0	52.591	139840000	56	24.2751	24.5816	24.0761	22.9664	22.9601	22.7929
	1.89793	-1.44576	SPBC2G2.04c|mmf1|II|mitochondrial	SPBC2G2.04c|mmf1|II|mitochondrial	Color [DarkGray]	1	4					4	4	4	28.4	28.4	28.4	17.543	0	6.2172	14822000	8	20.4089	21.4114	21.2763	19.7957	19.5841	19.3797
	3.10398	-1.48415	SPBC146.07|prp2|II|U2AF	SPBC146.07|prp2|II|U2AF	Color [DarkGray]	1	4					23	23	23	52.4	52.4	52.4	58.932	0	178.56	450810000	136	26.1383	26.1629	25.686	24.4743	24.4558	24.6047
	2.56944	-1.55646	SPAC29A4.04c|cbf5|I|pseudouridylate	SPAC29A4.04c|cbf5|I|pseudouridylate	Color [DarkGray]	1	4					7	7	7	19.6	19.6	19.6	53.11	0	17.715	19291000	23	21.7021	21.6375	21.1507	19.7738	20.2559	19.7912
	0.370407	-1.60912	SPBC83.17|mbf1|II|transcriptional	SPBC83.17|mbf1|II|transcriptional	Color [DarkGray]	1	4					9	9	9	60.1	60.1	60.1	15.979	0	28.331	83356000	32	22.5645	22.5387	22.4293	17.6048	23.8775	21.2229
	1.34821	-1.65541	SPAC27D7.07c|smd1|I|Sm	SPAC27D7.07c|smd1|I|Sm	Color [DarkGray]	1	4					3	3	3	39.3	39.3	39.3	13.089	0	7.4474	9810400	14	20.3921	20.3075	19.8373	18.7212	19.3575	17.4919
	3.80424	-1.65986	SPBC215.09c|erg10|II|acetyl-CoA	SPBC215.09c|erg10|II|acetyl-CoA	Color [DarkGray]	1	4					6	6	6	19	19	19	40.997	0	14.132	26257000	19	22.0382	22.1227	21.8964	20.1623	20.4292	20.4863
	1.31923	-1.66463	SPBC1A4.07c|sof1|II|U3	SPBC1A4.07c|sof1|II|U3	Color [DarkGray]	1	4					4	4	4	12.4	12.4	12.4	49.994	0	13.379	3676600	14	19.2573	19.6467	18.7817	17.5067	18.5184	16.6669
	3.01386	-1.80726	SPBC1105.02c|lys4|II|homocitrate	SPBC1105.02c|lys4|II|homocitrate	Color [DarkGray]	1	4					9	9	9	30.9	30.9	30.9	46.292	0	38.495	20477000	41	21.7176	21.4284	22.0199	20.1525	19.8052	19.7863
	1.16872	-1.84179	SPBC19C2.07|fba1|II|fructose-bisphosphate	SPBC19C2.07|fba1|II|fructose-bisphosphate	Color [DarkGray]	1	4					9	9	9	37.7	37.7	37.7	39.57	0	29.276	53445000	31	21.8879	22.1749	24.2211	20.7629	21.0976	20.8981
	3.43842	-1.86482	SPBC16H5.12c|SPBC16H5.12c|II|conserved	SPBC16H5.12c|SPBC16H5.12c|II|conserved	Color [DarkGray]	1	4					32	32	32	62.4	62.4	62.4	82.52	0	303.56	347460000	172	25.8397	26.049	25.4786	23.9337	23.9083	23.9308
	1.04272	-1.8775	SPBC25H2.05|egd2|II|nascent	SPBC25H2.05|egd2|II|nascent	Color [DarkGray]	1	4					7	7	7	48	48	48	18.785	0	21.605	11607000	17	20.2371	20.3603	21.4768	17.654	20.2128	18.5749
	2.78001	-1.88421	SPAC3G9.09c|tif211|I|translation	SPAC3G9.09c|tif211|I|translation	Color [DarkGray]	1	4					11	11	11	52	52	52	34.525	0	66.741	84832000	51	23.8203	24.0145	23.3857	21.8434	22.1516	21.5729
	0.854378	-1.92024	SPBC21C3.08c|car2|II|ornithine	SPBC21C3.08c|car2|II|ornithine	Color [DarkGray]	1	4					4	4	4	12.1	12.1	12.1	48.247	0	11.023	9015600	12	19.5264	20.1812	20.7105	16.2467	19.1507	19.2599
	2.35434	-1.95788	SPBC17G9.09|tif213|II|translation	SPBC17G9.09|tif213|II|translation	Color [DarkGray]	1	4					18	18	18	50.7	50.7	50.7	48.78	0	110.52	152920000	101	24.7477	24.9626	24.2176	22.9184	22.9616	22.1741
	2.66274	-1.95957	SPAC32A11.04c|tif212|I|translation	SPAC32A11.04c|tif212|I|translation	Color [DarkGray]	1	4					17	17	17	57.9	57.9	57.9	35.96	0	138.16	101960000	60	24.2123	24.4145	23.8004	22.3164	22.4663	21.7657
	1.29128	-2.05333	SPCC622.15c|SPCC622.15c|III|Schizosaccharomyces	SPCC622.15c|SPCC622.15c|III|Schizosaccharomyces	Color [DarkGray]	1	4					4	4	4	10.8	10.8	10.8	61.801	0	6.4466	10749000	9	20.9147	21.1272	20.6471	17.5078	18.9891	20.0321
	2.80739	-2.19775	SPAC3A12.18|zwf1|I|glucose-6-phosphate	SPAC3A12.18|zwf1|I|glucose-6-phosphate	Color [DarkGray]	1	4					12	12	12	34.2	34.2	34.2	57.204	0	28.096	26235000	27	22.3024	22.7702	22.3103	19.9883	20.0567	20.7446
	1.59764	-2.43524	SPBC16E9.12c|pab2|II|poly(A)	SPBC16E9.12c|pab2|II|poly(A)	Color [DarkGray]	1	4					3	3	3	18.7	18.7	18.7	18.461	0	29.085	7797200	11	20.0639	20.9621	20.3377	17.8004	19.2323	17.0254
	1.33878	-2.58067	SPAC31G5.04|lys12|I|homoisocitrate	SPAC31G5.04|lys12|I|homoisocitrate	Color [DarkGray]	1	4					6	6	6	18.2	18.2	18.2	39.256	0	10.027	9381700	8	20.7887	20.9586	21.5611	16.7904	19.5472	19.2288
	1.38259	-2.72246	SPAC9.09|met26|I|homocysteine	SPAC9.09|met26|I|homocysteine	Color [DarkGray]	1	4					16	16	16	28.7	28.7	28.7	85.339	0	33.576	21000000	36	20.3891	21.0889	23.3284	18.8236	19.324	18.4915
	2.92229	-2.97037	SPCC825.01|SPCC825.01|III|ATPase,	SPCC825.01|SPCC825.01|III|ATPase,	Color [DarkGray]	1	4					18	18	18	31.1	31.1	31.1	92.689	0	62.788	41672000	41	22.9768	23.6521	22.8133	20.6845	19.8883	19.9583
	1.93277	-3.0252	SPAC5H10.06c|adh4|I|alcohol	SPAC5H10.06c|adh4|I|alcohol	Color [DarkGray]	1	4					4	4	4	12.4	12.4	12.4	40.674	0	12.907	5810100	8	21.0501	20.7684	20.2405	16.3787	18.1814	18.4233
	4.03312	-3.19031	SPBC27.08c|sua1|II|sulfate	SPBC27.08c|sua1|II|sulfate	Color [DarkGray]	1	4					5	5	5	11.8	11.8	11.8	54.754	0	17.328	5548900	14	20.2566	20.474	20.5506	17.3814	16.8769	17.4518
	1.37419	-3.28835	SPBC530.10c|anc1|II|mitochondrial	SPBC530.10c|anc1|II|mitochondrial	Color [DarkGray]	1	4					8	8	8	29.5	29.5	29.5	35.02	0	26.243	19860000	29	22.214	22.4803	21.3787	16.6027	19.7733	19.832
	3.54606	-3.46689	SPAC6F12.07|tom20|I|mitochondrial	SPAC6F12.07|tom20|I|mitochondrial	Color [DarkGray]	1	4					4	4	4	31.6	31.6	31.6	17.529	0	12.193	7935800	5	21.2058	21.3079	20.8203	18.0757	17.649	17.2086
	4.07439	-3.46968	SPAC1071.10c|pma1|I|P-type;SPCC1020.01c|pma2|III|P-type	SPAC1071.10c|pma1|I|P-type	Color [DarkGray]	1	4					28	28	28	39.7	39.7	39.7	99.883	0	323.31	460850000	173	26.7803	26.8785	26.2946	23.3205	23.2694	22.9545
	1.21784	-3.95053	SPAC458.02c|SPAC458.02c|I|mRNP	SPAC458.02c|SPAC458.02c|I|mRNP	Color [DarkGray]	1	4					16	16	16	36.5	36.5	36.5	53.735	0	60.429	25924000	25	21.55	24.106	20.0011	16.3974	19.6518	17.7564
	3.00654	-4.46972	SPBC2G5.06c|hmt2|II|sulfide-quinone	SPBC2G5.06c|hmt2|II|sulfide-quinone	Color [DarkGray]	1	4					9	9	9	28.8	28.8	28.8	51.574	0	42.779	17886000	20	22.3229	22.7833	21.6406	17.3552	18.5715	17.411
	1.14154	-4.81759	SPBC646.13|sds23|II|PP2A-type	SPBC646.13|sds23|II|PP2A-type	Color [DarkGray]	1	4					3	3	3	8.1	8.1	8.1	44.288	0	5.2234	137970000	9	23.8494	23.7072	23.7689	17.1665	16.7862	22.9201

## Sheet: Ino80-HA AP-MS
Name	Difference in LFQ intensity in Ino80-HA vs untagged control	-Log p value
Arp8	13.7855	5.73021
Ino80	11.6346	6.25691
Arp5	11.2949	3.73925
Alp5	11.2016	5.13863
Nht1	10.2416	5.84664
Rvb2	9.711	5.7341
Iec1	9.57916	6.80753
Ies4	9.52659	8.11603
Ies6	9.49902	4.36075
Rvb1	9.4793	6.08581
Ies2	9.04235	6.70109
Iec3	8.77075	4.63149
Iec5	8.14351	4.90539
Ssr1	8.06835	4.62033
Top2	7.77176	4.41373
Hip1	7.73913	4.36499
Mug183	7.53809	5.43475
Rsc1	7.49337	3.3751
Ssr4	7.47662	4.29461
Rsc58	7.27423	5.80146
Hip3	7.20145	3.71175
Snf21	7.15177	3.53072
Arp9	7.0085	3.91042
Hht1, Hht2, Hht3	6.91592	5.47888
Hmo1	6.84821	3.02267
Tfg3	6.80486	5.77144
Sfh1	6.72767	5.73782
Ssr3	6.70568	4.27951
Rsc4	6.6956	4.12913
Rsc7	6.67666	6.89445
Ssr2	6.66868	6.07894
Bdf1	6.51378	4.26891
Rsc9	6.46542	4.23444
Hap2	6.42386	4.58568
Arp42	6.37946	4.42847
Rpb1	6.10471	4.42503
Spt5	5.96754	3.72427
Rpb2	5.86619	3.07255
Tra2	5.81552	5.58805
Htb1	5.62869	5.42561
Spt6	5.55518	3.04503
Alp13	5.50237	4.23382
Hrp1	5.46888	3.23278
Hhf1, Hhf2, Hhf3	5.25738	5.14568
Slm9	5.23356	3.45936
Mot1	5.19606	2.76117
Hta1, Hta2	5.15955	4.05278
Dpb3	4.90955	3.10438
Hip4	4.86537	4.27317
Eaf7	4.83124	5.0796
