# Supplementary material for: Hap2–Ino80-facilitated transcription promotes de novo establishment of CENP-A chromatin
Source: Genes Dev. 2020 Feb 1;34(3-4):226–38. doi: 10.1101/gad.332536.119 (PMC7000912; doi:10.1101/gad.332536.119)
Supplement: Supplemental Material [file supp_gad.332536.119_Supplemental_Table_S3.xlsx]

## Sheet: Sample
AP-MS: CENP-ACnp1
	Sample name
GFP-CENP-ACnp1 IP	AM, AM5, AP and AP5
Untagged control IP	CM, CM5, CP and CP5

## Sheet: proteinGroups
Protein IDs	Majority protein IDs	Peptide counts (all)	Peptide counts (razor+unique)	Peptide counts (unique)	Fasta headers	Number of proteins	Peptides	Razor + unique peptides	Unique peptides	Peptides AM	Peptides AM5	Peptides AP	Peptides AP5	Peptides CM	Peptides CM5	Peptides CP	Peptides CP5	Razor + unique peptides AM	Razor + unique peptides AM5	Razor + unique peptides AP	Razor + unique peptides AP5	Razor + unique peptides CM	Razor + unique peptides CM5	Razor + unique peptides CP	Razor + unique peptides CP5	Unique peptides AM	Unique peptides AM5	Unique peptides AP	Unique peptides AP5	Unique peptides CM	Unique peptides CM5	Unique peptides CP	Unique peptides CP5	Sequence coverage [%]	Unique + razor sequence coverage [%]	Unique sequence coverage [%]	Mol. weight [kDa]	Sequence length	Sequence lengths	Q-value	Score	Identification type AM	Identification type AM5	Identification type AP	Identification type AP5	Identification type CM	Identification type CM5	Identification type CP	Identification type CP5
CON__A2A5Y0	CON__A2A5Y0	17	4	2	>A2A5Y0 TREMBL:A2A5Y0 Tax_Id=10090 Gene_Symbol=Krt31 keratin complex 1, acidic, gene 1	1	17	4	2	4	3	17	4	4	5	5	5	0	0	4	0	0	0	0	0	0	0	2	0	0	0	0	0	32.5	10.1	2.4	47.117	416	416	0	41.992	By matching	By matching	By MS/MS	By matching	By matching	By matching	By matching	By matching
CON__A2AB72	CON__A2AB72	6	2	2	>A2AB72 TREMBL:A2AB72 Tax_Id=10090 Gene_Symbol=Krt32 Keratin complex 1, acidic, gene 2	1	6	2	2	1	1	6	1	2	1	2	1	0	0	2	0	0	0	0	0	0	0	2	0	0	0	0	0	11.5	2.4	2.4	51.152	453	453	0.00033715	3.3456	By matching	By matching	By MS/MS	By matching	By matching	By matching	By matching	By matching
CON__Q9TTE1;CON__A2I7N1;CON__A2I7N0	CON__Q9TTE1;CON__A2I7N1;CON__A2I7N0	2;2;2	2;2;2	2;2;2	>Q9TTE1 SWISS-PROT:Q9TTE1 (Bos taurus) Endopin-1 precursor;>A2I7N1 TREMBL:A2I7N1 (Bos taurus) SERPINA3-5;>A2I7N0 TREMBL:A2I7N0;Q28922;Q3ZEJ6 (Bos taurus) SERPINA3-4	3	2	2	2	2	0	2	0	2	0	1	0	2	0	2	0	2	0	1	0	2	0	2	0	2	0	1	0	6.6	6.6	6.6	46.203	411	411;411;411	0.0041388	2.1393	By MS/MS	By matching	By MS/MS	By matching	By MS/MS	By matching	By MS/MS	By matching
CON__ENSEMBL:ENSBTAP00000024146	CON__ENSEMBL:ENSBTAP00000024146	24	24	24	>ENSEMBL:ENSBTAP00000024146 (Bos taurus) similar to alpha-2-macroglobulin isoform 1	1	24	24	24	11	11	9	14	14	15	17	18	11	11	9	14	14	15	17	18	11	11	9	14	14	15	17	18	25.6	25.6	25.6	164.34	1477	1477	0	51.902	By MS/MS	By MS/MS	By MS/MS	By MS/MS	By MS/MS	By MS/MS	By MS/MS	By MS/MS
CON__ENSEMBL:ENSBTAP00000038253	CON__ENSEMBL:ENSBTAP00000038253	18	1	1	>ENSEMBL:ENSBTAP00000038253 (Bos taurus) 63 kDa protein	1	18	1	1	15	17	16	13	15	16	16	16	0	1	1	1	1	1	1	1	0	1	1	1	1	1	1	1	19.3	3.5	3.5	63.165	606	606	0	8.401	By matching	By matching	By MS/MS	By MS/MS	By MS/MS	By matching	By matching	By MS/MS
CON__H-INV:HIT000292931	CON__H-INV:HIT000292931	6	1	1	>H-INV:HIT000292931 Tax_Id=9606 Gene_Symbol=- Similar to Keratin, type II cytoskeletal 8	1	6	1	1	6	5	5	5	6	5	6	6	1	0	1	0	1	0	1	1	1	0	1	0	1	0	1	1	10.2	2.5	2.5	49.448	443	443	1	-2	By matching	By matching	By matching	By matching	By matching	By matching	By matching	By MS/MS
CON__O43790	CON__O43790	39	15	3	>O43790 SWISS-PROT:O43790 Keratin, type II cuticular Hb6 (Hair keratin, type II Hb6) (ghHb6) - Homo sapiens (Human).	1	39	15	3	13	3	36	11	8	16	16	11	6	1	12	7	4	9	8	6	1	0	1	2	1	3	2	3	65.6	35.4	11.7	53.5	486	486	0	69.555	By MS/MS	By matching	By MS/MS	By MS/MS	By MS/MS	By MS/MS	By MS/MS	By MS/MS
CON__O76009;CON__Q6NTB9	CON__O76009;CON__Q6NTB9	19;18	4;4	1;1	>O76009 SWISS-PROT:O76009 Keratin, type I cuticular HA3-I (Hair keratin, type I HA3-I);>Q6NTB9 TREMBL:Q6NTB9 Type I hair keratin 3A - Homo sapiens (Human).	2	19	4	1	8	6	17	7	5	11	8	8	1	1	4	1	0	2	1	1	0	0	1	0	0	0	0	0	45	14.9	6.7	45.935	404	404;404	0	9.1372	By matching	By matching	By MS/MS	By matching	By matching	By MS/MS	By matching	By matching
CON__O76011;CON__Q8IUT8	CON__O76011;CON__Q8IUT8	14;14	1;1	1;1	>O76011 SWISS-PROT:O76011 Keratin, type I cuticular HA4 (Hair keratin, type I HA4);>Q8IUT8 TREMBL:Q8IUT8 Type I hair keratin 4 - Homo sapiens (Human).	2	14	1	1	6	5	12	7	4	9	6	7	0	0	0	1	0	1	0	1	0	0	0	1	0	1	0	1	35	5.3	5.3	44.689	394	394;436	1	-2	By matching	By matching	By matching	By matching	By matching	By MS/MS	By matching	By matching
CON__O76013;CON__O76015	CON__O76013	11;4	4;1	3;0	>O76013 SWISS-PROT:O76013 Keratin, type I cuticular HA6 (Hair keratin, type I HA6)	2	11	4	3	1	1	11	1	2	2	3	1	0	0	4	0	1	0	2	0	0	0	3	0	0	0	1	0	16.5	6	4.5	52.247	467	467;456	0	5.2849	By matching	By matching	By MS/MS	By matching	By MS/MS	By matching	By matching	By matching
CON__O95678	CON__O95678	24	2	2	>O95678 SWISS-PROT:O95678 Tax_Id=9606 Gene_Symbol=KRT75 Keratin, type II cytoskeletal 75	1	24	2	2	17	21	20	17	16	20	18	20	1	0	2	0	1	0	1	0	1	0	2	0	1	0	1	0	27.2	5.4	5.4	59.504	551	551	0.00066957	3.2299	By matching	By matching	By MS/MS	By matching	By MS/MS	By matching	By matching	By matching
CON__P00761	CON__P00761	4	4	4	>P00761 SWISS-PROT:P00761|TRYP_PIG Trypsin - Sus scrofa (Pig).	1	4	4	4	3	2	4	2	3	3	4	2	3	2	4	2	3	3	4	2	3	2	4	2	3	3	4	2	25.1	25.1	25.1	24.409	231	231	0	12.477	By MS/MS	By MS/MS	By MS/MS	By MS/MS	By MS/MS	By MS/MS	By MS/MS	By MS/MS
CON__P02533	CON__P02533	57	51	13	>P02533 SWISS-PROT:P02533 Tax_Id=9606 Gene_Symbol=KRT14 Keratin, type I cytoskeletal 14	1	57	51	13	42	44	44	45	35	52	41	45	38	38	40	41	32	48	37	41	8	10	10	10	7	13	8	11	81.8	76.5	30.3	51.621	472	472	0	323.31	By MS/MS	By MS/MS	By MS/MS	By MS/MS	By MS/MS	By MS/MS	By MS/MS	By MS/MS
CON__P02535-1	CON__P02535-1	16	1	1	>P02535-1 SWISS-PROT:P02535-1 Tax_Id=10090 Gene_Symbol=Krt10 Isoform 1 of Keratin, type I cytoskeletal 10	1	16	1	1	12	14	12	12	13	13	13	13	1	1	1	1	1	1	1	1	1	1	1	1	1	1	1	1	19.5	4	4	57.769	570	570	0.0019717	2.7419	By matching	By MS/MS	By MS/MS	By MS/MS	By matching	By MS/MS	By matching	By MS/MS
CON__P02538	CON__P02538	64	3	2	>P02538 SWISS-PROT:P02538 Tax_Id=9606 Gene_Symbol=KRT6A Keratin, type II cytoskeletal 6A	1	64	3	2	49	58	52	56	48	56	51	53	2	3	2	3	2	3	2	3	2	2	2	2	2	2	2	2	69.9	5.7	3.5	60.044	564	564	0	7.6656	By MS/MS	By MS/MS	By MS/MS	By MS/MS	By MS/MS	By MS/MS	By MS/MS	By MS/MS
CON__P02662	CON__P02662	6	6	6	>P02662 SWISS-PROT:P02662 Alpha-S1-casein - Bos taurus (Bovine).	1	6	6	6	5	6	4	6	5	6	4	5	5	6	4	6	5	6	4	5	5	6	4	6	5	6	4	5	35.7	35.7	35.7	22.975	199	199	0	16.249	By MS/MS	By MS/MS	By MS/MS	By MS/MS	By MS/MS	By MS/MS	By MS/MS	By MS/MS
CON__P02663	CON__P02663	2	2	2	>P02663 SWISS-PROT:P02663 Alpha-S2-casein [Contains: Casocidin-1 - Bos taurus (Bovine).	1	2	2	2	2	2	2	2	1	2	2	1	2	2	2	2	1	2	2	1	2	2	2	2	1	2	2	1	9.2	9.2	9.2	24.348	207	207	0.0003367	3.3052	By MS/MS	By MS/MS	By MS/MS	By matching	By MS/MS	By MS/MS	By MS/MS	By matching
CON__P02666	CON__P02666	2	2	2	>P02666 SWISS-PROT:P02666 Beta-casein - Bos taurus (Bovine).	1	2	2	2	2	2	2	2	2	1	2	2	2	2	2	2	2	1	2	2	2	2	2	2	2	1	2	2	12.4	12.4	12.4	23.583	209	209	0	22.365	By MS/MS	By MS/MS	By MS/MS	By MS/MS	By MS/MS	By MS/MS	By MS/MS	By MS/MS
CON__P02668	CON__P02668	3	3	3	>P02668 SWISS-PROT:P02668 Kappa-casein [Contains: Casoxin C; Casoxin 6; Casoxin A; Casoxin B; Casoplatelin] - Bos taurus (Bovine).	1	3	3	3	3	3	3	3	2	3	2	3	3	3	3	3	2	3	2	3	3	3	3	3	2	3	2	3	23.1	23.1	23.1	18.974	169	169	0	21.94	By MS/MS	By MS/MS	By MS/MS	By MS/MS	By MS/MS	By MS/MS	By MS/MS	By MS/MS
CON__P02754	CON__P02754	3	3	3	>P02754 SWISS-PROT:P02754 Beta-lactoglobulin - Bos taurus (Bovine).	1	3	3	3	3	2	2	3	3	3	3	3	3	2	2	3	3	3	3	3	3	2	2	3	3	3	3	3	27.8	27.8	27.8	18.281	162	162	0	12.226	By MS/MS	By MS/MS	By MS/MS	By MS/MS	By matching	By MS/MS	By MS/MS	By MS/MS
CON__P02768-1	CON__P02768-1	30	24	24	>P02768-1 SWISS-PROT:P02768-1 Tax_Id=9606 Gene_Symbol=ALB Isoform 1 of Serum albumin precursor	1	30	24	24	14	8	19	22	18	14	28	21	8	3	14	17	12	9	22	16	8	3	14	17	12	9	22	16	54.7	48.4	48.4	69.366	609	609	0	64.287	By MS/MS	By MS/MS	By MS/MS	By MS/MS	By MS/MS	By MS/MS	By MS/MS	By MS/MS
CON__P02769	CON__P02769	63	63	57	>P02769 SWISS-PROT:P02769 (Bos taurus) Bovine serum albumin precursor	1	63	63	57	60	32	58	35	60	34	62	39	60	32	58	35	60	34	62	39	54	27	53	30	54	29	56	34	84	84	78.9	69.293	607	607	0	323.31	By MS/MS	By MS/MS	By MS/MS	By MS/MS	By MS/MS	By MS/MS	By MS/MS	By MS/MS
CON__P04259	CON__P04259	65	4	3	>P04259 SWISS-PROT:P04259 Tax_Id=9606 Gene_Symbol=KRT6B Keratin, type II cytoskeletal 6B	1	65	4	3	51	60	53	56	48	58	52	52	4	4	4	4	4	4	4	3	3	3	3	3	3	3	3	2	69.9	7.3	4.6	59.998	564	564	0	23.955	By MS/MS	By MS/MS	By MS/MS	By MS/MS	By MS/MS	By MS/MS	By MS/MS	By MS/MS
CON__P04264	CON__P04264	68	63	48	>P04264 SWISS-PROT:P04264 Tax_Id=9606 Gene_Symbol=KRT1 Keratin, type II cytoskeletal 1	1	68	63	48	61	63	57	59	55	65	59	63	56	58	52	54	50	60	54	58	42	44	37	42	38	46	40	44	71.1	71.1	61.5	66.017	644	644	0	323.31	By MS/MS	By MS/MS	By MS/MS	By MS/MS	By MS/MS	By MS/MS	By MS/MS	By MS/MS
CON__P05787;CON__Q9H552	CON__P05787	13;6	2;1	0;0	>P05787 SWISS-PROT:P05787 Tax_Id=9606 Gene_Symbol=KRT8 Keratin, type II cytoskeletal 8	2	13	2	0	11	12	9	10	11	11	10	10	2	1	1	1	2	1	1	1	0	0	0	0	0	0	0	0	13.5	4.3	0	53.704	483	483;499	0.00034247	3.7203	By MS/MS	By MS/MS	By matching	By MS/MS	By MS/MS	By MS/MS	By MS/MS	By MS/MS
CON__P08727;CON__P05784	CON__P08727	15;3	4;1	3;0	>P08727 SWISS-PROT:P08727 Tax_Id=9606 Gene_Symbol=KRT19 Keratin, type I cytoskeletal 19	2	15	4	3	11	11	12	11	11	11	11	10	2	1	2	1	2	1	2	1	1	0	1	0	1	0	1	0	32.2	14.2	12	44.091	400	400;423	0	6.1109	By MS/MS	By MS/MS	By MS/MS	By MS/MS	By MS/MS	By MS/MS	By MS/MS	By MS/MS
CON__P08779	CON__P08779	53	29	22	>P08779 SWISS-PROT:P08779 Tax_Id=9606 Gene_Symbol=KRT16 Keratin, type I cytoskeletal 16	1	53	29	22	43	46	44	46	34	48	42	43	26	28	27	29	20	28	25	27	20	21	20	22	16	21	19	20	83.5	58.6	48.6	51.267	473	473	0	323.31	By MS/MS	By MS/MS	By MS/MS	By MS/MS	By MS/MS	By MS/MS	By MS/MS	By MS/MS
CON__P12035	CON__P12035	32	13	9	>P12035 SWISS-PROT:P12035 Tax_Id=9606 Gene_Symbol=KRT3 Keratin, type II cytoskeletal 3	1	32	13	9	18	23	15	17	25	23	17	19	3	4	2	1	11	6	3	4	2	1	1	1	8	4	2	2	33.5	21	16.2	64.503	629	629	0	22.127	By matching	By MS/MS	By MS/MS	By matching	By MS/MS	By MS/MS	By matching	By MS/MS
CON__P12763	CON__P12763	7	7	7	>P12763 SWISS-PROT:P12763 (Bos taurus) Alpha-2-HS-glycoprotein precursor	1	7	7	7	1	5	3	4	4	5	6	7	1	5	3	4	4	5	6	7	1	5	3	4	4	5	6	7	28.7	28.7	28.7	38.418	359	359	0	19.902	By MS/MS	By MS/MS	By MS/MS	By MS/MS	By MS/MS	By MS/MS	By MS/MS	By MS/MS
CON__P13645;CON__Q2M2I5	CON__P13645	62;5	62;5	41;0	>P13645 SWISS-PROT:P13645 Tax_Id=9606 Gene_Symbol=KRT10 Keratin, type I cytoskeletal 10	2	62	62	41	44	59	43	47	42	52	48	51	44	59	43	47	42	52	48	51	28	38	26	30	27	34	30	33	69.5	69.5	62.6	59.51	593	593;525	0	323.31	By MS/MS	By MS/MS	By MS/MS	By MS/MS	By MS/MS	By MS/MS	By MS/MS	By MS/MS
CON__P13646-1	CON__P13646-1	28	20	3	>P13646-1 SWISS-PROT:P13646-1 Tax_Id=9606 Gene_Symbol=KRT13 Isoform 1 of Keratin, type I cytoskeletal 13	1	28	20	3	12	10	10	10	27	10	9	8	5	3	3	3	20	2	2	2	0	0	0	0	3	0	0	0	56.6	46.9	9.6	49.586	458	458	0	67.14	By MS/MS	By MS/MS	By MS/MS	By MS/MS	By MS/MS	By MS/MS	By MS/MS	By MS/MS
CON__P13647	CON__P13647	67	53	12	>P13647 SWISS-PROT:P13647 Tax_Id=9606 Gene_Symbol=KRT5 Keratin, type II cytoskeletal 5	1	67	53	12	52	63	54	56	49	62	52	61	41	49	43	44	39	49	40	49	12	11	11	11	12	12	12	11	67.8	60.3	14.7	62.378	590	590	0	309.68	By MS/MS	By MS/MS	By MS/MS	By MS/MS	By MS/MS	By MS/MS	By MS/MS	By MS/MS
CON__P19013	CON__P19013	28	23	17	>P19013 SWISS-PROT:P19013 Tax_Id=9606 Gene_Symbol=KRT4 keratin 4	1	28	23	17	6	7	4	5	28	5	5	6	2	2	1	2	23	1	1	2	1	1	1	1	17	1	1	1	47	40.9	32	63.91	594	594	0	62.391	By MS/MS	By MS/MS	By MS/MS	By MS/MS	By MS/MS	By MS/MS	By MS/MS	By MS/MS
CON__P20930	CON__P20930	25	25	25	>P20930 SWISS-PROT:P20930 Tax_Id=9606 Gene_Symbol=FLG Filaggrin	1	25	25	25	8	6	7	14	7	17	10	19	8	6	7	14	7	17	10	19	8	6	7	14	7	17	10	19	18.2	18.2	18.2	435.16	4061	4061	0	82.668	By MS/MS	By MS/MS	By MS/MS	By MS/MS	By MS/MS	By MS/MS	By MS/MS	By MS/MS
CON__P31096	CON__P31096	1	1	1	>P31096 SWISS-PROT:P31096 Osteopontin - Bos taurus (Bovine).	1	1	1	1	1	0	0	0	1	1	0	0	1	0	0	0	1	1	0	0	1	0	0	0	1	1	0	0	6.5	6.5	6.5	29.241	262	262	0.0072578	1.9188	By matching	By matching	By matching	By matching	By matching	By MS/MS	By matching	By matching
CON__P35527	CON__P35527	52	51	51	>P35527 SWISS-PROT:P35527 Tax_Id=9606 Gene_Symbol=KRT9 Keratin, type I cytoskeletal 9	1	52	51	51	43	37	43	38	38	52	40	45	42	36	42	37	37	51	39	44	42	36	42	37	37	51	39	44	77.2	77.2	77.2	62.129	623	623	0	323.31	By MS/MS	By MS/MS	By MS/MS	By MS/MS	By MS/MS	By MS/MS	By MS/MS	By MS/MS
CON__P35908	CON__P35908	79	79	53	>P35908 SWISS-PROT:P35908 Tax_Id=9606 Gene_Symbol=KRT2 Keratin, type II cytoskeletal 2 epidermal	1	79	79	53	64	73	59	60	55	69	62	72	64	73	59	60	55	69	62	72	43	47	39	39	36	46	40	49	95.3	95.3	80.8	65.865	645	645	0	323.31	By MS/MS	By MS/MS	By MS/MS	By MS/MS	By MS/MS	By MS/MS	By MS/MS	By MS/MS
CON__P48668;CON__H-INV:HIT000016045;CON__REFSEQ:XP_932229	CON__P48668	67;4;1	37;0;0	2;0;0	>P48668 SWISS-PROT:P48668 Tax_Id=9606 Gene_Symbol=KRT6C Keratin, type II cytoskeletal 6C	3	67	37	2	50	59	53	58	48	59	52	53	28	30	30	33	28	31	28	27	1	1	2	2	1	2	1	1	69.9	48.6	2.8	60.024	564	564;99;345	0	311.03	By MS/MS	By MS/MS	By MS/MS	By MS/MS	By MS/MS	By MS/MS	By MS/MS	By MS/MS
CON__P60413	CON__P60413	1	1	1	>P60413 SWISS-PROT:P60413 Tax_Id=9606 Gene_Symbol=KRTAP10-12 Keratin-associated protein 10-12	1	1	1	1	1	1	1	0	1	1	1	1	1	1	1	0	1	1	1	1	1	1	1	0	1	1	1	1	4.1	4.1	4.1	25.107	245	245	0	15.811	By MS/MS	By matching	By MS/MS	By matching	By MS/MS	By MS/MS	By MS/MS	By MS/MS
CON__P78386	CON__P78386	40	39	10	>P78386 SWISS-PROT:P78386 Keratin, type II cuticular Hb5 (Hair keratin, type II Hb5) - Homo sapiens (Human).	1	40	39	10	10	2	37	5	5	11	15	6	9	1	36	4	4	10	14	5	3	0	7	1	1	4	6	1	58.8	58.8	22.3	55.802	507	507	0	194.06	By MS/MS	By matching	By MS/MS	By MS/MS	By MS/MS	By MS/MS	By MS/MS	By MS/MS
CON__Q04695	CON__Q04695	43	24	6	>Q04695 SWISS-PROT:Q04695 Tax_Id=9606 Gene_Symbol=KRT17 Keratin, type I cytoskeletal 17	1	43	24	6	36	36	36	38	29	42	33	35	20	20	20	21	17	24	18	18	5	5	5	6	5	6	5	4	79.9	57.4	15	48.105	432	432	0	304.31	By MS/MS	By MS/MS	By MS/MS	By MS/MS	By MS/MS	By MS/MS	By MS/MS	By MS/MS
CON__Q0VBK2	CON__Q0VBK2	8	3	3	>Q0VBK2 TREMBL:Q0VBK2;Q8C1M7 Tax_Id=10090 Gene_Symbol=Krt80 Keratin 80	1	8	3	3	3	4	4	5	3	5	3	6	0	1	1	1	0	1	0	2	0	1	1	1	0	1	0	2	17.9	8.6	8.6	50.66	452	452	0.0078223	1.7924	By matching	By MS/MS	By matching	By matching	By matching	By MS/MS	By matching	By MS/MS
CON__Q14525	CON__Q14525	19	3	3	>Q14525 SWISS-PROT:Q14525 Keratin, type I cuticular HA3-II (Hair keratin, type I HA3-II)	1	19	3	3	8	5	16	8	6	13	9	8	0	0	2	1	0	3	2	1	0	0	2	1	0	3	2	1	49	8.2	8.2	46.213	404	404	0	16.124	By matching	By matching	By MS/MS	By matching	By matching	By MS/MS	By matching	By MS/MS
CON__Q14532	CON__Q14532	9	2	2	>Q14532 SWISS-PROT:Q14532 Keratin, type I cuticular HA2 (Hair keratin, type I HA2)	1	9	2	2	3	4	8	4	2	4	3	3	0	1	1	1	0	0	0	0	0	1	1	1	0	0	0	0	18.3	4.5	4.5	50.319	448	448	0.0063231	1.9535	By matching	By MS/MS	By MS/MS	By matching	By matching	By matching	By matching	By matching
CON__Q14533	CON__Q14533	36	1	0	>Q14533 SWISS-PROT:Q14533 Keratin, type II cuticular Hb1 (Hair keratin, type II Hb1) (ghHKb1) (ghHb1) (MLN 137) - Homo sapiens (Human).	1	36	1	0	12	3	35	9	7	12	13	8	0	0	1	0	0	0	0	0	0	0	0	0	0	0	0	0	51.5	2.8	0	54.971	505	505	0.00033625	3.2865	By matching	By matching	By MS/MS	By matching	By matching	By matching	By matching	By matching
CON__Q9UE12;CON__Q15323	CON__Q9UE12;CON__Q15323	22;22	19;19	0;0	>Q9UE12 TREMBL:Q9UE12 Type I hair keratin 1 - Homo sapiens (Human).;>Q15323 SWISS-PROT:Q15323 Keratin, type I cuticular HA1 (Hair keratin, type I HA1)	2	22	19	0	11	7	20	9	8	11	10	10	8	4	17	6	5	8	7	7	0	0	0	0	0	0	0	0	48.3	44.5	0	47.237	416	416;416	0	233.21	By MS/MS	By matching	By MS/MS	By matching	By MS/MS	By MS/MS	By MS/MS	By MS/MS
CON__Q2UVX4	CON__Q2UVX4	4	4	4	>Q2UVX4 SWISS-PROT:Q2UVX4 (Bos taurus) Complement C3 precursor	1	4	4	4	0	1	1	4	1	0	0	1	0	1	1	4	1	0	0	1	0	1	1	4	1	0	0	1	4	4	4	187.37	1662	1662	0	10.209	By matching	By MS/MS	By matching	By MS/MS	By matching	By matching	By matching	By matching
CON__Q32MB2	CON__Q32MB2	11	4	1	>Q32MB2 TREMBL:Q32MB2;Q86Y46 Tax_Id=9606 Gene_Symbol=KRT73 Keratin-73	1	11	4	1	8	10	6	8	8	7	6	8	3	3	3	3	2	2	1	2	1	1	1	1	0	1	0	0	18.7	10.9	5	58.923	540	540	0	31.052	By MS/MS	By MS/MS	By MS/MS	By MS/MS	By MS/MS	By MS/MS	By MS/MS	By MS/MS
CON__Q3SX28	CON__Q3SX28	2	1	1	>Q3SX28 TREMBL:Q3SX28;Q5KR48 (Bos taurus) Tropomyosin 2	1	2	1	1	1	1	1	2	0	1	0	1	1	1	1	1	0	1	0	1	1	1	1	1	0	1	0	1	6	3.5	3.5	33.012	284	284	0.0078003	1.7645	By matching	By matching	By matching	By matching	By matching	By MS/MS	By matching	By MS/MS
CON__Q3SY84	CON__Q3SY84	11	1	1	>Q3SY84 SWISS-PROT:Q3SY84 Tax_Id=9606 Gene_Symbol=KRT71 Keratin, type II cytoskeletal 71	1	11	1	1	6	9	3	5	7	5	4	7	1	0	1	0	0	1	0	1	1	0	1	0	0	1	0	1	18.9	1.5	1.5	57.249	523	523	1	-2	By matching	By matching	By matching	By matching	By matching	By MS/MS	By matching	By MS/MS
CON__Q3SZR3	CON__Q3SZR3	11	11	11	>Q3SZR3 SWISS-PROT:Q3SZR3 (Bos taurus) Alpha-1-acid glycoprotein precursor	1	11	11	11	8	1	7	0	8	0	9	0	8	1	7	0	8	0	9	0	8	1	7	0	8	0	9	0	42.6	42.6	42.6	23.182	202	202	0	77.843	By MS/MS	By MS/MS	By MS/MS	By matching	By MS/MS	By matching	By MS/MS	By matching
CON__Q3TTY5	CON__Q3TTY5	20	2	2	>Q3TTY5 SWISS-PROT:Q3TTY5 Tax_Id=10090 Gene_Symbol=Krt2 Keratin, type II cytoskeletal 2 epidermal	1	20	2	2	14	18	13	14	13	18	15	17	1	0	1	1	1	2	1	1	1	0	1	1	1	2	1	1	16.5	3.7	3.7	70.922	707	707	0.00033864	3.4149	By MS/MS	By matching	By MS/MS	By MS/MS	By MS/MS	By MS/MS	By matching	By MS/MS
CON__Q9Z2K1;CON__Q3ZAW8	CON__Q9Z2K1;CON__Q3ZAW8	17;17	1;1	1;1	>Q9Z2K1 SWISS-PROT:Q9Z2K1 Tax_Id=10090 Gene_Symbol=Krt16 Keratin, type I cytoskeletal 16;>Q3ZAW8 TREMBL:Q3ZAW8;Q9EQD6;Q9EQD7 Tax_Id=10090 Gene_Symbol=Krt16 Keratin intermediate filament 16a	2	17	1	1	14	14	14	14	12	16	15	13	0	0	0	0	0	1	0	0	0	0	0	0	0	1	0	0	25.6	1.9	1.9	51.606	469	469;474	0.0078444	1.8212	By matching	By matching	By matching	By matching	By matching	By MS/MS	By matching	By matching
CON__Q3ZBS7	CON__Q3ZBS7	1	1	1	>Q3ZBS7 TREMBL:Q3ZBS7 (Bos taurus) Vitronectin	1	1	1	1	0	0	0	1	0	0	0	0	0	0	0	1	0	0	0	0	0	0	0	1	0	0	0	0	3.1	3.1	3.1	54.099	484	484	0	5.3167	By matching	By matching	By matching	By MS/MS	By matching	By matching	By matching	By matching
CON__Q497I4	CON__Q497I4	15	8	0	>Q497I4 TREMBL:Q497I4 Tax_Id=10090 Gene_Symbol=Krt35 Krt35 protein	1	15	8	0	5	5	15	6	5	6	7	6	0	0	8	0	0	0	1	0	0	0	0	0	0	0	0	0	26.6	16	0	50.529	455	455	0	18.476	By matching	By matching	By MS/MS	By matching	By matching	By matching	By matching	By matching
CON__Q5D862	CON__Q5D862	32	32	32	>Q5D862 SWISS-PROT:Q5D862 Tax_Id=9606 Gene_Symbol=FLG2 Filaggrin-2	1	32	32	32	16	16	18	19	13	29	19	26	16	16	18	19	13	29	19	26	16	16	18	19	13	29	19	26	23.3	23.3	23.3	248.07	2391	2391	0	212.67	By MS/MS	By MS/MS	By MS/MS	By MS/MS	By MS/MS	By MS/MS	By MS/MS	By MS/MS
CON__Q5XKE5	CON__Q5XKE5	21	6	4	>Q5XKE5 SWISS-PROT:Q5XKE5 Tax_Id=9606 Gene_Symbol=KRT79 Keratin, type II cytoskeletal 79	1	21	6	4	12	16	15	17	12	16	12	15	0	1	4	4	1	2	0	2	0	0	2	3	1	2	0	2	29.9	14.6	11.2	57.809	535	535	0	9.3766	By matching	By matching	By MS/MS	By MS/MS	By matching	By MS/MS	By matching	By MS/MS
CON__Q5XQN5	CON__Q5XQN5	50	1	1	>Q5XQN5 SWISS-PROT:Q5XQN5 (Bos taurus) Keratin, type II cytoskeletal 5	1	50	1	1	38	47	40	41	36	45	37	47	0	0	0	0	0	0	0	1	0	0	0	0	0	0	0	1	50.1	1.7	1.7	62.936	601	601	1	-2	By matching	By matching	By matching	By matching	By matching	By matching	By matching	By MS/MS
CON__Q61726	CON__Q61726	32	8	7	>Q61726 TREMBL:Q61726 Tax_Id=10090 Gene_Symbol=5430421N21Rik Keratin type II	1	32	8	7	4	2	32	3	5	7	8	5	1	1	8	1	1	1	2	2	1	1	7	1	1	1	1	1	41.3	14.2	14.2	52.809	479	479	0	27.491	By matching	By matching	By MS/MS	By MS/MS	By matching	By matching	By matching	By matching
CON__Q61782	CON__Q61782	8	1	1	>Q61782 TREMBL:Q61782 Tax_Id=10090 Gene_Symbol=Krt14 Type I epidermal keratin (Fragment)	1	8	1	1	6	7	6	6	4	6	6	6	0	0	0	0	0	0	0	1	0	0	0	0	0	0	0	1	59.1	10.8	10.8	10.662	93	93	1	-2	By matching	By matching	By matching	By matching	By matching	By matching	By matching	By MS/MS
CON__Q6KB66-1	CON__Q6KB66-1	18	18	13	>Q6KB66-1 SWISS-PROT:Q6KB66-1 Tax_Id=9606 Gene_Symbol=KRT80 Isoform 1 of Keratin, type II cytoskeletal 80	1	18	18	13	8	8	9	10	10	16	8	15	8	8	9	10	10	16	8	15	5	5	6	6	7	12	5	11	46.2	46.2	36.9	50.525	452	452	0	42.717	By MS/MS	By MS/MS	By MS/MS	By MS/MS	By MS/MS	By MS/MS	By MS/MS	By MS/MS
CON__Q6NT21;CON__P78385	CON__Q6NT21;CON__P78385	35;33	1;0	1;0	>Q6NT21 TREMBL:Q6NT21 Keratin, hair, basic, 3 - Homo sapiens (Human).;>P78385 SWISS-PROT:P78385 Keratin, type II cuticular Hb3 (Hair keratin, type II Hb3) - Homo sapiens (Human).	2	35	1	1	10	3	34	8	7	10	11	8	0	0	1	0	0	0	0	0	0	0	1	0	0	0	0	0	50.1	2.4	2.4	54.195	493	493;493	0.0003391	3.4389	By matching	By matching	By MS/MS	By matching	By matching	By matching	By matching	By matching
CON__Q8N1N4-2;CON__Q7RTT2	CON__Q8N1N4-2;CON__Q7RTT2	29;29	25;25	24;24	>Q8N1N4-2 SWISS-PROT:Q8N1N4-2 Tax_Id=9606 Gene_Symbol=KRT78 Isoform 2 of Keratin, type II cytoskeletal 78;>Q7RTT2 TREMBL:Q7RTT2 Tax_Id=9606 Gene_Symbol=KRT78 Keratin-78	2	29	25	24	19	19	20	12	17	24	18	23	17	15	18	9	15	20	15	19	17	14	18	9	15	19	15	18	52.8	48.6	46.4	56.964	521	521;521	0	102.51	By MS/MS	By MS/MS	By MS/MS	By MS/MS	By MS/MS	By MS/MS	By MS/MS	By MS/MS
CON__Q7Z3Y7;CON__Q148H6	CON__Q7Z3Y7	13;6	6;2	3;1	>Q7Z3Y7 SWISS-PROT:Q7Z3Y7 Tax_Id=9606 Gene_Symbol=KRT28 Keratin 25D	2	13	6	3	9	10	7	8	8	9	9	11	4	3	1	2	2	2	2	4	1	0	0	1	0	1	2	1	21.2	13.8	8	53.025	486	486;464	0	6.8697	By MS/MS	By MS/MS	By matching	By MS/MS	By MS/MS	By matching	By matching	By MS/MS
CON__Q7Z3Y8	CON__Q7Z3Y8	13	6	3	>Q7Z3Y8 SWISS-PROT:Q7Z3Y8 Tax_Id=9606 Gene_Symbol=KRT27 Keratin, type I cytoskeletal 27	1	13	6	3	8	11	5	8	8	5	4	11	1	4	0	3	2	0	0	4	1	3	0	1	1	0	0	2	25.7	16.3	8.7	49.823	459	459	0	9.3749	By matching	By MS/MS	By matching	By MS/MS	By matching	By matching	By matching	By MS/MS
CON__Q7Z3Y9	CON__Q7Z3Y9	3	1	1	>Q7Z3Y9 SWISS-PROT:Q7Z3Y9 Tax_Id=9606 Gene_Symbol=KRT26 Keratin, type I cytoskeletal 26	1	3	1	1	2	2	2	2	2	2	2	3	1	0	1	0	1	1	1	1	1	0	1	0	1	1	1	1	5.3	1.9	1.9	51.91	468	468	1	-2	By matching	By matching	By matching	By matching	By matching	By MS/MS	By matching	By matching
CON__Q7Z3Z0	CON__Q7Z3Z0	8	1	1	>Q7Z3Z0 SWISS-PROT:Q7Z3Z0 Tax_Id=9606 Gene_Symbol=KRT25 Keratin, type I cytoskeletal 25	1	8	1	1	4	6	4	5	4	2	2	7	0	1	1	1	0	0	0	1	0	1	1	1	0	0	0	1	17.8	4.2	4.2	49.317	450	450	0.0096214	1.6911	By matching	By MS/MS	By matching	By matching	By matching	By matching	By matching	By MS/MS
CON__Q7Z794	CON__Q7Z794	28	22	19	>Q7Z794 SWISS-PROT:Q7Z794 Tax_Id=9606 Gene_Symbol=KRT77 Keratin 77	1	28	22	19	13	24	10	16	11	18	14	21	8	18	6	11	6	12	9	15	6	15	5	9	3	10	7	13	50.2	43.3	37.5	61.802	578	578	0	105.46	By MS/MS	By MS/MS	By MS/MS	By MS/MS	By MS/MS	By MS/MS	By MS/MS	By MS/MS
CON__Q86YZ3	CON__Q86YZ3	43	43	43	>Q86YZ3 SWISS-PROT:Q86YZ3 Tax_Id=9606 Gene_Symbol=HRNR Hornerin	1	43	43	43	37	37	33	37	35	43	33	40	37	37	33	37	35	43	33	40	37	37	33	37	35	43	33	40	40.9	40.9	40.9	282.39	2850	2850	0	323.31	By MS/MS	By MS/MS	By MS/MS	By MS/MS	By MS/MS	By MS/MS	By MS/MS	By MS/MS
CON__Q8VED5	CON__Q8VED5	17	1	0	>Q8VED5 TREMBL:Q8VED5 Tax_Id=10090 Gene_Symbol=Krt79 Keratin 79	1	17	1	0	11	16	12	13	11	13	11	12	0	1	0	0	0	0	0	0	0	0	0	0	0	0	0	0	17.5	2.1	0	57.552	531	531	1	-2	By matching	By MS/MS	By matching	By matching	By matching	By matching	By matching	By matching
CON__Q92764	CON__Q92764	14	3	3	>Q92764 SWISS-PROT:Q92764 Keratin, type I cuticular HA5 (Hair keratin, type I HA5)	1	14	3	3	4	3	14	4	4	4	6	5	1	0	3	0	1	0	1	1	1	0	3	0	1	0	1	1	28.2	6.8	6.8	47.596	425	425	0	5.4529	By matching	By matching	By MS/MS	By matching	By matching	By matching	By matching	By MS/MS
CON__Q99456	CON__Q99456	5	2	2	>Q99456 SWISS-PROT:Q99456 Tax_Id=9606 Gene_Symbol=KRT12 Keratin, type I cytoskeletal 12	1	5	2	2	3	2	3	2	2	2	2	3	0	0	1	0	0	0	0	1	0	0	1	0	0	0	0	1	10.1	4.7	4.7	53.511	494	494	0.0035268	2.2628	By matching	By matching	By MS/MS	By matching	By matching	By matching	By matching	By MS/MS
CON__Q99PS0	CON__Q99PS0	3	1	1	>Q99PS0 SWISS-PROT:Q99PS0 Tax_Id=10090 Gene_Symbol=Krt23 Keratin, type I cytoskeletal 23	1	3	1	1	1	1	2	2	1	1	1	2	0	0	0	1	0	0	0	0	0	0	0	1	0	0	0	0	6.2	1.9	1.9	48.026	422	422	1	-2	By matching	By matching	By matching	By MS/MS	By matching	By matching	By matching	By matching
CON__Q9BYQ5	CON__Q9BYQ5	3	3	1	>Q9BYQ5 SWISS-PROT:Q9BYQ5 Tax_Id=9606 Gene_Symbol=KRTAP4-6 Keratin-associated protein 4-6	1	3	3	1	0	0	3	0	0	1	1	0	0	0	3	0	0	1	1	0	0	0	1	0	0	0	0	0	19	19	4.9	21.825	205	205	0	10.113	By matching	By matching	By MS/MS	By matching	By matching	By MS/MS	By MS/MS	By matching
CON__Q9BYQ8;CON__Q9BYR4	CON__Q9BYQ8	3;1	1;0	1;0	>Q9BYQ8 SWISS-PROT:Q9BYQ8 Tax_Id=9606 Gene_Symbol=KRTAP4-9 Keratin-associated protein 4-9	2	3	1	1	0	0	3	0	0	1	2	0	0	0	1	0	0	0	1	0	0	0	1	0	0	0	1	0	13.8	4.8	4.8	22.406	210	210;195	0.0087146	1.7241	By matching	By matching	By MS/MS	By matching	By matching	By matching	By MS/MS	By matching
CON__Q9BYR9	CON__Q9BYR9	6	6	6	>Q9BYR9 SWISS-PROT:Q9BYR9 Tax_Id=9606 Gene_Symbol=KRTAP2-4;LOC644350;LOC728934;KAP2.1B;LOC730755;LOC728285 Keratin-associated protein 2-4	1	6	6	6	0	0	6	0	0	1	1	0	0	0	6	0	0	1	1	0	0	0	6	0	0	1	1	0	35.9	35.9	35.9	13.48	128	128	0	13.496	By matching	By matching	By MS/MS	By matching	By matching	By matching	By MS/MS	By matching
CON__Q9C075	CON__Q9C075	11	8	7	>Q9C075 SWISS-PROT:Q9C075 Tax_Id=9606 Gene_Symbol=KRT23 Keratin, type I cytoskeletal 23	1	11	8	7	7	7	7	6	5	9	5	6	4	4	4	3	2	6	2	3	4	4	3	3	2	6	2	2	28.2	23.9	21.8	48.131	422	422	0	28.543	By MS/MS	By MS/MS	By MS/MS	By MS/MS	By matching	By MS/MS	By MS/MS	By MS/MS
CON__Q9NSB4	CON__Q9NSB4	7	2	2	>Q9NSB4 SWISS-PROT:Q9NSB4 Keratin, type II cuticular Hb2 (Hair keratin, type II Hb2) - Homo sapiens (Human).	1	7	2	2	1	1	7	1	0	1	1	2	0	0	2	0	0	0	0	0	0	0	2	0	0	0	0	0	11.3	3.7	3.7	56.682	513	513	0	4.7654	By matching	By matching	By MS/MS	By matching	By matching	By matching	By matching	By matching
CON__Q9R0H5	CON__Q9R0H5	11	4	0	>Q9R0H5 SWISS-PROT:Q9R0H5 Tax_Id=10090 Gene_Symbol=Krt71 Keratin, type II cytoskeletal 6G	1	11	4	0	5	10	2	5	7	4	4	6	1	3	0	1	2	0	0	2	0	0	0	0	0	0	0	0	19.1	9	0	57.382	524	524	0	9.1003	By MS/MS	By MS/MS	By matching	By MS/MS	By MS/MS	By matching	By matching	By MS/MS
CON__Q9U6Y5	CON__Q9U6Y5	15	15	15	>Q9U6Y5 SWISS-PROT:Q9U6Y5 Green fluorescent protein (GFP-Cter-HisTag)	1	15	15	15	14	14	15	14	2	0	0	0	14	14	15	14	2	0	0	0	14	14	15	14	2	0	0	0	51.4	51.4	51.4	28.106	249	249	0	323.31	By MS/MS	By MS/MS	By MS/MS	By MS/MS	By MS/MS	By matching	By matching	By matching
CON__REFSEQ:XP_092267	CON__REFSEQ:XP_092267	3	1	1	>REFSEQ:XP_092267 Tax_Id=9606 Gene_Symbol=LOC150739 similar to Keratin, type II cytoskeletal 8	1	3	1	1	1	2	0	1	1	0	0	0	0	1	0	1	0	0	0	0	0	1	0	1	0	0	0	0	15.5	4.2	4.2	23.122	213	213	1	-2	By matching	By matching	By matching	By MS/MS	By matching	By matching	By matching	By matching
CON__REFSEQ:XP_986630	CON__REFSEQ:XP_986630	15	3	3	>REFSEQ:XP_986630 Tax_Id=10090 Gene_Symbol=Krt33b keratin complex 1, acidic, gene 3	1	15	3	3	5	3	15	4	4	5	5	5	1	0	3	0	0	0	0	0	1	0	3	0	0	0	0	0	27.1	4.8	4.8	53.728	476	476	0	16.589	By matching	By matching	By MS/MS	By matching	By matching	By matching	By matching	By matching
REV__CON__P28800	REV__CON__P28800	1	1	1	>P28800 SWISS-PROT:P28800 (Bos taurus) Alpha-2-antiplasmin precursor	1	1	1	1	0	0	0	0	1	0	0	0	0	0	0	0	1	0	0	0	0	0	0	0	1	0	0	0	0	0	0	54.71	492	492	0.0084112	1.7355	By matching	By matching	By matching	By matching	By MS/MS	By matching	By matching	By matching
REV__CON__P35527	REV__CON__P35527	1	1	1	>P35527 SWISS-PROT:P35527 Tax_Id=9606 Gene_Symbol=KRT9 Keratin, type I cytoskeletal 9	1	1	1	1	1	1	1	1	1	1	0	1	1	1	1	1	1	1	0	1	1	1	1	1	1	1	0	1	0	0	0	62.129	623	623	0.001975	2.7548	By matching	By MS/MS	By MS/MS	By matching	By MS/MS	By MS/MS	By matching	By matching
REV__SPAC105.03c|SPAC105.03c|I|transcription	REV__SPAC105.03c|SPAC105.03c|I|transcription	3	3	3	>SPAC105.03c|SPAC105.03c|I|transcription factor (predicted)	1	3	3	3	2	2	2	3	1	2	1	2	2	2	2	3	1	2	1	2	2	2	2	3	1	2	1	2	0	0	0	80.989	708	708	0.006951	1.9312	By MS/MS	By MS/MS	By MS/MS	By MS/MS	By MS/MS	By MS/MS	By MS/MS	By MS/MS
REV__SPAC1296.01c|SPAC1296.01c|I|phosphoacetylglucosamine	REV__SPAC1296.01c|SPAC1296.01c|I|phosphoacetylglucosamine	2	2	2	>SPAC1296.01c|SPAC1296.01c|I|phosphoacetylglucosamine mutase (predicted)	1	2	2	2	1	2	1	1	0	0	0	0	1	2	1	1	0	0	0	0	1	2	1	1	0	0	0	0	0	0	0	58.915	542	542	0.0063271	1.9608	By matching	By MS/MS	By matching	By MS/MS	By matching	By matching	By matching	By matching
REV__SPAC144.02|iec1|I|Ino80	REV__SPAC144.02|iec1|I|Ino80	2	2	2	>SPAC144.02|iec1|I|Ino80 complex subunit Iec1	1	2	2	2	1	1	1	1	2	1	1	2	1	1	1	1	2	1	1	2	1	1	1	1	2	1	1	2	0	0	0	28.348	249	249	1	-2	By matching	By matching	By matching	By matching	By MS/MS	By matching	By matching	By MS/MS
REV__SPAC16C9.07|pom2|I|DYRK	REV__SPAC16C9.07|pom2|I|DYRK	2	2	2	>SPAC16C9.07|pom2|I|DYRK family protein kinase Pom2	1	2	2	2	1	0	1	0	0	0	0	0	1	0	1	0	0	0	0	0	1	0	1	0	0	0	0	0	0	0	0	94.231	836	836	0.0047589	2.0745	By MS/MS	By matching	By MS/MS	By matching	By matching	By matching	By matching	By matching
REV__SPAC19A8.05c|sst4|I|sorting	REV__SPAC19A8.05c|sst4|I|sorting	2	2	2	>SPAC19A8.05c|sst4|I|sorting receptor for ubiquitinated membrane proteins, ESCRT 0 complex subunit Sst4	1	2	2	2	0	1	2	0	1	0	0	0	0	1	2	0	1	0	0	0	0	1	2	0	1	0	0	0	0	0	0	68.242	610	610	1	-2	By matching	By matching	By MS/MS	By matching	By matching	By matching	By matching	By matching
REV__SPAC19D5.04|ptr1|I|HECT-type	REV__SPAC19D5.04|ptr1|I|HECT-type	1	1	1	>SPAC19D5.04|ptr1|I|HECT-type ubiquitin ligase E3 Ptr1	1	1	1	1	0	1	1	1	0	0	0	0	0	1	1	1	0	0	0	0	0	1	1	1	0	0	0	0	0	0	0	365.03	3227	3227	1	-2	By matching	By MS/MS	By matching	By matching	By matching	By matching	By matching	By matching
REV__SPAC1F3.06c|spo15|I|mitotic	REV__SPAC1F3.06c|spo15|I|mitotic	2	2	2	>SPAC1F3.06c|spo15|I|mitotic and mieotic spindle pole body protein Spo15	1	2	2	2	2	2	1	1	1	1	1	2	2	2	1	1	1	1	1	2	2	2	1	1	1	1	1	2	0	0	0	222.78	1957	1957	0.0050713	2.0107	By MS/MS	By MS/MS	By matching	By matching	By matching	By MS/MS	By matching	By matching
REV__SPAC1F5.11c|tra2|I|NuA4	REV__SPAC1F5.11c|tra2|I|NuA4	5	5	5	>SPAC1F5.11c|tra2|I|NuA4 complex phosphatidylinositol pseudokinase complex subunit Tra2	1	5	5	5	0	2	0	2	2	0	1	0	0	2	0	2	2	0	1	0	0	2	0	2	2	0	1	0	0	0	0	420.78	3655	3655	0.00034471	3.9531	By matching	By MS/MS	By matching	By MS/MS	By MS/MS	By matching	By MS/MS	By matching
REV__SPAC20G4.05c|SPAC20G4.05c|I|UPF0061	REV__SPAC20G4.05c|SPAC20G4.05c|I|UPF0061	2	2	2	>SPAC20G4.05c|SPAC20G4.05c|I|UPF0061 family mitochondrial protein (predicted)	1	2	2	2	2	2	1	1	2	2	2	2	2	2	1	1	2	2	2	2	2	2	1	1	2	2	2	2	0	0	0	63.95	568	568	0.007267	1.9309	By MS/MS	By MS/MS	By matching	By matching	By MS/MS	By MS/MS	By MS/MS	By MS/MS
REV__SPAC23A1.04c|mnl1|I|alpha	REV__SPAC23A1.04c|mnl1|I|alpha	1	1	1	>SPAC23A1.04c|mnl1|I|alpha mannosidase Mnl1 (predicted)	1	1	1	1	1	1	1	1	1	1	1	1	1	1	1	1	1	1	1	1	1	1	1	1	1	1	1	1	0	0	0	89.317	787	787	0.0081047	1.7431	By MS/MS	By MS/MS	By MS/MS	By MS/MS	By matching	By MS/MS	By MS/MS	By MS/MS
REV__SPAC23D3.13c|SPAC23D3.13c|I|guanyl-nucleotide	REV__SPAC23D3.13c|SPAC23D3.13c|I|guanyl-nucleotide	3	3	3	>SPAC23D3.13c|SPAC23D3.13c|I|guanyl-nucleotide exchange factor (predicted)	1	3	3	3	2	3	2	3	2	2	2	1	2	3	2	3	2	2	2	1	2	3	2	3	2	2	2	1	0	0	0	181.45	1616	1616	0.00067137	3.2729	By MS/MS	By MS/MS	By MS/MS	By MS/MS	By MS/MS	By MS/MS	By MS/MS	By matching
REV__SPAC2G11.07c|ptc3|I|protein	REV__SPAC2G11.07c|ptc3|I|protein	1	1	1	>SPAC2G11.07c|ptc3|I|protein phosphatase 2c homolog 3	1	1	1	1	0	1	0	0	0	0	0	0	0	1	0	0	0	0	0	0	0	1	0	0	0	0	0	0	0	0	0	44.856	414	414	1	-2	By matching	By MS/MS	By matching	By matching	By matching	By matching	By matching	By matching
REV__SPAC3A12.03c|meu34|I|ubiquitin-protein	REV__SPAC3A12.03c|meu34|I|ubiquitin-protein	2	2	2	>SPAC3A12.03c|meu34|I|ubiquitin-protein ligase E3 Meu34 (predicted)	1	2	2	2	0	2	0	2	1	1	0	0	0	2	0	2	1	1	0	0	0	2	0	2	1	1	0	0	0	0	0	35.058	309	309	0.0087227	1.7318	By matching	By MS/MS	By matching	By MS/MS	By matching	By matching	By matching	By matching
REV__SPAC3F10.11c|abc2|I|glutathione	REV__SPAC3F10.11c|abc2|I|glutathione	3	3	3	>SPAC3F10.11c|abc2|I|glutathione S-conjugate-exporting ATPase Abc2	1	3	3	3	2	1	2	1	2	1	1	2	2	1	2	1	2	1	1	2	2	1	2	1	2	1	1	2	0	0	0	166.94	1478	1478	0.0038253	2.1556	By MS/MS	By matching	By matching	By matching	By matching	By MS/MS	By matching	By MS/MS
REV__SPAC3G9.14|sak1|I|transcriptional	REV__SPAC3G9.14|sak1|I|transcriptional	1	1	1	>SPAC3G9.14|sak1|I|transcriptional activator Sak1	1	1	1	1	1	0	1	0	1	0	0	1	1	0	1	0	1	0	0	1	1	0	1	0	1	0	0	1	0	0	0	86.404	766	766	1	-2	By matching	By matching	By matching	By matching	By MS/MS	By matching	By matching	By matching
REV__SPAC4A8.05c|myp2|I|myosin	REV__SPAC4A8.05c|myp2|I|myosin	6	6	6	>SPAC4A8.05c|myp2|I|myosin II heavy chain Myo3	1	6	6	6	4	4	5	5	5	3	3	3	4	4	5	5	5	3	3	3	4	4	5	5	5	3	3	3	0	0	0	242.57	2104	2104	0.00099933	3.0943	By MS/MS	By matching	By matching	By matching	By MS/MS	By MS/MS	By MS/MS	By MS/MS
REV__SPAC4G8.03c|puf5|I|pumilio	REV__SPAC4G8.03c|puf5|I|pumilio	3	3	3	>SPAC4G8.03c|puf5|I|pumilio family RNA-binding protein Puf5 (predicted)	1	3	3	3	3	1	2	1	3	1	2	2	3	1	2	1	3	1	2	2	3	1	2	1	3	1	2	2	0	0	0	88.227	780	780	0.0029183	2.4521	By matching	By matching	By MS/MS	By matching	By MS/MS	By MS/MS	By matching	By matching
REV__SPAC57A7.11|mip1|I|WD	REV__SPAC57A7.11|mip1|I|WD	3	3	3	>SPAC57A7.11|mip1|I|WD repeat protein, Raptor homolog Mip1	1	3	3	3	1	1	2	1	2	1	1	1	1	1	2	1	2	1	1	1	1	1	2	1	2	1	1	1	0	0	0	148.53	1313	1313	0.0044444	2.0857	By matching	By MS/MS	By MS/MS	By matching	By MS/MS	By matching	By matching	By matching
REV__SPAC637.09|SPAC637.09|I|ribonuclease	REV__SPAC637.09|SPAC637.09|I|ribonuclease	3	3	3	>SPAC637.09|SPAC637.09|I|ribonuclease H70 (predicted)	1	3	3	3	2	3	2	3	1	0	0	0	2	3	2	3	1	0	0	0	2	3	2	3	1	0	0	0	0	0	0	71.47	631	631	1	-2	By matching	By MS/MS	By matching	By matching	By MS/MS	By matching	By matching	By matching
REV__SPAC688.07c|rng10|I|Schizosaccharomyces	REV__SPAC688.07c|rng10|I|Schizosaccharomyces	3	3	3	>SPAC688.07c|rng10|I|Schizosaccharomyces specific protein	1	3	3	3	0	1	1	1	0	0	2	1	0	1	1	1	0	0	2	1	0	1	1	1	0	0	2	1	0	0	0	113.94	1038	1038	0.0022846	2.5842	By matching	By MS/MS	By MS/MS	By MS/MS	By matching	By matching	By MS/MS	By matching
REV__SPAC694.06c|mrc1|I|mediator	REV__SPAC694.06c|mrc1|I|mediator	1	1	1	>SPAC694.06c|mrc1|I|mediator of replication checkpoint 1	1	1	1	1	1	0	1	1	1	1	1	1	1	0	1	1	1	1	1	1	1	0	1	1	1	1	1	1	0	0	0	114.32	1019	1019	0.0041401	2.1498	By MS/MS	By matching	By MS/MS	By matching	By MS/MS	By MS/MS	By MS/MS	By MS/MS
REV__SPAC6F6.17|rif1|I|telomere	REV__SPAC6F6.17|rif1|I|telomere	2	2	2	>SPAC6F6.17|rif1|I|telomere length regulator protein Rif1	1	2	2	2	2	1	2	1	0	0	1	1	2	1	2	1	0	0	1	1	2	1	2	1	0	0	1	1	0	0	0	155.83	1400	1400	0.0053849	1.9951	By MS/MS	By matching	By matching	By matching	By matching	By matching	By matching	By matching
REV__SPACUNK4.12c|iph1|I|insulinase	REV__SPACUNK4.12c|iph1|I|insulinase	2	2	2	>SPACUNK4.12c|iph1|I|insulinase pombe homologue 1	1	2	2	2	0	0	0	1	0	0	1	0	0	0	0	1	0	0	1	0	0	0	0	1	0	0	1	0	0	0	0	112.14	969	969	1	-2	By matching	By matching	By matching	By MS/MS	By matching	By matching	By MS/MS	By matching
REV__SPAPYUG7.05|SPAPYUG7.05|I|delta-1-pyrroline-5-carboxylate	REV__SPAPYUG7.05|SPAPYUG7.05|I|delta-1-pyrroline-5-carboxylate	1	1	1	>SPAPYUG7.05|SPAPYUG7.05|I|delta-1-pyrroline-5-carboxylate reductase (predicted)	1	1	1	1	0	0	1	0	0	0	0	0	0	0	1	0	0	0	0	0	0	0	1	0	0	0	0	0	0	0	0	29.875	282	282	1	-2	By matching	By matching	By MS/MS	By matching	By matching	By matching	By matching	By matching
REV__SPBC11C11.02|imp2|II|contractile	REV__SPBC11C11.02|imp2|II|contractile	1	1	1	>SPBC11C11.02|imp2|II|contractile ring protein Imp2	1	1	1	1	1	1	1	1	1	1	1	1	1	1	1	1	1	1	1	1	1	1	1	1	1	1	1	1	0	0	0	75.166	670	670	1	-2	By MS/MS	By matching	By matching	By MS/MS	By matching	By matching	By MS/MS	By matching
REV__SPBC13G1.10c|mug81|II|ATP-dependent	REV__SPBC13G1.10c|mug81|II|ATP-dependent	2	2	2	>SPBC13G1.10c|mug81|II|ATP-dependent RNA helicase Slh1, human ASCC3 ortholog (predicted)	1	2	2	2	1	1	1	1	1	2	0	1	1	1	1	1	1	2	0	1	1	1	1	1	1	2	0	1	0	0	0	218.56	1935	1935	0.0090258	1.7189	By MS/MS	By MS/MS	By MS/MS	By MS/MS	By matching	By MS/MS	By matching	By MS/MS
REV__SPBC16A3.02c|SPBC16A3.02c|II|mitochondrial	REV__SPBC16A3.02c|SPBC16A3.02c|II|mitochondrial	1	1	1	>SPBC16A3.02c|SPBC16A3.02c|II|mitochondrial conserved protein (predicted)	1	1	1	1	0	1	0	1	1	1	1	1	0	1	0	1	1	1	1	1	0	1	0	1	1	1	1	1	0	0	0	38.186	347	347	0.0075377	1.8478	By matching	By MS/MS	By matching	By MS/MS	By MS/MS	By matching	By MS/MS	By MS/MS
REV__SPBC16G5.16|SPBC16G5.16|II|transcription	REV__SPBC16G5.16|SPBC16G5.16|II|transcription	2	2	2	>SPBC16G5.16|SPBC16G5.16|II|transcription factor, zf-fungal binuclear cluster type (predicted)	1	2	2	2	1	1	1	1	1	1	2	2	1	1	1	1	1	1	2	2	1	1	1	1	1	1	2	2	0	0	0	94.565	827	827	1	-2	By MS/MS	By MS/MS	By MS/MS	By MS/MS	By MS/MS	By MS/MS	By MS/MS	By MS/MS
REV__SPBC16H5.12c|SPBC16H5.12c|II|conserved	REV__SPBC16H5.12c|SPBC16H5.12c|II|conserved	2	2	2	>SPBC16H5.12c|SPBC16H5.12c|II|conserved fungal protein	1	2	2	2	2	2	2	1	2	1	1	1	2	2	2	1	2	1	1	1	2	2	2	1	2	1	1	1	0	0	0	82.52	737	737	0.0016562	2.9437	By MS/MS	By matching	By matching	By matching	By MS/MS	By matching	By MS/MS	By MS/MS
REV__SPBC1778.01c|zuo1|II|zuotin	REV__SPBC1778.01c|zuo1|II|zuotin	1	1	1	>SPBC1778.01c|zuo1|II|zuotin (predicted)	1	1	1	1	0	0	0	0	0	0	1	1	0	0	0	0	0	0	1	1	0	0	0	0	0	0	1	1	0	0	0	50.209	442	442	1	-2	By matching	By matching	By matching	By matching	By matching	By matching	By MS/MS	By MS/MS
REV__SPBC17D11.05|tif32|II|translation	REV__SPBC17D11.05|tif32|II|translation	1	1	1	>SPBC17D11.05|tif32|II|translation initiation factor eIF3a	1	1	1	1	0	0	0	0	0	0	1	0	0	0	0	0	0	0	1	0	0	0	0	0	0	0	1	0	0	0	0	107.07	932	932	0.002594	2.4667	By matching	By matching	By matching	By matching	By matching	By matching	By MS/MS	By matching
REV__SPBC216.05|rad3|II|ATR	REV__SPBC216.05|rad3|II|ATR	2	2	2	>SPBC216.05|rad3|II|ATR checkpoint kinase Rad3	1	2	2	2	2	2	1	1	2	1	2	1	2	2	1	1	2	1	2	1	2	2	1	1	2	1	2	1	0	0	0	273.53	2386	2386	0.0056998	1.9888	By MS/MS	By MS/MS	By MS/MS	By MS/MS	By MS/MS	By matching	By MS/MS	By matching
REV__SPBC21C3.01c|vps1301|II|chorein	REV__SPBC21C3.01c|vps1301|II|chorein	4	4	4	>SPBC21C3.01c|vps1301|II|chorein homolog Vps13a (predicted)	1	4	4	4	1	0	1	1	1	2	1	1	1	0	1	1	1	2	1	1	1	0	1	1	1	2	1	1	0	0	0	354.01	3071	3071	0.0032394	2.4353	By MS/MS	By matching	By MS/MS	By matching	By matching	By MS/MS	By MS/MS	By MS/MS
REV__SPBC31F10.14c|hip3|II|HIRA	REV__SPBC31F10.14c|hip3|II|HIRA	1	1	1	>SPBC31F10.14c|hip3|II|HIRA interacting protein Hip3	1	1	1	1	0	1	1	1	0	0	0	0	0	1	1	1	0	0	0	0	0	1	1	1	0	0	0	0	0	0	0	186.7	1630	1630	1	-2	By matching	By matching	By MS/MS	By MS/MS	By matching	By matching	By matching	By matching
REV__SPBC418.02|SPBC418.02|II|NatA	REV__SPBC418.02|SPBC418.02|II|NatA	1	1	1	>SPBC418.02|SPBC418.02|II|NatA N-acetyltransferase complex subunit (predicted)	1	1	1	1	0	0	0	0	1	1	1	1	0	0	0	0	1	1	1	1	0	0	0	0	1	1	1	1	0	0	0	81.068	695	695	0.0099286	1.678	By matching	By matching	By matching	By matching	By matching	By MS/MS	By matching	By matching
REV__SPBC56F2.10c|alg5|II|dolichyl-phosphate	REV__SPBC56F2.10c|alg5|II|dolichyl-phosphate	1	1	1	>SPBC56F2.10c|alg5|II|dolichyl-phosphate beta-glucosyltransferase Alg5 (predicted)	1	1	1	1	0	1	1	1	0	0	0	0	0	1	1	1	0	0	0	0	0	1	1	1	0	0	0	0	0	0	0	36.773	322	322	0.0078468	1.8216	By matching	By MS/MS	By matching	By MS/MS	By matching	By matching	By matching	By matching
REV__SPBC646.03|her2|II|mitochondrial	REV__SPBC646.03|her2|II|mitochondrial	1	1	1	>SPBC646.03|her2|II|mitochondrial glutamyl-tRNA amidotransferase alpha subunit (predicted)	1	1	1	1	1	0	1	1	1	1	1	1	1	0	1	1	1	1	1	1	1	0	1	1	1	1	1	1	0	0	0	51.683	471	471	1	-2	By matching	By matching	By MS/MS	By matching	By MS/MS	By matching	By MS/MS	By matching
REV__SPBP23A10.04|apc2|II|anaphase-promoting	REV__SPBP23A10.04|apc2|II|anaphase-promoting	1	1	1	>SPBP23A10.04|apc2|II|anaphase-promoting complex cullin family subunit Apc2	1	1	1	1	0	0	1	1	0	0	0	0	0	0	1	1	0	0	0	0	0	0	1	1	0	0	0	0	0	0	0	78.742	681	681	0.0093371	1.7187	By matching	By matching	By MS/MS	By matching	By matching	By matching	By matching	By matching
REV__SPCC1753.04|tol1|III|3'(2'),5'-bisphosphate	REV__SPCC1753.04|tol1|III|3'(2'),5'-bisphosphate	2	2	2	>SPCC1753.04|tol1|III|3(2),5-bisphosphate nucleotidase/inositol-1,4- bisphosphate 1-phosphatase	1	2	2	2	2	1	2	1	1	1	2	1	2	1	2	1	1	1	2	1	2	1	2	1	1	1	2	1	0	0	0	38.747	353	353	1	-2	By matching	By matching	By matching	By matching	By matching	By MS/MS	By MS/MS	By MS/MS
REV__SPCC23B6.03c|tel1|III|ATM	REV__SPCC23B6.03c|tel1|III|ATM	2	2	2	>SPCC23B6.03c|tel1|III|ATM checkpoint kinase	1	2	2	2	1	0	1	1	1	1	0	1	1	0	1	1	1	1	0	1	1	0	1	1	1	1	0	1	0	0	0	327.14	2812	2812	0.0035564	2.3937	By MS/MS	By matching	By MS/MS	By matching	By matching	By MS/MS	By matching	By matching
REV__SPCC550.11|SPCC550.11|III|karyopherin	REV__SPCC550.11|SPCC550.11|III|karyopherin	2	2	2	>SPCC550.11|SPCC550.11|III|karyopherin (predicted)	1	2	2	2	0	1	0	1	1	0	0	0	0	1	0	1	1	0	0	0	0	1	0	1	1	0	0	0	0	0	0	116.47	1029	1029	0.0066372	1.9346	By matching	By MS/MS	By matching	By MS/MS	By MS/MS	By matching	By matching	By matching
REV__SPCC569.03|SPCC569.03|III|mug2/mug135/meu2;REV__SPCP20C8.01c|SPCP20C8.01c|III|mug2/mug135/meu2;REV__SPBC337.02c|SPBC337.02c|II|mug2/mug135/meu2;REV__SPCC569.01c|SPCC569.01c|III|mug2/mug135/meu2	REV__SPCC569.03|SPCC569.03|III|mug2/mug135/meu2;REV__SPCP20C8.01c|SPCP20C8.01c|III|mug2/mug135/meu2;REV__SPBC337.02c|SPBC337.02c|II|mug2/mug135/meu2;REV__SPCC569.01c|SPCC569.01c|III|mug2/mug135/meu2	2;1;1;1	2;1;1;1	2;1;1;1	>SPCC569.03|SPCC569.03|III|mug2/mug135/meu2 family;>SPCP20C8.01c|SPCP20C8.01c|III|mug2/mug135/meu2 family;>SPBC337.02c|SPBC337.02c|II|mug2/mug135/meu2 family;>SPCC569.01c|SPCC569.01c|III|mug2/mug135/meu2 family	4	2	2	2	1	1	2	1	1	0	1	0	1	1	2	1	1	0	1	0	1	1	2	1	1	0	1	0	0	0	0	43.299	375	375;247;305;323	0.0096303	1.7038	By MS/MS	By MS/MS	By MS/MS	By MS/MS	By matching	By matching	By MS/MS	By matching
REV__SPCC737.08|mdn1|III|midasin	REV__SPCC737.08|mdn1|III|midasin	4	4	4	>SPCC737.08|mdn1|III|midasin (predicted)	1	4	4	4	1	2	1	2	3	3	2	1	1	2	1	2	3	3	2	1	1	2	1	2	3	3	2	1	0	0	0	537.78	4717	4717	0.0013311	3.0844	By matching	By MS/MS	By matching	By MS/MS	By MS/MS	By MS/MS	By MS/MS	By MS/MS
REV__SPCC794.07|lat1|III|dihydrolipoamide	REV__SPCC794.07|lat1|III|dihydrolipoamide	2	2	2	>SPCC794.07|lat1|III|dihydrolipoamide S-acetyltransferase E2, Lat1 (predicted)	1	2	2	2	0	1	0	2	1	1	1	1	0	1	0	2	1	1	1	1	0	1	0	2	1	1	1	1	0	0	0	52.06	483	483	0.0060165	1.9873	By matching	By MS/MS	By matching	By matching	By MS/MS	By MS/MS	By matching	By matching
SPAC1002.03c|gls2|I|glucosidase	SPAC1002.03c|gls2|I|glucosidase	16	16	16	>SPAC1002.03c|gls2|I|glucosidase II alpha subunit Gls2	1	16	16	16	10	10	2	4	14	8	9	4	10	10	2	4	14	8	9	4	10	10	2	4	14	8	9	4	20.3	20.3	20.3	106.28	923	923	0	29.872	By MS/MS	By MS/MS	By MS/MS	By MS/MS	By MS/MS	By MS/MS	By MS/MS	By matching
SPAC1002.04c|taf11|I|transcription	SPAC1002.04c|taf11|I|transcription	7	7	7	>SPAC1002.04c|taf11|I|transcription factor TFIID complex subunit Taf11 (predicted)	1	7	7	7	4	3	1	5	7	4	4	1	4	3	1	5	7	4	4	1	4	3	1	5	7	4	4	1	54.8	54.8	54.8	22.538	199	199	0	20.303	By MS/MS	By MS/MS	By matching	By MS/MS	By MS/MS	By MS/MS	By MS/MS	By MS/MS
SPAC1002.07c|ats1|I|N-acetyltransferase	SPAC1002.07c|ats1|I|N-acetyltransferase	2	2	2	>SPAC1002.07c|ats1|I|N-acetyltransferase Ats1 (predicted)	1	2	2	2	2	0	0	0	1	0	0	0	2	0	0	0	1	0	0	0	2	0	0	0	1	0	0	0	16.1	16.1	16.1	19.149	168	168	0.0096184	1.6796	By MS/MS	By matching	By matching	By matching	By matching	By matching	By matching	By matching
SPAC1002.09c|dld1|I|dihydrolipoamide	SPAC1002.09c|dld1|I|dihydrolipoamide	27	27	27	>SPAC1002.09c|dld1|I|dihydrolipoamide dehydrogenase Dld1	1	27	27	27	23	20	22	26	24	23	24	22	23	20	22	26	24	23	24	22	23	20	22	26	24	23	24	22	66.3	66.3	66.3	54.731	511	511	0	214.75	By MS/MS	By MS/MS	By MS/MS	By MS/MS	By MS/MS	By MS/MS	By MS/MS	By MS/MS
SPAC1002.12c|SPAC1002.12c|I|succinate-semialdehyde;SPAC139.05|SPAC139.05|I|succinate-semialdehyde	SPAC1002.12c|SPAC1002.12c|I|succinate-semialdehyde	15;2	15;2	15;2	>SPAC1002.12c|SPAC1002.12c|I|succinate-semialdehyde dehydrogenase [NAD(P)+] (predicted)	2	15	15	15	10	5	6	4	12	9	11	4	10	5	6	4	12	9	11	4	10	5	6	4	12	9	11	4	37.5	37.5	37.5	58.833	547	547;493	0	27.34	By MS/MS	By MS/MS	By MS/MS	By MS/MS	By MS/MS	By MS/MS	By MS/MS	By MS/MS
SPAC1002.15c|med6|I|mediator	SPAC1002.15c|med6|I|mediator	2	2	2	>SPAC1002.15c|med6|I|mediator complex subunit Med6	1	2	2	2	1	0	1	0	2	0	2	2	1	0	1	0	2	0	2	2	1	0	1	0	2	0	2	2	15.7	15.7	15.7	24.906	216	216	0.00033681	3.3054	By MS/MS	By matching	By matching	By matching	By MS/MS	By matching	By matching	By matching
SPAC1006.01|psp3|I|vacuolar	SPAC1006.01|psp3|I|vacuolar	2	2	2	>SPAC1006.01|psp3|I|vacuolar serine protease Psp3 (predicted)	1	2	2	2	0	1	0	1	1	1	2	1	0	1	0	1	1	1	2	1	0	1	0	1	1	1	2	1	4.2	4.2	4.2	48.732	451	451	0.0041349	2.1216	By matching	By MS/MS	By matching	By MS/MS	By MS/MS	By MS/MS	By MS/MS	By MS/MS
SPAC1006.03c|red1|I|RNA	SPAC1006.03c|red1|I|RNA	59	59	59	>SPAC1006.03c|red1|I|RNA elimination defective protein Red1	1	59	59	59	21	19	51	51	20	29	58	54	21	19	51	51	20	29	58	54	21	19	51	51	20	29	58	54	77.2	77.2	77.2	79.488	712	712	0	323.31	By MS/MS	By MS/MS	By MS/MS	By MS/MS	By MS/MS	By MS/MS	By MS/MS	By MS/MS
SPAC1006.05c|och1|I|alpha-1,6-mannosyltransferase	SPAC1006.05c|och1|I|alpha-1,6-mannosyltransferase	12	12	12	>SPAC1006.05c|och1|I|alpha-1,6-mannosyltransferase Och1	1	12	12	12	10	2	6	4	11	4	10	3	10	2	6	4	11	4	10	3	10	2	6	4	11	4	10	3	39.6	39.6	39.6	45.929	396	396	0	39.602	By MS/MS	By MS/MS	By MS/MS	By MS/MS	By MS/MS	By MS/MS	By MS/MS	By MS/MS
SPAC1006.06|rgf2|I|RhoGEF	SPAC1006.06|rgf2|I|RhoGEF	15	15	15	>SPAC1006.06|rgf2|I|RhoGEF Rgf2	1	15	15	15	6	7	6	6	10	4	8	6	6	7	6	6	10	4	8	6	6	7	6	6	10	4	8	6	21.2	21.2	21.2	130.88	1158	1158	0	37.007	By MS/MS	By MS/MS	By MS/MS	By MS/MS	By MS/MS	By MS/MS	By MS/MS	By MS/MS
SPAC1006.07|SPAC1006.07|I|translation	SPAC1006.07|SPAC1006.07|I|translation	29	29	28	>SPAC1006.07|SPAC1006.07|I|translation initiation factor eIF4A (predicted)	1	29	29	28	28	25	23	24	29	26	25	25	28	25	23	24	29	26	25	25	27	24	22	23	28	25	24	24	88.8	88.8	83.9	44.436	392	392	0	323.31	By MS/MS	By MS/MS	By MS/MS	By MS/MS	By MS/MS	By MS/MS	By MS/MS	By MS/MS
SPAC1006.09|win1|I|MAP	SPAC1006.09|win1|I|MAP	15	15	15	>SPAC1006.09|win1|I|MAP kinase kinase kinase Win1	1	15	15	15	10	2	7	13	12	4	9	2	10	2	7	13	12	4	9	2	10	2	7	13	12	4	9	2	17.1	17.1	17.1	163.27	1436	1436	0	41.865	By MS/MS	By MS/MS	By MS/MS	By MS/MS	By MS/MS	By MS/MS	By MS/MS	By MS/MS
SPAC105.03c|SPAC105.03c|I|transcription	SPAC105.03c|SPAC105.03c|I|transcription	8	8	8	>SPAC105.03c|SPAC105.03c|I|transcription factor (predicted)	1	8	8	8	7	0	4	1	6	1	6	0	7	0	4	1	6	1	6	0	7	0	4	1	6	1	6	0	15.4	15.4	15.4	80.989	708	708	0	31.851	By MS/MS	By matching	By MS/MS	By matching	By MS/MS	By MS/MS	By MS/MS	By matching
SPAC1071.01c|pta1|I|mRNA	SPAC1071.01c|pta1|I|mRNA	27	27	27	>SPAC1071.01c|pta1|I|mRNA cleavage and polyadenylation specificity factor complex subunit Pta1	1	27	27	27	10	9	17	14	14	7	23	20	10	9	17	14	14	7	23	20	10	9	17	14	14	7	23	20	52.7	52.7	52.7	76.232	670	670	0	89.942	By MS/MS	By MS/MS	By MS/MS	By MS/MS	By MS/MS	By MS/MS	By MS/MS	By MS/MS
SPAC1071.02|mms19|I|Dos2	SPAC1071.02|mms19|I|Dos2	31	31	31	>SPAC1071.02|mms19|I|Dos2 silencing complex subunit Mms19	1	31	31	31	24	19	17	17	25	21	26	16	24	19	17	17	25	21	26	16	24	19	17	17	25	21	26	16	37.4	37.4	37.4	114.67	1018	1018	0	133.23	By MS/MS	By MS/MS	By MS/MS	By MS/MS	By MS/MS	By MS/MS	By MS/MS	By MS/MS
SPAC1071.04c|spc2|I|signal	SPAC1071.04c|spc2|I|signal	1	1	1	>SPAC1071.04c|spc2|I|signal peptidase subunit Spc2 (predicted)	1	1	1	1	1	1	1	1	1	1	1	0	1	1	1	1	1	1	1	0	1	1	1	1	1	1	1	0	6	6	6	19.051	167	167	0.0072601	1.9266	By MS/MS	By MS/MS	By MS/MS	By MS/MS	By MS/MS	By MS/MS	By MS/MS	By matching
SPAC1071.06|arp9|I|SWI/SNF	SPAC1071.06|arp9|I|SWI/SNF	34	34	34	>SPAC1071.06|arp9|I|SWI/SNF and RSC complex subunit Arp9	1	34	34	34	26	23	32	33	21	21	22	17	26	23	32	33	21	21	22	17	26	23	32	33	21	21	22	17	75.5	75.5	75.5	59.138	523	523	0	323.31	By MS/MS	By MS/MS	By MS/MS	By MS/MS	By MS/MS	By MS/MS	By MS/MS	By MS/MS
SPAC1071.07c|rps1502|I|40S	SPAC1071.07c|rps1502|I|40S	10	4	4	>SPAC1071.07c|rps1502|I|40S ribosomal protein S15 (predicted)	1	10	4	4	8	7	8	8	8	8	9	9	3	3	3	3	3	3	4	4	3	3	3	3	3	3	4	4	74.7	16.9	16.9	17.633	154	154	0	85.969	By MS/MS	By MS/MS	By MS/MS	By MS/MS	By MS/MS	By MS/MS	By MS/MS	By MS/MS
SPAC1071.08|rpp203|I|60S	SPAC1071.08|rpp203|I|60S	7	7	5	>SPAC1071.08|rpp203|I|60S acidic ribosomal protein A2	1	7	7	5	6	6	5	6	6	6	7	6	6	6	5	6	6	6	7	6	4	4	4	4	4	4	5	4	84.5	84.5	72.7	11.114	110	110	0	211.34	By MS/MS	By MS/MS	By MS/MS	By MS/MS	By MS/MS	By MS/MS	By MS/MS	By MS/MS
SPAC1071.09c|SPAC1071.09c|I|DNAJ	SPAC1071.09c|SPAC1071.09c|I|DNAJ	7	7	7	>SPAC1071.09c|SPAC1071.09c|I|DNAJ domain protein, DNAJC9 family (predicted)	1	7	7	7	4	6	4	5	6	5	4	5	4	6	4	5	6	5	4	5	4	6	4	5	6	5	4	5	29.8	29.8	29.8	32.85	282	282	0	24.205	By MS/MS	By MS/MS	By MS/MS	By MS/MS	By MS/MS	By MS/MS	By MS/MS	By MS/MS
SPAC1071.10c|pma1|I|P-type;SPCC1020.01c|pma2|III|P-type	SPAC1071.10c|pma1|I|P-type	41;7	41;7	41;7	>SPAC1071.10c|pma1|I|P-type proton ATPase, P3-type Pma1	2	41	41	41	39	35	36	36	41	40	40	37	39	35	36	36	41	40	40	37	39	35	36	36	41	40	40	37	46.6	46.6	46.6	99.883	919	919;1010	0	323.31	By MS/MS	By MS/MS	By MS/MS	By MS/MS	By MS/MS	By MS/MS	By MS/MS	By MS/MS
SPAC1071.11|SPAC1071.11|I|NADH-dependent	SPAC1071.11|SPAC1071.11|I|NADH-dependent	1	1	1	>SPAC1071.11|SPAC1071.11|I|NADH-dependent flavin oxidoreductase (predicted), possibly riboflavin reductase	1	1	1	1	1	0	0	0	0	0	0	0	1	0	0	0	0	0	0	0	1	0	0	0	0	0	0	0	7.8	7.8	7.8	27.042	244	244	0.0077954	1.7592	By MS/MS	By matching	By matching	By matching	By matching	By matching	By matching	By matching
SPAC1093.03|fig4|I|inositol	SPAC1093.03|fig4|I|inositol	2	2	2	>SPAC1093.03|fig4|I|inositol polyphosphate phosphatase Fig4 (predicted)	1	2	2	2	1	1	1	0	1	0	0	0	1	1	1	0	1	0	0	0	1	1	1	0	1	0	0	0	3.5	3.5	3.5	96.034	832	832	0.00033898	3.4336	By MS/MS	By matching	By MS/MS	By matching	By MS/MS	By matching	By matching	By matching
SPAC1093.05|SPAC1093.05|I|ATP-dependent	SPAC1093.05|SPAC1093.05|I|ATP-dependent	30	30	30	>SPAC1093.05|SPAC1093.05|I|ATP-dependent RNA helicase Hca4 (predicted)	1	30	30	30	18	12	19	17	23	19	23	19	18	12	19	17	23	19	23	19	18	12	19	17	23	19	23	19	57.7	57.7	57.7	83.67	735	735	0	108.65	By MS/MS	By MS/MS	By MS/MS	By MS/MS	By MS/MS	By MS/MS	By MS/MS	By MS/MS
SPAC10F6.01c|sir1|I|sulfite	SPAC10F6.01c|sir1|I|sulfite	86	86	86	>SPAC10F6.01c|sir1|I|sulfite reductase beta subunit Sir1	1	86	86	86	73	67	56	54	82	72	62	52	73	67	56	54	82	72	62	52	73	67	56	54	82	72	62	52	74.2	74.2	74.2	163.84	1473	1473	0	323.31	By MS/MS	By MS/MS	By MS/MS	By MS/MS	By MS/MS	By MS/MS	By MS/MS	By MS/MS
SPAC10F6.02c|prp22|I|ATP-dependent	SPAC10F6.02c|prp22|I|ATP-dependent	28	28	28	>SPAC10F6.02c|prp22|I|ATP-dependent RNA helicase Prp22	1	28	28	28	18	16	18	19	20	20	18	14	18	16	18	19	20	20	18	14	18	16	18	19	20	20	18	14	33.4	33.4	33.4	131.49	1168	1168	0	113.03	By MS/MS	By MS/MS	By MS/MS	By MS/MS	By MS/MS	By MS/MS	By MS/MS	By MS/MS
SPAC10F6.03c|cts1|I|CTP	SPAC10F6.03c|cts1|I|CTP	25	25	25	>SPAC10F6.03c|cts1|I|CTP synthase Cts1 (predicted)	1	25	25	25	25	22	22	21	24	24	23	20	25	22	22	21	24	24	23	20	25	22	22	21	24	24	23	20	53.3	53.3	53.3	66.867	600	600	0	147.06	By MS/MS	By MS/MS	By MS/MS	By MS/MS	By MS/MS	By MS/MS	By MS/MS	By MS/MS
SPAC10F6.05c|ubc6|I|ubiquitin	SPAC10F6.05c|ubc6|I|ubiquitin	5	5	5	>SPAC10F6.05c|ubc6|I|ubiquitin conjugating enzyme E2 Ubc6 (predicted)	1	5	5	5	3	2	1	2	5	3	3	3	3	2	1	2	5	3	3	3	3	2	1	2	5	3	3	3	28.6	28.6	28.6	25.659	227	227	0	10.239	By MS/MS	By MS/MS	By matching	By MS/MS	By MS/MS	By MS/MS	By MS/MS	By MS/MS
SPAC10F6.06|vip1|I|RNA-binding	SPAC10F6.06|vip1|I|RNA-binding	4	4	4	>SPAC10F6.06|vip1|I|RNA-binding protein Vip1	1	4	4	4	0	2	1	0	1	1	2	2	0	2	1	0	1	1	2	2	0	2	1	0	1	1	2	2	26.5	26.5	26.5	27.459	257	257	0	6.1203	By matching	By MS/MS	By matching	By matching	By MS/MS	By MS/MS	By MS/MS	By MS/MS
SPAC10F6.08c|nht1|I|Ino80	SPAC10F6.08c|nht1|I|Ino80	20	20	20	>SPAC10F6.08c|nht1|I|Ino80 complex HMG box subunit Nht1	1	20	20	20	10	12	19	20	4	3	7	2	10	12	19	20	4	3	7	2	10	12	19	20	4	3	7	2	61	61	61	38.243	341	341	0	323.31	By MS/MS	By MS/MS	By MS/MS	By MS/MS	By MS/MS	By matching	By MS/MS	By MS/MS
SPAC10F6.09c|psm3|I|mitotic	SPAC10F6.09c|psm3|I|mitotic	61	61	61	>SPAC10F6.09c|psm3|I|mitotic cohesin complex subunit Psm3/Smc3	1	61	61	61	25	55	48	59	30	14	18	8	25	55	48	59	30	14	18	8	25	55	48	59	30	14	18	8	54.4	54.4	54.4	136.85	1194	1194	0	305.91	By MS/MS	By MS/MS	By MS/MS	By MS/MS	By MS/MS	By MS/MS	By MS/MS	By MS/MS
SPAC10F6.10|rio1|I|protein	SPAC10F6.10|rio1|I|protein	12	12	12	>SPAC10F6.10|rio1|I|protein kinase, RIO family Rio1 (predicted)	1	12	12	12	3	6	3	5	8	9	7	9	3	6	3	5	8	9	7	9	3	6	3	5	8	9	7	9	31.6	31.6	31.6	57.498	497	497	0	15.798	By MS/MS	By MS/MS	By MS/MS	By MS/MS	By MS/MS	By MS/MS	By MS/MS	By MS/MS
SPAC10F6.11c|atg17|I|autophagy	SPAC10F6.11c|atg17|I|autophagy	5	5	5	>SPAC10F6.11c|atg17|I|autophagy associated protein kinase activator Atg17	1	5	5	5	4	1	1	1	5	2	1	1	4	1	1	1	5	2	1	1	4	1	1	1	5	2	1	1	16.5	16.5	16.5	47.061	411	411	0	6.0222	By MS/MS	By MS/MS	By matching	By matching	By MS/MS	By MS/MS	By MS/MS	By MS/MS
SPAC10F6.13c|caa1|I|cytoplasmic	SPAC10F6.13c|caa1|I|cytoplasmic	13	13	13	>SPAC10F6.13c|caa1|I|cytoplasmic aspartate aminotransferase Caa1 (predicted)	1	13	13	13	11	5	10	6	12	9	13	7	11	5	10	6	12	9	13	7	11	5	10	6	12	9	13	7	41.8	41.8	41.8	46.14	409	409	0	70.751	By MS/MS	By MS/MS	By MS/MS	By MS/MS	By MS/MS	By MS/MS	By MS/MS	By MS/MS
SPAC10F6.14c|SPAC10F6.14c|I|ABC1	SPAC10F6.14c|SPAC10F6.14c|I|ABC1	8	8	8	>SPAC10F6.14c|SPAC10F6.14c|I|ABC1 kinase family protein (predicted)	1	8	8	8	6	4	5	4	8	2	3	2	6	4	5	4	8	2	3	2	6	4	5	4	8	2	3	2	18.7	18.7	18.7	61.952	535	535	0	14.3	By MS/MS	By matching	By matching	By matching	By MS/MS	By MS/MS	By matching	By MS/MS
SPAC10F6.17c|SPAC10F6.17c|I|mitochondrial	SPAC10F6.17c|SPAC10F6.17c|I|mitochondrial	5	5	5	>SPAC10F6.17c|SPAC10F6.17c|I|mitochondrial pyruvate dehydrogenase (lipoamide) phosphatase (predicted)	1	5	5	5	2	3	3	3	3	1	5	2	2	3	3	3	3	1	5	2	2	3	3	3	3	1	5	2	18.9	18.9	18.9	49.74	444	444	0	27.508	By MS/MS	By MS/MS	By MS/MS	By MS/MS	By MS/MS	By matching	By MS/MS	By MS/MS
SPAC110.02|pds5|I|mitotic	SPAC110.02|pds5|I|mitotic	18	18	18	>SPAC110.02|pds5|I|mitotic and meiotic cohesin-associated protein Pds5	1	18	18	18	6	7	8	16	11	4	4	0	6	7	8	16	11	4	4	0	6	7	8	16	11	4	4	0	18.5	18.5	18.5	138.87	1205	1205	0	59.088	By MS/MS	By MS/MS	By MS/MS	By MS/MS	By MS/MS	By MS/MS	By MS/MS	By matching
SPAC110.03|cdc42|I|Rho	SPAC110.03|cdc42|I|Rho	8	8	8	>SPAC110.03|cdc42|I|Rho family GTPase Cdc42	1	8	8	8	7	2	3	3	8	5	3	5	7	2	3	3	8	5	3	5	7	2	3	3	8	5	3	5	52.1	52.1	52.1	21.329	192	192	0	70.605	By MS/MS	By MS/MS	By MS/MS	By MS/MS	By MS/MS	By MS/MS	By MS/MS	By MS/MS
SPAC110.04c|pss1|I|heat	SPAC110.04c|pss1|I|heat	42	42	42	>SPAC110.04c|pss1|I|heat shock protein Pss1	1	42	42	42	31	33	27	26	39	37	37	34	31	33	27	26	39	37	37	34	31	33	27	26	39	37	37	34	57.8	57.8	57.8	80.374	720	720	0	213.37	By MS/MS	By MS/MS	By MS/MS	By MS/MS	By MS/MS	By MS/MS	By MS/MS	By MS/MS
SPAC1142.01|rqc1|I|ribosome	SPAC1142.01|rqc1|I|ribosome	13	13	13	>SPAC1142.01|rqc1|I|ribosome quality control complex (RQC) complex subunit Rqc1 (predicted)	1	13	13	13	10	8	11	6	11	8	8	5	10	8	11	6	11	8	8	5	10	8	11	6	11	8	8	5	31.7	31.7	31.7	75.014	656	656	0	45.236	By MS/MS	By MS/MS	By MS/MS	By MS/MS	By MS/MS	By MS/MS	By MS/MS	By MS/MS
SPAC1142.03c|swi2|I|Swi5	SPAC1142.03c|swi2|I|Swi5	2	2	2	>SPAC1142.03c|swi2|I|Swi5 complex subunit Swi2	1	2	2	2	1	0	1	1	0	0	0	0	1	0	1	1	0	0	0	0	1	0	1	1	0	0	0	0	2.6	2.6	2.6	82.176	722	722	0.003537	2.3232	By matching	By matching	By MS/MS	By MS/MS	By matching	By matching	By matching	By matching
SPAC1142.04|SPAC1142.04|I|Noc	SPAC1142.04|SPAC1142.04|I|Noc	22	22	22	>SPAC1142.04|SPAC1142.04|I|Noc complex subunit Noc2 family (predicted)	1	22	22	22	16	8	13	4	17	15	20	10	16	8	13	4	17	15	20	10	16	8	13	4	17	15	20	10	33	33	33	81.127	707	707	0	48.526	By MS/MS	By MS/MS	By MS/MS	By MS/MS	By MS/MS	By MS/MS	By MS/MS	By MS/MS
SPAC1142.06|get3|I|GET	SPAC1142.06|get3|I|GET	8	8	8	>SPAC1142.06|get3|I|GET complex ATPase subunit Get3 (predicted)	1	8	8	8	6	6	3	4	8	5	7	5	6	6	3	4	8	5	7	5	6	6	3	4	8	5	7	5	42.2	42.2	42.2	36.548	329	329	0	43.231	By MS/MS	By MS/MS	By MS/MS	By MS/MS	By MS/MS	By MS/MS	By MS/MS	By MS/MS
SPAC1142.07c|vps32|I|ESCRT	SPAC1142.07c|vps32|I|ESCRT	3	3	3	>SPAC1142.07c|vps32|I|ESCRT III complex subunit Vps32	1	3	3	3	0	0	1	2	2	1	3	2	0	0	1	2	2	1	3	2	0	0	1	2	2	1	3	2	18.5	18.5	18.5	25.301	222	222	0	7.146	By matching	By matching	By matching	By MS/MS	By MS/MS	By MS/MS	By MS/MS	By MS/MS
SPAC11D3.02c|SPAC11D3.02c|I|ELLA	SPAC11D3.02c|SPAC11D3.02c|I|ELLA	13	13	13	>SPAC11D3.02c|SPAC11D3.02c|I|ELLA family acetyltransferase (predicted)	1	13	13	13	11	9	10	10	12	10	11	8	11	9	10	10	12	10	11	8	11	9	10	10	12	10	11	8	75.3	75.3	75.3	17.414	150	150	0	65.52	By MS/MS	By MS/MS	By MS/MS	By MS/MS	By MS/MS	By MS/MS	By MS/MS	By MS/MS
SPAC11D3.14c|SPAC11D3.14c|I|5-oxoprolinase	SPAC11D3.14c|SPAC11D3.14c|I|5-oxoprolinase	1	1	1	>SPAC11D3.14c|SPAC11D3.14c|I|5-oxoprolinase (ATP-hydrolizing) (predicted)	1	1	1	1	1	1	0	0	0	0	0	0	1	1	0	0	0	0	0	0	1	1	0	0	0	0	0	0	0.9	0.9	0.9	138.78	1260	1260	0.0072532	1.9045	By matching	By MS/MS	By matching	By matching	By matching	By matching	By matching	By matching
SPAC11D3.15|SPAC11D3.15|I|5-oxoprolinase	SPAC11D3.15|SPAC11D3.15|I|5-oxoprolinase	9	9	9	>SPAC11D3.15|SPAC11D3.15|I|5-oxoprolinase (ATP-hydrolizing) (predicted)	1	9	9	9	3	1	2	1	8	2	5	2	3	1	2	1	8	2	5	2	3	1	2	1	8	2	5	2	9.7	9.7	9.7	143.72	1317	1317	0	14.863	By MS/MS	By matching	By MS/MS	By matching	By MS/MS	By matching	By MS/MS	By matching
SPAC11E3.01c|swr1|I|SNF2	SPAC11E3.01c|swr1|I|SNF2	46	46	46	>SPAC11E3.01c|swr1|I|SNF2 family ATP-dependent DNA helicase Swr1	1	46	46	46	19	22	42	40	13	3	8	3	19	22	42	40	13	3	8	3	19	22	42	40	13	3	8	3	42.9	42.9	42.9	149.45	1288	1288	0	249.81	By MS/MS	By MS/MS	By MS/MS	By MS/MS	By MS/MS	By MS/MS	By MS/MS	By MS/MS
SPAC11E3.02c|SPAC11E3.02c|I|C2	SPAC11E3.02c|SPAC11E3.02c|I|C2	11	11	11	>SPAC11E3.02c|SPAC11E3.02c|I|C2 domain protein	1	11	11	11	7	2	5	3	9	1	7	0	7	2	5	3	9	1	7	0	7	2	5	3	9	1	7	0	11.3	11.3	11.3	142.99	1237	1237	0	10.385	By MS/MS	By MS/MS	By MS/MS	By MS/MS	By MS/MS	By matching	By MS/MS	By matching
SPAC11E3.03|csm1|I|microtubule-site	SPAC11E3.03|csm1|I|microtubule-site	4	4	4	>SPAC11E3.03|csm1|I|microtubule-site clamp monopolin complex subunit Csm1/Pcs1	1	4	4	4	0	0	2	4	0	0	2	1	0	0	2	4	0	0	2	1	0	0	2	4	0	0	2	1	22.2	22.2	22.2	30.418	261	261	0	19.849	By matching	By matching	By MS/MS	By MS/MS	By matching	By matching	By matching	By matching
SPAC11E3.04c|ubc13|I|ubiquitin	SPAC11E3.04c|ubc13|I|ubiquitin	7	7	7	>SPAC11E3.04c|ubc13|I|ubiquitin conjugating enzyme E2 Ubc13	1	7	7	7	5	7	0	3	6	4	3	2	5	7	0	3	6	4	3	2	5	7	0	3	6	4	3	2	68.2	68.2	68.2	16.855	148	148	0	24.829	By MS/MS	By MS/MS	By matching	By MS/MS	By MS/MS	By MS/MS	By MS/MS	By MS/MS
SPAC11E3.05|sea3|I|ubiquitin-protein	SPAC11E3.05|sea3|I|ubiquitin-protein	3	3	3	>SPAC11E3.05|sea3|I|ubiquitin-protein ligase E3, coatamer related complex subunit Sea3 (predicted)	1	3	3	3	0	0	1	0	3	0	1	0	0	0	1	0	3	0	1	0	0	0	1	0	3	0	1	0	3.6	3.6	3.6	149.06	1323	1323	0.00067092	3.2641	By matching	By matching	By matching	By matching	By MS/MS	By matching	By MS/MS	By matching
SPAC11E3.07|vma4|I|V-type	SPAC11E3.07|vma4|I|V-type	6	6	6	>SPAC11E3.07|vma4|I|V-type ATPase V1 subunit E (predicted)	1	6	6	6	4	3	2	3	6	5	6	3	4	3	2	3	6	5	6	3	4	3	2	3	6	5	6	3	23.8	23.8	23.8	25.741	227	227	0	28.194	By MS/MS	By MS/MS	By matching	By MS/MS	By MS/MS	By MS/MS	By MS/MS	By matching
SPAC11E3.11c|syt22|I|guanyl-nucleotide	SPAC11E3.11c|syt22|I|guanyl-nucleotide	21	21	21	>SPAC11E3.11c|syt22|I|guanyl-nucleotide exchange factor Syt22	1	21	21	21	8	6	12	9	13	7	17	9	8	6	12	9	13	7	17	9	8	6	12	9	13	7	17	9	28.7	28.7	28.7	105.91	942	942	0	38.04	By MS/MS	By matching	By MS/MS	By MS/MS	By MS/MS	By MS/MS	By MS/MS	By MS/MS
SPAC11E3.13c|gas5|I|cell	SPAC11E3.13c|gas5|I|cell	3	3	3	>SPAC11E3.13c|gas5|I|cell wall protein Gas5, 1,3-beta-glucanosyltransferase (predicted)	1	3	3	3	2	1	1	2	3	3	2	2	2	1	1	2	3	3	2	2	2	1	1	2	3	3	2	2	9.6	9.6	9.6	53.692	510	510	0	15.931	By MS/MS	By MS/MS	By MS/MS	By MS/MS	By MS/MS	By MS/MS	By MS/MS	By MS/MS
SPAC11E3.14|SPAC11E3.14|I|conserved	SPAC11E3.14|SPAC11E3.14|I|conserved	15	15	15	>SPAC11E3.14|SPAC11E3.14|I|conserved eukaryotic protein	1	15	15	15	12	5	6	2	13	6	9	3	12	5	6	2	13	6	9	3	12	5	6	2	13	6	9	3	35.2	35.2	35.2	67.09	588	588	0	58.689	By MS/MS	By MS/MS	By MS/MS	By MS/MS	By MS/MS	By MS/MS	By MS/MS	By MS/MS
SPAC11E3.15|rpl22|I|60S	SPAC11E3.15|rpl22|I|60S	7	7	7	>SPAC11E3.15|rpl22|I|60S ribosomal protein L22 (predicted)	1	7	7	7	7	7	7	7	7	7	7	7	7	7	7	7	7	7	7	7	7	7	7	7	7	7	7	7	58.1	58.1	58.1	13.32	117	117	0	32.012	By MS/MS	By MS/MS	By MS/MS	By MS/MS	By MS/MS	By MS/MS	By MS/MS	By MS/MS
SPAC11G7.01|SPAC11G7.01|I|serine-rich	SPAC11G7.01|SPAC11G7.01|I|serine-rich	1	1	1	>SPAC11G7.01|SPAC11G7.01|I|serine-rich Schizosaccharomyces specific protein	1	1	1	1	0	0	0	0	1	1	1	1	0	0	0	0	1	1	1	1	0	0	0	0	1	1	1	1	3.4	3.4	3.4	52.992	536	536	0.0035088	2.1772	By matching	By matching	By matching	By matching	By MS/MS	By MS/MS	By MS/MS	By MS/MS
SPAC11G7.02|pub1|I|HECT-type	SPAC11G7.02|pub1|I|HECT-type	41	41	31	>SPAC11G7.02|pub1|I|HECT-type ubiquitin-protein ligase E3 Pub1	1	41	41	31	37	33	37	34	39	32	39	36	37	33	37	34	39	32	39	36	27	25	27	25	29	23	29	26	60.2	60.2	49.7	87.267	767	767	0	323.31	By MS/MS	By MS/MS	By MS/MS	By MS/MS	By MS/MS	By MS/MS	By MS/MS	By MS/MS
SPAC11G7.03|idh1|I|isocitrate	SPAC11G7.03|idh1|I|isocitrate	17	17	17	>SPAC11G7.03|idh1|I|isocitrate dehydrogenase (NAD+) subunit 1 Idh1	1	17	17	17	16	12	15	11	15	12	13	10	16	12	15	11	15	12	13	10	16	12	15	11	15	12	13	10	58.7	58.7	58.7	38.758	356	356	0	150.64	By MS/MS	By MS/MS	By MS/MS	By MS/MS	By MS/MS	By MS/MS	By MS/MS	By MS/MS
SPAC1805.12c|uep1|I|ribosomal-ubiquitin;SPAC11G7.04|ubi1|I|ribosomal-ubiquitin;SPBC337.08c|ubi4|II|ubiquitin	SPAC1805.12c|uep1|I|ribosomal-ubiquitin;SPAC11G7.04|ubi1|I|ribosomal-ubiquitin;SPBC337.08c|ubi4|II|ubiquitin	7;7;5	2;2;0	2;2;0	>SPAC1805.12c|uep1|I|ribosomal-ubiquitin fusion protein Ubi2;>SPAC11G7.04|ubi1|I|ribosomal-ubiquitin fusion protein Ubi1 (predicted);>SPBC337.08c|ubi4|II|ubiquitin	3	7	2	2	6	7	7	7	7	6	7	7	1	2	2	2	2	1	2	2	1	2	2	2	2	1	2	2	45.3	8.6	8.6	14.595	128	128;128;382	0	13.638	By MS/MS	By MS/MS	By MS/MS	By MS/MS	By MS/MS	By MS/MS	By MS/MS	By MS/MS
SPAC11G7.05c|mct1|I|mitochondrial	SPAC11G7.05c|mct1|I|mitochondrial	2	2	2	>SPAC11G7.05c|mct1|I|mitochondrial [acyl-carrier protein] S-malonyltransferase Mct1 (predicted)	1	2	2	2	1	1	0	1	1	0	1	1	1	1	0	1	1	0	1	1	1	1	0	1	1	0	1	1	8.5	8.5	8.5	35.602	318	318	0.00034423	3.9264	By matching	By MS/MS	By matching	By MS/MS	By MS/MS	By matching	By MS/MS	By matching
SPAC11H11.05c|fta6|I|Mis6-Sim4	SPAC11H11.05c|fta6|I|Mis6-Sim4	7	7	7	>SPAC11H11.05c|fta6|I|Mis6-Sim4 complex Fta6	1	7	7	7	6	7	7	7	1	0	0	0	6	7	7	7	1	0	0	0	6	7	7	7	1	0	0	0	81.4	81.4	81.4	6.7388	59	59	0	175.79	By MS/MS	By MS/MS	By MS/MS	By MS/MS	By matching	By matching	By matching	By matching
SPAC11H11.06|arp2|I|ARP2/3	SPAC11H11.06|arp2|I|ARP2/3	11	11	11	>SPAC11H11.06|arp2|I|ARP2/3 actin-organizing complex subunit Arp2	1	11	11	11	10	6	9	8	11	6	9	6	10	6	9	8	11	6	9	6	10	6	9	8	11	6	9	6	38.2	38.2	38.2	44.23	390	390	0	24.445	By MS/MS	By MS/MS	By MS/MS	By MS/MS	By MS/MS	By MS/MS	By MS/MS	By matching
SPAC1250.01|snf21|I|ATP-dependent	SPAC1250.01|snf21|I|ATP-dependent	91	91	89	>SPAC1250.01|snf21|I|ATP-dependent DNA helicase Snf21	1	91	91	89	64	75	84	87	68	44	55	40	64	75	84	87	68	44	55	40	62	73	82	85	66	42	53	38	64.9	64.9	62.6	140.09	1199	1199	0	323.31	By MS/MS	By MS/MS	By MS/MS	By MS/MS	By MS/MS	By MS/MS	By MS/MS	By MS/MS
SPAC1250.05|rpl3002|I|60S	SPAC1250.05|rpl3002|I|60S	7	7	7	>SPAC1250.05|rpl3002|I|60S ribosomal protein L30 (predicted)	1	7	7	7	5	6	3	5	6	6	5	7	5	6	3	5	6	6	5	7	5	6	3	5	6	6	5	7	63.2	63.2	63.2	12.242	117	117	0	31.111	By MS/MS	By MS/MS	By MS/MS	By MS/MS	By MS/MS	By MS/MS	By MS/MS	By MS/MS
SPAC1250.07|sfc7|I|TFIIIC	SPAC1250.07|sfc7|I|TFIIIC	5	5	5	>SPAC1250.07|sfc7|I|TFIIIC subunit Sfc7 (predicted)	1	5	5	5	0	2	4	5	0	0	1	0	0	2	4	5	0	0	1	0	0	2	4	5	0	0	1	0	55	55	55	13.324	120	120	0	9.4675	By matching	By MS/MS	By MS/MS	By MS/MS	By matching	By matching	By matching	By matching
SPAC1296.01c|SPAC1296.01c|I|phosphoacetylglucosamine	SPAC1296.01c|SPAC1296.01c|I|phosphoacetylglucosamine	2	2	2	>SPAC1296.01c|SPAC1296.01c|I|phosphoacetylglucosamine mutase (predicted)	1	2	2	2	0	0	0	0	1	0	1	0	0	0	0	0	1	0	1	0	0	0	0	0	1	0	1	0	6.5	6.5	6.5	58.915	542	542	0.00033967	3.4874	By matching	By matching	By matching	By matching	By MS/MS	By matching	By MS/MS	By matching
SPAC1296.05c|lcp1|I|cyclin	SPAC1296.05c|lcp1|I|cyclin	2	2	2	>SPAC1296.05c|lcp1|I|cyclin L family cyclin	1	2	2	2	2	0	1	1	2	0	2	2	2	0	1	1	2	0	2	2	2	0	1	1	2	0	2	2	15.5	15.5	15.5	29.389	258	258	0	5.23	By matching	By matching	By matching	By MS/MS	By MS/MS	By matching	By MS/MS	By MS/MS
SPAC12B10.01c|SPAC12B10.01c|I|HECT-type	SPAC12B10.01c|SPAC12B10.01c|I|HECT-type	21	21	21	>SPAC12B10.01c|SPAC12B10.01c|I|HECT-type ubiquitin-protein ligase E3 (predicted)	1	21	21	21	11	7	9	7	18	10	16	7	11	7	9	7	18	10	16	7	11	7	9	7	18	10	16	7	16.3	16.3	16.3	185.61	1647	1647	0	39.942	By MS/MS	By MS/MS	By MS/MS	By MS/MS	By MS/MS	By MS/MS	By MS/MS	By MS/MS
SPAC12B10.02c|SPAC12B10.02c|I|endoplasmic	SPAC12B10.02c|SPAC12B10.02c|I|endoplasmic	3	3	3	>SPAC12B10.02c|SPAC12B10.02c|I|endoplasmic reticulum resident protein required for packaging into COPII vesicles (predicted)	1	3	3	3	2	2	2	2	3	2	3	1	2	2	2	2	3	2	3	1	2	2	2	2	3	2	3	1	18.3	18.3	18.3	26.934	235	235	0	7.5501	By MS/MS	By MS/MS	By matching	By MS/MS	By MS/MS	By MS/MS	By MS/MS	By matching
SPAC12B10.03|bun62|I|WD	SPAC12B10.03|bun62|I|WD	15	15	15	>SPAC12B10.03|bun62|I|WD repeat protein, human WDR20 family, Bun62	1	15	15	15	9	2	12	5	12	3	11	6	9	2	12	5	12	3	11	6	9	2	12	5	12	3	11	6	31.3	31.3	31.3	61.81	543	543	0	25.349	By MS/MS	By matching	By MS/MS	By MS/MS	By MS/MS	By MS/MS	By MS/MS	By MS/MS
SPAC12B10.04|pby1|I|tubulin-tyrosine	SPAC12B10.04|pby1|I|tubulin-tyrosine	7	7	7	>SPAC12B10.04|pby1|I|tubulin-tyrosine ligase Pby1 (predicted)	1	7	7	7	4	2	3	1	7	2	5	1	4	2	3	1	7	2	5	1	4	2	3	1	7	2	5	1	21.3	21.3	21.3	46.523	403	403	0	13.423	By MS/MS	By matching	By MS/MS	By matching	By MS/MS	By MS/MS	By MS/MS	By matching
SPAC12B10.05|icp55|I|mitochondrial	SPAC12B10.05|icp55|I|mitochondrial	3	3	3	>SPAC12B10.05|icp55|I|mitochondrial intermediate cleavage peptidase Icp55 (predicted)	1	3	3	3	2	0	0	0	2	0	0	0	2	0	0	0	2	0	0	0	2	0	0	0	2	0	0	0	8.6	8.6	8.6	55.14	486	486	0.0078394	1.8208	By MS/MS	By matching	By matching	By matching	By MS/MS	By matching	By matching	By matching
SPAC12B10.06c|emi5|I|succinate	SPAC12B10.06c|emi5|I|succinate	3	3	3	>SPAC12B10.06c|emi5|I|succinate dehydrogenase complex assembly protein Emi5 (predicted)	1	3	3	3	2	2	0	2	3	1	2	2	2	2	0	2	3	1	2	2	2	2	0	2	3	1	2	2	33.8	33.8	33.8	16.764	139	139	0	8.5126	By MS/MS	By MS/MS	By matching	By MS/MS	By MS/MS	By MS/MS	By MS/MS	By MS/MS
SPAC12B10.07|acp1|I|F-actin	SPAC12B10.07|acp1|I|F-actin	8	8	8	>SPAC12B10.07|acp1|I|F-actin capping protein alpha subunit	1	8	8	8	6	2	2	2	7	6	5	2	6	2	2	2	7	6	5	2	6	2	2	2	7	6	5	2	43.4	43.4	43.4	29.808	256	256	0	17.823	By MS/MS	By MS/MS	By matching	By matching	By MS/MS	By MS/MS	By MS/MS	By MS/MS
SPAC12B10.09|pet801|I|mitochondrial	SPAC12B10.09|pet801|I|mitochondrial	6	6	6	>SPAC12B10.09|pet801|I|mitochondrial S-adenosylmethionine transmembrane transporter (predicted)	1	6	6	6	6	5	6	4	6	4	6	1	6	5	6	4	6	4	6	1	6	5	6	4	6	4	6	1	18.3	18.3	18.3	38.451	345	345	0	14.925	By MS/MS	By MS/MS	By MS/MS	By MS/MS	By MS/MS	By MS/MS	By MS/MS	By MS/MS
SPAC12B10.13|gid8|I|GID	SPAC12B10.13|gid8|I|GID	4	4	4	>SPAC12B10.13|gid8|I|GID complex subunit Gid8 (predicted)	1	4	4	4	3	1	3	2	3	1	4	0	3	1	3	2	3	1	4	0	3	1	3	2	3	1	4	0	19.2	19.2	19.2	27.033	240	240	0	5.0378	By MS/MS	By matching	By MS/MS	By matching	By MS/MS	By matching	By MS/MS	By matching
SPAC12B10.14c|tea5|I|pseudokinase	SPAC12B10.14c|tea5|I|pseudokinase	2	2	2	>SPAC12B10.14c|tea5|I|pseudokinase Tea5	1	2	2	2	1	0	2	1	0	0	1	0	1	0	2	1	0	0	1	0	1	0	2	1	0	0	1	0	4.5	4.5	4.5	74.525	665	665	0.0072282	1.8591	By matching	By matching	By MS/MS	By matching	By matching	By matching	By MS/MS	By matching
SPAC12B10.16c|mug157|I|conserved	SPAC12B10.16c|mug157|I|conserved	21	21	21	>SPAC12B10.16c|mug157|I|conserved protein Mug157	1	21	21	21	17	9	14	12	19	12	18	14	17	9	14	12	19	12	18	14	17	9	14	12	19	12	18	14	50.3	50.3	50.3	57.153	509	509	0	111.38	By MS/MS	By MS/MS	By MS/MS	By MS/MS	By MS/MS	By MS/MS	By MS/MS	By MS/MS
SPAC12G12.01c|sea4|I|SEA	SPAC12G12.01c|sea4|I|SEA	10	10	10	>SPAC12G12.01c|sea4|I|SEA complex subunit, ubiquitin-protein ligase E3, Sea4 (predicted)	1	10	10	10	5	2	6	3	10	4	10	1	5	2	6	3	10	4	10	1	5	2	6	3	10	4	10	1	12.4	12.4	12.4	101.95	905	905	0	15.151	By MS/MS	By MS/MS	By MS/MS	By MS/MS	By MS/MS	By MS/MS	By MS/MS	By matching
SPAC12G12.02|efg1|I|rRNA	SPAC12G12.02|efg1|I|rRNA	11	11	11	>SPAC12G12.02|efg1|I|rRNA processing protein Efg1 (predicted)	1	11	11	11	10	9	9	9	10	6	10	9	10	9	9	9	10	6	10	9	10	9	9	9	10	6	10	9	57.4	57.4	57.4	21.804	183	183	0	83.344	By MS/MS	By MS/MS	By MS/MS	By MS/MS	By MS/MS	By MS/MS	By MS/MS	By MS/MS
SPAC12G12.03|cip2|I|RNA-binding	SPAC12G12.03|cip2|I|RNA-binding	15	15	15	>SPAC12G12.03|cip2|I|RNA-binding protein Cip2	1	15	15	15	10	8	8	9	13	9	13	10	10	8	8	9	13	9	13	10	10	8	8	9	13	9	13	10	43.9	43.9	43.9	62.068	576	576	0	113.78	By MS/MS	By MS/MS	By MS/MS	By MS/MS	By MS/MS	By MS/MS	By MS/MS	By MS/MS
SPAC12G12.04|mcp60|I|mitochondrial	SPAC12G12.04|mcp60|I|mitochondrial	48	48	48	>SPAC12G12.04|mcp60|I|mitochondrial heat shock protein Hsp60/Mcp60	1	48	48	48	44	46	34	38	44	44	38	40	44	46	34	38	44	44	38	40	44	46	34	38	44	44	38	40	78.4	78.4	78.4	62.167	582	582	0	323.31	By MS/MS	By MS/MS	By MS/MS	By MS/MS	By MS/MS	By MS/MS	By MS/MS	By MS/MS
SPAC12G12.05c|taf9|I|SAGA	SPAC12G12.05c|taf9|I|SAGA	7	7	7	>SPAC12G12.05c|taf9|I|SAGA complex/ transcription initiation factor Taf9	1	7	7	7	6	6	4	7	7	6	6	6	6	6	4	7	7	6	6	6	6	6	4	7	7	6	6	6	62	62	62	18.448	163	163	0	39.706	By MS/MS	By MS/MS	By MS/MS	By MS/MS	By MS/MS	By MS/MS	By MS/MS	By MS/MS
SPAC12G12.06c|rcl1|I|rRNA	SPAC12G12.06c|rcl1|I|rRNA	16	16	16	>SPAC12G12.06c|rcl1|I|rRNA processing protein Rcl1 (predicted)	1	16	16	16	15	10	12	9	14	12	13	7	15	10	12	9	14	12	13	7	15	10	12	9	14	12	13	7	49	49	49	39.525	363	363	0	77.872	By MS/MS	By MS/MS	By MS/MS	By MS/MS	By MS/MS	By MS/MS	By MS/MS	By MS/MS
SPAC12G12.07c|SPAC12G12.07c|I|conserved	SPAC12G12.07c|SPAC12G12.07c|I|conserved	23	23	23	>SPAC12G12.07c|SPAC12G12.07c|I|conserved fungal protein	1	23	23	23	21	22	21	20	21	22	20	20	21	22	21	20	21	22	20	20	21	22	21	20	21	22	20	20	57.5	57.5	57.5	45.724	412	412	0	323.31	By MS/MS	By MS/MS	By MS/MS	By MS/MS	By MS/MS	By MS/MS	By MS/MS	By MS/MS
SPAC12G12.08|mrpl1602|I|mitochondrial	SPAC12G12.08|mrpl1602|I|mitochondrial	5	5	5	>SPAC12G12.08|mrpl1602|I|mitochondrial ribosomal protein subunit L16 (predicted)	1	5	5	5	3	2	2	2	4	3	3	3	3	2	2	2	4	3	3	3	3	2	2	2	4	3	3	3	24.9	24.9	24.9	23.877	213	213	0.0003375	3.3598	By MS/MS	By matching	By MS/MS	By matching	By MS/MS	By MS/MS	By MS/MS	By MS/MS
SPAC12G12.09|eti1|I|conserved	SPAC12G12.09|eti1|I|conserved	20	20	20	>SPAC12G12.09|eti1|I|conserved fungal protein associated with stress granule	1	20	20	20	17	3	15	7	17	4	16	3	17	3	15	7	17	4	16	3	17	3	15	7	17	4	16	3	33.7	33.7	33.7	109.71	977	977	0	98.467	By MS/MS	By MS/MS	By MS/MS	By MS/MS	By MS/MS	By MS/MS	By MS/MS	By MS/MS
SPAC12G12.12|gms2|I|UDP-galactose	SPAC12G12.12|gms2|I|UDP-galactose	3	3	3	>SPAC12G12.12|gms2|I|UDP-galactose transmembrane transporter Gms2 (predicted)	1	3	3	3	2	1	1	0	3	2	3	1	2	1	1	0	3	2	3	1	2	1	1	0	3	2	3	1	11.1	11.1	11.1	35.746	324	324	0	12.939	By MS/MS	By matching	By matching	By matching	By MS/MS	By matching	By MS/MS	By matching
SPAC12G12.13c|cid14|I|poly(A)	SPAC12G12.13c|cid14|I|poly(A)	18	18	18	>SPAC12G12.13c|cid14|I|poly(A) polymerase Cid14	1	18	18	18	13	3	12	9	14	5	15	9	13	3	12	9	14	5	15	9	13	3	12	9	14	5	15	9	32.3	32.3	32.3	78.297	684	684	0	70.145	By MS/MS	By MS/MS	By MS/MS	By MS/MS	By MS/MS	By MS/MS	By MS/MS	By MS/MS
SPAC12G12.14c|pfs2|I|WD	SPAC12G12.14c|pfs2|I|WD	20	20	20	>SPAC12G12.14c|pfs2|I|WD repeat protein Pfs2	1	20	20	20	15	10	14	15	14	12	17	19	15	10	14	15	14	12	17	19	15	10	14	15	14	12	17	19	44.2	44.2	44.2	57.654	509	509	0	45.117	By MS/MS	By MS/MS	By MS/MS	By MS/MS	By MS/MS	By MS/MS	By MS/MS	By MS/MS
SPAC12G12.15|sif3|I|mitochondrial	SPAC12G12.15|sif3|I|mitochondrial	6	6	6	>SPAC12G12.15|sif3|I|mitochondrial conserved protein (predicted)	1	6	6	6	3	2	4	4	4	2	5	3	3	2	4	4	4	2	5	3	3	2	4	4	4	2	5	3	21.2	21.2	21.2	54.451	472	472	0	14.745	By MS/MS	By MS/MS	By MS/MS	By MS/MS	By MS/MS	By MS/MS	By MS/MS	By MS/MS
SPAC1327.01c|SPAC1327.01c|I|transcription	SPAC1327.01c|SPAC1327.01c|I|transcription	7	7	7	>SPAC1327.01c|SPAC1327.01c|I|transcription factor, zf-fungal binuclear cluster type (predicted)	1	7	7	7	5	2	1	2	4	1	0	0	5	2	1	2	4	1	0	0	5	2	1	2	4	1	0	0	13.9	13.9	13.9	107.81	977	977	0	8.5986	By MS/MS	By MS/MS	By matching	By MS/MS	By MS/MS	By MS/MS	By matching	By matching
SPAC139.01c|ath2|I|Ath1	SPAC139.01c|ath2|I|Ath1	26	26	26	>SPAC139.01c|ath2|I|Ath1 complex protein Ath2 nuclease, XP-G family (predicted)	1	26	26	26	20	20	11	7	20	18	18	15	20	20	11	7	20	18	18	15	20	20	11	7	20	18	18	15	48.3	48.3	48.3	90.152	802	802	0	223.95	By MS/MS	By MS/MS	By MS/MS	By MS/MS	By MS/MS	By MS/MS	By MS/MS	By MS/MS
SPAC139.02c|oac1|I|mitochondrial	SPAC139.02c|oac1|I|mitochondrial	18	18	18	>SPAC139.02c|oac1|I|mitochondrial anion transmembrane transporter (predicted)	1	18	18	18	15	13	15	13	18	16	18	15	15	13	15	13	18	16	18	15	15	13	15	13	18	16	18	15	54.7	54.7	54.7	35.547	320	320	0	79.315	By MS/MS	By MS/MS	By MS/MS	By MS/MS	By MS/MS	By MS/MS	By MS/MS	By MS/MS
SPAC139.03|toe2|I|transcription	SPAC139.03|toe2|I|transcription	9	9	9	>SPAC139.03|toe2|I|transcription factor, zf-fungal binuclear cluster type (predicted)	1	9	9	9	5	3	7	6	5	1	3	0	5	3	7	6	5	1	3	0	5	3	7	6	5	1	3	0	19	19	19	72.13	625	625	0	14.589	By MS/MS	By MS/MS	By MS/MS	By MS/MS	By MS/MS	By MS/MS	By MS/MS	By matching
SPAC139.06|hat1|I|histone	SPAC139.06|hat1|I|histone	1	1	1	>SPAC139.06|hat1|I|histone acetyltransferase Hat1	1	1	1	1	1	0	0	0	1	0	1	0	1	0	0	0	1	0	1	0	1	0	0	0	1	0	1	0	5.6	5.6	5.6	44.051	378	378	0.0093284	1.7099	By matching	By matching	By matching	By matching	By MS/MS	By matching	By matching	By matching
SPAC1399.01c|SPAC1399.01c|I|transmembrane	SPAC1399.01c|SPAC1399.01c|I|transmembrane	1	1	1	>SPAC1399.01c|SPAC1399.01c|I|transmembrane transporter (predicted)	1	1	1	1	1	0	0	0	1	0	0	0	1	0	0	0	1	0	0	0	1	0	0	0	1	0	0	0	1.8	1.8	1.8	64.571	601	601	0.0093197	1.7063	By MS/MS	By matching	By matching	By matching	By MS/MS	By matching	By matching	By matching
SPAC1399.03|fur4|I|uracil	SPAC1399.03|fur4|I|uracil	2	2	2	>SPAC1399.03|fur4|I|uracil permease	1	2	2	2	1	0	0	0	2	0	1	0	1	0	0	0	2	0	1	0	1	0	0	0	2	0	1	0	5.7	5.7	5.7	64.176	581	581	0.0029173	2.452	By MS/MS	By matching	By matching	By matching	By MS/MS	By matching	By matching	By matching
SPAC1399.05c|toe1|I|transcription	SPAC1399.05c|toe1|I|transcription	12	12	12	>SPAC1399.05c|toe1|I|transcription factor, zf-fungal binuclear cluster type	1	12	12	12	9	5	6	6	10	7	4	7	9	5	6	6	10	7	4	7	9	5	6	6	10	7	4	7	30.8	30.8	30.8	60.557	529	529	0	35.696	By MS/MS	By MS/MS	By MS/MS	By MS/MS	By MS/MS	By MS/MS	By MS/MS	By MS/MS
SPAC13A11.01c|rga8|I|Rho-type	SPAC13A11.01c|rga8|I|Rho-type	21	21	21	>SPAC13A11.01c|rga8|I|Rho-type GTPase activating protein Rga8	1	21	21	21	16	12	5	11	21	18	11	10	16	12	5	11	21	18	11	10	16	12	5	11	21	18	11	10	33.8	33.8	33.8	88.207	777	777	0	118.37	By MS/MS	By MS/MS	By MS/MS	By MS/MS	By MS/MS	By MS/MS	By MS/MS	By MS/MS
SPAC13A11.02c|erg11|I|sterol	SPAC13A11.02c|erg11|I|sterol	20	20	20	>SPAC13A11.02c|erg11|I|sterol 14-demethylase Erg11 (predicted)	1	20	20	20	17	17	15	14	20	15	17	17	17	17	15	14	20	15	17	17	17	17	15	14	20	15	17	17	57.4	57.4	57.4	56.331	495	495	0	229.44	By MS/MS	By MS/MS	By MS/MS	By MS/MS	By MS/MS	By MS/MS	By MS/MS	By MS/MS
SPAC13A11.04c|ubp8|I|SAGA	SPAC13A11.04c|ubp8|I|SAGA	4	4	4	>SPAC13A11.04c|ubp8|I|SAGA complex ubiquitin C-terminal hydrolase Ubp8	1	4	4	4	1	2	2	3	2	1	1	2	1	2	2	3	2	1	1	2	1	2	2	3	2	1	1	2	16.3	16.3	16.3	51.72	449	449	0	5.9316	By matching	By matching	By MS/MS	By MS/MS	By MS/MS	By matching	By matching	By matching
SPAC13A11.05|ysp2|I|peptidase	SPAC13A11.05|ysp2|I|peptidase	9	9	9	>SPAC13A11.05|ysp2|I|peptidase family M17 cytoplasmic leucyl aminopeptidase yspII (LAP yspII)	1	9	9	9	5	3	0	3	8	6	6	3	5	3	0	3	8	6	6	3	5	3	0	3	8	6	6	3	22.6	22.6	22.6	56.194	513	513	0	11.904	By matching	By MS/MS	By matching	By matching	By MS/MS	By MS/MS	By MS/MS	By MS/MS
SPAC13C5.01c|pre9|I|20S	SPAC13C5.01c|pre9|I|20S	9	9	9	>SPAC13C5.01c|pre9|I|20S proteasome complex subunit alpha 3 Pre9 (predicted)	1	9	9	9	6	6	6	7	7	6	7	5	6	6	6	7	7	6	7	5	6	6	6	7	7	6	7	5	45.6	45.6	45.6	27.925	248	248	0	40.188	By MS/MS	By MS/MS	By MS/MS	By MS/MS	By MS/MS	By MS/MS	By MS/MS	By MS/MS
SPAC13C5.02|dre4|I|splicing	SPAC13C5.02|dre4|I|splicing	4	4	4	>SPAC13C5.02|dre4|I|splicing associated factor Dre4	1	4	4	4	2	0	0	1	2	1	1	1	2	0	0	1	2	1	1	1	2	0	0	1	2	1	1	1	12.4	12.4	12.4	48.519	411	411	0.0035381	2.3247	By MS/MS	By matching	By matching	By matching	By MS/MS	By matching	By MS/MS	By matching
SPAC13C5.05c|SPAC13C5.05c|I|N-acetylglucosamine-PO4	SPAC13C5.05c|SPAC13C5.05c|I|N-acetylglucosamine-PO4	5	5	5	>SPAC13C5.05c|SPAC13C5.05c|I|N-acetylglucosamine-PO4	1	5	5	5	3	1	0	1	4	1	4	0	3	1	0	1	4	1	4	0	3	1	0	1	4	1	4	0	11.4	11.4	11.4	56.347	518	518	0	6.9444	By MS/MS	By matching	By matching	By MS/MS	By MS/MS	By matching	By MS/MS	By matching
SPCC1494.11c|Tf2-13|III|retrotransposable;SPBC1E8.04|Tf2-10|II|retrotransposable;SPCC1020.14|Tf2-12|III|retrotransposable;SPBC9B6.02c|Tf2-9|II|retrotransposable;SPBC1289.17|Tf2-11|II|retrotransposable;SPAPB15E9.03c|Tf2-5|I|retrotransposable;SPAC9.04|Tf2-1|I|retrotransposable;SPAC2E1P3.03c|Tf2-3|I|retrotransposable;SPAC27E2.08|Tf2-6|I|retrotransposable;SPAC26A3.13c|Tf2-4|I|retrotransposable;SPAC19…	SPCC1494.11c|Tf2-13|III|retrotransposable;SPBC1E8.04|Tf2-10|II|retrotransposable;SPCC1020.14|Tf2-12|III|retrotransposable;SPBC9B6.02c|Tf2-9|II|retrotransposable;SPBC1289.17|Tf2-11|II|retrotransposable;SPAPB15E9.03c|Tf2-5|I|retrotransposable;SPAC9.04|Tf2-1|I|retrotransposable;SPAC2E1P3.03c|Tf2-3|I|retrotransposable;SPAC27E2.08|Tf2-6|I|retrotransposable;SPAC26A3.13c|Tf2-4|I|retrotransposable;SPAC19…	13;13;13;13;13;13;13;13;13;13;13;13;13	13;13;13;13;13;13;13;13;13;13;13;13;13	13;13;13;13;13;13;13;13;13;13;13;13;13	>SPCC1494.11c|Tf2-13|III|retrotransposable element/transposon Tf2-type;>SPBC1E8.04|Tf2-10|II|retrotransposable element/transposon Tf2-type;>SPCC1020.14|Tf2-12|III|retrotransposable element/transposon Tf2-type;>SPBC9B6.02c|Tf2-9|II|retrotransposable element	13	13	13	13	3	0	4	1	9	2	11	3	3	0	4	1	9	2	11	3	3	0	4	1	9	2	11	3	13.8	13.8	13.8	154.8	1332	1332;1332;1333;1333;1333;1333;1333;1333;1333;1333;1333;1333;1333	0	24.096	By MS/MS	By matching	By MS/MS	By MS/MS	By MS/MS	By MS/MS	By MS/MS	By MS/MS
SPAC13D6.02c|byr3|I|translational	SPAC13D6.02c|byr3|I|translational	12	12	12	>SPAC13D6.02c|byr3|I|translational activator, zf-CCHC type zinc finger protein (predicted)	1	12	12	12	12	11	12	12	12	12	12	12	12	11	12	12	12	12	12	12	12	11	12	12	12	12	12	12	77.7	77.7	77.7	19.342	179	179	0	323.31	By MS/MS	By MS/MS	By MS/MS	By MS/MS	By MS/MS	By MS/MS	By MS/MS	By MS/MS
SPAC13D6.04c|btb3|I|substrate	SPAC13D6.04c|btb3|I|substrate	1	1	1	>SPAC13D6.04c|btb3|I|substrate adaptor for cullin 3 ubiquitin ligase Btb3	1	1	1	1	1	0	1	1	1	1	1	0	1	0	1	1	1	1	1	0	1	0	1	1	1	1	1	0	2.5	2.5	2.5	60.445	523	523	0.003545	2.3423	By MS/MS	By matching	By MS/MS	By matching	By MS/MS	By matching	By MS/MS	By matching
SPAC13D6.05|alp11|I|tubulin	SPAC13D6.05|alp11|I|tubulin	3	3	3	>SPAC13D6.05|alp11|I|tubulin specific chaperone cofactor B	1	3	3	3	1	1	0	0	3	1	1	1	1	1	0	0	3	1	1	1	1	1	0	0	3	1	1	1	12	12	12	26.672	234	234	0.00066644	3.1026	By MS/MS	By matching	By matching	By matching	By MS/MS	By matching	By matching	By matching
SPAC13F5.01c|msh1|I|mitochondrial	SPAC13F5.01c|msh1|I|mitochondrial	4	4	4	>SPAC13F5.01c|msh1|I|mitochondrial MutS protein Msh1 (predicted)	1	4	4	4	1	1	1	1	3	0	1	0	1	1	1	1	3	0	1	0	1	1	1	1	3	0	1	0	4.5	4.5	4.5	106.93	941	941	0	5.4839	By matching	By matching	By matching	By MS/MS	By MS/MS	By matching	By matching	By matching
SPAC13F5.02c|taf7|I|transcription	SPAC13F5.02c|taf7|I|transcription	6	6	6	>SPAC13F5.02c|taf7|I|transcription factor TFIID complex subunit Taf7	1	6	6	6	2	5	4	5	4	4	3	3	2	5	4	5	4	4	3	3	2	5	4	5	4	4	3	3	18.8	18.8	18.8	45	393	393	0	15.512	By MS/MS	By MS/MS	By MS/MS	By MS/MS	By MS/MS	By MS/MS	By MS/MS	By MS/MS
SPAC13F5.04c|vta1|I|Vps20	SPAC13F5.04c|vta1|I|Vps20	7	7	7	>SPAC13F5.04c|vta1|I|Vps20 associated protein Vta1 (predicted)	1	7	7	7	3	1	1	1	6	1	0	0	3	1	1	1	6	1	0	0	3	1	1	1	6	1	0	0	23.9	23.9	23.9	42.304	389	389	0	11.012	By matching	By MS/MS	By matching	By matching	By MS/MS	By MS/MS	By matching	By matching
SPAC13F5.05|mpd1|I|thioredoxin	SPAC13F5.05|mpd1|I|thioredoxin	18	18	18	>SPAC13F5.05|mpd1|I|thioredoxin family protein Mpd1 (predicted)	1	18	18	18	13	13	15	12	13	9	10	7	13	13	15	12	13	9	10	7	13	13	15	12	13	9	10	7	52.6	52.6	52.6	40.763	363	363	0	99.968	By MS/MS	By MS/MS	By MS/MS	By MS/MS	By MS/MS	By MS/MS	By MS/MS	By MS/MS
SPAC13F5.06c|sec10|I|exocyst	SPAC13F5.06c|sec10|I|exocyst	18	18	18	>SPAC13F5.06c|sec10|I|exocyst complex subunit Sec10	1	18	18	18	12	1	7	3	16	3	9	4	12	1	7	3	16	3	9	4	12	1	7	3	16	3	9	4	27.6	27.6	27.6	92.515	811	811	0	38.039	By MS/MS	By MS/MS	By MS/MS	By matching	By MS/MS	By MS/MS	By MS/MS	By MS/MS
SPAC13G6.01c|rad8|I|ubiquitin-protein	SPAC13G6.01c|rad8|I|ubiquitin-protein	6	6	6	>SPAC13G6.01c|rad8|I|ubiquitin-protein ligase E3 Rad8	1	6	6	6	5	1	2	2	5	1	2	1	5	1	2	2	5	1	2	1	5	1	2	2	5	1	2	1	5.8	5.8	5.8	128.61	1133	1133	0	7.6251	By MS/MS	By matching	By MS/MS	By MS/MS	By MS/MS	By MS/MS	By MS/MS	By matching
SPAC13G6.02c|rps101|I|40S	SPAC13G6.02c|rps101|I|40S	23	13	13	>SPAC13G6.02c|rps101|I|40S ribosomal protein S3a	1	23	13	13	23	20	21	22	22	22	20	22	13	11	11	13	12	12	10	12	13	11	11	13	12	12	10	12	71.4	48.4	48.4	28.488	252	252	0	139.03	By MS/MS	By MS/MS	By MS/MS	By MS/MS	By MS/MS	By MS/MS	By MS/MS	By MS/MS
SPAC13G6.03|gpi7|I|GPI	SPAC13G6.03|gpi7|I|GPI	9	9	9	>SPAC13G6.03|gpi7|I|GPI anchor biosynthesis protein Gpi7 (predicted)	1	9	9	9	5	2	3	4	7	5	8	2	5	2	3	4	7	5	8	2	5	2	3	4	7	5	8	2	14.6	14.6	14.6	85.645	758	758	0	18.733	By MS/MS	By MS/MS	By MS/MS	By MS/MS	By MS/MS	By MS/MS	By MS/MS	By matching
SPAC13G6.07c|rps601|I|40S	SPAC13G6.07c|rps601|I|40S	14	14	1	>SPAC13G6.07c|rps601|I|40S ribosomal protein S6	1	14	14	1	13	13	14	14	13	14	12	13	13	13	14	14	13	14	12	13	1	1	1	1	1	1	1	1	51.9	51.9	7.1	27.499	239	239	0	100.95	By MS/MS	By MS/MS	By MS/MS	By MS/MS	By MS/MS	By MS/MS	By MS/MS	By MS/MS
SPAC13G6.10c|asl1|I|cell	SPAC13G6.10c|asl1|I|cell	2	2	2	>SPAC13G6.10c|asl1|I|cell wall protein Asl1, predicted O-glucosyl hydrolase	1	2	2	2	2	2	2	2	2	2	2	2	2	2	2	2	2	2	2	2	2	2	2	2	2	2	2	2	7	7	7	54.21	530	530	0	24.494	By MS/MS	By MS/MS	By MS/MS	By MS/MS	By MS/MS	By MS/MS	By MS/MS	By MS/MS
SPAC13G6.11c|erg12|I|mevalonate	SPAC13G6.11c|erg12|I|mevalonate	17	17	17	>SPAC13G6.11c|erg12|I|mevalonate kinase Erg12 (predicted)	1	17	17	17	15	8	13	9	16	14	14	11	15	8	13	9	16	14	14	11	15	8	13	9	16	14	14	11	41.1	41.1	41.1	43.406	404	404	0	287.92	By MS/MS	By MS/MS	By MS/MS	By MS/MS	By MS/MS	By MS/MS	By MS/MS	By MS/MS
SPAC13G6.14|aps1|I|diadenosine	SPAC13G6.14|aps1|I|diadenosine	6	6	6	>SPAC13G6.14|aps1|I|diadenosine 5,5-p1,p6-hexaphosphate hydrolase Aps1	1	6	6	6	2	3	0	3	3	3	3	5	2	3	0	3	3	3	3	5	2	3	0	3	3	3	3	5	36.7	36.7	36.7	23.724	210	210	0	15.222	By MS/MS	By MS/MS	By matching	By matching	By MS/MS	By matching	By MS/MS	By MS/MS
SPAC13G7.01c|erg7|I|lanosterol	SPAC13G7.01c|erg7|I|lanosterol	15	15	15	>SPAC13G7.01c|erg7|I|lanosterol synthase Erg7	1	15	15	15	11	6	1	2	15	10	4	2	11	6	1	2	15	10	4	2	11	6	1	2	15	10	4	2	29	29	29	82.818	721	721	0	36.393	By MS/MS	By MS/MS	By matching	By matching	By MS/MS	By MS/MS	By MS/MS	By MS/MS
SPAC13G7.02c|ssa1|I|heat	SPAC13G7.02c|ssa1|I|heat	43	18	18	>SPAC13G7.02c|ssa1|I|heat shock protein Ssa1 (predicted)	1	43	18	18	38	36	38	37	31	30	36	35	14	13	16	14	8	7	13	11	14	13	16	14	8	7	13	11	63.8	29.8	29.8	70.142	644	644	0	63.824	By MS/MS	By MS/MS	By MS/MS	By MS/MS	By MS/MS	By MS/MS	By MS/MS	By MS/MS
SPAC13G7.04c|mac1|I|membrane	SPAC13G7.04c|mac1|I|membrane	20	20	20	>SPAC13G7.04c|mac1|I|membrane anchored protein Mac1	1	20	20	20	9	8	7	11	15	15	19	17	9	8	7	11	15	15	19	17	9	8	7	11	15	15	19	17	40.1	40.1	40.1	81.715	756	756	0	114.24	By MS/MS	By MS/MS	By MS/MS	By MS/MS	By MS/MS	By MS/MS	By MS/MS	By MS/MS
SPAC13G7.05|are1|I|acyl-coA-sterol	SPAC13G7.05|are1|I|acyl-coA-sterol	8	8	8	>SPAC13G7.05|are1|I|acyl-coA-sterol acyltransferase Are1 (predicted)	1	8	8	8	3	2	2	3	8	5	7	2	3	2	2	3	8	5	7	2	3	2	2	3	8	5	7	2	17.7	17.7	17.7	63.098	537	537	0	11.56	By MS/MS	By matching	By MS/MS	By MS/MS	By MS/MS	By MS/MS	By MS/MS	By matching
SPAC13G7.06|met16|I|phosphoadenosine	SPAC13G7.06|met16|I|phosphoadenosine	4	4	4	>SPAC13G7.06|met16|I|phosphoadenosine phosphosulfate reductase	1	4	4	4	2	3	2	2	4	4	4	4	2	3	2	2	4	4	4	4	2	3	2	2	4	4	4	4	18	18	18	30.56	266	266	0	6.3244	By MS/MS	By MS/MS	By matching	By MS/MS	By MS/MS	By MS/MS	By matching	By MS/MS
SPAC13G7.08c|crb3|I|WD	SPAC13G7.08c|crb3|I|WD	21	21	21	>SPAC13G7.08c|crb3|I|WD repeat protein Crb3	1	21	21	21	11	13	17	19	19	9	14	10	11	13	17	19	19	9	14	10	11	13	17	19	19	9	14	10	55.8	55.8	55.8	49.506	446	446	0	189.91	By MS/MS	By MS/MS	By MS/MS	By MS/MS	By MS/MS	By MS/MS	By MS/MS	By MS/MS
SPAC13G7.11|mba1|I|mitochondrial	SPAC13G7.11|mba1|I|mitochondrial	6	6	6	>SPAC13G7.11|mba1|I|mitochondrial respiratory complex assembly protein Mba1 (predicted)	1	6	6	6	5	3	4	3	5	2	4	1	5	3	4	3	5	2	4	1	5	3	4	3	5	2	4	1	29.4	29.4	29.4	31.691	269	269	0	12.726	By MS/MS	By MS/MS	By MS/MS	By MS/MS	By MS/MS	By MS/MS	By MS/MS	By matching
SPAC13G7.12c|eki1|I|choline/ethanolamine	SPAC13G7.12c|eki1|I|choline/ethanolamine	15	15	15	>SPAC13G7.12c|eki1|I|choline/ethanolamine kinase Eki1 (predicted)	1	15	15	15	12	6	6	1	13	10	6	3	12	6	6	1	13	10	6	3	12	6	6	1	13	10	6	3	41.7	41.7	41.7	52.535	456	456	0	79.054	By MS/MS	By MS/MS	By MS/MS	By MS/MS	By MS/MS	By MS/MS	By MS/MS	By matching
SPAC13G7.13c|msa1|I|RNA-binding	SPAC13G7.13c|msa1|I|RNA-binding	9	9	9	>SPAC13G7.13c|msa1|I|RNA-binding protein Msa1	1	9	9	9	6	4	5	6	7	7	6	4	6	4	5	6	7	7	6	4	6	4	5	6	7	7	6	4	23.3	23.3	23.3	59.117	533	533	0	44.241	By MS/MS	By MS/MS	By MS/MS	By MS/MS	By MS/MS	By MS/MS	By MS/MS	By MS/MS
SPAC140.01|sdh2|I|succinate	SPAC140.01|sdh2|I|succinate	11	11	11	>SPAC140.01|sdh2|I|succinate dehydrogenase (ubiquinone) iron-sulfur protein subunit (predicted)	1	11	11	11	9	5	9	6	8	7	9	7	9	5	9	6	8	7	9	7	9	5	9	6	8	7	9	7	42.2	42.2	42.2	31.425	275	275	0	24.428	By MS/MS	By MS/MS	By MS/MS	By MS/MS	By MS/MS	By MS/MS	By MS/MS	By MS/MS
SPAC140.02|gar2|I|nucleolar	SPAC140.02|gar2|I|nucleolar	20	20	20	>SPAC140.02|gar2|I|nucleolar protein required for rRNA processing	1	20	20	20	17	15	17	18	18	18	18	20	17	15	17	18	18	18	18	20	17	15	17	18	18	18	18	20	30.4	30.4	30.4	52.987	500	500	0	149.23	By MS/MS	By MS/MS	By MS/MS	By MS/MS	By MS/MS	By MS/MS	By MS/MS	By MS/MS
SPAC1420.02c|cct5|I|chaperonin-containing	SPAC1420.02c|cct5|I|chaperonin-containing	36	36	36	>SPAC1420.02c|cct5|I|chaperonin-containing T-complex epsilon subunit Cct5	1	36	36	36	29	24	18	26	34	27	29	26	29	24	18	26	34	27	29	26	29	24	18	26	34	27	29	26	70.1	70.1	70.1	59.377	546	546	0	261.5	By MS/MS	By MS/MS	By MS/MS	By MS/MS	By MS/MS	By MS/MS	By MS/MS	By MS/MS
SPAPB8E5.02c|rpn502|I|19S;SPAC1420.03|rpn501|I|19S	SPAPB8E5.02c|rpn502|I|19S;SPAC1420.03|rpn501|I|19S	31;31	31;31	31;31	>SPAPB8E5.02c|rpn502|I|19S proteasome regulatory subunit Rpn502;>SPAC1420.03|rpn501|I|19S proteasome regulatory subunit Rpn501	2	31	31	31	30	27	28	24	30	28	30	25	30	27	28	24	30	28	30	25	30	27	28	24	30	28	30	25	77.9	77.9	77.9	51.618	443	443;443	0	323.31	By MS/MS	By MS/MS	By MS/MS	By MS/MS	By MS/MS	By MS/MS	By MS/MS	By MS/MS
SPAC19B12.13|cox1102|I|cytochrome;SPAC1420.04c|cox1101|I|cytochrome	SPAC19B12.13|cox1102|I|cytochrome;SPAC1420.04c|cox1101|I|cytochrome	9;9	9;9	9;9	>SPAC19B12.13|cox1102|I|cytochrome c oxidase assembly protein Cox1102/ mitochondrial ribosomal protein Rsm2202, fusion protein (predicted);>SPAC1420.04c|cox1101|I|cytochrome c oxidase assembly protein Cox1101/ mitochondrial ribosomal protein Rsm22 fusion p	2	9	9	9	7	1	7	3	8	4	6	5	7	1	7	3	8	4	6	5	7	1	7	3	8	4	6	5	14.7	14.7	14.7	86.11	753	753;753	0	34.149	By MS/MS	By matching	By MS/MS	By MS/MS	By MS/MS	By MS/MS	By MS/MS	By MS/MS
SPAC144.02|iec1|I|Ino80	SPAC144.02|iec1|I|Ino80	14	14	14	>SPAC144.02|iec1|I|Ino80 complex subunit Iec1	1	14	14	14	10	12	14	14	10	6	5	2	10	12	14	14	10	6	5	2	10	12	14	14	10	6	5	2	55	55	55	28.348	249	249	0	123.64	By MS/MS	By MS/MS	By MS/MS	By MS/MS	By MS/MS	By MS/MS	By MS/MS	By matching
SPAC144.03|ade2|I|adenylosuccinate	SPAC144.03|ade2|I|adenylosuccinate	12	12	12	>SPAC144.03|ade2|I|adenylosuccinate synthetase Ade2	1	12	12	12	7	7	6	6	12	7	9	5	7	7	6	6	12	7	9	5	7	7	6	6	12	7	9	5	36.6	36.6	36.6	47.876	434	434	0	28.856	By MS/MS	By MS/MS	By MS/MS	By MS/MS	By MS/MS	By MS/MS	By MS/MS	By MS/MS
SPAC144.04c|spe1|I|ornithine	SPAC144.04c|spe1|I|ornithine	4	4	4	>SPAC144.04c|spe1|I|ornithine decarboxylase Spe1 (predicted)	1	4	4	4	2	2	2	3	4	2	3	0	2	2	2	3	4	2	3	0	2	2	2	3	4	2	3	0	12.5	12.5	12.5	47.843	432	432	0	5.7823	By MS/MS	By matching	By MS/MS	By matching	By MS/MS	By matching	By MS/MS	By matching
SPAC144.05|SPAC144.05|I|ATP-dependent	SPAC144.05|SPAC144.05|I|ATP-dependent	3	3	3	>SPAC144.05|SPAC144.05|I|ATP-dependent DNA helicase/ ubiquitin-protein ligase E3 (predicted)	1	3	3	3	1	0	2	0	1	1	1	1	1	0	2	0	1	1	1	1	1	0	2	0	1	1	1	1	2.7	2.7	2.7	159.95	1375	1375	0.0041296	2.1044	By MS/MS	By matching	By MS/MS	By matching	By matching	By matching	By matching	By matching
SPAC144.06|apl5|I|AP-3	SPAC144.06|apl5|I|AP-3	14	14	14	>SPAC144.06|apl5|I|AP-3 adaptor complex subunit Apl5 (predicted)	1	14	14	14	8	6	7	6	10	8	11	11	8	6	7	6	10	8	11	11	8	6	7	6	10	8	11	11	20.6	20.6	20.6	93.156	825	825	0	24.173	By MS/MS	By MS/MS	By MS/MS	By MS/MS	By MS/MS	By MS/MS	By MS/MS	By MS/MS
SPAC144.07c|gpn2|I|conserved	SPAC144.07c|gpn2|I|conserved	2	2	2	>SPAC144.07c|gpn2|I|conserved ATP binding protein, implicated in sister chromatid cohesion Gpn2 (predicted)	1	2	2	2	1	1	1	0	2	0	1	0	1	1	1	0	2	0	1	0	1	1	1	0	2	0	1	0	9.2	9.2	9.2	35.728	315	315	0	5.2406	By MS/MS	By matching	By MS/MS	By matching	By MS/MS	By matching	By MS/MS	By matching
SPAC31G5.03|rps1101|I|40S;SPAC144.11|rps1102|I|40S	SPAC31G5.03|rps1101|I|40S;SPAC144.11|rps1102|I|40S	15;15	15;15	15;15	>SPAC31G5.03|rps1101|I|40S ribosomal protein S11 (predicted);>SPAC144.11|rps1102|I|40S ribosomal protein S11 (predicted)	2	15	15	15	11	11	12	13	14	12	15	13	11	11	12	13	14	12	15	13	11	11	12	13	14	12	15	13	67.1	67.1	67.1	17.5	152	152;152	0	209.97	By MS/MS	By MS/MS	By MS/MS	By MS/MS	By MS/MS	By MS/MS	By MS/MS	By MS/MS
SPAC144.12|rki1|I|ribose	SPAC144.12|rki1|I|ribose	10	10	10	>SPAC144.12|rki1|I|ribose 5-phosphate isomerase Rki1 (predicted)	1	10	10	10	9	6	4	4	9	8	6	5	9	6	4	4	9	8	6	5	9	6	4	4	9	8	6	5	52.6	52.6	52.6	29.329	274	274	0	48.786	By MS/MS	By MS/MS	By MS/MS	By MS/MS	By MS/MS	By MS/MS	By MS/MS	By MS/MS
SPAC144.14|klp8|I|kinesin-like	SPAC144.14|klp8|I|kinesin-like	9	9	9	>SPAC144.14|klp8|I|kinesin-like protein Klp8	1	9	9	9	7	3	5	2	6	2	8	2	7	3	5	2	6	2	8	2	7	3	5	2	6	2	8	2	29.4	29.4	29.4	57.253	511	511	0	19.463	By MS/MS	By MS/MS	By MS/MS	By MS/MS	By MS/MS	By MS/MS	By MS/MS	By MS/MS
SPAC144.15c|cog1|I|Golgi	SPAC144.15c|cog1|I|Golgi	8	8	8	>SPAC144.15c|cog1|I|Golgi transport complex subunit Cog1 (predicted)	1	8	8	8	6	3	1	1	8	1	5	2	6	3	1	1	8	1	5	2	6	3	1	1	8	1	5	2	16.1	16.1	16.1	81.56	701	701	0	22.792	By MS/MS	By MS/MS	By MS/MS	By matching	By MS/MS	By MS/MS	By MS/MS	By matching
SPAC144.16|cia2|I|iron-sulfur	SPAC144.16|cia2|I|iron-sulfur	5	5	5	>SPAC144.16|cia2|I|iron-sulfur cluster assembly protein Cia2 (predicted)	1	5	5	5	4	1	2	2	5	1	4	1	4	1	2	2	5	1	4	1	4	1	2	2	5	1	4	1	34.6	34.6	34.6	20.226	179	179	0	12.571	By MS/MS	By MS/MS	By matching	By MS/MS	By MS/MS	By matching	By MS/MS	By matching
SPAC144.18|vrg4|I|Golgi	SPAC144.18|vrg4|I|Golgi	5	5	5	>SPAC144.18|vrg4|I|Golgi GDP-mannose transmembrane transporter Vrg4 (predicted)	1	5	5	5	4	1	2	1	5	1	4	1	4	1	2	1	5	1	4	1	4	1	2	1	5	1	4	1	17.4	17.4	17.4	38.018	345	345	0	28.838	By MS/MS	By MS/MS	By MS/MS	By matching	By MS/MS	By MS/MS	By MS/MS	By matching
SPAC1486.01|sod2|I|mitochondrial	SPAC1486.01|sod2|I|mitochondrial	3	3	3	>SPAC1486.01|sod2|I|mitochondrial superoxide dismutase Sod2	1	3	3	3	2	0	0	0	3	1	2	0	2	0	0	0	3	1	2	0	2	0	0	0	3	1	2	0	16.1	16.1	16.1	24.346	218	218	0	6.3869	By MS/MS	By matching	By matching	By matching	By MS/MS	By MS/MS	By MS/MS	By matching
SPAC1486.02c|dsc2|I|Golgi	SPAC1486.02c|dsc2|I|Golgi	6	6	6	>SPAC1486.02c|dsc2|I|Golgi Dsc E3 ligase complex subunit Dsc2	1	6	6	6	4	2	4	3	5	5	5	3	4	2	4	3	5	5	5	3	4	2	4	3	5	5	5	3	29.3	29.3	29.3	42.238	372	372	0	65.021	By MS/MS	By MS/MS	By MS/MS	By MS/MS	By MS/MS	By MS/MS	By MS/MS	By MS/MS
SPAC1486.03c|SPAC1486.03c|I|RNA-binding	SPAC1486.03c|SPAC1486.03c|I|RNA-binding	12	12	12	>SPAC1486.03c|SPAC1486.03c|I|RNA-binding splicing factor (predicted)	1	12	12	12	9	4	8	3	9	4	7	2	9	4	8	3	9	4	7	2	9	4	8	3	9	4	7	2	18.7	18.7	18.7	91.668	797	797	0	33.528	By MS/MS	By MS/MS	By MS/MS	By MS/MS	By MS/MS	By MS/MS	By MS/MS	By matching
SPAC1486.04c|alm1|I|medial	SPAC1486.04c|alm1|I|medial	31	31	31	>SPAC1486.04c|alm1|I|medial ring protein Alm1	1	31	31	31	10	11	6	20	19	6	10	2	10	11	6	20	19	6	10	2	10	11	6	20	19	6	10	2	21.3	21.3	21.3	197.86	1727	1727	0	115.61	By MS/MS	By MS/MS	By MS/MS	By MS/MS	By MS/MS	By MS/MS	By MS/MS	By matching
SPAC1486.05|nup189|I|nucleoporin	SPAC1486.05|nup189|I|nucleoporin	11	11	11	>SPAC1486.05|nup189|I|nucleoporin Nup98 and Nup96	1	11	11	11	6	3	2	3	7	3	7	5	6	3	2	3	7	3	7	5	6	3	2	3	7	3	7	5	8.4	8.4	8.4	192.2	1806	1806	0	18.655	By MS/MS	By MS/MS	By MS/MS	By MS/MS	By MS/MS	By matching	By MS/MS	By MS/MS
SPAC1486.07c|mrpl19|I|mitochondrial	SPAC1486.07c|mrpl19|I|mitochondrial	2	2	2	>SPAC1486.07c|mrpl19|I|mitochondrial ribosomal protein subunit L19 (predicted)	1	2	2	2	2	1	2	0	1	0	2	1	2	1	2	0	1	0	2	1	2	1	2	0	1	0	2	1	20.1	20.1	20.1	15.435	144	144	0	41.179	By MS/MS	By MS/MS	By MS/MS	By matching	By MS/MS	By matching	By MS/MS	By MS/MS
SPAC1486.08|cox16|I|mitochondrial	SPAC1486.08|cox16|I|mitochondrial	6	6	6	>SPAC1486.08|cox16|I|mitochondrial inner membrane protein involved in cytochrome c oxidase assembly Cox16 (predicted)	1	6	6	6	3	3	2	4	4	1	3	1	3	3	2	4	4	1	3	1	3	3	2	4	4	1	3	1	41.6	41.6	41.6	13.691	113	113	0	15.618	By MS/MS	By MS/MS	By MS/MS	By MS/MS	By MS/MS	By MS/MS	By MS/MS	By matching
SPAC1486.09|nob1|I|ribosome	SPAC1486.09|nob1|I|ribosome	7	7	7	>SPAC1486.09|nob1|I|ribosome biogenesis protein Nob1 (predicted)	1	7	7	7	6	5	6	6	7	3	2	2	6	5	6	6	7	3	2	2	6	5	6	6	7	3	2	2	29.1	29.1	29.1	43.874	388	388	0	34.49	By MS/MS	By MS/MS	By MS/MS	By MS/MS	By MS/MS	By MS/MS	By MS/MS	By MS/MS
SPAC1486.10|thi1|I|transcription	SPAC1486.10|thi1|I|transcription	11	11	11	>SPAC1486.10|thi1|I|transcription factor Thi1	1	11	11	11	7	2	6	5	10	1	9	2	7	2	6	5	10	1	9	2	7	2	6	5	10	1	9	2	24.1	24.1	24.1	88.059	775	775	0	25.425	By MS/MS	By matching	By MS/MS	By MS/MS	By MS/MS	By matching	By MS/MS	By matching
SPAC14C4.02c|smc5|I|Smc5-6	SPAC14C4.02c|smc5|I|Smc5-6	7	7	7	>SPAC14C4.02c|smc5|I|Smc5-6 complex SMC P-loop ATPase subunit Smc5	1	7	7	7	3	1	2	4	2	0	0	1	3	1	2	4	2	0	0	1	3	1	2	4	2	0	0	1	7.6	7.6	7.6	124.26	1076	1076	0	8.4082	By MS/MS	By MS/MS	By MS/MS	By MS/MS	By MS/MS	By matching	By matching	By MS/MS
SPAC14C4.04|SPAC14C4.04|I|ThiJ	SPAC14C4.04|SPAC14C4.04|I|ThiJ	4	4	4	>SPAC14C4.04|SPAC14C4.04|I|ThiJ domain protein (predicted)	1	4	4	4	4	2	1	0	4	2	3	2	4	2	1	0	4	2	3	2	4	2	1	0	4	2	3	2	26.2	26.2	26.2	29.71	267	267	0	8.7022	By MS/MS	By MS/MS	By MS/MS	By matching	By MS/MS	By MS/MS	By MS/MS	By matching
SPAC14C4.05c|man1|I|LEM	SPAC14C4.05c|man1|I|LEM	5	5	5	>SPAC14C4.05c|man1|I|LEM domain protein Man1, Sad1 interacting factor	1	5	5	5	2	1	1	3	2	2	0	2	2	1	1	3	2	2	0	2	2	1	1	3	2	2	0	2	8.5	8.5	8.5	94.907	844	844	0.0035065	2.1729	By matching	By MS/MS	By matching	By MS/MS	By MS/MS	By MS/MS	By matching	By matching
SPAC14C4.07|SPAC14C4.07|I|transmembrane	SPAC14C4.07|SPAC14C4.07|I|transmembrane	4	4	4	>SPAC14C4.07|SPAC14C4.07|I|transmembrane transporter (predicted)	1	4	4	4	2	0	1	0	4	1	3	0	2	0	1	0	4	1	3	0	2	0	1	0	4	1	3	0	6.8	6.8	6.8	71.755	644	644	0	4.1485	By MS/MS	By matching	By MS/MS	By matching	By MS/MS	By matching	By matching	By matching
SPAC14C4.11|vtc2|I|polyphosphate	SPAC14C4.11|vtc2|I|polyphosphate	32	32	32	>SPAC14C4.11|vtc2|I|polyphosphate synthetase, VTC complex subunit Vtc2/3 (predicted)	1	32	32	32	23	17	16	17	30	21	27	24	23	17	16	17	30	21	27	24	23	17	16	17	30	21	27	24	50.1	50.1	50.1	85.444	734	734	0	192.18	By MS/MS	By MS/MS	By MS/MS	By MS/MS	By MS/MS	By MS/MS	By MS/MS	By MS/MS
SPAC14C4.12c|laf1|I|Clr6	SPAC14C4.12c|laf1|I|Clr6	8	8	8	>SPAC14C4.12c|laf1|I|Clr6 L associated factor 1 Laf1	1	8	8	8	5	3	8	6	5	1	5	1	5	3	8	6	5	1	5	1	5	3	8	6	5	1	5	1	38.7	38.7	38.7	33.903	297	297	0	12.235	By MS/MS	By MS/MS	By MS/MS	By MS/MS	By MS/MS	By MS/MS	By MS/MS	By matching
SPAC14C4.13|rad17|I|RFC	SPAC14C4.13|rad17|I|RFC	3	3	3	>SPAC14C4.13|rad17|I|RFC related checkpoint protein Rad17	1	3	3	3	1	1	0	1	2	0	0	0	1	1	0	1	2	0	0	0	1	1	0	1	2	0	0	0	8.3	8.3	8.3	68.881	606	606	0.0099041	1.6518	By MS/MS	By MS/MS	By matching	By MS/MS	By MS/MS	By matching	By matching	By matching
SPAC14C4.14|atp1|I|F1-ATPase	SPAC14C4.14|atp1|I|F1-ATPase	31	31	31	>SPAC14C4.14|atp1|I|F1-ATPase alpha subunit	1	31	31	31	27	24	25	23	28	28	28	23	27	24	25	23	28	28	28	23	27	24	25	23	28	28	28	23	59	59	59	58.587	536	536	0	156.73	By MS/MS	By MS/MS	By MS/MS	By MS/MS	By MS/MS	By MS/MS	By MS/MS	By MS/MS
SPAC1527.03|SPAC1527.03|I|RNA-binding	SPAC1527.03|SPAC1527.03|I|RNA-binding	32	32	32	>SPAC1527.03|SPAC1527.03|I|RNA-binding protein (predicted)	1	32	32	32	26	18	23	20	29	22	28	19	26	18	23	20	29	22	28	19	26	18	23	20	29	22	28	19	70.7	70.7	70.7	53.232	475	475	0	323.31	By MS/MS	By MS/MS	By MS/MS	By MS/MS	By MS/MS	By MS/MS	By MS/MS	By MS/MS
SPAC1556.01c|rad50|I|DNA	SPAC1556.01c|rad50|I|DNA	22	22	22	>SPAC1556.01c|rad50|I|DNA repair protein Rad50	1	22	22	22	10	6	10	10	18	10	12	8	10	6	10	10	18	10	12	8	10	6	10	10	18	10	12	8	20.3	20.3	20.3	149.03	1285	1285	0	57.162	By MS/MS	By MS/MS	By MS/MS	By MS/MS	By MS/MS	By MS/MS	By MS/MS	By MS/MS
SPAC1556.02c|sdh1|I|succinate	SPAC1556.02c|sdh1|I|succinate	28	28	28	>SPAC1556.02c|sdh1|I|succinate dehydrogenase Sdh1 (predicted)	1	28	28	28	21	24	17	22	25	26	25	27	21	24	17	22	25	26	25	27	21	24	17	22	25	26	25	27	61.2	61.2	61.2	70.465	641	641	0	201.15	By MS/MS	By MS/MS	By MS/MS	By MS/MS	By MS/MS	By MS/MS	By MS/MS	By MS/MS
SPAC1556.03|azr1|I|serine/threonine	SPAC1556.03|azr1|I|serine/threonine	4	4	4	>SPAC1556.03|azr1|I|serine/threonine protein phosphatase Azr1	1	4	4	4	2	1	1	0	4	1	2	0	2	1	1	0	4	1	2	0	2	1	1	0	4	1	2	0	18.4	18.4	18.4	33.062	299	299	0	5.4294	By MS/MS	By matching	By matching	By matching	By MS/MS	By matching	By MS/MS	By matching
SPAC1556.07|pmm1|I|phosphomannomutase	SPAC1556.07|pmm1|I|phosphomannomutase	13	13	13	>SPAC1556.07|pmm1|I|phosphomannomutase Pmm1	1	13	13	13	10	8	7	3	11	10	8	4	10	8	7	3	11	10	8	4	10	8	7	3	11	10	8	4	54.1	54.1	54.1	29.223	257	257	0	101.06	By MS/MS	By MS/MS	By MS/MS	By MS/MS	By MS/MS	By MS/MS	By MS/MS	By MS/MS
SPAC1556.08c|cbs2|I|AMP-activated	SPAC1556.08c|cbs2|I|AMP-activated	13	13	13	>SPAC1556.08c|cbs2|I|AMP-activated protein kinase gamma subunit cbs2	1	13	13	13	8	7	6	7	10	10	11	10	8	7	6	7	10	10	11	10	8	7	6	7	10	10	11	10	51.5	51.5	51.5	37.427	334	334	0	37.248	By MS/MS	By MS/MS	By MS/MS	By MS/MS	By MS/MS	By MS/MS	By MS/MS	By MS/MS
SPAC1565.01|rcf2|I|cytochrome	SPAC1565.01|rcf2|I|cytochrome	13	13	13	>SPAC1565.01|rcf2|I|cytochrome c oxidase assembly protein Rcf2	1	13	13	13	10	7	8	5	11	11	12	10	10	7	8	5	11	11	12	10	10	7	8	5	11	11	12	10	52.5	52.5	52.5	27.052	242	242	0	35.827	By MS/MS	By MS/MS	By MS/MS	By MS/MS	By MS/MS	By MS/MS	By MS/MS	By MS/MS
SPAC1565.02c|SPAC1565.02c|I|Rho-type	SPAC1565.02c|SPAC1565.02c|I|Rho-type	2	2	2	>SPAC1565.02c|SPAC1565.02c|I|Rho-type GTPase activating protein (predicted)	1	2	2	2	1	0	1	2	2	0	1	0	1	0	1	2	2	0	1	0	1	0	1	2	2	0	1	0	5.6	5.6	5.6	43.108	374	374	0.0019589	2.5902	By MS/MS	By matching	By matching	By matching	By MS/MS	By matching	By matching	By matching
SPAC1565.05|utp8|I|t-UTP	SPAC1565.05|utp8|I|t-UTP	16	16	16	>SPAC1565.05|utp8|I|t-UTP complex subunit Utp8 (predicted)	1	16	16	16	13	7	12	10	15	12	13	7	13	7	12	10	15	12	13	7	13	7	12	10	15	12	13	7	25.9	25.9	25.9	86.679	773	773	0	72.088	By MS/MS	By MS/MS	By MS/MS	By MS/MS	By MS/MS	By MS/MS	By MS/MS	By MS/MS
SPAC1565.06c|spg1|I|GTPase	SPAC1565.06c|spg1|I|GTPase	6	6	6	>SPAC1565.06c|spg1|I|GTPase Spg1	1	6	6	6	6	3	5	2	6	4	6	2	6	3	5	2	6	4	6	2	6	3	5	2	6	4	6	2	33.3	33.3	33.3	22.543	198	198	0	10.264	By MS/MS	By MS/MS	By MS/MS	By matching	By MS/MS	By MS/MS	By MS/MS	By MS/MS
SPAC1565.07c|knd1|I|Cullin-associated	SPAC1565.07c|knd1|I|Cullin-associated	21	21	21	>SPAC1565.07c|knd1|I|Cullin-associated NEDD8-dissociated protein Knd1 (predicted)	1	21	21	21	12	10	13	8	17	8	15	6	12	10	13	8	17	8	15	6	12	10	13	8	17	8	15	6	22	22	22	137.88	1220	1220	0	45.828	By MS/MS	By MS/MS	By MS/MS	By MS/MS	By MS/MS	By MS/MS	By MS/MS	By MS/MS
SPAC1565.08|cdc48|I|AAA	SPAC1565.08|cdc48|I|AAA	52	52	52	>SPAC1565.08|cdc48|I|AAA family ATPase involved in ubiquitin-mediated protein degradation Cdc48	1	52	52	52	45	39	43	44	47	42	42	49	45	39	43	44	47	42	42	49	45	39	43	44	47	42	42	49	76.3	76.3	76.3	90.124	815	815	0	300.69	By MS/MS	By MS/MS	By MS/MS	By MS/MS	By MS/MS	By MS/MS	By MS/MS	By MS/MS
SPAC15A10.02|taf12|I|transcription	SPAC15A10.02|taf12|I|transcription	14	14	14	>SPAC15A10.02|taf12|I|transcription factor TFIID complex subunit A/ SAGA complex subunit Taf12	1	14	14	14	11	9	8	11	11	7	11	7	11	9	8	11	11	7	11	7	11	9	8	11	11	7	11	7	40.7	40.7	40.7	49.195	450	450	0	93.58	By MS/MS	By MS/MS	By MS/MS	By MS/MS	By MS/MS	By MS/MS	By MS/MS	By MS/MS
SPAC15A10.03c|rad54|I|DNA-dependent	SPAC15A10.03c|rad54|I|DNA-dependent	4	4	4	>SPAC15A10.03c|rad54|I|DNA-dependent ATPase Rad54/Rhp54	1	4	4	4	3	2	2	1	3	1	2	1	3	2	2	1	3	1	2	1	3	2	2	1	3	1	2	1	8.2	8.2	8.2	96.653	852	852	0	5.5795	By MS/MS	By MS/MS	By MS/MS	By MS/MS	By MS/MS	By matching	By MS/MS	By matching
SPAC15A10.04c|zpr1|I|EF-1	SPAC15A10.04c|zpr1|I|EF-1	10	10	10	>SPAC15A10.04c|zpr1|I|EF-1 alpha binding zinc finger protein Zpr1 (predicted)	1	10	10	10	4	6	2	7	9	8	7	8	4	6	2	7	9	8	7	8	4	6	2	7	9	8	7	8	31.6	31.6	31.6	51.376	459	459	0	55.218	By MS/MS	By MS/MS	By MS/MS	By MS/MS	By MS/MS	By MS/MS	By MS/MS	By MS/MS
SPAC15A10.06|SPAC15A10.06|I|CPA1	SPAC15A10.06|SPAC15A10.06|I|CPA1	3	3	3	>SPAC15A10.06|SPAC15A10.06|I|CPA1 sodium ion/proton antiporter (predicted)	1	3	3	3	2	0	0	0	2	2	1	1	2	0	0	0	2	2	1	1	2	0	0	0	2	2	1	1	5.6	5.6	5.6	63.603	567	567	0	4.7491	By MS/MS	By matching	By matching	By matching	By MS/MS	By MS/MS	By MS/MS	By MS/MS
SPAC15A10.08|ain1|I|alpha-actinin	SPAC15A10.08|ain1|I|alpha-actinin	9	9	9	>SPAC15A10.08|ain1|I|alpha-actinin	1	9	9	9	5	4	3	1	9	3	5	2	5	4	3	1	9	3	5	2	5	4	3	1	9	3	5	2	19.2	19.2	19.2	72.442	621	621	0	42.497	By MS/MS	By MS/MS	By MS/MS	By MS/MS	By MS/MS	By MS/MS	By MS/MS	By matching
SPAC15A10.09c|pun1|I|SUR7	SPAC15A10.09c|pun1|I|SUR7	1	1	1	>SPAC15A10.09c|pun1|I|SUR7 family protein Pun1 (predicted)	1	1	1	1	1	1	1	1	1	1	1	1	1	1	1	1	1	1	1	1	1	1	1	1	1	1	1	1	4.5	4.5	4.5	31.45	288	288	0.0013307	3.0796	By MS/MS	By MS/MS	By MS/MS	By MS/MS	By MS/MS	By MS/MS	By MS/MS	By MS/MS
SPAC15A10.11|ubr11|I|UBR	SPAC15A10.11|ubr11|I|UBR	9	9	9	>SPAC15A10.11|ubr11|I|UBR ubiquitin-protein ligase E3 Ubr11	1	9	9	9	0	1	1	0	4	2	3	0	0	1	1	0	4	2	3	0	0	1	1	0	4	2	3	0	5.2	5.2	5.2	234.04	2052	2052	0	8.3343	By matching	By MS/MS	By MS/MS	By matching	By MS/MS	By MS/MS	By MS/MS	By matching
SPAC15A10.12c|tca17|I|TRAPP	SPAC15A10.12c|tca17|I|TRAPP	2	2	2	>SPAC15A10.12c|tca17|I|TRAPP complex subunit 2-like Tca17 (predicted)	1	2	2	2	1	0	1	0	0	1	1	1	1	0	1	0	0	1	1	1	1	0	1	0	0	1	1	1	23	23	23	17.135	148	148	0	4.6885	By MS/MS	By matching	By MS/MS	By matching	By matching	By MS/MS	By MS/MS	By MS/MS
SPAC15A10.13|ppk3|I|protein	SPAC15A10.13|ppk3|I|protein	18	18	18	>SPAC15A10.13|ppk3|I|protein kinase domain and HEAT repeat protein Ppk3	1	18	18	18	11	6	11	6	17	10	13	5	11	6	11	6	17	10	13	5	11	6	11	6	17	10	13	5	32.7	32.7	32.7	71.632	637	637	0	41.589	By MS/MS	By MS/MS	By MS/MS	By MS/MS	By MS/MS	By MS/MS	By MS/MS	By MS/MS
SPAC15A10.15|sgo2|I|inner	SPAC15A10.15|sgo2|I|inner	26	26	26	>SPAC15A10.15|sgo2|I|inner centromere protein, shugoshin Sgo2	1	26	26	26	18	17	14	23	22	17	22	5	18	17	14	23	22	17	22	5	18	17	14	23	22	17	22	5	50.9	50.9	50.9	72.484	647	647	0	323.31	By MS/MS	By MS/MS	By MS/MS	By MS/MS	By MS/MS	By MS/MS	By MS/MS	By MS/MS
SPAC15A10.16|bud6|I|actin	SPAC15A10.16|bud6|I|actin	23	23	23	>SPAC15A10.16|bud6|I|actin interacting protein 3 homolog Bud6	1	23	23	23	11	8	1	3	20	8	15	8	11	8	1	3	20	8	15	8	11	8	1	3	20	8	15	8	25.7	25.7	25.7	154.32	1385	1385	0	46.211	By MS/MS	By MS/MS	By matching	By MS/MS	By MS/MS	By MS/MS	By MS/MS	By MS/MS
SPAC15E1.03|rpl42|I|60S	SPAC15E1.03|rpl42|I|60S	7	7	7	>SPAC15E1.03|rpl42|I|60S ribosomal protein L36/L42	1	7	7	7	6	6	6	6	7	6	7	6	6	6	6	6	7	6	7	6	6	6	6	6	7	6	7	6	31.1	31.1	31.1	12.205	106	106	0	11.261	By MS/MS	By MS/MS	By MS/MS	By MS/MS	By MS/MS	By MS/MS	By MS/MS	By MS/MS
SPAC15E1.04|hal3|I|thymidylate	SPAC15E1.04|hal3|I|thymidylate	5	5	5	>SPAC15E1.04|hal3|I|thymidylate synthase/ flavoprotein fusion protein Hal3	1	5	5	5	5	1	1	1	4	2	4	1	5	1	1	1	4	2	4	1	5	1	1	1	4	2	4	1	13.4	13.4	13.4	69.893	625	625	0	12.171	By MS/MS	By matching	By matching	By matching	By MS/MS	By matching	By MS/MS	By matching
SPAC15E1.05c|ect1|I|ethanolamine-phosphate	SPAC15E1.05c|ect1|I|ethanolamine-phosphate	14	14	14	>SPAC15E1.05c|ect1|I|ethanolamine-phosphate cytidylyltransferase (predicted)	1	14	14	14	9	4	2	2	14	1	3	1	9	4	2	2	14	1	3	1	9	4	2	2	14	1	3	1	49.6	49.6	49.6	41.556	365	365	0	25.264	By MS/MS	By MS/MS	By matching	By MS/MS	By MS/MS	By MS/MS	By MS/MS	By MS/MS
SPAC15E1.08|naa10|I|NatA	SPAC15E1.08|naa10|I|NatA	8	8	8	>SPAC15E1.08|naa10|I|NatA N-acetyltransferase complex catalytic subunit Naa10 (predicted)	1	8	8	8	7	5	4	4	8	5	7	6	7	5	4	4	8	5	7	6	7	5	4	4	8	5	7	6	51.4	51.4	51.4	20.305	177	177	0	33.757	By MS/MS	By MS/MS	By MS/MS	By MS/MS	By MS/MS	By MS/MS	By MS/MS	By MS/MS
SPAC15F9.02|seh1|I|Seh1-associated	SPAC15F9.02|seh1|I|Seh1-associated	16	16	16	>SPAC15F9.02|seh1|I|Seh1-associated complex subunit Seh1	1	16	16	16	14	13	14	12	15	13	13	8	14	13	14	12	15	13	13	8	14	13	14	12	15	13	13	8	63.7	63.7	63.7	38.564	339	339	0	88.242	By MS/MS	By MS/MS	By MS/MS	By MS/MS	By MS/MS	By MS/MS	By MS/MS	By MS/MS
SPAC16.02c|srp2|I|splicing	SPAC16.02c|srp2|I|splicing	44	44	44	>SPAC16.02c|srp2|I|splicing factor Srp2	1	44	44	44	38	36	35	36	38	40	37	38	38	36	35	36	38	40	37	38	38	36	35	36	38	40	37	38	72.3	72.3	72.3	42.566	365	365	0	323.31	By MS/MS	By MS/MS	By MS/MS	By MS/MS	By MS/MS	By MS/MS	By MS/MS	By MS/MS
SPAC16.03c|ura2|I|dihydroorotase	SPAC16.03c|ura2|I|dihydroorotase	2	2	2	>SPAC16.03c|ura2|I|dihydroorotase Ura2 (predicted)	1	2	2	2	1	0	1	0	2	1	1	0	1	0	1	0	2	1	1	0	1	0	1	0	2	1	1	0	5.9	5.9	5.9	37.552	337	337	0.0019653	2.6779	By matching	By matching	By matching	By matching	By MS/MS	By MS/MS	By MS/MS	By matching
SPAC16.04|dus3|I|tRNA	SPAC16.04|dus3|I|tRNA	35	35	35	>SPAC16.04|dus3|I|tRNA dihydrouridine synthase Dus3 (predicted)	1	35	35	35	24	21	27	29	28	25	32	28	24	21	27	29	28	25	32	28	24	21	27	29	28	25	32	28	63.7	63.7	63.7	69.698	617	617	0	224.83	By MS/MS	By MS/MS	By MS/MS	By MS/MS	By MS/MS	By MS/MS	By MS/MS	By MS/MS
SPAC1610.02c|mrpl1|I|mitochondrial	SPAC1610.02c|mrpl1|I|mitochondrial	8	8	8	>SPAC1610.02c|mrpl1|I|mitochondrial ribosomal protein subunit L1 (predicted)	1	8	8	8	7	4	5	6	7	5	5	4	7	4	5	6	7	5	5	4	7	4	5	6	7	5	5	4	34.4	34.4	34.4	27.685	253	253	0	15.43	By MS/MS	By MS/MS	By MS/MS	By MS/MS	By MS/MS	By MS/MS	By MS/MS	By MS/MS
SPAC1635.01|SPAC1635.01|I|mitochondrial	SPAC1635.01|SPAC1635.01|I|mitochondrial	9	9	9	>SPAC1635.01|SPAC1635.01|I|mitochondrial outer membrane voltage-dependent anion-selective channel (predicted)	1	9	9	9	5	6	6	7	6	8	6	7	5	6	6	7	6	8	6	7	5	6	6	7	6	8	6	7	35.8	35.8	35.8	29.653	282	282	0	40.49	By MS/MS	By MS/MS	By MS/MS	By MS/MS	By MS/MS	By MS/MS	By MS/MS	By MS/MS
SPAC1639.01c|SPAC1639.01c|I|GNS1/SUR4	SPAC1639.01c|SPAC1639.01c|I|GNS1/SUR4	5	5	5	>SPAC1639.01c|SPAC1639.01c|I|GNS1/SUR4 family protein (predicted)	1	5	5	5	5	1	4	0	4	1	4	1	5	1	4	0	4	1	4	1	5	1	4	0	4	1	4	1	17.3	17.3	17.3	41.54	365	365	0	77.127	By MS/MS	By MS/MS	By MS/MS	By matching	By MS/MS	By MS/MS	By MS/MS	By matching
SPAC167.01|ire1|I|serine/threonine	SPAC167.01|ire1|I|serine/threonine	2	2	2	>SPAC167.01|ire1|I|serine/threonine protein kinase, sensor for unfolded proteins in the ER Ire1	1	2	2	2	2	0	0	0	1	0	0	0	2	0	0	0	1	0	0	0	2	0	0	0	1	0	0	0	3	3	3	121.22	1072	1072	0	4.5474	By MS/MS	By matching	By matching	By matching	By MS/MS	By matching	By matching	By matching
SPAC167.04|pam17|I|TIM23	SPAC167.04|pam17|I|TIM23	4	4	4	>SPAC167.04|pam17|I|TIM23 translocase complex-associated motor subunit Pam17 (predicted)	1	4	4	4	3	1	2	2	4	2	4	1	3	1	2	2	4	2	4	1	3	1	2	2	4	2	4	1	22	22	22	24.4	209	209	0	7.7626	By MS/MS	By MS/MS	By MS/MS	By MS/MS	By MS/MS	By MS/MS	By MS/MS	By matching
SPAC167.05|dbs2|I|Usp	SPAC167.05|dbs2|I|Usp	27	27	27	>SPAC167.05|dbs2|I|Usp (universal stress protein) family protein, implicated in meiotic chromosome segregation	1	27	27	27	24	22	19	20	20	19	20	22	24	22	19	20	20	19	20	22	24	22	19	20	20	19	20	22	59.6	59.6	59.6	65.947	601	601	0	96.849	By MS/MS	By MS/MS	By MS/MS	By MS/MS	By MS/MS	By MS/MS	By MS/MS	By MS/MS
SPAC167.07c|hul5|I|HECT-type	SPAC167.07c|hul5|I|HECT-type	8	8	8	>SPAC167.07c|hul5|I|HECT-type ubiquitin-protein ligase E3 (predicted)	1	8	8	8	6	3	5	4	7	3	7	2	6	3	5	4	7	3	7	2	6	3	5	4	7	3	7	2	11.2	11.2	11.2	117.77	1029	1029	0	21.633	By MS/MS	By MS/MS	By MS/MS	By MS/MS	By MS/MS	By MS/MS	By MS/MS	By MS/MS
SPAC1687.01|rpc19|I|DNA-directed	SPAC1687.01|rpc19|I|DNA-directed	9	9	9	>SPAC1687.01|rpc19|I|DNA-directed RNA polymerase I and III subunit Rpc19	1	9	9	9	8	9	9	9	6	5	6	3	8	9	9	9	6	5	6	3	8	9	9	9	6	5	6	3	84	84	84	13.721	125	125	0	187.15	By MS/MS	By MS/MS	By MS/MS	By MS/MS	By MS/MS	By MS/MS	By MS/MS	By MS/MS
SPAC1687.02|rce1|I|CAAX	SPAC1687.02|rce1|I|CAAX	2	2	2	>SPAC1687.02|rce1|I|CAAX prenyl protease (predicted)	1	2	2	2	1	0	2	0	2	1	2	0	1	0	2	0	2	1	2	0	1	0	2	0	2	1	2	0	12.2	12.2	12.2	31.024	271	271	0.0022838	2.5825	By MS/MS	By matching	By MS/MS	By matching	By MS/MS	By matching	By MS/MS	By matching
SPAC1687.03c|rfc4|I|DNA	SPAC1687.03c|rfc4|I|DNA	13	13	13	>SPAC1687.03c|rfc4|I|DNA replication factor C complex subunit Rfc4 (predicted)	1	13	13	13	13	10	13	9	13	11	12	9	13	10	13	9	13	11	12	9	13	10	13	9	13	11	12	9	52.9	52.9	52.9	37.654	342	342	0	94.475	By MS/MS	By MS/MS	By MS/MS	By MS/MS	By MS/MS	By MS/MS	By MS/MS	By MS/MS
SPAC1687.04|mcb1|I|MCM	SPAC1687.04|mcb1|I|MCM	6	6	6	>SPAC1687.04|mcb1|I|MCM binding protein homolog Mcb1	1	6	6	6	4	2	3	1	4	3	4	2	4	2	3	1	4	3	4	2	4	2	3	1	4	3	4	2	19.2	19.2	19.2	56.6	501	501	0	11.15	By MS/MS	By MS/MS	By MS/MS	By MS/MS	By MS/MS	By MS/MS	By MS/MS	By matching
SPAC1687.06c|rpl44|I|60S	SPAC1687.06c|rpl44|I|60S	12	12	12	>SPAC1687.06c|rpl44|I|60S ribosomal protein L28/L44 (predicted)	1	12	12	12	12	10	11	12	12	12	12	11	12	10	11	12	12	12	12	11	12	10	11	12	12	12	12	11	67.2	67.2	67.2	14.755	134	134	0	77.672	By MS/MS	By MS/MS	By MS/MS	By MS/MS	By MS/MS	By MS/MS	By MS/MS	By MS/MS
SPAC1687.09|tax4|I|autophagy/CVT	SPAC1687.09|tax4|I|autophagy/CVT	35	35	35	>SPAC1687.09|tax4|I|autophagy/CVT pathway ENTH/VHS domain protein Tax4(predicted)	1	35	35	35	18	13	14	18	23	23	29	28	18	13	14	18	23	23	29	28	18	13	14	18	23	23	29	28	31	31	31	150.02	1379	1379	0	95.149	By MS/MS	By MS/MS	By MS/MS	By MS/MS	By MS/MS	By MS/MS	By MS/MS	By MS/MS
SPAC1687.11|spb1|I|rRNA	SPAC1687.11|spb1|I|rRNA	14	14	14	>SPAC1687.11|spb1|I|rRNA methyltransferase Spb1 (predicted)	1	14	14	14	11	7	8	8	11	9	11	7	11	7	8	8	11	9	11	7	11	7	8	8	11	9	11	7	26.1	26.1	26.1	90.905	802	802	0	116.6	By MS/MS	By MS/MS	By MS/MS	By MS/MS	By MS/MS	By MS/MS	By MS/MS	By MS/MS
SPAC1687.12c|coq4|I|ubiquinone	SPAC1687.12c|coq4|I|ubiquinone	5	5	5	>SPAC1687.12c|coq4|I|ubiquinone biosynthesis protein Coq4 (predicted)	1	5	5	5	4	1	2	2	3	2	4	2	4	1	2	2	3	2	4	2	4	1	2	2	3	2	4	2	19.5	19.5	19.5	31.1	272	272	0	7.2362	By MS/MS	By matching	By MS/MS	By MS/MS	By MS/MS	By MS/MS	By MS/MS	By MS/MS
SPAC1687.13c|csn5|I|COP9/signalosome	SPAC1687.13c|csn5|I|COP9/signalosome	5	5	5	>SPAC1687.13c|csn5|I|COP9/signalosome complex subunit Csn5	1	5	5	5	2	3	3	2	5	3	5	2	2	3	3	2	5	3	5	2	2	3	3	2	5	3	5	2	28.8	28.8	28.8	34.393	299	299	0	9.9233	By MS/MS	By matching	By MS/MS	By matching	By MS/MS	By MS/MS	By MS/MS	By matching
SPAC1687.14c|SPAC1687.14c|I|EF	SPAC1687.14c|SPAC1687.14c|I|EF	2	2	2	>SPAC1687.14c|SPAC1687.14c|I|EF hand family protein, centrin-like	1	2	2	2	0	0	1	2	0	0	0	0	0	0	1	2	0	0	0	0	0	0	1	2	0	0	0	0	40.8	40.8	40.8	8.7797	76	76	0	6.7792	By matching	By matching	By matching	By MS/MS	By matching	By matching	By matching	By matching
SPAC1687.15|gsk3|I|serine/threonine	SPAC1687.15|gsk3|I|serine/threonine	9	9	9	>SPAC1687.15|gsk3|I|serine/threonine protein kinase Gsk3	1	9	9	9	7	6	2	1	9	4	5	2	7	6	2	1	9	4	5	2	7	6	2	1	9	4	5	2	25.3	25.3	25.3	44.165	387	387	0	14.704	By MS/MS	By MS/MS	By MS/MS	By MS/MS	By MS/MS	By MS/MS	By MS/MS	By MS/MS
SPAC1687.16c|erg31|I|C-5	SPAC1687.16c|erg31|I|C-5	8	8	8	>SPAC1687.16c|erg31|I|C-5 sterol desaturase Erg31	1	8	8	8	7	3	5	5	8	6	7	5	7	3	5	5	8	6	7	5	7	3	5	5	8	6	7	5	26	26	26	35.625	300	300	0	26.325	By MS/MS	By MS/MS	By MS/MS	By MS/MS	By MS/MS	By MS/MS	By MS/MS	By MS/MS
SPAC1687.19c|qtr1|I|queuine	SPAC1687.19c|qtr1|I|queuine	3	3	3	>SPAC1687.19c|qtr1|I|queuine tRNA-ribosyltransferase Qtrt1	1	3	3	3	1	1	0	0	2	1	0	1	1	1	0	0	2	1	0	1	1	1	0	0	2	1	0	1	12.1	12.1	12.1	45.176	404	404	0	6.9097	By MS/MS	By MS/MS	By matching	By matching	By MS/MS	By matching	By matching	By matching
SPAC1687.20c|mis6|I|kinetochore	SPAC1687.20c|mis6|I|kinetochore	38	38	38	>SPAC1687.20c|mis6|I|kinetochore protein, CENP-I ortholog Mis6	1	38	38	38	34	38	37	38	2	1	3	2	34	38	37	38	2	1	3	2	34	38	37	38	2	1	3	2	52.8	52.8	52.8	78.512	672	672	0	323.31	By MS/MS	By MS/MS	By MS/MS	By MS/MS	By MS/MS	By matching	By matching	By matching
SPAC1687.21|SPAC1687.21|I|phosphoglycerate	SPAC1687.21|SPAC1687.21|I|phosphoglycerate	4	4	4	>SPAC1687.21|SPAC1687.21|I|phosphoglycerate mutase family (predicted)	1	4	4	4	3	2	0	1	4	3	0	1	3	2	0	1	4	3	0	1	3	2	0	1	4	3	0	1	28.7	28.7	28.7	23.698	209	209	0	11.982	By MS/MS	By MS/MS	By matching	By MS/MS	By MS/MS	By MS/MS	By matching	By matching
SPAC1687.22c|puf3|I|pumilio	SPAC1687.22c|puf3|I|pumilio	17	17	17	>SPAC1687.22c|puf3|I|pumilio family RNA-binding protein Puf3 (predicted)	1	17	17	17	7	8	8	4	12	4	9	2	7	8	8	4	12	4	9	2	7	8	8	4	12	4	9	2	32.8	32.8	32.8	81.068	732	732	0	55.377	By MS/MS	By MS/MS	By MS/MS	By MS/MS	By MS/MS	By MS/MS	By MS/MS	By MS/MS
SPAC16A10.03c|SPAC16A10.03c|I|ubiquitin-protein	SPAC16A10.03c|SPAC16A10.03c|I|ubiquitin-protein	2	2	2	>SPAC16A10.03c|SPAC16A10.03c|I|ubiquitin-protein ligase E3 Pep5/Vps11-like (predicted)	1	2	2	2	1	0	0	0	1	0	1	0	1	0	0	0	1	0	1	0	1	0	0	0	1	0	1	0	3.7	3.7	3.7	97.485	847	847	0.00033921	3.4417	By MS/MS	By matching	By matching	By matching	By matching	By matching	By MS/MS	By matching
SPAC16A10.04|rho4|I|Rho	SPAC16A10.04|rho4|I|Rho	5	5	5	>SPAC16A10.04|rho4|I|Rho family GTPase Rho4	1	5	5	5	5	3	2	3	5	3	3	2	5	3	2	3	5	3	3	2	5	3	2	3	5	3	3	2	32.5	32.5	32.5	22.408	203	203	0	14.977	By MS/MS	By MS/MS	By matching	By MS/MS	By MS/MS	By MS/MS	By MS/MS	By matching
SPAC16A10.05c|dad1|I|DASH	SPAC16A10.05c|dad1|I|DASH	12	12	12	>SPAC16A10.05c|dad1|I|DASH complex subunit Dad1	1	12	12	12	12	12	12	12	0	0	0	0	12	12	12	12	0	0	0	0	12	12	12	12	0	0	0	0	87.8	87.8	87.8	10.523	90	90	0	186.48	By MS/MS	By MS/MS	By MS/MS	By MS/MS	By matching	By matching	By matching	By matching
SPAC16A10.06c|nse2|I|Smc5-6	SPAC16A10.06c|nse2|I|Smc5-6	4	4	4	>SPAC16A10.06c|nse2|I|Smc5-6 complex non-SMC subunit 2, SUMO ligase	1	4	4	4	3	0	1	2	2	0	0	0	3	0	1	2	2	0	0	0	3	0	1	2	2	0	0	0	16.4	16.4	16.4	28.676	250	250	0.00034376	3.8734	By MS/MS	By matching	By MS/MS	By MS/MS	By MS/MS	By matching	By matching	By matching
SPAC16A10.07c|taz1|I|human	SPAC16A10.07c|taz1|I|human	7	7	7	>SPAC16A10.07c|taz1|I|human TRF ortholog Taz1	1	7	7	7	3	3	3	6	5	3	3	2	3	3	3	6	5	3	3	2	3	3	3	6	5	3	3	2	14.5	14.5	14.5	74.646	663	663	0	11.842	By MS/MS	By MS/MS	By MS/MS	By MS/MS	By MS/MS	By MS/MS	By MS/MS	By MS/MS
SPAC16C9.02c|SPAC16C9.02c|I|S-methyl-5-thioadenosine	SPAC16C9.02c|SPAC16C9.02c|I|S-methyl-5-thioadenosine	3	3	3	>SPAC16C9.02c|SPAC16C9.02c|I|S-methyl-5-thioadenosine phosphorylase (predicted)	1	3	3	3	2	2	1	1	3	1	1	3	2	2	1	1	3	1	1	3	2	2	1	1	3	1	1	3	12.7	12.7	12.7	33.847	307	307	0.00033761	3.3604	By matching	By matching	By matching	By matching	By MS/MS	By matching	By matching	By matching
SPAC16C9.03|nmd3|I|export	SPAC16C9.03|nmd3|I|export	5	5	5	>SPAC16C9.03|nmd3|I|export adaptor Nmd3 (predicted)	1	5	5	5	5	3	2	4	5	4	3	3	5	3	2	4	5	4	3	3	5	3	2	4	5	4	3	3	13.1	13.1	13.1	56.55	498	498	0	10.618	By MS/MS	By MS/MS	By MS/MS	By MS/MS	By MS/MS	By MS/MS	By MS/MS	By MS/MS
SPAC16C9.04c|mot2|I|CCR4-Not	SPAC16C9.04c|mot2|I|CCR4-Not	19	19	19	>SPAC16C9.04c|mot2|I|CCR4-Not complex ubiquitin-protein ligase E3 subunit Mot2 (predicted)	1	19	19	19	14	10	13	10	15	13	16	13	14	10	13	10	15	13	16	13	14	10	13	10	15	13	16	13	42.9	42.9	42.9	54.417	489	489	0	122.93	By MS/MS	By MS/MS	By MS/MS	By MS/MS	By MS/MS	By MS/MS	By MS/MS	By MS/MS
SPAC16C9.05|cph1|I|Clr6	SPAC16C9.05|cph1|I|Clr6	17	17	17	>SPAC16C9.05|cph1|I|Clr6 histone deacetylase associated PHD protein-1 Cph1	1	17	17	17	12	15	15	16	4	1	1	0	12	15	15	16	4	1	1	0	12	15	15	16	4	1	1	0	51.5	51.5	51.5	44.984	404	404	0	134.84	By MS/MS	By MS/MS	By MS/MS	By MS/MS	By MS/MS	By MS/MS	By matching	By matching
SPAC16C9.06c|upf1|I|ATP-dependent	SPAC16C9.06c|upf1|I|ATP-dependent	50	50	49	>SPAC16C9.06c|upf1|I|ATP-dependent RNA helicase Upf1	1	50	50	49	31	27	38	23	45	38	47	32	31	27	38	23	45	38	47	32	31	26	37	22	45	38	46	32	64	64	63.2	104.53	925	925	0	199.97	By MS/MS	By MS/MS	By MS/MS	By MS/MS	By MS/MS	By MS/MS	By MS/MS	By MS/MS
SPAC16C9.07|pom2|I|DYRK	SPAC16C9.07|pom2|I|DYRK	18	18	18	>SPAC16C9.07|pom2|I|DYRK family protein kinase Pom2	1	18	18	18	5	3	2	5	9	7	12	10	5	3	2	5	9	7	12	10	5	3	2	5	9	7	12	10	28.7	28.7	28.7	94.231	836	836	0	54.406	By MS/MS	By MS/MS	By matching	By MS/MS	By MS/MS	By MS/MS	By MS/MS	By MS/MS
SPAC16E8.01|shd1|I|cytoskeletal	SPAC16E8.01|shd1|I|cytoskeletal	24	24	24	>SPAC16E8.01|shd1|I|cytoskeletal protein binding protein Sla1 family, Shd1 (predicted)	1	24	24	24	19	12	17	12	20	17	19	17	19	12	17	12	20	17	19	17	19	12	17	12	20	17	19	17	24.6	24.6	24.6	154.63	1420	1420	0	120.61	By MS/MS	By MS/MS	By MS/MS	By MS/MS	By MS/MS	By MS/MS	By MS/MS	By MS/MS
SPAC16E8.06c|nop12|I|RNA-binding	SPAC16E8.06c|nop12|I|RNA-binding	18	18	18	>SPAC16E8.06c|nop12|I|RNA-binding protein Nop12 (predicted)	1	18	18	18	17	10	16	6	16	15	16	7	17	10	16	6	16	15	16	7	17	10	16	6	16	15	16	7	45.7	45.7	45.7	49.38	438	438	0	89.653	By MS/MS	By MS/MS	By MS/MS	By MS/MS	By MS/MS	By MS/MS	By MS/MS	By MS/MS
SPAC16E8.07c|vph1|I|V-type	SPAC16E8.07c|vph1|I|V-type	14	14	14	>SPAC16E8.07c|vph1|I|V-type ATPase V0 subunit a (predicted)	1	14	14	14	11	8	8	8	13	10	12	5	11	8	8	8	13	10	12	5	11	8	8	8	13	10	12	5	26	26	26	94.158	831	831	0	106.05	By MS/MS	By MS/MS	By MS/MS	By MS/MS	By MS/MS	By MS/MS	By MS/MS	By MS/MS
SPAC16E8.08|pos1|I|Spa2	SPAC16E8.08|pos1|I|Spa2	4	4	4	>SPAC16E8.08|pos1|I|Spa2 interacting protein Pos1	1	4	4	4	3	1	3	3	3	2	3	1	3	1	3	3	3	2	3	1	3	1	3	3	3	2	3	1	23	23	23	30.5	269	269	0	8.3815	By MS/MS	By matching	By MS/MS	By MS/MS	By MS/MS	By matching	By MS/MS	By MS/MS
SPAC16E8.09|scd1|I|RhoGEF	SPAC16E8.09|scd1|I|RhoGEF	5	5	5	>SPAC16E8.09|scd1|I|RhoGEF Scd1	1	5	5	5	5	1	2	2	3	0	2	0	5	1	2	2	3	0	2	0	5	1	2	2	3	0	2	0	10.1	10.1	10.1	99.101	872	872	0	16.861	By MS/MS	By matching	By MS/MS	By MS/MS	By MS/MS	By matching	By MS/MS	By matching
SPAC16E8.10c|rsm7|I|mitochondrial	SPAC16E8.10c|rsm7|I|mitochondrial	4	4	4	>SPAC16E8.10c|rsm7|I|mitochondrial ribosomal protein subunit S7, Rsm7(predicted)	1	4	4	4	3	2	3	4	2	2	3	3	3	2	3	4	2	2	3	3	3	2	3	4	2	2	3	3	14.7	14.7	14.7	29.559	259	259	0	4.442	By MS/MS	By MS/MS	By MS/MS	By MS/MS	By MS/MS	By MS/MS	By MS/MS	By MS/MS
SPAC16E8.11c|tfb1|I|transcription	SPAC16E8.11c|tfb1|I|transcription	7	7	7	>SPAC16E8.11c|tfb1|I|transcription factor TFIIH complex subunit Tfb1 (predicted)	1	7	7	7	6	4	1	3	6	3	5	3	6	4	1	3	6	3	5	3	6	4	1	3	6	3	5	3	19.9	19.9	19.9	60.6	533	533	0	11.704	By MS/MS	By MS/MS	By matching	By MS/MS	By MS/MS	By matching	By MS/MS	By matching
SPAC16E8.12c|png3|I|ING	SPAC16E8.12c|png3|I|ING	2	2	2	>SPAC16E8.12c|png3|I|ING family homolog Png3 (predicted)	1	2	2	2	0	1	1	1	2	1	2	1	0	1	1	1	2	1	2	1	0	1	1	1	2	1	2	1	14.2	14.2	14.2	24.073	211	211	0	6.7291	By matching	By MS/MS	By matching	By MS/MS	By MS/MS	By matching	By MS/MS	By matching
SPAC16E8.13|SPAC16E8.13|I|ubiquitin-protein	SPAC16E8.13|SPAC16E8.13|I|ubiquitin-protein	2	2	2	>SPAC16E8.13|SPAC16E8.13|I|ubiquitin-protein ligase E3 (predicted)	1	2	2	2	0	0	0	0	2	0	0	0	0	0	0	0	2	0	0	0	0	0	0	0	2	0	0	0	6.2	6.2	6.2	61.825	547	547	0.0019608	2.615	By matching	By matching	By matching	By matching	By MS/MS	By matching	By matching	By matching
SPAC16E8.14c|tae1|I|AdoMet	SPAC16E8.14c|tae1|I|AdoMet	4	4	4	>SPAC16E8.14c|tae1|I|AdoMet dependent proline dimethyltransferase involved in translation Tae1 (predicted)	1	4	4	4	3	1	0	0	4	1	1	1	3	1	0	0	4	1	1	1	3	1	0	0	4	1	1	1	31.1	31.1	31.1	24.388	219	219	0	5.3883	By MS/MS	By MS/MS	By matching	By matching	By MS/MS	By matching	By matching	By matching
SPAC16E8.15|tif45|I|translation	SPAC16E8.15|tif45|I|translation	13	13	13	>SPAC16E8.15|tif45|I|translation initiation factor eIF4E, 4F complex subunit	1	13	13	13	10	10	12	12	11	10	12	11	10	10	12	12	11	10	12	11	10	10	12	12	11	10	12	11	61.5	61.5	61.5	24.958	218	218	0	286.8	By MS/MS	By MS/MS	By MS/MS	By MS/MS	By MS/MS	By MS/MS	By MS/MS	By MS/MS
SPAC16E8.16|sua7|I|transcription	SPAC16E8.16|sua7|I|transcription	5	5	5	>SPAC16E8.16|sua7|I|transcription factor TFIIB	1	5	5	5	4	1	0	0	4	2	2	0	4	1	0	0	4	2	2	0	4	1	0	0	4	2	2	0	20.9	20.9	20.9	36.687	340	340	0	9.1118	By MS/MS	By matching	By matching	By matching	By MS/MS	By MS/MS	By MS/MS	By matching
SPAC1705.03c|ecm33|I|cell	SPAC1705.03c|ecm33|I|cell	3	3	3	>SPAC1705.03c|ecm33|I|cell wall protein Ecm33	1	3	3	3	3	3	2	3	3	2	2	2	3	3	2	3	3	2	2	2	3	3	2	3	3	2	2	2	9.3	9.3	9.3	43.345	421	421	0	7.0172	By matching	By MS/MS	By MS/MS	By MS/MS	By MS/MS	By MS/MS	By MS/MS	By MS/MS
SPAC1751.03|tif313|I|translation	SPAC1751.03|tif313|I|translation	20	20	20	>SPAC1751.03|tif313|I|translation initiation factor eIF3m	1	20	20	20	20	19	18	17	20	19	17	20	20	19	18	17	20	19	17	20	20	19	18	17	20	19	17	20	58	58	58	45.085	402	402	0	282.03	By MS/MS	By MS/MS	By MS/MS	By MS/MS	By MS/MS	By MS/MS	By MS/MS	By MS/MS
SPAC1751.04|loc1|I|ribosome	SPAC1751.04|loc1|I|ribosome	2	2	2	>SPAC1751.04|loc1|I|ribosome biogenesis protein Loc1 (predicted)	1	2	2	2	0	0	1	1	0	1	0	2	0	0	1	1	0	1	0	2	0	0	1	1	0	1	0	2	18.4	18.4	18.4	11.919	103	103	0	16.308	By matching	By matching	By matching	By MS/MS	By matching	By MS/MS	By matching	By MS/MS
SPAC1782.01|ecm29|I|proteasome	SPAC1782.01|ecm29|I|proteasome	40	40	40	>SPAC1782.01|ecm29|I|proteasome assembly chaperone Ecm29	1	40	40	40	32	4	27	12	36	17	27	13	32	4	27	12	36	17	27	13	32	4	27	12	36	17	27	13	31	31	31	190.97	1679	1679	0	114.2	By MS/MS	By MS/MS	By MS/MS	By MS/MS	By MS/MS	By MS/MS	By MS/MS	By MS/MS
SPAC1782.05|ypa2|I|protein	SPAC1782.05|ypa2|I|protein	2	2	2	>SPAC1782.05|ypa2|I|protein phosphatase type 2A regulator, PTPA family Ypa2	1	2	2	2	2	1	0	1	2	0	2	2	2	1	0	1	2	0	2	2	2	1	0	1	2	0	2	2	9.4	9.4	9.4	40.288	352	352	0	4.0016	By MS/MS	By MS/MS	By matching	By matching	By MS/MS	By matching	By matching	By matching
SPAC1782.06c|phb1|I|prohibitin	SPAC1782.06c|phb1|I|prohibitin	14	14	14	>SPAC1782.06c|phb1|I|prohibitin Phb1 (predicted)	1	14	14	14	6	9	6	12	6	9	8	6	6	9	6	12	6	9	8	6	6	9	6	12	6	9	8	6	69.1	69.1	69.1	31.053	282	282	0	43.651	By MS/MS	By MS/MS	By MS/MS	By MS/MS	By MS/MS	By MS/MS	By MS/MS	By MS/MS
SPAC1782.07|qcr8|I|ubiquinol-cytochrome-c	SPAC1782.07|qcr8|I|ubiquinol-cytochrome-c	5	5	5	>SPAC1782.07|qcr8|I|ubiquinol-cytochrome-c reductase complex subunit 7	1	5	5	5	4	2	1	2	5	2	4	2	4	2	1	2	5	2	4	2	4	2	1	2	5	2	4	2	40.2	40.2	40.2	10.467	92	92	0	7.8499	By MS/MS	By MS/MS	By MS/MS	By MS/MS	By MS/MS	By MS/MS	By MS/MS	By MS/MS
SPAC1782.08c|rex3|I|exonuclease	SPAC1782.08c|rex3|I|exonuclease	2	2	2	>SPAC1782.08c|rex3|I|exonuclease Rex3 (predicted)	1	2	2	2	1	0	1	2	1	1	1	0	1	0	1	2	1	1	1	0	1	0	1	2	1	1	1	0	5.7	5.7	5.7	61.198	540	540	0.000668	3.1645	By MS/MS	By matching	By MS/MS	By MS/MS	By matching	By matching	By matching	By matching
SPAC1782.09c|clp1|I|Cdc14-related	SPAC1782.09c|clp1|I|Cdc14-related	9	9	9	>SPAC1782.09c|clp1|I|Cdc14-related protein phosphatase Clp1/Flp1	1	9	9	9	5	4	6	4	6	4	7	6	5	4	6	4	6	4	7	6	5	4	6	4	6	4	7	6	22	22	22	60.253	537	537	0	21.326	By MS/MS	By MS/MS	By MS/MS	By MS/MS	By MS/MS	By MS/MS	By MS/MS	By MS/MS
SPAC1782.10c|nhp2|I|box	SPAC1782.10c|nhp2|I|box	8	8	8	>SPAC1782.10c|nhp2|I|box H/ACA snoRNP complex subunit Nhp2	1	8	8	8	7	8	7	7	7	7	5	8	7	8	7	7	7	7	5	8	7	8	7	7	7	7	5	8	65.6	65.6	65.6	17.178	154	154	0	131.28	By MS/MS	By MS/MS	By MS/MS	By MS/MS	By MS/MS	By MS/MS	By MS/MS	By MS/MS
SPAC1782.11|met14|I|adenylyl-sulfate	SPAC1782.11|met14|I|adenylyl-sulfate	7	7	7	>SPAC1782.11|met14|I|adenylyl-sulfate kinase (predicted)	1	7	7	7	6	2	4	4	7	6	5	4	6	2	4	4	7	6	5	4	6	2	4	4	7	6	5	4	52.5	52.5	52.5	22.669	202	202	0	50.779	By MS/MS	By MS/MS	By MS/MS	By MS/MS	By MS/MS	By MS/MS	By MS/MS	By MS/MS
SPAC1783.01|SPAC1783.01|I|methionine	SPAC1783.01|SPAC1783.01|I|methionine	9	9	9	>SPAC1783.01|SPAC1783.01|I|methionine synthase reductase (predicted)	1	9	9	9	3	2	4	2	6	2	7	5	3	2	4	2	6	2	7	5	3	2	4	2	6	2	7	5	17.2	17.2	17.2	65.871	583	583	0	14.816	By MS/MS	By MS/MS	By MS/MS	By MS/MS	By MS/MS	By matching	By MS/MS	By MS/MS
SPAC1783.02c|vps66|I|acyltransferase	SPAC1783.02c|vps66|I|acyltransferase	7	7	7	>SPAC1783.02c|vps66|I|acyltransferase (predicted)	1	7	7	7	7	4	2	2	4	5	3	5	7	4	2	2	4	5	3	5	7	4	2	2	4	5	3	5	27.3	27.3	27.3	33.247	300	300	0	30.689	By MS/MS	By MS/MS	By MS/MS	By MS/MS	By MS/MS	By MS/MS	By MS/MS	By MS/MS
SPAC1783.03|fta2|I|kinetochore	SPAC1783.03|fta2|I|kinetochore	30	30	30	>SPAC1783.03|fta2|I|kinetochore protein, CENP-P ortholog Fta2	1	30	30	30	26	27	26	29	3	0	4	0	26	27	26	29	3	0	4	0	26	27	26	29	3	0	4	0	81.5	81.5	81.5	40.505	351	351	0	323.31	By MS/MS	By MS/MS	By MS/MS	By MS/MS	By MS/MS	By matching	By MS/MS	By matching
SPAC1783.05|hrp1|I|ATP-dependent	SPAC1783.05|hrp1|I|ATP-dependent	108	108	104	>SPAC1783.05|hrp1|I|ATP-dependent DNA helicase Hrp1	1	108	108	104	83	92	106	104	60	41	35	22	83	92	106	104	60	41	35	22	79	88	102	100	56	37	31	19	67.7	67.7	65.4	158.55	1373	1373	0	323.31	By MS/MS	By MS/MS	By MS/MS	By MS/MS	By MS/MS	By MS/MS	By MS/MS	By MS/MS
SPAC1783.07c|pap1|I|transcription	SPAC1783.07c|pap1|I|transcription	18	18	17	>SPAC1783.07c|pap1|I|transcription factor Pap1/Caf3	1	18	18	17	9	14	15	17	6	2	5	1	9	14	15	17	6	2	5	1	9	14	15	16	6	2	5	1	52.4	52.4	51.1	61.531	552	552	0	186.96	By MS/MS	By MS/MS	By MS/MS	By MS/MS	By MS/MS	By matching	By matching	By MS/MS
SPAC1783.08c|rpl1502|I|60S	SPAC1783.08c|rpl1502|I|60S	12	1	1	>SPAC1783.08c|rpl1502|I|60S ribosomal protein L15b (predicted)	1	12	1	1	12	11	12	9	12	10	12	11	1	1	1	1	1	1	1	1	1	1	1	1	1	1	1	1	55.2	6	6	23.822	201	201	0	16.071	By MS/MS	By MS/MS	By MS/MS	By MS/MS	By MS/MS	By MS/MS	By MS/MS	By MS/MS
SPAC1786.01c|ptl2|I|triacylglycerol	SPAC1786.01c|ptl2|I|triacylglycerol	23	23	23	>SPAC1786.01c|ptl2|I|triacylglycerol lipase ptl2	1	23	23	23	21	14	9	11	23	17	20	16	21	14	9	11	23	17	20	16	21	14	9	11	23	17	20	16	42.1	42.1	42.1	72.521	630	630	0	43.569	By MS/MS	By MS/MS	By MS/MS	By MS/MS	By MS/MS	By MS/MS	By MS/MS	By MS/MS
SPAC1786.02|SPAC1786.02|I|phospholipase	SPAC1786.02|SPAC1786.02|I|phospholipase	10	10	10	>SPAC1786.02|SPAC1786.02|I|phospholipase (predicted)	1	10	10	10	9	8	3	7	8	8	4	7	9	8	3	7	8	8	4	7	9	8	3	7	8	8	4	7	24.7	24.7	24.7	70.57	644	644	0	77.469	By MS/MS	By MS/MS	By MS/MS	By MS/MS	By MS/MS	By MS/MS	By MS/MS	By MS/MS
SPAC1786.03|cut11|I|spindle	SPAC1786.03|cut11|I|spindle	13	13	13	>SPAC1786.03|cut11|I|spindle pole body docking protein Cut11	1	13	13	13	8	10	6	11	9	7	8	7	8	10	6	11	9	7	8	7	8	10	6	11	9	7	8	7	29.8	29.8	29.8	69.354	601	601	0	43.63	By MS/MS	By MS/MS	By MS/MS	By MS/MS	By MS/MS	By MS/MS	By MS/MS	By MS/MS
SPAC17A2.02c|SPAC17A2.02c|I|DUF887	SPAC17A2.02c|SPAC17A2.02c|I|DUF887	5	5	5	>SPAC17A2.02c|SPAC17A2.02c|I|DUF887 family protein	1	5	5	5	4	4	4	3	5	5	5	4	4	4	4	3	5	5	5	4	4	4	4	3	5	5	5	4	17.2	17.2	17.2	33.042	290	290	0	33.224	By MS/MS	By MS/MS	By MS/MS	By MS/MS	By MS/MS	By MS/MS	By MS/MS	By MS/MS
SPAC17A2.03c|vma6|I|V-type	SPAC17A2.03c|vma6|I|V-type	12	12	12	>SPAC17A2.03c|vma6|I|V-type ATPase V0 subunit d (predicted)	1	12	12	12	11	6	8	8	10	6	10	6	11	6	8	8	10	6	10	6	11	6	8	8	10	6	10	6	51.3	51.3	51.3	39.323	343	343	0	84.232	By MS/MS	By MS/MS	By MS/MS	By MS/MS	By MS/MS	By MS/MS	By MS/MS	By MS/MS
SPAC17A2.09c|csx1|I|RNA-binding	SPAC17A2.09c|csx1|I|RNA-binding	15	15	15	>SPAC17A2.09c|csx1|I|RNA-binding protein Csx1	1	15	15	15	11	8	7	7	13	9	9	8	11	8	7	7	13	9	9	8	11	8	7	7	13	9	9	8	39.7	39.7	39.7	67.87	632	632	0	145.23	By MS/MS	By MS/MS	By MS/MS	By MS/MS	By MS/MS	By MS/MS	By MS/MS	By MS/MS
SPAC17A2.13c|rad25|I|14-3-3	SPAC17A2.13c|rad25|I|14-3-3	24	24	20	>SPAC17A2.13c|rad25|I|14-3-3 protein Rad25	1	24	24	20	22	21	21	22	22	20	21	19	22	21	21	22	22	20	21	19	18	17	17	18	19	16	18	15	77.4	77.4	71.9	30.369	270	270	0	323.31	By MS/MS	By MS/MS	By MS/MS	By MS/MS	By MS/MS	By MS/MS	By MS/MS	By MS/MS
SPAC17A2.14|SPAC17A2.14|I|CorA	SPAC17A2.14|SPAC17A2.14|I|CorA	4	4	4	>SPAC17A2.14|SPAC17A2.14|I|CorA family magnesium ion transmembrane transporter	1	4	4	4	0	0	2	3	3	1	2	3	0	0	2	3	3	1	2	3	0	0	2	3	3	1	2	3	9.7	9.7	9.7	71.197	617	617	0	4.9686	By matching	By matching	By MS/MS	By MS/MS	By MS/MS	By MS/MS	By MS/MS	By MS/MS
SPAC17A5.01|pex6|I|peroxin-6	SPAC17A5.01|pex6|I|peroxin-6	12	12	12	>SPAC17A5.01|pex6|I|peroxin-6 (predicted)	1	12	12	12	7	2	4	0	12	1	5	0	7	2	4	0	12	1	5	0	7	2	4	0	12	1	5	0	16.6	16.6	16.6	106.5	948	948	0	20.171	By MS/MS	By matching	By MS/MS	By matching	By MS/MS	By MS/MS	By MS/MS	By matching
SPAC17A5.03|rpl301|I|60S	SPAC17A5.03|rpl301|I|60S	30	30	1	>SPAC17A5.03|rpl301|I|60S ribosomal protein L3	1	30	30	1	25	27	26	27	26	27	27	26	25	27	26	27	26	27	27	26	1	1	1	0	1	0	1	0	69.3	69.3	7	43.802	388	388	0	323.31	By MS/MS	By MS/MS	By MS/MS	By MS/MS	By MS/MS	By MS/MS	By MS/MS	By MS/MS
SPAC17A5.06|ptr8|I|transcription	SPAC17A5.06|ptr8|I|transcription	15	15	15	>SPAC17A5.06|ptr8|I|transcription factor TFIIH complex ERCC-3 subunit Ptr8	1	15	15	15	11	3	9	5	12	4	13	6	11	3	9	5	12	4	13	6	11	3	9	5	12	4	13	6	26.4	26.4	26.4	91.344	804	804	0	32.755	By MS/MS	By MS/MS	By MS/MS	By MS/MS	By MS/MS	By MS/MS	By MS/MS	By MS/MS
SPAC17A5.07c|ulp2|I|SUMO	SPAC17A5.07c|ulp2|I|SUMO	3	3	3	>SPAC17A5.07c|ulp2|I|SUMO deconjugating cysteine peptidase Ulp2 (predicted)	1	3	3	3	2	3	0	3	1	2	1	1	2	3	0	3	1	2	1	1	2	3	0	3	1	2	1	1	8.3	8.3	8.3	71.916	638	638	0	6.0692	By MS/MS	By MS/MS	By matching	By MS/MS	By MS/MS	By MS/MS	By MS/MS	By MS/MS
SPAC17A5.10|hua1|I|conserved	SPAC17A5.10|hua1|I|conserved	10	10	10	>SPAC17A5.10|hua1|I|conserved fungal protein Hua1	1	10	10	10	9	10	8	10	8	9	8	10	9	10	8	10	8	9	8	10	9	10	8	10	8	9	8	10	68.8	68.8	68.8	24.069	224	224	0	136.16	By MS/MS	By MS/MS	By MS/MS	By MS/MS	By MS/MS	By MS/MS	By MS/MS	By MS/MS
SPAC17A5.13|fol2|I|GTP	SPAC17A5.13|fol2|I|GTP	13	13	13	>SPAC17A5.13|fol2|I|GTP cyclohydrolase Fol2 (predicted)	1	13	13	13	12	13	13	13	11	5	11	10	12	13	13	13	11	5	11	10	12	13	13	13	11	5	11	10	67.7	67.7	67.7	26.492	235	235	0	171.66	By MS/MS	By MS/MS	By MS/MS	By MS/MS	By MS/MS	By MS/MS	By MS/MS	By MS/MS
SPAC17A5.14|exo2|I|exonuclease	SPAC17A5.14|exo2|I|exonuclease	25	25	25	>SPAC17A5.14|exo2|I|exonuclease II Exo2	1	25	25	25	18	18	17	17	20	13	20	16	18	18	17	17	20	13	20	16	18	18	17	17	20	13	20	16	25.5	25.5	25.5	152.59	1328	1328	0	87.416	By MS/MS	By MS/MS	By MS/MS	By MS/MS	By MS/MS	By MS/MS	By MS/MS	By MS/MS
SPAC17A5.15c|gus1|I|cytoplasmic	SPAC17A5.15c|gus1|I|cytoplasmic	51	51	51	>SPAC17A5.15c|gus1|I|cytoplasmic glutamate-tRNA ligase gus1 (predicted)	1	51	51	51	48	43	34	39	51	42	45	38	48	43	34	39	51	42	45	38	48	43	34	39	51	42	45	38	67.9	67.9	67.9	80.749	716	716	0	323.31	By MS/MS	By MS/MS	By MS/MS	By MS/MS	By MS/MS	By MS/MS	By MS/MS	By MS/MS
SPAC17A5.16|ftp105|I|Ubp5	SPAC17A5.16|ftp105|I|Ubp5	18	18	18	>SPAC17A5.16|ftp105|I|Ubp5 interacting protein Ftp105	1	18	18	18	11	6	0	1	16	9	8	6	11	6	0	1	16	9	8	6	11	6	0	1	16	9	8	6	30.7	30.7	30.7	104.83	925	925	0	74.776	By MS/MS	By MS/MS	By matching	By matching	By MS/MS	By MS/MS	By MS/MS	By MS/MS
SPAC17C9.01c|nuc2|I|anaphase-promoting	SPAC17C9.01c|nuc2|I|anaphase-promoting	8	8	8	>SPAC17C9.01c|nuc2|I|anaphase-promoting complex TPR lobe subcomplex subunit Apc3	1	8	8	8	4	1	4	3	3	2	4	2	4	1	4	3	3	2	4	2	4	1	4	3	3	2	4	2	15.9	15.9	15.9	76.171	665	665	0	7.4448	By MS/MS	By matching	By MS/MS	By MS/MS	By MS/MS	By MS/MS	By MS/MS	By MS/MS
SPAC17C9.03|tif471|I|translation	SPAC17C9.03|tif471|I|translation	105	105	105	>SPAC17C9.03|tif471|I|translation initiation factor eIF4G	1	105	105	105	81	80	85	86	84	90	98	94	81	80	85	86	84	90	98	94	81	80	85	86	84	90	98	94	70.8	70.8	70.8	154.03	1403	1403	0	323.31	By MS/MS	By MS/MS	By MS/MS	By MS/MS	By MS/MS	By MS/MS	By MS/MS	By MS/MS
SPAC17C9.06|sam50|I|mitochondrial	SPAC17C9.06|sam50|I|mitochondrial	7	7	7	>SPAC17C9.06|sam50|I|mitochondrial sorting and assembly machinery complex subunit Sam50 (predicted)	1	7	7	7	4	2	3	5	7	3	5	3	4	2	3	5	7	3	5	3	4	2	3	5	7	3	5	3	22.9	22.9	22.9	51.762	475	475	0	14.655	By MS/MS	By MS/MS	By MS/MS	By MS/MS	By MS/MS	By MS/MS	By MS/MS	By MS/MS
SPAC17C9.07|alg8|I|glucosyltransferase	SPAC17C9.07|alg8|I|glucosyltransferase	6	6	6	>SPAC17C9.07|alg8|I|glucosyltransferase Alg8 (predicted)	1	6	6	6	5	2	1	2	6	2	2	1	5	2	1	2	6	2	2	1	5	2	1	2	6	2	2	1	15.2	15.2	15.2	57.605	501	501	0	14.101	By MS/MS	By matching	By MS/MS	By MS/MS	By MS/MS	By MS/MS	By MS/MS	By matching
SPAC17C9.09c|tim13|I|TIM22	SPAC17C9.09c|tim13|I|TIM22	4	4	4	>SPAC17C9.09c|tim13|I|TIM22 inner membrane protein import complex subunit Tim13 (predicted)	1	4	4	4	4	3	0	2	4	2	4	2	4	3	0	2	4	2	4	2	4	3	0	2	4	2	4	2	57.9	57.9	57.9	10.742	95	95	0	13.433	By MS/MS	By MS/MS	By matching	By MS/MS	By MS/MS	By MS/MS	By MS/MS	By MS/MS
SPAC17C9.10|stm1|I|G-protein	SPAC17C9.10|stm1|I|G-protein	3	3	3	>SPAC17C9.10|stm1|I|G-protein coupled receptor Stm1	1	3	3	3	3	3	2	2	2	3	2	2	3	3	2	2	2	3	2	2	3	3	2	2	2	3	2	2	10.3	10.3	10.3	30.614	271	271	0	40.635	By MS/MS	By MS/MS	By MS/MS	By MS/MS	By MS/MS	By MS/MS	By MS/MS	By MS/MS
SPAC17C9.12|scs22|I|VAP	SPAC17C9.12|scs22|I|VAP	10	10	10	>SPAC17C9.12|scs22|I|VAP family protein Scs22	1	10	10	10	8	7	4	10	9	7	7	6	8	7	4	10	9	7	7	6	8	7	4	10	9	7	7	6	54.9	54.9	54.9	34.005	319	319	0	96.03	By MS/MS	By MS/MS	By MS/MS	By MS/MS	By MS/MS	By MS/MS	By MS/MS	By MS/MS
SPAC17D4.01|pex7|I|peroxin-7	SPAC17D4.01|pex7|I|peroxin-7	11	11	11	>SPAC17D4.01|pex7|I|peroxin-7 (predicted)	1	11	11	11	8	3	6	7	10	5	8	3	8	3	6	7	10	5	8	3	8	3	6	7	10	5	8	3	60.1	60.1	60.1	34.588	308	308	0	148.24	By MS/MS	By MS/MS	By MS/MS	By MS/MS	By MS/MS	By MS/MS	By MS/MS	By MS/MS
SPAC17D4.02|cdc45|I|DNA	SPAC17D4.02|cdc45|I|DNA	13	13	13	>SPAC17D4.02|cdc45|I|DNA replication pre-initiation complex subunit Cdc45	1	13	13	13	8	8	12	11	9	7	7	5	8	8	12	11	9	7	7	5	8	8	12	11	9	7	7	5	24.5	24.5	24.5	73.378	638	638	0	22.347	By MS/MS	By MS/MS	By MS/MS	By MS/MS	By MS/MS	By MS/MS	By MS/MS	By MS/MS
SPAC17D4.03c|cis4|I|cation	SPAC17D4.03c|cis4|I|cation	4	4	4	>SPAC17D4.03c|cis4|I|cation diffusion family zinc transmembrane transporter Cis4	1	4	4	4	2	1	2	0	4	1	2	0	2	1	2	0	4	1	2	0	2	1	2	0	4	1	2	0	7.1	7.1	7.1	82.739	732	732	0	27.876	By MS/MS	By matching	By matching	By matching	By MS/MS	By matching	By MS/MS	By matching
SPAC17D4.04|trm401|I|tRNA	SPAC17D4.04|trm401|I|tRNA	11	11	11	>SPAC17D4.04|trm401|I|tRNA (cytosine-5-)-methyltransferase (predicted)	1	11	11	11	7	0	2	1	7	3	9	3	7	0	2	1	7	3	9	3	7	0	2	1	7	3	9	3	20.3	20.3	20.3	78.514	688	688	0	8.0512	By MS/MS	By matching	By matching	By matching	By MS/MS	By MS/MS	By MS/MS	By matching
SPAC17G6.04c|cpp1|I|protein	SPAC17G6.04c|cpp1|I|protein	4	4	4	>SPAC17G6.04c|cpp1|I|protein farnesyltransferase beta subunit Cpp1	1	4	4	4	3	0	0	0	3	0	0	0	3	0	0	0	3	0	0	0	3	0	0	0	3	0	0	0	11.8	11.8	11.8	42.188	382	382	0.00034106	3.5688	By MS/MS	By matching	By matching	By matching	By MS/MS	By matching	By matching	By matching
SPAC17G6.05c|bro1|I|BRO1	SPAC17G6.05c|bro1|I|BRO1	31	31	31	>SPAC17G6.05c|bro1|I|BRO1 domain protein Bro1 (predicted)	1	31	31	31	19	13	5	3	28	11	8	3	19	13	5	3	28	11	8	3	19	13	5	3	28	11	8	3	50.8	50.8	50.8	86.621	775	775	0	64.775	By MS/MS	By MS/MS	By matching	By MS/MS	By MS/MS	By MS/MS	By MS/MS	By matching
SPAC17G6.06|rps2401|I|40S	SPAC17G6.06|rps2401|I|40S	9	5	5	>SPAC17G6.06|rps2401|I|40S ribosomal protein S24 (predicted)	1	9	5	5	9	8	9	7	9	8	9	9	5	5	5	5	5	4	5	5	5	5	5	5	5	4	5	5	51.5	32.8	32.8	15.47	134	134	0	84.031	By MS/MS	By MS/MS	By MS/MS	By MS/MS	By MS/MS	By MS/MS	By MS/MS	By MS/MS
SPAC17G6.07c|use1|I|SNARE	SPAC17G6.07c|use1|I|SNARE	6	6	6	>SPAC17G6.07c|use1|I|SNARE Use1 (predicted)	1	6	6	6	4	1	3	4	4	1	5	1	4	1	3	4	4	1	5	1	4	1	3	4	4	1	5	1	38.7	38.7	38.7	25.829	222	222	0	39.262	By MS/MS	By MS/MS	By MS/MS	By MS/MS	By MS/MS	By MS/MS	By MS/MS	By matching
SPAC17G6.08|pep7|I|prevacuole/endosomal	SPAC17G6.08|pep7|I|prevacuole/endosomal	3	3	3	>SPAC17G6.08|pep7|I|prevacuole/endosomal FYVE tethering component Pep7 (predicted)	1	3	3	3	3	3	2	2	2	1	1	1	3	3	2	2	2	1	1	1	3	3	2	2	2	1	1	1	9.9	9.9	9.9	62.434	536	536	0.0035484	2.3586	By MS/MS	By MS/MS	By matching	By MS/MS	By MS/MS	By matching	By matching	By matching
SPAC17G6.09|sec62|I|ER	SPAC17G6.09|sec62|I|ER	10	10	10	>SPAC17G6.09|sec62|I|ER protein translocation subcomplex subunit Sec62 (predicted)	1	10	10	10	10	4	7	7	9	6	8	8	10	4	7	7	9	6	8	8	10	4	7	7	9	6	8	8	34.8	34.8	34.8	31.585	273	273	0	53.307	By MS/MS	By MS/MS	By MS/MS	By MS/MS	By MS/MS	By MS/MS	By MS/MS	By MS/MS
SPAC17G6.10|ssr1|I|SWI/SNF	SPAC17G6.10|ssr1|I|SWI/SNF	39	39	39	>SPAC17G6.10|ssr1|I|SWI/SNF and RSC complex subunit Ssr1	1	39	39	39	31	30	36	37	30	24	26	22	31	30	36	37	30	24	26	22	31	30	36	37	30	24	26	22	74	74	74	59.638	527	527	0	323.31	By MS/MS	By MS/MS	By MS/MS	By MS/MS	By MS/MS	By MS/MS	By MS/MS	By MS/MS
SPAC17G6.11c|SPAC17G6.11c|I|glucosidase	SPAC17G6.11c|SPAC17G6.11c|I|glucosidase	8	8	8	>SPAC17G6.11c|SPAC17G6.11c|I|glucosidase (predicted)	1	8	8	8	7	4	2	3	7	5	5	6	7	4	2	3	7	5	5	6	7	4	2	3	7	5	5	6	21.1	21.1	21.1	70.008	636	636	0	25.196	By MS/MS	By MS/MS	By MS/MS	By MS/MS	By MS/MS	By MS/MS	By MS/MS	By MS/MS
SPAC17G6.12|cul1|I|cullin	SPAC17G6.12|cul1|I|cullin	25	25	25	>SPAC17G6.12|cul1|I|cullin 1	1	25	25	25	18	13	16	14	21	12	19	10	18	13	16	14	21	12	19	10	18	13	16	14	21	12	19	10	35.6	35.6	35.6	89.425	767	767	0	129.47	By MS/MS	By MS/MS	By MS/MS	By MS/MS	By MS/MS	By MS/MS	By MS/MS	By MS/MS
SPAC17G6.13|slt1|I|Schizosaccharomyces	SPAC17G6.13|slt1|I|Schizosaccharomyces	14	14	14	>SPAC17G6.13|slt1|I|Schizosaccharomyces specific protein Slt1	1	14	14	14	13	9	12	12	14	12	14	9	13	9	12	12	14	12	14	9	13	9	12	12	14	12	14	9	44.8	44.8	44.8	49.136	433	433	0	137.82	By MS/MS	By MS/MS	By MS/MS	By MS/MS	By MS/MS	By MS/MS	By MS/MS	By MS/MS
SPAC17G6.14c|uap56|I|TREX	SPAC17G6.14c|uap56|I|TREX	8	8	8	>SPAC17G6.14c|uap56|I|TREX complex subunit, ATP-dependent RNA helicase Uap56	1	8	8	8	5	2	1	2	7	2	4	2	5	2	1	2	7	2	4	2	5	2	1	2	7	2	4	2	24.4	24.4	24.4	49.231	434	434	0	11.536	By MS/MS	By MS/MS	By matching	By MS/MS	By MS/MS	By matching	By MS/MS	By matching
SPAC17G6.15c|fsf1|I|MTC	SPAC17G6.15c|fsf1|I|MTC	18	18	18	>SPAC17G6.15c|fsf1|I|MTC tricarboxylate transmembrane transporter Fsf1 (predicted)	1	18	18	18	16	13	16	8	16	14	16	12	16	13	16	8	16	14	16	12	16	13	16	8	16	14	16	12	46.9	46.9	46.9	35.447	322	322	0	64.08	By MS/MS	By MS/MS	By MS/MS	By MS/MS	By MS/MS	By MS/MS	By MS/MS	By MS/MS
SPAC17G6.16c|ysh1|I|mRNA	SPAC17G6.16c|ysh1|I|mRNA	31	31	31	>SPAC17G6.16c|ysh1|I|mRNA cleavage and polyadenylation specificity factor complex endoribonuclease subunit Ysh1	1	31	31	31	16	14	23	24	23	14	31	25	16	14	23	24	23	14	31	25	16	14	23	24	23	14	31	25	47.8	47.8	47.8	85.989	757	757	0	207.7	By MS/MS	By MS/MS	By MS/MS	By MS/MS	By MS/MS	By MS/MS	By MS/MS	By MS/MS
SPAC17G6.17|pof8|I|F-box	SPAC17G6.17|pof8|I|F-box	2	2	2	>SPAC17G6.17|pof8|I|F-box protein Pof8	1	2	2	2	1	1	1	1	1	1	2	1	1	1	1	1	1	1	2	1	1	1	1	1	1	1	2	1	6	6	6	46.808	402	402	0	5.0219	By MS/MS	By matching	By MS/MS	By MS/MS	By matching	By matching	By MS/MS	By MS/MS
SPAC17G8.01c|trl1|I|tRNA	SPAC17G8.01c|trl1|I|tRNA	28	28	28	>SPAC17G8.01c|trl1|I|tRNA ligase Trl1 (predicted)	1	28	28	28	20	7	22	13	26	11	21	7	20	7	22	13	26	11	21	7	20	7	22	13	26	11	21	7	43.2	43.2	43.2	90.342	787	787	0	86.954	By MS/MS	By MS/MS	By MS/MS	By MS/MS	By MS/MS	By MS/MS	By MS/MS	By MS/MS
SPAC17G8.03c|dpb3|I|DNA	SPAC17G8.03c|dpb3|I|DNA	17	17	17	>SPAC17G8.03c|dpb3|I|DNA polymerase epsilon interactor Dpb3-like	1	17	17	17	6	14	10	16	2	0	1	0	6	14	10	16	2	0	1	0	6	14	10	16	2	0	1	0	69.8	69.8	69.8	22.235	199	199	0	300.22	By MS/MS	By MS/MS	By MS/MS	By MS/MS	By matching	By matching	By matching	By matching
SPAC17G8.04c|arc5|I|ARP2/3	SPAC17G8.04c|arc5|I|ARP2/3	7	7	7	>SPAC17G8.04c|arc5|I|ARP2/3 actin-organizing complex subunit Arc5	1	7	7	7	3	6	1	6	6	6	3	5	3	6	1	6	6	6	3	5	3	6	1	6	6	6	3	5	65.8	65.8	65.8	16.91	152	152	0	31.046	By matching	By MS/MS	By matching	By MS/MS	By MS/MS	By MS/MS	By MS/MS	By MS/MS
SPAC17G8.05|med20|I|mediator	SPAC17G8.05|med20|I|mediator	4	4	4	>SPAC17G8.05|med20|I|mediator complex subunit Med20	1	4	4	4	2	0	3	1	4	2	4	2	2	0	3	1	4	2	4	2	2	0	3	1	4	2	4	2	20.2	20.2	20.2	22.35	193	193	0	6.2746	By MS/MS	By matching	By MS/MS	By matching	By MS/MS	By MS/MS	By MS/MS	By matching
SPAC17G8.06c|SPAC17G8.06c|I|dihydroxy-acid	SPAC17G8.06c|SPAC17G8.06c|I|dihydroxy-acid	14	14	14	>SPAC17G8.06c|SPAC17G8.06c|I|dihydroxy-acid dehydratase (predicted)	1	14	14	14	12	8	7	6	12	9	11	11	12	8	7	6	12	9	11	11	12	8	7	6	12	9	11	11	32.9	32.9	32.9	63.926	598	598	0	40.318	By MS/MS	By MS/MS	By MS/MS	By MS/MS	By MS/MS	By MS/MS	By MS/MS	By MS/MS
SPAC17G8.07|yaf9|I|YEATS	SPAC17G8.07|yaf9|I|YEATS	9	9	9	>SPAC17G8.07|yaf9|I|YEATS family histone acetyltransferase subunit Yaf9	1	9	9	9	3	6	8	7	3	4	2	3	3	6	8	7	3	4	2	3	3	6	8	7	3	4	2	3	47	47	47	24.946	217	217	0	43.405	By MS/MS	By MS/MS	By MS/MS	By MS/MS	By MS/MS	By MS/MS	By matching	By MS/MS
SPAC17G8.08c|SPAC17G8.08c|I|human	SPAC17G8.08c|SPAC17G8.08c|I|human	1	1	1	>SPAC17G8.08c|SPAC17G8.08c|I|human TMEM165 homolog, implicated in calcium tranport	1	1	1	1	1	0	1	1	1	1	1	1	1	0	1	1	1	1	1	1	1	0	1	1	1	1	1	1	3.8	3.8	3.8	31.302	287	287	0.0035223	2.2378	By MS/MS	By matching	By MS/MS	By matching	By MS/MS	By MS/MS	By MS/MS	By MS/MS
SPAC17G8.10c|dma1|I|mitotic	SPAC17G8.10c|dma1|I|mitotic	5	5	5	>SPAC17G8.10c|dma1|I|mitotic spindle checkpoint ubiquitin ligase Dma1	1	5	5	5	4	4	5	2	3	2	4	4	4	4	5	2	3	2	4	4	4	4	5	2	3	2	4	4	24	24	24	30.597	267	267	0	9.0716	By MS/MS	By matching	By matching	By matching	By MS/MS	By MS/MS	By MS/MS	By MS/MS
SPAC17G8.11c|imt3|I|mannosyltransferase	SPAC17G8.11c|imt3|I|mannosyltransferase	8	8	8	>SPAC17G8.11c|imt3|I|mannosyltransferase Imt3	1	8	8	8	5	3	4	2	7	4	6	5	5	3	4	2	7	4	6	5	5	3	4	2	7	4	6	5	32.9	32.9	32.9	42.197	356	356	0	15.924	By MS/MS	By MS/MS	By MS/MS	By MS/MS	By MS/MS	By MS/MS	By MS/MS	By MS/MS
SPAC17G8.12|sec3|I|exocyst	SPAC17G8.12|sec3|I|exocyst	6	6	6	>SPAC17G8.12|sec3|I|exocyst complex subunit Sec3	1	6	6	6	3	0	2	2	4	0	4	0	3	0	2	2	4	0	4	0	3	0	2	2	4	0	4	0	18.8	18.8	18.8	67.46	608	608	0	11.194	By MS/MS	By matching	By MS/MS	By MS/MS	By MS/MS	By matching	By MS/MS	By matching
SPAC17G8.13c|mst2|I|histone	SPAC17G8.13c|mst2|I|histone	13	13	13	>SPAC17G8.13c|mst2|I|histone acetyltransferase Mst2	1	13	13	13	8	10	12	11	6	0	3	1	8	10	12	11	6	0	3	1	8	10	12	11	6	0	3	1	40.3	40.3	40.3	47.274	407	407	0	95.94	By MS/MS	By MS/MS	By MS/MS	By MS/MS	By MS/MS	By matching	By matching	By matching
SPAC17G8.14c|pck1|I|protein	SPAC17G8.14c|pck1|I|protein	19	19	19	>SPAC17G8.14c|pck1|I|protein kinase C (PKC)-like Pck1	1	19	19	19	14	9	9	11	16	11	15	9	14	9	9	11	16	11	15	9	14	9	9	11	16	11	15	9	27.4	27.4	27.4	111.78	988	988	0	61.106	By MS/MS	By MS/MS	By MS/MS	By MS/MS	By MS/MS	By MS/MS	By MS/MS	By MS/MS
SPAC17G8.15|wip1|I|Cenp-W	SPAC17G8.15|wip1|I|Cenp-W	4	4	4	>SPAC17G8.15|wip1|I|Cenp-W ortholog	1	4	4	4	4	3	4	4	0	0	0	0	4	3	4	4	0	0	0	0	4	3	4	4	0	0	0	0	31.5	31.5	31.5	8.64	73	73	0	5.2978	By MS/MS	By MS/MS	By MS/MS	By MS/MS	By matching	By matching	By matching	By matching
SPAC17H9.01|cid16|I|poly(A)	SPAC17H9.01|cid16|I|poly(A)	8	8	8	>SPAC17H9.01|cid16|I|poly(A) polymerase Cid16 (predicted)	1	8	8	8	2	1	3	0	6	1	6	0	2	1	3	0	6	1	6	0	2	1	3	0	6	1	6	0	8.2	8.2	8.2	138.53	1202	1202	0	5.5095	By MS/MS	By matching	By MS/MS	By matching	By MS/MS	By MS/MS	By MS/MS	By matching
SPAC17H9.02|mtl1|I|TRAMP	SPAC17H9.02|mtl1|I|TRAMP	69	69	67	>SPAC17H9.02|mtl1|I|TRAMP complex ATP-dependent RNA helicase (predicted)	1	69	69	67	21	20	64	63	26	26	63	65	21	20	64	63	26	26	63	65	19	19	62	61	25	25	61	63	64.4	64.4	62.2	118.46	1030	1030	0	323.31	By MS/MS	By MS/MS	By MS/MS	By MS/MS	By MS/MS	By MS/MS	By MS/MS	By MS/MS
SPAC17H9.04c|nrp1|I|RNA-binding	SPAC17H9.04c|nrp1|I|RNA-binding	21	21	21	>SPAC17H9.04c|nrp1|I|RNA-binding protein	1	21	21	21	14	17	18	19	17	14	18	20	14	17	18	19	17	14	18	20	14	17	18	19	17	14	18	20	47.7	47.7	47.7	66.396	604	604	0	166.73	By MS/MS	By MS/MS	By MS/MS	By MS/MS	By MS/MS	By MS/MS	By MS/MS	By MS/MS
SPAC17H9.05|ebp2|I|rRNA	SPAC17H9.05|ebp2|I|rRNA	7	7	7	>SPAC17H9.05|ebp2|I|rRNA processing protein Ebp2 (predicted)	1	7	7	7	5	3	5	5	5	4	4	4	5	3	5	5	5	4	4	4	5	3	5	5	5	4	4	4	26.1	26.1	26.1	37.818	333	333	0	32.151	By MS/MS	By MS/MS	By MS/MS	By MS/MS	By MS/MS	By MS/MS	By MS/MS	By MS/MS
SPAC17H9.07|SPAC17H9.07|I|signal	SPAC17H9.07|SPAC17H9.07|I|signal	5	5	5	>SPAC17H9.07|SPAC17H9.07|I|signal recognition particle subunit Srp21 (predicted)	1	5	5	5	4	2	3	3	4	4	3	3	4	2	3	3	4	4	3	3	4	2	3	3	4	4	3	3	60.8	60.8	60.8	13.412	120	120	0	49.665	By MS/MS	By MS/MS	By MS/MS	By MS/MS	By MS/MS	By MS/MS	By MS/MS	By MS/MS
SPAC17H9.09c|ras1|I|GTPase	SPAC17H9.09c|ras1|I|GTPase	12	12	12	>SPAC17H9.09c|ras1|I|GTPase Ras1	1	12	12	12	12	7	9	7	12	8	11	3	12	7	9	7	12	8	11	3	12	7	9	7	12	8	11	3	67.6	67.6	67.6	24.734	219	219	0	47.197	By MS/MS	By MS/MS	By MS/MS	By MS/MS	By MS/MS	By MS/MS	By MS/MS	By MS/MS
SPAC17H9.10c|ddb1|I|damaged	SPAC17H9.10c|ddb1|I|damaged	8	8	8	>SPAC17H9.10c|ddb1|I|damaged DNA binding protein Ddb1	1	8	8	8	4	1	3	1	6	0	4	1	4	1	3	1	6	0	4	1	4	1	3	1	6	0	4	1	10	10	10	120.65	1072	1072	0	8.6058	By MS/MS	By MS/MS	By MS/MS	By MS/MS	By MS/MS	By matching	By MS/MS	By matching
SPAC17H9.11|gmf1|I|cofilin/tropomyosin	SPAC17H9.11|gmf1|I|cofilin/tropomyosin	3	3	3	>SPAC17H9.11|gmf1|I|cofilin/tropomyosin family Glia Maturation Factor homolog Gmf1	1	3	3	3	2	1	1	1	1	0	1	0	2	1	1	1	1	0	1	0	2	1	1	1	1	0	1	0	21.3	21.3	21.3	16.281	141	141	0	5.9008	By MS/MS	By MS/MS	By matching	By matching	By MS/MS	By matching	By MS/MS	By matching
SPAC17H9.12c|SPAC17H9.12c|I|mitochondrial	SPAC17H9.12c|SPAC17H9.12c|I|mitochondrial	18	18	18	>SPAC17H9.12c|SPAC17H9.12c|I|mitochondrial cytochrome c-heme linkage protein Cyc2 (predicted)	1	18	18	18	13	11	12	11	16	12	16	12	13	11	12	11	16	12	16	12	13	11	12	11	16	12	16	12	80.5	80.5	80.5	29.375	266	266	0	85.533	By MS/MS	By MS/MS	By MS/MS	By MS/MS	By MS/MS	By MS/MS	By MS/MS	By MS/MS
SPAC17H9.13c|SPAC17H9.13c|I|glutamate	SPAC17H9.13c|SPAC17H9.13c|I|glutamate	18	18	18	>SPAC17H9.13c|SPAC17H9.13c|I|glutamate 5-kinase (predicted)	1	18	18	18	16	13	16	13	16	15	16	14	16	13	16	13	16	15	16	14	16	13	16	13	16	15	16	14	58	58	58	43.933	402	402	0	48.862	By MS/MS	By MS/MS	By MS/MS	By MS/MS	By MS/MS	By MS/MS	By MS/MS	By MS/MS
SPAC17H9.14c|pdi2|I|protein	SPAC17H9.14c|pdi2|I|protein	17	17	17	>SPAC17H9.14c|pdi2|I|protein disulfide isomerase	1	17	17	17	13	15	10	12	16	14	12	13	13	15	10	12	16	14	12	13	13	15	10	12	16	14	12	13	61.3	61.3	61.3	40.691	359	359	0	61.599	By MS/MS	By MS/MS	By MS/MS	By MS/MS	By MS/MS	By MS/MS	By MS/MS	By MS/MS
SPAC17H9.16|tom22|I|mitochondrial	SPAC17H9.16|tom22|I|mitochondrial	5	5	5	>SPAC17H9.16|tom22|I|mitochondrial TOM complex subunit Tom22 (predicted)	1	5	5	5	3	4	2	4	4	4	4	4	3	4	2	4	4	4	4	4	3	4	2	4	4	4	4	4	41.7	41.7	41.7	15.912	144	144	0	14.049	By MS/MS	By MS/MS	By MS/MS	By MS/MS	By MS/MS	By MS/MS	By MS/MS	By MS/MS
SPAC17H9.20|psc3|I|mitotic	SPAC17H9.20|psc3|I|mitotic	10	10	10	>SPAC17H9.20|psc3|I|mitotic cohesin complex, non-SMC subunit Psc3	1	10	10	10	8	7	8	8	9	3	5	2	8	7	8	8	9	3	5	2	8	7	8	8	9	3	5	2	14.6	14.6	14.6	110.65	962	962	0	22.493	By MS/MS	By MS/MS	By MS/MS	By MS/MS	By MS/MS	By matching	By MS/MS	By matching
SPAC1805.02c|etf2|I|electron	SPAC1805.02c|etf2|I|electron	1	1	1	>SPAC1805.02c|etf2|I|electron transfer flavoprotein beta subunit EtfB (predicted)	1	1	1	1	1	0	1	1	1	1	0	1	1	0	1	1	1	1	0	1	1	0	1	1	1	1	0	1	8.7	8.7	8.7	27.743	254	254	0.0035324	2.2968	By matching	By matching	By matching	By matching	By MS/MS	By matching	By matching	By MS/MS
SPAC1805.04|nup132|I|nucleoporin	SPAC1805.04|nup132|I|nucleoporin	21	21	21	>SPAC1805.04|nup132|I|nucleoporin Nup132	1	21	21	21	15	9	14	6	17	9	16	5	15	9	14	6	17	9	16	5	15	9	14	6	17	9	16	5	25.6	25.6	25.6	132.07	1162	1162	0	53.243	By MS/MS	By MS/MS	By MS/MS	By MS/MS	By MS/MS	By MS/MS	By MS/MS	By MS/MS
SPAC1805.05|cki3|I|serine/threonine	SPAC1805.05|cki3|I|serine/threonine	20	19	18	>SPAC1805.05|cki3|I|serine/threonine protein kinase Cki3	1	20	19	18	15	16	14	14	18	19	16	18	14	15	13	13	17	18	15	17	13	14	12	12	17	17	14	16	56.3	54.2	51.9	50.214	439	439	0	142.12	By MS/MS	By MS/MS	By MS/MS	By MS/MS	By MS/MS	By MS/MS	By MS/MS	By MS/MS
SPAC1805.06c|hem2|I|porphobilinogen	SPAC1805.06c|hem2|I|porphobilinogen	5	5	5	>SPAC1805.06c|hem2|I|porphobilinogen synthase Hem2 (predicted)	1	5	5	5	3	2	1	1	5	2	2	1	3	2	1	1	5	2	2	1	3	2	1	1	5	2	2	1	19.5	19.5	19.5	36.12	329	329	0	5.1016	By MS/MS	By matching	By matching	By matching	By MS/MS	By MS/MS	By MS/MS	By matching
SPAC1805.08|dlc1|I|dynein	SPAC1805.08|dlc1|I|dynein	8	8	8	>SPAC1805.08|dlc1|I|dynein light chain Dlc1	1	8	8	8	4	4	5	7	4	5	3	0	4	4	5	7	4	5	3	0	4	4	5	7	4	5	3	0	78.4	78.4	78.4	12.254	111	111	0	40.372	By MS/MS	By MS/MS	By MS/MS	By MS/MS	By matching	By MS/MS	By MS/MS	By matching
SPAC1805.09c|fmt1|I|mitochondrial	SPAC1805.09c|fmt1|I|mitochondrial	2	2	2	>SPAC1805.09c|fmt1|I|mitochondrial methionyl-tRNA formyltransferase Fmt1 (predicted)	1	2	2	2	0	1	0	0	1	0	1	1	0	1	0	0	1	0	1	1	0	1	0	0	1	0	1	1	7.4	7.4	7.4	38.041	340	340	0.0078027	1.7702	By matching	By MS/MS	By matching	By matching	By MS/MS	By matching	By MS/MS	By MS/MS
SPAC1805.11c|rps2602|I|40S	SPAC1805.11c|rps2602|I|40S	5	5	4	>SPAC1805.11c|rps2602|I|40S ribosomal protein S26 (predicted)	1	5	5	4	5	5	5	5	5	5	5	5	5	5	5	5	5	5	5	5	4	4	4	4	4	4	4	4	37.8	37.8	30.3	13.862	119	119	0	13.501	By MS/MS	By MS/MS	By MS/MS	By MS/MS	By MS/MS	By MS/MS	By MS/MS	By MS/MS
SPAC1805.13|rpl14|I|60S	SPAC1805.13|rpl14|I|60S	10	10	10	>SPAC1805.13|rpl14|I|60S ribosomal protein L14 (predicted)	1	10	10	10	8	9	8	9	9	9	9	10	8	9	8	9	9	9	9	10	8	9	8	9	9	9	9	10	51.5	51.5	51.5	15.21	134	134	0	60.523	By MS/MS	By MS/MS	By MS/MS	By MS/MS	By MS/MS	By MS/MS	By MS/MS	By MS/MS
SPAC1805.15c|pub2|I|HECT-type	SPAC1805.15c|pub2|I|HECT-type	5	4	4	>SPAC1805.15c|pub2|I|HECT-type ubiquitin-protein ligase E3 Pub2	1	5	4	4	1	1	4	2	3	2	4	2	0	0	3	1	2	1	3	1	0	0	3	1	2	1	3	1	10.3	9.2	9.2	77.195	671	671	0	6.9791	By matching	By matching	By MS/MS	By matching	By MS/MS	By matching	By MS/MS	By matching
SPAC1805.16c|SPAC1805.16c|I|purine	SPAC1805.16c|SPAC1805.16c|I|purine	2	2	2	>SPAC1805.16c|SPAC1805.16c|I|purine nucleoside phosphorylase (predicted)	1	2	2	2	1	1	1	1	2	1	0	1	1	1	1	1	2	1	0	1	1	1	1	1	2	1	0	1	8.3	8.3	8.3	34.238	315	315	0.0035404	2.3282	By MS/MS	By matching	By MS/MS	By matching	By MS/MS	By matching	By matching	By matching
SPAC1805.17|crm1|I|importin	SPAC1805.17|crm1|I|importin	41	41	41	>SPAC1805.17|crm1|I|importin family nuclear export receptor Crm1	1	41	41	41	37	32	36	32	38	33	37	29	37	32	36	32	38	33	37	29	37	32	36	32	38	33	37	29	49.4	49.4	49.4	123.57	1078	1078	0	323.31	By MS/MS	By MS/MS	By MS/MS	By MS/MS	By MS/MS	By MS/MS	By MS/MS	By MS/MS
SPAC1805.18|new2|I|Schizosaccharomyces	SPAC1805.18|new2|I|Schizosaccharomyces	3	3	3	>SPAC1805.18|new2|I|Schizosaccharomyces specific protein New2	1	3	3	3	1	1	1	1	0	0	2	3	1	1	1	1	0	0	2	3	1	1	1	1	0	0	2	3	46.3	46.3	46.3	10.9	95	95	0	5.4636	By MS/MS	By MS/MS	By matching	By matching	By matching	By matching	By MS/MS	By MS/MS
SPAC1834.01|sup45|I|translation	SPAC1834.01|sup45|I|translation	18	18	18	>SPAC1834.01|sup45|I|translation release factor eRF1	1	18	18	18	18	13	15	9	18	14	15	12	18	13	15	9	18	14	15	12	18	13	15	9	18	14	15	12	60.3	60.3	60.3	48.803	433	433	0	173.35	By MS/MS	By MS/MS	By MS/MS	By MS/MS	By MS/MS	By MS/MS	By MS/MS	By MS/MS
SPAC1834.02|aro1|I|pentafunctional	SPAC1834.02|aro1|I|pentafunctional	65	65	65	>SPAC1834.02|aro1|I|pentafunctional aromatic polypeptide Aro1 (predicted)	1	65	65	65	58	52	43	51	62	52	55	51	58	52	43	51	62	52	55	51	58	52	43	51	62	52	55	51	50.3	50.3	50.3	173.78	1573	1573	0	323.31	By MS/MS	By MS/MS	By MS/MS	By MS/MS	By MS/MS	By MS/MS	By MS/MS	By MS/MS
SPBC8D2.03c|hhf2|II|histone;SPBC1105.12|hhf3|II|histone;SPAC1834.03c|hhf1|I|histone	SPBC8D2.03c|hhf2|II|histone;SPBC1105.12|hhf3|II|histone;SPAC1834.03c|hhf1|I|histone	19;19;19	19;19;19	19;19;19	>SPBC8D2.03c|hhf2|II|histone H4 h4.2;>SPBC1105.12|hhf3|II|histone H4 h4.3;>SPAC1834.03c|hhf1|I|histone H4 h4.1	3	19	19	19	17	19	17	17	10	9	8	7	17	19	17	17	10	9	8	7	17	19	17	17	10	9	8	7	68.9	68.9	68.9	11.423	103	103;103;103	0	323.31	By MS/MS	By MS/MS	By MS/MS	By MS/MS	By MS/MS	By MS/MS	By MS/MS	By MS/MS
SPBC8D2.04|hht2|II|histone;SPBC1105.11c|hht3|II|histone;SPAC1834.04|hht1|I|histone	SPBC8D2.04|hht2|II|histone;SPBC1105.11c|hht3|II|histone;SPAC1834.04|hht1|I|histone	11;11;11	11;11;11	11;11;11	>SPBC8D2.04|hht2|II|histone H3 h3.2;>SPBC1105.11c|hht3|II|histone H3 h3.3;>SPAC1834.04|hht1|I|histone H3 h3.1	3	11	11	11	8	11	10	10	3	4	4	4	8	11	10	10	3	4	4	4	8	11	10	10	3	4	4	4	65.4	65.4	65.4	15.357	136	136;136;136	0	39.498	By MS/MS	By MS/MS	By MS/MS	By MS/MS	By MS/MS	By MS/MS	By MS/MS	By matching
SPAC1834.05|alg9|I|mannosyltransferase	SPAC1834.05|alg9|I|mannosyltransferase	6	6	6	>SPAC1834.05|alg9|I|mannosyltransferase complex subunit Alg9 (predicted)	1	6	6	6	1	2	1	3	4	3	5	4	1	2	1	3	4	3	5	4	1	2	1	3	4	3	5	4	13	13	13	66.27	577	577	0	6.2607	By MS/MS	By matching	By MS/MS	By MS/MS	By MS/MS	By matching	By MS/MS	By MS/MS
SPAC1834.06c|pmo25|I|mo25	SPAC1834.06c|pmo25|I|mo25	9	9	9	>SPAC1834.06c|pmo25|I|mo25 family protein Pmo25	1	9	9	9	4	3	0	2	9	5	4	2	4	3	0	2	9	5	4	2	4	3	0	2	9	5	4	2	23.4	23.4	23.4	38.521	329	329	0	9.1263	By MS/MS	By MS/MS	By matching	By matching	By MS/MS	By MS/MS	By MS/MS	By matching
SPAC1834.07|klp3|I|kinesin-like	SPAC1834.07|klp3|I|kinesin-like	5	5	5	>SPAC1834.07|klp3|I|kinesin-like protein Klp3	1	5	5	5	4	0	0	1	4	0	1	0	4	0	0	1	4	0	1	0	4	0	0	1	4	0	1	0	12.5	12.5	12.5	61.938	554	554	0	6.3458	By MS/MS	By matching	By matching	By matching	By MS/MS	By matching	By matching	By matching
SPAC1834.08|mak1|I|histidine	SPAC1834.08|mak1|I|histidine	26	26	26	>SPAC1834.08|mak1|I|histidine kinase Mak1	1	26	26	26	19	7	17	7	23	4	22	1	19	7	17	7	23	4	22	1	19	7	17	7	23	4	22	1	21.3	21.3	21.3	184.58	1639	1639	0	72.883	By MS/MS	By MS/MS	By MS/MS	By MS/MS	By MS/MS	By MS/MS	By MS/MS	By matching
SPAC1834.10c|SPAC1834.10c|I|mitochondrial	SPAC1834.10c|SPAC1834.10c|I|mitochondrial	2	2	2	>SPAC1834.10c|SPAC1834.10c|I|mitochondrial proton-transporting ATP synthase complex assembly protein (predicted)	1	2	2	2	2	0	2	0	2	0	2	0	2	0	2	0	2	0	2	0	2	0	2	0	2	0	2	0	17.4	17.4	17.4	19.65	178	178	0	5.9891	By MS/MS	By matching	By MS/MS	By matching	By MS/MS	By matching	By MS/MS	By matching
SPAC1834.11c|sec18|I|secretory	SPAC1834.11c|sec18|I|secretory	28	27	27	>SPAC1834.11c|sec18|I|secretory pathway protein Sec18 (predicted)	1	28	27	27	22	15	15	12	28	22	21	15	21	14	14	11	27	21	20	14	21	14	14	11	27	21	20	14	48.9	47.3	47.3	87.553	792	792	0	107.85	By MS/MS	By MS/MS	By MS/MS	By MS/MS	By MS/MS	By MS/MS	By MS/MS	By MS/MS
SPAC1851.02|slc1|I|1-acylglycerol-3-phosphate	SPAC1851.02|slc1|I|1-acylglycerol-3-phosphate	12	12	12	>SPAC1851.02|slc1|I|1-acylglycerol-3-phosphate O-acyltransferase Slc1 (predicted)	1	12	12	12	10	8	6	9	12	8	7	8	10	8	6	9	12	8	7	8	10	8	6	9	12	8	7	8	47.7	47.7	47.7	31.393	279	279	0	78.843	By MS/MS	By MS/MS	By MS/MS	By MS/MS	By MS/MS	By MS/MS	By MS/MS	By MS/MS
SPAC1851.03|ckb1|I|CK2	SPAC1851.03|ckb1|I|CK2	11	11	11	>SPAC1851.03|ckb1|I|CK2 family regulatory subunit Ckb1	1	11	11	11	10	8	9	9	10	9	9	9	10	8	9	9	10	9	9	9	10	8	9	9	10	9	9	9	65.4	65.4	65.4	26.677	231	231	0	86.83	By MS/MS	By MS/MS	By MS/MS	By MS/MS	By MS/MS	By MS/MS	By MS/MS	By MS/MS
SPAC18B11.02c|SPAC18B11.02c|I|tRNA	SPAC18B11.02c|SPAC18B11.02c|I|tRNA	7	7	7	>SPAC18B11.02c|SPAC18B11.02c|I|tRNA pseudouridine synthase (predicted)	1	7	7	7	5	3	1	1	5	4	6	3	5	3	1	1	5	4	6	3	5	3	1	1	5	4	6	3	31.2	31.2	31.2	44.899	394	394	0	15.692	By MS/MS	By MS/MS	By MS/MS	By MS/MS	By MS/MS	By MS/MS	By MS/MS	By MS/MS
SPAC18B11.04|ncs1|I|neuronal	SPAC18B11.04|ncs1|I|neuronal	2	2	2	>SPAC18B11.04|ncs1|I|neuronal calcium sensor related protein Ncs1	1	2	2	2	2	1	1	2	1	2	2	1	2	1	1	2	1	2	2	1	2	1	1	2	1	2	2	1	13.2	13.2	13.2	22.033	190	190	0	5.2173	By MS/MS	By MS/MS	By MS/MS	By MS/MS	By matching	By matching	By MS/MS	By MS/MS
SPAC18B11.06|lcp5|I|U3	SPAC18B11.06|lcp5|I|U3	15	15	15	>SPAC18B11.06|lcp5|I|U3 snoRNP-associated protein Lcp5 (predicted)	1	15	15	15	12	10	12	11	12	12	11	12	12	10	12	11	12	12	11	12	12	10	12	11	12	12	11	12	39.1	39.1	39.1	37.645	327	327	0	128.17	By MS/MS	By MS/MS	By MS/MS	By MS/MS	By MS/MS	By MS/MS	By MS/MS	By MS/MS
SPAC18B11.10|tup11|I|transcriptional	SPAC18B11.10|tup11|I|transcriptional	11	11	11	>SPAC18B11.10|tup11|I|transcriptional corepressor Tup11	1	11	11	11	1	6	4	7	9	7	7	4	1	6	4	7	9	7	7	4	1	6	4	7	9	7	7	4	24.3	24.3	24.3	67.33	614	614	0	34.673	By MS/MS	By MS/MS	By MS/MS	By MS/MS	By MS/MS	By MS/MS	By MS/MS	By MS/MS
SPAC18B11.11|SPAC18B11.11|I|GTPase	SPAC18B11.11|SPAC18B11.11|I|GTPase	10	10	10	>SPAC18B11.11|SPAC18B11.11|I|GTPase activating protein (predicted)	1	10	10	10	6	4	4	3	8	3	6	0	6	4	4	3	8	3	6	0	6	4	4	3	8	3	6	0	10	10	10	149.19	1294	1294	0	12.547	By MS/MS	By MS/MS	By MS/MS	By MS/MS	By MS/MS	By MS/MS	By MS/MS	By matching
SPAC18G6.02c|chp1|I|chromodomain	SPAC18G6.02c|chp1|I|chromodomain	34	34	34	>SPAC18G6.02c|chp1|I|chromodomain protein Chp1	1	34	34	34	5	20	26	33	1	1	5	1	5	20	26	33	1	1	5	1	5	20	26	33	1	1	5	1	46.9	46.9	46.9	108.72	960	960	0	220.15	By MS/MS	By MS/MS	By MS/MS	By MS/MS	By matching	By matching	By MS/MS	By matching
SPAC18G6.03|ypt3|I|GTPase	SPAC18G6.03|ypt3|I|GTPase	11	11	11	>SPAC18G6.03|ypt3|I|GTPase Ypt3	1	11	11	11	10	8	8	7	7	11	9	10	10	8	8	7	7	11	9	10	10	8	8	7	7	11	9	10	60.7	60.7	60.7	23.861	214	214	0	54.23	By MS/MS	By MS/MS	By MS/MS	By MS/MS	By MS/MS	By MS/MS	By MS/MS	By MS/MS
SPAC18G6.04c|shm2|I|serine	SPAC18G6.04c|shm2|I|serine	17	16	16	>SPAC18G6.04c|shm2|I|serine hydroxymethyltransferase Shm2 (predicted)	1	17	16	16	9	12	8	12	9	15	8	14	8	11	7	11	8	14	7	13	8	11	7	11	8	14	7	13	39.3	37.5	37.5	53.978	488	488	0	42.23	By MS/MS	By MS/MS	By MS/MS	By MS/MS	By MS/MS	By MS/MS	By MS/MS	By MS/MS
SPAC18G6.05c|gcn1|I|translation	SPAC18G6.05c|gcn1|I|translation	120	120	120	>SPAC18G6.05c|gcn1|I|translation elongation regulator Gcn1 (predicted)	1	120	120	120	104	89	95	85	112	91	102	84	104	89	95	85	112	91	102	84	104	89	95	85	112	91	102	84	53.4	53.4	53.4	297.33	2670	2670	0	323.31	By MS/MS	By MS/MS	By MS/MS	By MS/MS	By MS/MS	By MS/MS	By MS/MS	By MS/MS
SPAC18G6.06|utp11|I|U3	SPAC18G6.06|utp11|I|U3	7	6	6	>SPAC18G6.06|utp11|I|U3 snoRNP-associated protein Utp11 (predicted)	1	7	6	6	7	4	6	4	7	5	6	4	6	3	5	3	6	4	5	3	6	3	5	3	6	4	5	3	30.9	28.1	28.1	29.682	249	249	0	60.134	By MS/MS	By MS/MS	By MS/MS	By MS/MS	By MS/MS	By MS/MS	By MS/MS	By MS/MS
SPAC18G6.07c|mra1|I|rRNA	SPAC18G6.07c|mra1|I|rRNA	20	20	20	>SPAC18G6.07c|mra1|I|rRNA (pseudouridine) methyltransferase Mra1	1	20	20	20	16	14	15	11	19	14	18	12	16	14	15	11	19	14	18	12	16	14	15	11	19	14	18	12	63.5	63.5	63.5	39.775	359	359	0	74.365	By MS/MS	By MS/MS	By MS/MS	By MS/MS	By MS/MS	By MS/MS	By MS/MS	By MS/MS
SPAC18G6.10|lem2|I|LEM	SPAC18G6.10|lem2|I|LEM	9	9	9	>SPAC18G6.10|lem2|I|LEM domain protein Heh1/Lem2	1	9	9	9	0	1	1	9	1	0	0	0	0	1	1	9	1	0	0	0	0	1	1	9	1	0	0	0	14.5	14.5	14.5	78.178	688	688	0	16.032	By matching	By matching	By matching	By MS/MS	By MS/MS	By matching	By matching	By matching
SPAC18G6.11c|rrn3|I|ribosomal	SPAC18G6.11c|rrn3|I|ribosomal	5	5	5	>SPAC18G6.11c|rrn3|I|ribosomal DNA (rDNA) transcription factor Rrn3	1	5	5	5	3	1	2	4	3	1	3	0	3	1	2	4	3	1	3	0	3	1	2	4	3	1	3	0	14.7	14.7	14.7	68.554	599	599	0	12.136	By MS/MS	By matching	By MS/MS	By MS/MS	By MS/MS	By matching	By MS/MS	By matching
SPAC18G6.12c|SPAC18G6.12c|I|ThiJ	SPAC18G6.12c|SPAC18G6.12c|I|ThiJ	20	20	20	>SPAC18G6.12c|SPAC18G6.12c|I|ThiJ domain protein (predicted)	1	20	20	20	11	17	4	16	11	20	13	19	11	17	4	16	11	20	13	19	11	17	4	16	11	20	13	19	69.9	69.9	69.9	35.297	309	309	0	92.561	By MS/MS	By MS/MS	By MS/MS	By MS/MS	By MS/MS	By MS/MS	By MS/MS	By MS/MS
SPAC18G6.14c|rps7|I|40S	SPAC18G6.14c|rps7|I|40S	12	12	12	>SPAC18G6.14c|rps7|I|40S ribosomal protein S7 (predicted)	1	12	12	12	11	12	12	12	12	12	12	11	11	12	12	12	12	12	12	11	11	12	12	12	12	12	12	11	61	61	61	21.947	195	195	0	86.503	By MS/MS	By MS/MS	By MS/MS	By MS/MS	By MS/MS	By MS/MS	By MS/MS	By MS/MS
SPAC18G6.15|mal3|I|EB1	SPAC18G6.15|mal3|I|EB1	9	9	9	>SPAC18G6.15|mal3|I|EB1 family Mal3	1	9	9	9	9	8	1	2	8	7	2	2	9	8	1	2	8	7	2	2	9	8	1	2	8	7	2	2	46.1	46.1	46.1	35.094	308	308	0	38.71	By MS/MS	By MS/MS	By matching	By matching	By MS/MS	By MS/MS	By MS/MS	By MS/MS
SPAC1952.03|otu2|I|ubiquitin	SPAC1952.03|otu2|I|ubiquitin	6	6	6	>SPAC1952.03|otu2|I|ubiquitin specific cysteine protease, OTU family, Otu2	1	6	6	6	5	2	4	1	6	0	5	1	5	2	4	1	6	0	5	1	5	2	4	1	6	0	5	1	28.1	28.1	28.1	37.516	324	324	0	26.685	By MS/MS	By MS/MS	By MS/MS	By MS/MS	By MS/MS	By matching	By MS/MS	By matching
SPAC1952.04c|SPAC1952.04c|I|conserved	SPAC1952.04c|SPAC1952.04c|I|conserved	1	1	1	>SPAC1952.04c|SPAC1952.04c|I|conserved fungal protein	1	1	1	1	1	1	1	1	1	1	1	1	1	1	1	1	1	1	1	1	1	1	1	1	1	1	1	1	11.7	11.7	11.7	15.761	137	137	0.0016513	2.8533	By MS/MS	By MS/MS	By MS/MS	By MS/MS	By matching	By MS/MS	By MS/MS	By matching
SPAC1952.05|gcn5|I|SAGA	SPAC1952.05|gcn5|I|SAGA	8	8	8	>SPAC1952.05|gcn5|I|SAGA complex histone acetyltransferase catalytic subunit Gcn5	1	8	8	8	4	3	5	8	6	1	3	0	4	3	5	8	6	1	3	0	4	3	5	8	6	1	3	0	23.6	23.6	23.6	51.975	454	454	0	30.239	By MS/MS	By MS/MS	By MS/MS	By MS/MS	By MS/MS	By matching	By MS/MS	By matching
SPAC1952.06c|SPAC1952.06c|I|spliceosomal	SPAC1952.06c|SPAC1952.06c|I|spliceosomal	13	13	13	>SPAC1952.06c|SPAC1952.06c|I|spliceosomal complex subunit (predicted)	1	13	13	13	9	6	1	1	13	8	6	1	9	6	1	1	13	8	6	1	9	6	1	1	13	8	6	1	31.9	31.9	31.9	64.589	564	564	0	47.391	By MS/MS	By MS/MS	By MS/MS	By MS/MS	By MS/MS	By MS/MS	By MS/MS	By MS/MS
SPAC1952.08c|SPAC1952.08c|I|pyridoxamine	SPAC1952.08c|SPAC1952.08c|I|pyridoxamine	5	5	5	>SPAC1952.08c|SPAC1952.08c|I|pyridoxamine 5-phosphate oxidase (predicted)	1	5	5	5	2	0	0	1	5	3	0	1	2	0	0	1	5	3	0	1	2	0	0	1	5	3	0	1	29.5	29.5	29.5	21.653	190	190	0	13.262	By MS/MS	By matching	By matching	By matching	By MS/MS	By MS/MS	By matching	By matching
SPAC1952.09c|SPAC1952.09c|I|acetyl-CoA	SPAC1952.09c|SPAC1952.09c|I|acetyl-CoA	2	2	2	>SPAC1952.09c|SPAC1952.09c|I|acetyl-CoA hydrolase (predicted)	1	2	2	2	1	1	0	1	2	0	2	1	1	1	0	1	2	0	2	1	1	1	0	1	2	0	2	1	4.6	4.6	4.6	57.915	521	521	0	8.0603	By MS/MS	By MS/MS	By matching	By MS/MS	By MS/MS	By matching	By MS/MS	By MS/MS
SPAC1952.11c|ure2|I|ATP-independent,	SPAC1952.11c|ure2|I|ATP-independent,	2	2	2	>SPAC1952.11c|ure2|I|ATP-independent, nickel dependent urease Ure2	1	2	2	2	2	1	1	0	2	1	2	1	2	1	1	0	2	1	2	1	2	1	1	0	2	1	2	1	3.1	3.1	3.1	91.181	835	835	0	7.0222	By MS/MS	By MS/MS	By MS/MS	By matching	By MS/MS	By MS/MS	By MS/MS	By matching
SPAC1952.12c|csn71|I|COP9/signalosome	SPAC1952.12c|csn71|I|COP9/signalosome	3	3	3	>SPAC1952.12c|csn71|I|COP9/signalosome complex subunit 7a (predicted)	1	3	3	3	2	1	0	1	3	1	1	0	2	1	0	1	3	1	1	0	2	1	0	1	3	1	1	0	20	20	20	23.839	205	205	0.001654	2.9165	By MS/MS	By MS/MS	By matching	By MS/MS	By MS/MS	By MS/MS	By MS/MS	By matching
SPAC1952.14c|mrpl25|I|mitochondrial	SPAC1952.14c|mrpl25|I|mitochondrial	2	2	2	>SPAC1952.14c|mrpl25|I|mitochondrial ribosomal protein subunit L25 (predicted)	1	2	2	2	1	1	1	1	2	2	1	2	1	1	1	1	2	2	1	2	1	1	1	1	2	2	1	2	17.9	17.9	17.9	17.043	145	145	0.0053832	1.9919	By MS/MS	By MS/MS	By MS/MS	By matching	By MS/MS	By MS/MS	By MS/MS	By MS/MS
SPAC1952.16|rga9|I|RhoGAP,	SPAC1952.16|rga9|I|RhoGAP,	10	10	10	>SPAC1952.16|rga9|I|RhoGAP, GTPase activator towards Rho/Rac/Cdc42-like small GTPases (predicted)	1	10	10	10	8	1	7	1	7	0	5	1	8	1	7	1	7	0	5	1	8	1	7	1	7	0	5	1	22.4	22.4	22.4	76.867	670	670	0	10.535	By MS/MS	By matching	By MS/MS	By MS/MS	By MS/MS	By matching	By MS/MS	By matching
SPAC1952.17c|SPAC1952.17c|I|GTPase	SPAC1952.17c|SPAC1952.17c|I|GTPase	7	7	7	>SPAC1952.17c|SPAC1952.17c|I|GTPase activating protein (predicted)	1	7	7	7	6	4	3	1	6	3	3	1	6	4	3	1	6	3	3	1	6	4	3	1	6	3	3	1	16.6	16.6	16.6	71.878	619	619	0	18.644	By MS/MS	By MS/MS	By MS/MS	By matching	By MS/MS	By MS/MS	By MS/MS	By MS/MS
SPAC19A8.02|SPAC19A8.02|I|pleckstrin	SPAC19A8.02|SPAC19A8.02|I|pleckstrin	3	3	3	>SPAC19A8.02|SPAC19A8.02|I|pleckstrin homology domain protein	1	3	3	3	2	0	1	0	2	0	2	0	2	0	1	0	2	0	2	0	2	0	1	0	2	0	2	0	2.9	2.9	2.9	140.56	1213	1213	0.0047544	2.0231	By matching	By matching	By MS/MS	By matching	By MS/MS	By matching	By matching	By matching
SPAC19A8.04|erg5|I|C-22	SPAC19A8.04|erg5|I|C-22	31	31	31	>SPAC19A8.04|erg5|I|C-22 sterol desaturase Erg5	1	31	31	31	28	24	18	19	30	24	26	13	28	24	18	19	30	24	26	13	28	24	18	19	30	24	26	13	63.9	63.9	63.9	62.27	543	543	0	98.11	By MS/MS	By MS/MS	By MS/MS	By MS/MS	By MS/MS	By MS/MS	By MS/MS	By MS/MS
SPAC19A8.05c|sst4|I|sorting	SPAC19A8.05c|sst4|I|sorting	6	6	6	>SPAC19A8.05c|sst4|I|sorting receptor for ubiquitinated membrane proteins, ESCRT 0 complex subunit Sst4	1	6	6	6	4	3	0	0	6	1	0	0	4	3	0	0	6	1	0	0	4	3	0	0	6	1	0	0	13	13	13	68.242	610	610	0	10.379	By MS/MS	By MS/MS	By matching	By matching	By MS/MS	By MS/MS	By matching	By matching
SPAC19A8.06|SPAC19A8.06|I|short	SPAC19A8.06|SPAC19A8.06|I|short	7	7	7	>SPAC19A8.06|SPAC19A8.06|I|short chain dehydrogenase (predicted)	1	7	7	7	5	4	3	4	4	4	4	7	5	4	3	4	4	4	4	7	5	4	3	4	4	4	4	7	20.2	20.2	20.2	45.226	397	397	0	19.537	By MS/MS	By MS/MS	By MS/MS	By MS/MS	By MS/MS	By MS/MS	By MS/MS	By MS/MS
SPAC19A8.07c|imp4|I|U3	SPAC19A8.07c|imp4|I|U3	13	13	13	>SPAC19A8.07c|imp4|I|U3 snoRNP-associated protein Imp4 (predicted)	1	13	13	13	13	11	13	13	13	12	13	13	13	11	13	13	13	12	13	13	13	11	13	13	13	12	13	13	50.9	50.9	50.9	33.395	289	289	0	154.96	By MS/MS	By MS/MS	By MS/MS	By MS/MS	By MS/MS	By MS/MS	By MS/MS	By MS/MS
SPAC19A8.08|upf2|I|nonsense-mediated	SPAC19A8.08|upf2|I|nonsense-mediated	1	1	1	>SPAC19A8.08|upf2|I|nonsense-mediated decay protein Upf2	1	1	1	1	1	0	1	0	1	0	1	0	1	0	1	0	1	0	1	0	1	0	1	0	1	0	1	0	1.3	1.3	1.3	122.09	1049	1049	0.00034341	3.826	By MS/MS	By matching	By matching	By matching	By matching	By matching	By matching	By matching
SPAC19A8.12|dcp2|I|mRNA	SPAC19A8.12|dcp2|I|mRNA	6	6	6	>SPAC19A8.12|dcp2|I|mRNA decapping complex catalytic subunit Dcp2	1	6	6	6	4	2	1	1	5	1	4	0	4	2	1	1	5	1	4	0	4	2	1	1	5	1	4	0	13.8	13.8	13.8	83.233	741	741	0	15.886	By MS/MS	By MS/MS	By matching	By matching	By MS/MS	By matching	By MS/MS	By matching
SPAC19A8.13|usp101|I|U1	SPAC19A8.13|usp101|I|U1	5	5	5	>SPAC19A8.13|usp101|I|U1 snRNP-associated protein Usp101	1	5	5	5	4	3	5	4	4	4	5	4	4	3	5	4	4	4	5	4	4	3	5	4	4	4	5	4	20.7	20.7	20.7	30.198	261	261	0	10.086	By MS/MS	By MS/MS	By MS/MS	By MS/MS	By MS/MS	By MS/MS	By MS/MS	By MS/MS
SPAC19A8.14|pth2|I|mitochondrial	SPAC19A8.14|pth2|I|mitochondrial	7	7	7	>SPAC19A8.14|pth2|I|mitochondrial aminoacyl-tRNA hydrolase Pth2 (predicted)	1	7	7	7	4	5	2	1	5	6	3	4	4	5	2	1	5	6	3	4	4	5	2	1	5	6	3	4	53.2	53.2	53.2	21.428	205	205	0	11.801	By MS/MS	By MS/MS	By MS/MS	By matching	By MS/MS	By MS/MS	By MS/MS	By matching
SPAC19A8.15|trp2|I|tryptophan	SPAC19A8.15|trp2|I|tryptophan	35	35	35	>SPAC19A8.15|trp2|I|tryptophan synthase (predicted)	1	35	35	35	31	25	25	24	33	29	31	24	31	25	25	24	33	29	31	24	31	25	25	24	33	29	31	24	67.1	67.1	67.1	75.436	697	697	0	243.53	By MS/MS	By MS/MS	By MS/MS	By MS/MS	By MS/MS	By MS/MS	By MS/MS	By MS/MS
SPAC19B12.01|SPAC19B12.01|I|TPR	SPAC19B12.01|SPAC19B12.01|I|TPR	37	37	37	>SPAC19B12.01|SPAC19B12.01|I|TPR repeat protein, TTC27 family	1	37	37	37	28	20	4	6	33	27	13	5	28	20	4	6	33	27	13	5	28	20	4	6	33	27	13	5	57.2	57.2	57.2	94.268	817	817	0	109.65	By MS/MS	By MS/MS	By MS/MS	By MS/MS	By MS/MS	By MS/MS	By MS/MS	By MS/MS
SPAC19B12.03|bgs3|I|1,3-beta-glucan	SPAC19B12.03|bgs3|I|1,3-beta-glucan	32	30	30	>SPAC19B12.03|bgs3|I|1,3-beta-glucan synthase subunit Bgs3	1	32	30	30	22	11	17	15	29	21	21	13	20	10	16	13	27	19	19	11	20	10	16	13	27	19	19	11	23.3	22.2	22.2	210.83	1826	1826	0	83.381	By MS/MS	By MS/MS	By MS/MS	By MS/MS	By MS/MS	By MS/MS	By MS/MS	By MS/MS
SPBC19G7.03c|rps3002|II|40S;SPAC19B12.04|rps3001|I|40S	SPBC19G7.03c|rps3002|II|40S;SPAC19B12.04|rps3001|I|40S	3;3	3;3	3;3	>SPBC19G7.03c|rps3002|II|40S ribosomal protein S30 (predicted);>SPAC19B12.04|rps3001|I|40S ribosomal protein S30 (predicted)	2	3	3	3	3	3	3	3	3	3	3	3	3	3	3	3	3	3	3	3	3	3	3	3	3	3	3	3	31.1	31.1	31.1	6.9101	61	61;61	0	6.768	By MS/MS	By MS/MS	By MS/MS	By MS/MS	By MS/MS	By MS/MS	By MS/MS	By MS/MS
SPAC19B12.09|srp14|I|signal	SPAC19B12.09|srp14|I|signal	7	7	7	>SPAC19B12.09|srp14|I|signal recognition particle subunit Srp14	1	7	7	7	7	5	6	4	7	5	6	3	7	5	6	4	7	5	6	3	7	5	6	4	7	5	6	3	73.6	73.6	73.6	11.718	106	106	0	46.179	By MS/MS	By MS/MS	By MS/MS	By matching	By MS/MS	By MS/MS	By MS/MS	By MS/MS
SPAC19B12.11c|SPAC19B12.11c|I|zinc	SPAC19B12.11c|SPAC19B12.11c|I|zinc	6	6	6	>SPAC19B12.11c|SPAC19B12.11c|I|zinc finger protein, human ZNF593 ortholog	1	6	6	6	5	2	3	3	4	4	4	5	5	2	3	3	4	4	4	5	5	2	3	3	4	4	4	5	57.3	57.3	57.3	14.148	124	124	0	26.283	By MS/MS	By MS/MS	By MS/MS	By MS/MS	By MS/MS	By MS/MS	By MS/MS	By MS/MS
SPAPB17E12.02|yip12|I|SMN;SPAC19B12.12c|yip11|I|SMN	SPAPB17E12.02|yip12|I|SMN;SPAC19B12.12c|yip11|I|SMN	2;2	2;2	2;2	>SPAPB17E12.02|yip12|I|SMN family protein Yip12;>SPAC19B12.12c|yip11|I|SMN family protein Yip11	2	2	2	2	1	0	0	1	2	0	2	0	1	0	0	1	2	0	2	0	1	0	0	1	2	0	2	0	10.6	10.6	10.6	26.993	235	235;235	0	27.222	By MS/MS	By matching	By matching	By matching	By MS/MS	By matching	By MS/MS	By matching
SPAC19D5.02c|pex22|I|peroxisomal	SPAC19D5.02c|pex22|I|peroxisomal	1	1	1	>SPAC19D5.02c|pex22|I|peroxisomal membrane protein Pex22 (predicted)	1	1	1	1	1	0	0	1	1	0	0	0	1	0	0	1	1	0	0	0	1	0	0	1	1	0	0	0	8.5	8.5	8.5	24.818	223	223	0	12.444	By MS/MS	By matching	By matching	By MS/MS	By MS/MS	By matching	By matching	By matching
SPAC19D5.03|cid1|I|terminal	SPAC19D5.03|cid1|I|terminal	2	2	2	>SPAC19D5.03|cid1|I|terminal uridylyltransferase Cid1	1	2	2	2	1	1	1	0	2	0	1	0	1	1	1	0	2	0	1	0	1	1	1	0	2	0	1	0	9.6	9.6	9.6	46.256	405	405	0	4.5151	By MS/MS	By matching	By matching	By matching	By MS/MS	By matching	By matching	By matching
SPAC19D5.04|ptr1|I|HECT-type	SPAC19D5.04|ptr1|I|HECT-type	68	68	68	>SPAC19D5.04|ptr1|I|HECT-type ubiquitin ligase E3 Ptr1	1	68	68	68	51	29	35	28	59	33	38	11	51	29	35	28	59	33	38	11	51	29	35	28	59	33	38	11	28	28	28	365.03	3227	3227	0	177.47	By MS/MS	By MS/MS	By MS/MS	By MS/MS	By MS/MS	By MS/MS	By MS/MS	By MS/MS
SPAC19D5.05c|imp3|I|U3	SPAC19D5.05c|imp3|I|U3	12	12	12	>SPAC19D5.05c|imp3|I|U3 snoRNP-associated protein Imp3 (predicted)	1	12	12	12	9	6	10	8	11	8	11	9	9	6	10	8	11	8	11	9	9	6	10	8	11	8	11	9	59.6	59.6	59.6	21.777	183	183	0	38.249	By MS/MS	By MS/MS	By MS/MS	By MS/MS	By MS/MS	By MS/MS	By MS/MS	By MS/MS
SPAC19D5.06c|din1|I|Dhp1p-interacting	SPAC19D5.06c|din1|I|Dhp1p-interacting	22	22	22	>SPAC19D5.06c|din1|I|Dhp1p-interacting protein Din1	1	22	22	22	22	20	19	20	22	22	21	22	22	20	19	20	22	22	21	22	22	20	19	20	22	22	21	22	77.8	77.8	77.8	40.75	352	352	0	177.07	By MS/MS	By MS/MS	By MS/MS	By MS/MS	By MS/MS	By MS/MS	By MS/MS	By MS/MS
SPAC19E9.01c|nup40|I|nucleoporin	SPAC19E9.01c|nup40|I|nucleoporin	7	7	7	>SPAC19E9.01c|nup40|I|nucleoporin Nup40	1	7	7	7	3	3	2	3	6	5	5	6	3	3	2	3	6	5	5	6	3	3	2	3	6	5	5	6	32.3	32.3	32.3	40.254	371	371	0	28.962	By MS/MS	By MS/MS	By MS/MS	By MS/MS	By MS/MS	By MS/MS	By MS/MS	By MS/MS
SPAC19G12.01c|cut20|I|anaphase-promoting	SPAC19G12.01c|cut20|I|anaphase-promoting	3	3	3	>SPAC19G12.01c|cut20|I|anaphase-promoting complex, platform subcomplex scaffold subunit Apc4/Cut20	1	3	3	3	1	1	2	1	2	1	3	0	1	1	2	1	2	1	3	0	1	1	2	1	2	1	3	0	6.8	6.8	6.8	82.604	719	719	0	9.0383	By MS/MS	By matching	By matching	By MS/MS	By MS/MS	By matching	By MS/MS	By matching
SPAC19G12.02c|pms1|I|MutL	SPAC19G12.02c|pms1|I|MutL	4	4	4	>SPAC19G12.02c|pms1|I|MutL family mismatch-repair protein Pms1	1	4	4	4	2	1	1	1	4	2	2	1	2	1	1	1	4	2	2	1	2	1	1	1	4	2	2	1	6.8	6.8	6.8	88.008	794	794	0	6.598	By matching	By MS/MS	By MS/MS	By matching	By MS/MS	By MS/MS	By MS/MS	By MS/MS
SPAC19G12.05|mce1|I|mitochondrial	SPAC19G12.05|mce1|I|mitochondrial	18	18	18	>SPAC19G12.05|mce1|I|mitochondrial citrate transmembrane transporter (predicted)	1	18	18	18	15	15	18	12	17	15	18	15	15	15	18	12	17	15	18	15	15	15	18	12	17	15	18	15	54.6	54.6	54.6	31.573	291	291	0	127.86	By MS/MS	By MS/MS	By MS/MS	By MS/MS	By MS/MS	By MS/MS	By MS/MS	By MS/MS
SPAC19G12.07c|rsd1|I|RNA-binding	SPAC19G12.07c|rsd1|I|RNA-binding	38	38	38	>SPAC19G12.07c|rsd1|I|RNA-binding protein Rsd1 (predicted)	1	38	38	38	34	36	33	34	32	32	31	33	34	36	33	34	32	32	31	33	34	36	33	34	32	32	31	33	66.7	66.7	66.7	69.362	603	603	0	323.31	By MS/MS	By MS/MS	By MS/MS	By MS/MS	By MS/MS	By MS/MS	By MS/MS	By MS/MS
SPAC19G12.08|scs7|I|sphingosine	SPAC19G12.08|scs7|I|sphingosine	13	13	13	>SPAC19G12.08|scs7|I|sphingosine hydroxylase Scs7	1	13	13	13	8	7	9	7	13	8	11	7	8	7	9	7	13	8	11	7	8	7	9	7	13	8	11	7	47	47	47	40.229	347	347	0	65.581	By MS/MS	By MS/MS	By MS/MS	By MS/MS	By MS/MS	By MS/MS	By MS/MS	By MS/MS
SPAC19G12.10c|cpy1|I|vacuolar	SPAC19G12.10c|cpy1|I|vacuolar	24	24	24	>SPAC19G12.10c|cpy1|I|vacuolar carboxypeptidase Y	1	24	24	24	16	17	15	12	18	17	19	17	16	17	15	12	18	17	19	17	16	17	15	12	18	17	19	17	33.4	33.4	33.4	114.24	1002	1002	0	95.882	By MS/MS	By MS/MS	By MS/MS	By MS/MS	By MS/MS	By MS/MS	By MS/MS	By MS/MS
SPAC19G12.11|coq9|I|ubiquinone	SPAC19G12.11|coq9|I|ubiquinone	7	7	7	>SPAC19G12.11|coq9|I|ubiquinone biosynthesis protein Coq9 (predicted)	1	7	7	7	6	5	2	2	6	3	4	4	6	5	2	2	6	3	4	4	6	5	2	2	6	3	4	4	47.2	47.2	47.2	28.084	250	250	0	37.487	By MS/MS	By MS/MS	By MS/MS	By MS/MS	By MS/MS	By MS/MS	By MS/MS	By matching
SPAC19G12.12|dlp1|I|decaprenyl	SPAC19G12.12|dlp1|I|decaprenyl	2	2	2	>SPAC19G12.12|dlp1|I|decaprenyl diphosphate synthase subunit 2 Dlp1	1	2	2	2	2	2	1	1	2	1	1	1	2	2	1	1	2	1	1	1	2	2	1	1	2	1	1	1	7.1	7.1	7.1	32.411	294	294	0	4.1737	By MS/MS	By MS/MS	By matching	By matching	By MS/MS	By matching	By matching	By matching
SPAC19G12.14|its3|I|1-phosphatidylinositol-4-phosphate	SPAC19G12.14|its3|I|1-phosphatidylinositol-4-phosphate	24	24	24	>SPAC19G12.14|its3|I|1-phosphatidylinositol-4-phosphate 5-kinase Its3	1	24	24	24	23	16	15	12	22	16	14	16	23	16	15	12	22	16	14	16	23	16	15	12	22	16	14	16	46.4	46.4	46.4	83.747	742	742	0	98.909	By MS/MS	By MS/MS	By MS/MS	By MS/MS	By MS/MS	By MS/MS	By MS/MS	By MS/MS
SPAC19G12.15c|tpp1|I|trehalose-6-phosphate	SPAC19G12.15c|tpp1|I|trehalose-6-phosphate	14	14	14	>SPAC19G12.15c|tpp1|I|trehalose-6-phosphate phosphatase Tpp1	1	14	14	14	8	3	3	2	9	7	8	2	8	3	3	2	9	7	8	2	8	3	3	2	9	7	8	2	21.8	21.8	21.8	93.876	817	817	0	15.808	By MS/MS	By MS/MS	By MS/MS	By matching	By MS/MS	By MS/MS	By MS/MS	By MS/MS
SPAC19G12.17|erh1|I|enhancer	SPAC19G12.17|erh1|I|enhancer	8	8	8	>SPAC19G12.17|erh1|I|enhancer of rudimentary homolog Erh1	1	8	8	8	7	7	6	7	7	6	7	7	7	7	6	7	7	6	7	7	7	7	6	7	7	6	7	7	92.3	92.3	92.3	12.204	104	104	0	96.84	By MS/MS	By MS/MS	By MS/MS	By MS/MS	By MS/MS	By MS/MS	By MS/MS	By MS/MS
SPAC1A6.01c|SPAC1A6.01c|I|human	SPAC1A6.01c|SPAC1A6.01c|I|human	6	6	6	>SPAC1A6.01c|SPAC1A6.01c|I|human thyroid receptor interacting protein homolog, transcription coactivator (predicted)	1	6	6	6	4	0	5	2	5	1	6	1	4	0	5	2	5	1	6	1	4	0	5	2	5	1	6	1	18.9	18.9	18.9	50.907	455	455	0	16.038	By MS/MS	By matching	By MS/MS	By matching	By MS/MS	By MS/MS	By MS/MS	By MS/MS
SPAC1A6.02|SPAC1A6.02|I|WD	SPAC1A6.02|SPAC1A6.02|I|WD	2	2	2	>SPAC1A6.02|SPAC1A6.02|I|WD repeat protein, human WDR55 family, involved in ribosome biogenesis (predicted)	1	2	2	2	2	0	1	0	1	1	1	1	2	0	1	0	1	1	1	1	2	0	1	0	1	1	1	1	9.1	9.1	9.1	39.779	361	361	0.0016474	2.7861	By MS/MS	By matching	By MS/MS	By matching	By matching	By matching	By matching	By matching
SPAC1A6.03c|SPAC1A6.03c|I|lysophospholipase	SPAC1A6.03c|SPAC1A6.03c|I|lysophospholipase	3	3	3	>SPAC1A6.03c|SPAC1A6.03c|I|lysophospholipase (predicted)	1	3	3	3	2	3	2	3	3	3	3	3	2	3	2	3	3	3	3	3	2	3	2	3	3	3	3	3	7.7	7.7	7.7	73.041	662	662	0	5.2897	By MS/MS	By MS/MS	By matching	By MS/MS	By MS/MS	By MS/MS	By MS/MS	By matching
SPAC1A6.04c|plb1|I|phospholipase	SPAC1A6.04c|plb1|I|phospholipase	10	10	10	>SPAC1A6.04c|plb1|I|phospholipase B homolog Plb1	1	10	10	10	10	9	8	9	10	8	8	6	10	9	8	9	10	8	8	6	10	9	8	9	10	8	8	6	26.3	26.3	26.3	67.118	613	613	0	209.31	By MS/MS	By MS/MS	By MS/MS	By MS/MS	By MS/MS	By MS/MS	By MS/MS	By MS/MS
SPAC1A6.05c|ptl3|I|triacylglycerol	SPAC1A6.05c|ptl3|I|triacylglycerol	4	4	4	>SPAC1A6.05c|ptl3|I|triacylglycerol lipase ptl3	1	4	4	4	2	1	1	1	2	0	1	0	2	1	1	1	2	0	1	0	2	1	1	1	2	0	1	0	12.2	12.2	12.2	54.683	483	483	0	8.2066	By MS/MS	By MS/MS	By matching	By matching	By MS/MS	By matching	By MS/MS	By matching
SPAC1A6.07|sle1|I|eisosome	SPAC1A6.07|sle1|I|eisosome	37	37	37	>SPAC1A6.07|sle1|I|eisosome assembly protein Seg1	1	37	37	37	33	30	31	31	35	34	34	34	33	30	31	31	35	34	34	34	33	30	31	31	35	34	34	34	59	59	59	69.793	636	636	0	323.31	By MS/MS	By MS/MS	By MS/MS	By MS/MS	By MS/MS	By MS/MS	By MS/MS	By MS/MS
SPAC1A6.09c|lag1|I|sphingosine	SPAC1A6.09c|lag1|I|sphingosine	6	6	6	>SPAC1A6.09c|lag1|I|sphingosine N-acyltransferase Lag1	1	6	6	6	4	2	4	3	5	2	5	1	4	2	4	3	5	2	5	1	4	2	4	3	5	2	5	1	18.7	18.7	18.7	45.668	390	390	0	19.591	By MS/MS	By MS/MS	By MS/MS	By MS/MS	By MS/MS	By MS/MS	By MS/MS	By matching
SPAC1A6.10|tcd1|I|tRNA	SPAC1A6.10|tcd1|I|tRNA	17	17	17	>SPAC1A6.10|tcd1|I|tRNA threonylcarbamoyladenosine dehydratase Tcd1 (predicted)	1	17	17	17	15	13	14	12	16	14	17	12	15	13	14	12	16	14	17	12	15	13	14	12	16	14	17	12	46.6	46.6	46.6	54.299	485	485	0	173.73	By MS/MS	By MS/MS	By MS/MS	By MS/MS	By MS/MS	By MS/MS	By MS/MS	By MS/MS
SPAC1B1.01|deb1|I|transcription	SPAC1B1.01|deb1|I|transcription	21	21	21	>SPAC1B1.01|deb1|I|transcription factor Deb1/Rdp1	1	21	21	21	12	10	20	21	17	11	20	20	12	10	20	21	17	11	20	20	12	10	20	21	17	11	20	20	64.6	64.6	64.6	51.766	478	478	0	155.18	By MS/MS	By MS/MS	By MS/MS	By MS/MS	By MS/MS	By MS/MS	By MS/MS	By MS/MS
SPAC1B1.02c|SPAC1B1.02c|I|NAD/NADH	SPAC1B1.02c|SPAC1B1.02c|I|NAD/NADH	28	28	28	>SPAC1B1.02c|SPAC1B1.02c|I|NAD/NADH kinase (predicted)	1	28	28	28	20	22	23	21	20	23	24	26	20	22	23	21	20	23	24	26	20	22	23	21	20	23	24	26	60.9	60.9	60.9	60.708	537	537	0	222.46	By MS/MS	By MS/MS	By MS/MS	By MS/MS	By MS/MS	By MS/MS	By MS/MS	By MS/MS
SPAC1B1.03c|kap95|I|karyopherin	SPAC1B1.03c|kap95|I|karyopherin	15	15	15	>SPAC1B1.03c|kap95|I|karyopherin Kap95	1	15	15	15	13	12	5	7	13	14	12	15	13	12	5	7	13	14	12	15	13	12	5	7	13	14	12	15	22.8	22.8	22.8	94.746	863	863	0	80.315	By MS/MS	By MS/MS	By MS/MS	By MS/MS	By MS/MS	By MS/MS	By MS/MS	By MS/MS
SPAC1B1.04c|pan3|I|protein	SPAC1B1.04c|pan3|I|protein	18	18	18	>SPAC1B1.04c|pan3|I|protein kinase-like PAN complex subunit Pan3 (predicted)	1	18	18	18	6	4	7	12	11	14	13	17	6	4	7	12	11	14	13	17	6	4	7	12	11	14	13	17	35.1	35.1	35.1	76.045	681	681	0	54.661	By MS/MS	By MS/MS	By MS/MS	By MS/MS	By MS/MS	By MS/MS	By MS/MS	By MS/MS
SPAC1B2.02c|ugo1|I|mitochondrial	SPAC1B2.02c|ugo1|I|mitochondrial	7	7	7	>SPAC1B2.02c|ugo1|I|mitochondrial fusion protein Ugo1 (predicted)	1	7	7	7	5	1	0	0	7	1	3	0	5	1	0	0	7	1	3	0	5	1	0	0	7	1	3	0	35.6	35.6	35.6	46.909	421	421	0	30.82	By MS/MS	By matching	By matching	By matching	By MS/MS	By matching	By matching	By matching
SPAC1B2.03c|SPAC1B2.03c|I|GNS1/SUR4	SPAC1B2.03c|SPAC1B2.03c|I|GNS1/SUR4	6	6	6	>SPAC1B2.03c|SPAC1B2.03c|I|GNS1/SUR4 family protein (predicted)	1	6	6	6	6	4	5	4	5	5	5	4	6	4	5	4	5	5	5	4	6	4	5	4	5	5	5	4	30.2	30.2	30.2	38.337	334	334	0	76.062	By MS/MS	By MS/MS	By MS/MS	By MS/MS	By MS/MS	By MS/MS	By MS/MS	By MS/MS
SPAC1B2.04|cox6|I|cytochrome	SPAC1B2.04|cox6|I|cytochrome	3	3	3	>SPAC1B2.04|cox6|I|cytochrome c oxidase subunit VI (predicted)	1	3	3	3	3	3	2	2	3	2	2	3	3	3	2	2	3	2	2	3	3	3	2	2	3	2	2	3	32.9	32.9	32.9	15.938	140	140	0	16.43	By MS/MS	By MS/MS	By MS/MS	By MS/MS	By MS/MS	By MS/MS	By MS/MS	By MS/MS
SPAC1B2.05|mcm5|I|MCM	SPAC1B2.05|mcm5|I|MCM	34	34	33	>SPAC1B2.05|mcm5|I|MCM complex subunit Mcm5	1	34	34	33	25	25	29	28	26	16	22	22	25	25	29	28	26	16	22	22	24	24	28	27	25	16	21	21	60.3	60.3	58.2	80.099	720	720	0	159.94	By MS/MS	By MS/MS	By MS/MS	By MS/MS	By MS/MS	By MS/MS	By MS/MS	By MS/MS
SPAC1B3.01c|SPAC1B3.01c|I|uracil	SPAC1B3.01c|SPAC1B3.01c|I|uracil	10	10	10	>SPAC1B3.01c|SPAC1B3.01c|I|uracil phosphoribosyltransferase (predicted)	1	10	10	10	9	8	10	9	10	9	10	9	9	8	10	9	10	9	10	9	9	8	10	9	10	9	10	9	56.2	56.2	56.2	24.466	219	219	0	111.61	By MS/MS	By MS/MS	By MS/MS	By MS/MS	By MS/MS	By MS/MS	By MS/MS	By MS/MS
SPAC1B3.02c|SPAC1B3.02c|I|transcription	SPAC1B3.02c|SPAC1B3.02c|I|transcription	2	2	2	>SPAC1B3.02c|SPAC1B3.02c|I|transcription elongation factor, Elf1 family (predicted)	1	2	2	2	1	2	1	2	2	1	1	1	1	2	1	2	2	1	1	1	1	2	1	2	2	1	1	1	48.6	48.6	48.6	11.803	107	107	0	4.4528	By MS/MS	By MS/MS	By MS/MS	By MS/MS	By MS/MS	By MS/MS	By MS/MS	By MS/MS
SPAC1B3.03c|wis2|I|cyclophilin	SPAC1B3.03c|wis2|I|cyclophilin	12	12	12	>SPAC1B3.03c|wis2|I|cyclophilin family peptidyl-prolyl cis-trans isomerase Wis2	1	12	12	12	7	3	3	2	8	8	9	10	7	3	3	2	8	8	9	10	7	3	3	2	8	8	9	10	41.9	41.9	41.9	40.161	356	356	0	42.622	By MS/MS	By MS/MS	By MS/MS	By matching	By MS/MS	By MS/MS	By MS/MS	By MS/MS
SPAC1B3.05|not3|I|CCR4-Not	SPAC1B3.05|not3|I|CCR4-Not	31	31	31	>SPAC1B3.05|not3|I|CCR4-Not complex subunit Not3/5 (predicted)	1	31	31	31	23	16	23	18	30	19	25	16	23	16	23	18	30	19	25	16	23	16	23	18	30	19	25	16	52.8	52.8	52.8	72.759	640	640	0	205.18	By MS/MS	By MS/MS	By MS/MS	By MS/MS	By MS/MS	By MS/MS	By MS/MS	By MS/MS
SPAC1B3.08|SPAC1B3.08|I|COP9	SPAC1B3.08|SPAC1B3.08|I|COP9	6	6	6	>SPAC1B3.08|SPAC1B3.08|I|COP9 signalosome complex subunit 12 (predicted)	1	6	6	6	5	2	0	0	5	2	2	1	5	2	0	0	5	2	2	1	5	2	0	0	5	2	2	1	20.1	20.1	20.1	48.044	423	423	0	6.6136	By MS/MS	By matching	By matching	By matching	By MS/MS	By matching	By matching	By matching
SPAC1B3.09c|SPAC1B3.09c|I|Noc2p-Noc3p	SPAC1B3.09c|SPAC1B3.09c|I|Noc2p-Noc3p	7	7	7	>SPAC1B3.09c|SPAC1B3.09c|I|Noc2p-Noc3p complex subunit Noc2 family (predicted)	1	7	7	7	5	2	5	3	7	5	5	4	5	2	5	3	7	5	5	4	5	2	5	3	7	5	5	4	17.2	17.2	17.2	60.786	528	528	0	18.189	By MS/MS	By MS/MS	By MS/MS	By MS/MS	By MS/MS	By MS/MS	By MS/MS	By MS/MS
SPAC1B3.10c|SPAC1B3.10c|I|SEL1	SPAC1B3.10c|SPAC1B3.10c|I|SEL1	4	4	4	>SPAC1B3.10c|SPAC1B3.10c|I|SEL1 repeat protein, unknown biological role	1	4	4	4	2	0	0	0	4	0	1	0	2	0	0	0	4	0	1	0	2	0	0	0	4	0	1	0	5.9	5.9	5.9	76.906	664	664	0.00034083	3.5632	By MS/MS	By matching	By matching	By matching	By MS/MS	By matching	By matching	By matching
SPAC1B3.12c|rpb10|I|DNA-directed	SPAC1B3.12c|rpb10|I|DNA-directed	6	6	6	>SPAC1B3.12c|rpb10|I|DNA-directed RNA polymerase I, II, and III subunit Rpb10	1	6	6	6	4	6	5	4	4	3	4	3	4	6	5	4	4	3	4	3	4	6	5	4	4	3	4	3	71.8	71.8	71.8	8.2757	71	71	0	84.742	By MS/MS	By MS/MS	By MS/MS	By MS/MS	By MS/MS	By MS/MS	By MS/MS	By MS/MS
SPAC1B3.13|nan1|I|U3	SPAC1B3.13|nan1|I|U3	12	12	12	>SPAC1B3.13|nan1|I|U3 snoRNP-associated protein Nan1 (predicted)	1	12	12	12	8	6	10	8	9	7	10	5	8	6	10	8	9	7	10	5	8	6	10	8	9	7	10	5	20.2	20.2	20.2	88.937	806	806	0	31.554	By MS/MS	By MS/MS	By MS/MS	By MS/MS	By MS/MS	By MS/MS	By MS/MS	By MS/MS
SPAC1B3.14|vma3|I|V-type	SPAC1B3.14|vma3|I|V-type	1	1	1	>SPAC1B3.14|vma3|I|V-type ATPase V0 subunit c (proteolipid subunit)	1	1	1	1	1	1	1	1	1	1	1	1	1	1	1	1	1	1	1	1	1	1	1	1	1	1	1	1	11.2	11.2	11.2	16.325	161	161	0.00033956	3.4856	By matching	By MS/MS	By matching	By matching	By matching	By MS/MS	By MS/MS	By MS/MS
SPAC1B3.16c|vht1|I|vitamin	SPAC1B3.16c|vht1|I|vitamin	9	9	9	>SPAC1B3.16c|vht1|I|vitamin H transmembrane transporter Vht1	1	9	9	9	6	4	3	5	8	6	9	5	6	4	3	5	8	6	9	5	6	4	3	5	8	6	9	5	16	16	16	62.821	568	568	0	17.074	By MS/MS	By MS/MS	By MS/MS	By MS/MS	By MS/MS	By MS/MS	By MS/MS	By MS/MS
SPAC1B3.17|clr2|I|chromatin	SPAC1B3.17|clr2|I|chromatin	2	2	2	>SPAC1B3.17|clr2|I|chromatin silencing protein Clr2	1	2	2	2	1	0	0	1	0	0	0	0	1	0	0	1	0	0	0	0	1	0	0	1	0	0	0	0	6.3	6.3	6.3	61.97	537	537	0.0078125	1.7752	By MS/MS	By matching	By matching	By MS/MS	By matching	By matching	By matching	By matching
SPAC1B3.18c|mrps18|I|mitochondrial	SPAC1B3.18c|mrps18|I|mitochondrial	3	3	3	>SPAC1B3.18c|mrps18|I|mitochondrial ribosomal protein subunit S18 (predicted)	1	3	3	3	2	2	3	1	3	3	2	2	2	2	3	1	3	3	2	2	2	2	3	1	3	3	2	2	15.7	15.7	15.7	25.601	223	223	0	12.26	By MS/MS	By MS/MS	By MS/MS	By MS/MS	By MS/MS	By MS/MS	By MS/MS	By MS/MS
SPAC1B9.02c|sck1|I|serine/threonine	SPAC1B9.02c|sck1|I|serine/threonine	14	14	13	>SPAC1B9.02c|sck1|I|serine/threonine protein kinase Sck1	1	14	14	13	10	7	2	1	13	4	4	1	10	7	2	1	13	4	4	1	9	6	1	0	12	3	3	0	29.7	29.7	28.3	78.594	696	696	0	24.087	By MS/MS	By MS/MS	By matching	By matching	By MS/MS	By MS/MS	By MS/MS	By matching
SPAC1B9.03c|SPAC1B9.03c|I|RNA-binding	SPAC1B9.03c|SPAC1B9.03c|I|RNA-binding	20	20	20	>SPAC1B9.03c|SPAC1B9.03c|I|RNA-binding protein involved in ribosomal large subunit assembly and maintenance (predicted)	1	20	20	20	19	18	17	16	18	20	20	20	19	18	17	16	18	20	20	20	19	18	17	16	18	20	20	20	54.2	54.2	54.2	44.261	389	389	0	66.642	By MS/MS	By MS/MS	By MS/MS	By MS/MS	By MS/MS	By MS/MS	By MS/MS	By MS/MS
SPAC1D4.04|cct2|I|chaperonin-containing	SPAC1D4.04|cct2|I|chaperonin-containing	32	32	32	>SPAC1D4.04|cct2|I|chaperonin-containing T-complex beta subunit Cct2	1	32	32	32	31	27	25	26	30	27	29	21	31	27	25	26	30	27	29	21	31	27	25	26	30	27	29	21	80.6	80.6	80.6	56.676	527	527	0	323.31	By MS/MS	By MS/MS	By MS/MS	By MS/MS	By MS/MS	By MS/MS	By MS/MS	By MS/MS
SPAC1D4.05c|SPAC1D4.05c|I|Erd1	SPAC1D4.05c|SPAC1D4.05c|I|Erd1	3	3	3	>SPAC1D4.05c|SPAC1D4.05c|I|Erd1 homolog (predicted)	1	3	3	3	2	0	0	0	2	1	3	0	2	0	0	0	2	1	3	0	2	0	0	0	2	1	3	0	8.3	8.3	8.3	45.472	387	387	0	5.7408	By MS/MS	By matching	By matching	By matching	By MS/MS	By matching	By MS/MS	By matching
SPAC1D4.06c|csk1|I|cyclin-dependent	SPAC1D4.06c|csk1|I|cyclin-dependent	1	1	1	>SPAC1D4.06c|csk1|I|cyclin-dependent kinase/ cyclin-dependent kinase activating kinase Csk1	1	1	1	1	1	1	0	0	1	0	1	0	1	1	0	0	1	0	1	0	1	1	0	0	1	0	1	0	4.2	4.2	4.2	34.672	306	306	0.002272	2.5003	By MS/MS	By matching	By matching	By matching	By MS/MS	By matching	By MS/MS	By matching
SPAC1D4.08|pis1|I|CDP-diacylglycerol--inositol	SPAC1D4.08|pis1|I|CDP-diacylglycerol--inositol	5	5	5	>SPAC1D4.08|pis1|I|CDP-diacylglycerol--inositol 3-phosphatidyltransferase Pis1 (predicted)	1	5	5	5	4	1	3	0	5	4	5	2	4	1	3	0	5	4	5	2	4	1	3	0	5	4	5	2	28.3	28.3	28.3	26.924	237	237	0	22.711	By MS/MS	By matching	By MS/MS	By matching	By MS/MS	By MS/MS	By MS/MS	By MS/MS
SPAC1D4.11c|lkh1|I|dual	SPAC1D4.11c|lkh1|I|dual	7	7	7	>SPAC1D4.11c|lkh1|I|dual specificity protein kinase Lkh1	1	7	7	7	3	0	2	0	6	3	5	5	3	0	2	0	6	3	5	5	3	0	2	0	6	3	5	5	15.2	15.2	15.2	77.493	690	690	0	26.845	By MS/MS	By matching	By matching	By matching	By MS/MS	By MS/MS	By MS/MS	By MS/MS
SPAC1D4.12|rad15|I|transcription	SPAC1D4.12|rad15|I|transcription	4	4	4	>SPAC1D4.12|rad15|I|transcription factor TFIIH complex subunit Rad15	1	4	4	4	4	1	2	1	4	2	2	2	4	1	2	1	4	2	2	2	4	1	2	1	4	2	2	2	10.4	10.4	10.4	88.148	772	772	0	7.099	By MS/MS	By matching	By MS/MS	By MS/MS	By MS/MS	By MS/MS	By MS/MS	By MS/MS
SPAC1D4.13|byr1|I|MAP	SPAC1D4.13|byr1|I|MAP	7	7	7	>SPAC1D4.13|byr1|I|MAP kinase kinase Byr1	1	7	7	7	5	3	4	2	7	3	6	2	5	3	4	2	7	3	6	2	5	3	4	2	7	3	6	2	27.1	27.1	27.1	38.188	340	340	0	24.907	By MS/MS	By matching	By MS/MS	By matching	By MS/MS	By MS/MS	By MS/MS	By MS/MS
SPAC1D4.14|tho2|I|THO	SPAC1D4.14|tho2|I|THO	18	18	18	>SPAC1D4.14|tho2|I|THO complex subunit Tho2 (predicted)	1	18	18	18	11	3	8	5	17	7	9	1	11	3	8	5	17	7	9	1	11	3	8	5	17	7	9	1	15.1	15.1	15.1	188.83	1628	1628	0	26.397	By MS/MS	By MS/MS	By MS/MS	By MS/MS	By MS/MS	By MS/MS	By MS/MS	By matching
SPAC1F12.02c|tma19|I|translationally	SPAC1F12.02c|tma19|I|translationally	9	9	9	>SPAC1F12.02c|tma19|I|translationally controlled tumor protein homolog Tma19/Tpt1	1	9	9	9	9	6	5	6	9	8	7	6	9	6	5	6	9	8	7	6	9	6	5	6	9	8	7	6	76.2	76.2	76.2	19.048	168	168	0	147.26	By MS/MS	By MS/MS	By MS/MS	By MS/MS	By MS/MS	By MS/MS	By MS/MS	By MS/MS
SPAC1F12.04c|SPAC1F12.04c|I|conserved	SPAC1F12.04c|SPAC1F12.04c|I|conserved	7	7	7	>SPAC1F12.04c|SPAC1F12.04c|I|conserved fungal protein	1	7	7	7	7	1	3	1	6	3	5	0	7	1	3	1	6	3	5	0	7	1	3	1	6	3	5	0	39.8	39.8	39.8	21.549	191	191	0	84.799	By MS/MS	By matching	By MS/MS	By matching	By MS/MS	By MS/MS	By MS/MS	By matching
SPAC1F12.05|any2|I|arrestin-related	SPAC1F12.05|any2|I|arrestin-related	2	2	2	>SPAC1F12.05|any2|I|arrestin-related endocytic adaptor Any2 (predicted)	1	2	2	2	1	0	1	1	2	1	1	1	1	0	1	1	2	1	1	1	1	0	1	1	2	1	1	1	6.4	6.4	6.4	42.375	377	377	0.003553	2.3735	By matching	By matching	By matching	By matching	By MS/MS	By matching	By MS/MS	By matching
SPAC1F12.07|ser1|I|phosphoserine	SPAC1F12.07|ser1|I|phosphoserine	23	23	23	>SPAC1F12.07|ser1|I|phosphoserine aminotransferase (predicted)	1	23	23	23	21	22	18	18	23	22	22	19	21	22	18	18	23	22	22	19	21	22	18	18	23	22	22	19	66.8	66.8	66.8	42.797	389	389	0	131.29	By MS/MS	By MS/MS	By MS/MS	By MS/MS	By MS/MS	By MS/MS	By MS/MS	By MS/MS
SPAC1F12.09|gpi17|I|pig-S	SPAC1F12.09|gpi17|I|pig-S	2	2	2	>SPAC1F12.09|gpi17|I|pig-S (predicted)	1	2	2	2	2	0	1	1	2	2	1	1	2	0	1	1	2	2	1	1	2	0	1	1	2	2	1	1	5.1	5.1	5.1	63.961	554	554	0	4.4091	By MS/MS	By matching	By matching	By matching	By matching	By matching	By MS/MS	By matching
SPAC1F12.10c|SPAC1F12.10c|I|NADPH-hemoprotein	SPAC1F12.10c|SPAC1F12.10c|I|NADPH-hemoprotein	2	2	2	>SPAC1F12.10c|SPAC1F12.10c|I|NADPH-hemoprotein reductase (predicted)	1	2	2	2	1	0	0	0	2	0	2	1	1	0	0	0	2	0	2	1	1	0	0	0	2	0	2	1	21.8	21.8	21.8	16.667	147	147	0	5.2974	By matching	By matching	By matching	By matching	By matching	By matching	By MS/MS	By matching
SPAC1F3.01|rrp6|I|exosome	SPAC1F3.01|rrp6|I|exosome	34	34	34	>SPAC1F3.01|rrp6|I|exosome 3-5 exoribonuclease subunit Rrp6 (predicted)	1	34	34	34	27	17	22	15	29	18	26	20	27	17	22	15	29	18	26	20	27	17	22	15	29	18	26	20	50.5	50.5	50.5	89.559	777	777	0	138.68	By MS/MS	By MS/MS	By MS/MS	By MS/MS	By MS/MS	By MS/MS	By MS/MS	By MS/MS
SPAC1F3.02c|mkh1|I|MEK;SPBC1D7.05|byr2|II|MAP	SPAC1F3.02c|mkh1|I|MEK	14;1	14;1	14;1	>SPAC1F3.02c|mkh1|I|MEK kinase (MEKK) Mkh1	2	14	14	14	7	1	9	5	9	2	9	3	7	1	9	5	9	2	9	3	7	1	9	5	9	2	9	3	17.7	17.7	17.7	125.13	1116	1116;659	0	24.985	By MS/MS	By matching	By MS/MS	By MS/MS	By MS/MS	By matching	By MS/MS	By MS/MS
SPAC1F3.03|sro7|I|Lgl	SPAC1F3.03|sro7|I|Lgl	3	3	3	>SPAC1F3.03|sro7|I|Lgl family protein Sro7 (predicted)	1	3	3	3	0	0	1	1	3	2	2	1	0	0	1	1	3	2	2	1	0	0	1	1	3	2	2	1	4.9	4.9	4.9	112.01	1004	1004	0	4.5819	By matching	By matching	By matching	By matching	By MS/MS	By matching	By MS/MS	By matching
SPAC1F3.04c|tsr3|I|SSU-rRNA	SPAC1F3.04c|tsr3|I|SSU-rRNA	9	9	9	>SPAC1F3.04c|tsr3|I|SSU-rRNA maturation protein Tsr3 (predicted)	1	9	9	9	5	3	5	4	8	2	7	6	5	3	5	4	8	2	7	6	5	3	5	4	8	2	7	6	48.3	48.3	48.3	32.606	288	288	0	22.463	By MS/MS	By MS/MS	By MS/MS	By MS/MS	By MS/MS	By MS/MS	By MS/MS	By MS/MS
SPAC1F3.05|gga21|I|Golgi	SPAC1F3.05|gga21|I|Golgi	10	10	10	>SPAC1F3.05|gga21|I|Golgi localized Arf binding gamma-adaptin ortholog Gga21	1	10	10	10	7	5	0	0	8	4	0	0	7	5	0	0	8	4	0	0	7	5	0	0	8	4	0	0	31.8	31.8	31.8	56.789	510	510	0	29.213	By MS/MS	By MS/MS	By matching	By matching	By MS/MS	By matching	By matching	By matching
SPAC1F3.06c|spo15|I|mitotic;REV__SPBP8B7.20c|nop2|II|RNA	SPAC1F3.06c|spo15|I|mitotic	107;1	107;1	107;1	>SPAC1F3.06c|spo15|I|mitotic and mieotic spindle pole body protein Spo15	2	107	107	107	75	74	47	97	87	76	65	43	75	74	47	97	87	76	65	43	75	74	47	97	87	76	65	43	63.7	63.7	63.7	222.78	1957	1957;608	0	323.31	By MS/MS	By MS/MS	By MS/MS	By MS/MS	By MS/MS	By MS/MS	By MS/MS	By MS/MS
SPAC1F3.07c|rsc58|I|RSC	SPAC1F3.07c|rsc58|I|RSC	21	21	21	>SPAC1F3.07c|rsc58|I|RSC complex subunit Rsc58	1	21	21	21	12	16	18	18	14	11	13	12	12	16	18	18	14	11	13	12	12	16	18	18	14	11	13	12	79.9	79.9	79.9	44.621	403	403	0	225.15	By MS/MS	By MS/MS	By MS/MS	By MS/MS	By MS/MS	By MS/MS	By MS/MS	By MS/MS
SPAC1F3.09|mug161|I|CwfJ	SPAC1F3.09|mug161|I|CwfJ	16	16	16	>SPAC1F3.09|mug161|I|CwfJ family protein, splicing factor (predicted)	1	16	16	16	13	10	13	7	13	10	12	7	13	10	13	7	13	10	12	7	13	10	13	7	13	10	12	7	31.2	31.2	31.2	63.216	561	561	0	80.23	By MS/MS	By MS/MS	By MS/MS	By MS/MS	By MS/MS	By MS/MS	By MS/MS	By MS/MS
SPAC1F3.10c|oct1|I|mitochondrial	SPAC1F3.10c|oct1|I|mitochondrial	1	1	1	>SPAC1F3.10c|oct1|I|mitochondrial intermediate peptidase Oct1 (predicted)	1	1	1	1	0	0	0	0	1	0	0	0	0	0	0	0	1	0	0	0	0	0	0	0	1	0	0	0	2.4	2.4	2.4	86.285	762	762	0.0035189	2.2209	By matching	By matching	By matching	By matching	By MS/MS	By matching	By matching	By matching
SPAC1F5.02|pdi1|I|protein	SPAC1F5.02|pdi1|I|protein	14	14	14	>SPAC1F5.02|pdi1|I|protein disulfide isomerase (predicted)	1	14	14	14	7	11	3	9	9	13	9	9	7	11	3	9	9	13	9	9	7	11	3	9	9	13	9	9	35	35	35	54.88	492	492	0	25.589	By MS/MS	By MS/MS	By MS/MS	By MS/MS	By MS/MS	By MS/MS	By MS/MS	By MS/MS
SPAC1F5.03c|SPAC1F5.03c|I|FAD-dependent	SPAC1F5.03c|SPAC1F5.03c|I|FAD-dependent	11	11	11	>SPAC1F5.03c|SPAC1F5.03c|I|FAD-dependent oxidoreductase involved in late endosome to Golgi transport (predicted)	1	11	11	11	9	5	3	3	10	7	4	1	9	5	3	3	10	7	4	1	9	5	3	3	10	7	4	1	38	38	38	41.501	382	382	0	43.171	By MS/MS	By MS/MS	By MS/MS	By MS/MS	By MS/MS	By MS/MS	By MS/MS	By matching
SPAC1F5.05c|mso1|I|endocytic	SPAC1F5.05c|mso1|I|endocytic	6	6	6	>SPAC1F5.05c|mso1|I|endocytic docking protein Mso1	1	6	6	6	6	5	5	5	6	6	6	6	6	5	5	5	6	6	6	6	6	5	5	5	6	6	6	6	47.7	47.7	47.7	16.664	151	151	0	41.506	By MS/MS	By MS/MS	By MS/MS	By MS/MS	By MS/MS	By MS/MS	By MS/MS	By MS/MS
SPAC1F5.06|lsh1|I|ER	SPAC1F5.06|lsh1|I|ER	12	12	12	>SPAC1F5.06|lsh1|I|ER heat shock protein Lsh1 (predicted)	1	12	12	12	9	7	3	6	10	8	9	5	9	7	3	6	10	8	9	5	9	7	3	6	10	8	9	5	22.5	22.5	22.5	94.897	848	848	0	28.472	By MS/MS	By MS/MS	By MS/MS	By MS/MS	By MS/MS	By MS/MS	By MS/MS	By MS/MS
SPAC1F5.07c|hem14|I|protoporphyrinogen	SPAC1F5.07c|hem14|I|protoporphyrinogen	5	5	5	>SPAC1F5.07c|hem14|I|protoporphyrinogen oxidase Hem14 (predicted)	1	5	5	5	1	2	1	3	2	3	2	5	1	2	1	3	2	3	2	5	1	2	1	3	2	3	2	5	12.7	12.7	12.7	53.461	490	490	0	8.6991	By matching	By MS/MS	By MS/MS	By matching	By matching	By MS/MS	By matching	By MS/MS
SPAC1F5.10|SPAC1F5.10|I|ATP-dependent	SPAC1F5.10|SPAC1F5.10|I|ATP-dependent	18	17	17	>SPAC1F5.10|SPAC1F5.10|I|ATP-dependent RNA helicase (predicted)	1	18	17	17	15	10	4	5	17	13	9	5	14	9	3	4	16	12	8	4	14	9	3	4	16	12	8	4	52	47.2	47.2	44.706	394	394	0	164.77	By MS/MS	By MS/MS	By MS/MS	By MS/MS	By MS/MS	By MS/MS	By MS/MS	By MS/MS
SPAC1F5.11c|tra2|I|NuA4	SPAC1F5.11c|tra2|I|NuA4	92	92	91	>SPAC1F5.11c|tra2|I|NuA4 complex phosphatidylinositol pseudokinase complex subunit Tra2	1	92	92	91	45	53	79	72	55	25	32	13	45	53	79	72	55	25	32	13	44	53	78	72	55	25	31	13	32.2	32.2	32	420.78	3655	3655	0	262.53	By MS/MS	By MS/MS	By MS/MS	By MS/MS	By MS/MS	By MS/MS	By MS/MS	By MS/MS
SPAC1F7.01c|spt6|I|nucleosome	SPAC1F7.01c|spt6|I|nucleosome	61	61	61	>SPAC1F7.01c|spt6|I|nucleosome remodeling protein Spt6	1	61	61	61	48	55	54	54	8	6	6	2	48	55	54	54	8	6	6	2	48	55	54	54	8	6	6	2	54.1	54.1	54.1	157.21	1365	1365	0	323.31	By MS/MS	By MS/MS	By MS/MS	By MS/MS	By MS/MS	By matching	By MS/MS	By matching
SPAC1F7.02c|has1|I|ATP-dependent	SPAC1F7.02c|has1|I|ATP-dependent	30	30	30	>SPAC1F7.02c|has1|I|ATP-dependent RNA helicase Has1 (predicted)	1	30	30	30	25	22	23	24	26	23	26	25	25	22	23	24	26	23	26	25	25	22	23	24	26	23	26	25	54.7	54.7	54.7	65.261	578	578	0	235.82	By MS/MS	By MS/MS	By MS/MS	By MS/MS	By MS/MS	By MS/MS	By MS/MS	By MS/MS
SPAC1F7.03|pkd2|I|TRP-like	SPAC1F7.03|pkd2|I|TRP-like	9	9	9	>SPAC1F7.03|pkd2|I|TRP-like ion channel Pkd2	1	9	9	9	6	4	3	3	8	6	5	2	6	4	3	3	8	6	5	2	6	4	3	3	8	6	5	2	17.6	17.6	17.6	79.988	710	710	0	79.459	By MS/MS	By MS/MS	By MS/MS	By MS/MS	By MS/MS	By MS/MS	By MS/MS	By MS/MS
SPAC1F7.04|rho1|I|Rho;SPAC20H4.11c|rho5|I|Rho	SPAC1F7.04|rho1|I|Rho;SPAC20H4.11c|rho5|I|Rho	10;5	9;4	9;4	>SPAC1F7.04|rho1|I|Rho family GTPase Rho1;>SPAC20H4.11c|rho5|I|Rho family GTPase Rho5	2	10	9	9	9	10	9	10	9	10	9	10	8	9	8	9	8	9	8	9	8	9	8	9	8	9	8	9	64.9	61.4	61.4	22.523	202	202;200	0	109.27	By MS/MS	By MS/MS	By MS/MS	By MS/MS	By MS/MS	By MS/MS	By MS/MS	By MS/MS
SPAC1F7.05|cdc22|I|ribonucleoside	SPAC1F7.05|cdc22|I|ribonucleoside	46	46	46	>SPAC1F7.05|cdc22|I|ribonucleoside reductase large subunit Cdc22	1	46	46	46	41	40	40	39	43	36	39	37	41	40	40	39	43	36	39	37	41	40	40	39	43	36	39	37	66.5	66.5	66.5	91.998	811	811	0	323.31	By MS/MS	By MS/MS	By MS/MS	By MS/MS	By MS/MS	By MS/MS	By MS/MS	By MS/MS
SPAC1F7.07c|fip1|I|iron	SPAC1F7.07c|fip1|I|iron	8	8	8	>SPAC1F7.07c|fip1|I|iron permease Fip1	1	8	8	8	3	2	3	1	8	5	6	3	3	2	3	1	8	5	6	3	3	2	3	1	8	5	6	3	25.7	25.7	25.7	44.314	397	397	0	102.88	By MS/MS	By MS/MS	By MS/MS	By matching	By MS/MS	By MS/MS	By MS/MS	By MS/MS
SPAC1F7.08|fio1|I|iron	SPAC1F7.08|fio1|I|iron	5	5	5	>SPAC1F7.08|fio1|I|iron transport multicopper oxidase Fio1	1	5	5	5	4	3	3	3	4	4	2	2	4	3	3	3	4	4	2	2	4	3	3	3	4	4	2	2	11.7	11.7	11.7	69.907	622	622	0	35.886	By MS/MS	By MS/MS	By MS/MS	By MS/MS	By MS/MS	By MS/MS	By MS/MS	By MS/MS
SPAC1F7.09c|dal2|I|allantoicase	SPAC1F7.09c|dal2|I|allantoicase	21	21	21	>SPAC1F7.09c|dal2|I|allantoicase Dal2 (predicted)	1	21	21	21	18	17	16	17	19	18	14	7	18	17	16	17	19	18	14	7	18	17	16	17	19	18	14	7	86.8	86.8	86.8	37.965	342	342	0	205.92	By MS/MS	By MS/MS	By MS/MS	By MS/MS	By MS/MS	By MS/MS	By MS/MS	By MS/MS
SPAC1F7.11c|SPAC1F7.11c|I|transcription	SPAC1F7.11c|SPAC1F7.11c|I|transcription	7	7	7	>SPAC1F7.11c|SPAC1F7.11c|I|transcription factor, zf-fungal binuclear cluster type (predicted)	1	7	7	7	4	1	2	3	7	1	5	0	4	1	2	3	7	1	5	0	4	1	2	3	7	1	5	0	11.3	11.3	11.3	89.377	782	782	0	8.0783	By MS/MS	By MS/MS	By MS/MS	By MS/MS	By MS/MS	By matching	By MS/MS	By matching
SPBC839.04|rpl803|II|60S;SPBC2F12.07c|rpl802|II|60S;SPAC1F7.13c|rpl801|I|60S	SPBC839.04|rpl803|II|60S;SPBC2F12.07c|rpl802|II|60S;SPAC1F7.13c|rpl801|I|60S	15;15;15	15;15;15	15;15;15	>SPBC839.04|rpl803|II|60S ribosomal protein L8 (predicted);>SPBC2F12.07c|rpl802|II|60S ribosomal protein L8 (predicted);>SPAC1F7.13c|rpl801|I|60S ribosomal protein L8 (predicted)	3	15	15	15	13	15	12	15	13	14	13	14	13	15	12	15	13	14	13	14	13	15	12	15	13	14	13	14	65.6	65.6	65.6	27.1	253	253;253;253	0	186.05	By MS/MS	By MS/MS	By MS/MS	By MS/MS	By MS/MS	By MS/MS	By MS/MS	By MS/MS
SPAC1F8.07c|pdc101|I|pyruvate	SPAC1F8.07c|pdc101|I|pyruvate	30	30	30	>SPAC1F8.07c|pdc101|I|pyruvate decarboxylase (predicted)	1	30	30	30	26	23	25	27	30	27	25	24	26	23	25	27	30	27	25	24	26	23	25	27	30	27	25	24	68.7	68.7	68.7	61.547	568	568	0	323.31	By MS/MS	By MS/MS	By MS/MS	By MS/MS	By MS/MS	By MS/MS	By MS/MS	By MS/MS
SPAC20G4.01|caf16|I|CCR4-Not	SPAC20G4.01|caf16|I|CCR4-Not	5	5	5	>SPAC20G4.01|caf16|I|CCR4-Not complex subunit Caf16 (predicted)	1	5	5	5	5	1	4	1	5	2	3	1	5	1	4	1	5	2	3	1	5	1	4	1	5	2	3	1	23.2	23.2	23.2	31.292	280	280	0	12.387	By MS/MS	By MS/MS	By matching	By matching	By MS/MS	By matching	By matching	By matching
SPAC20G4.06c|adf1|I|actin	SPAC20G4.06c|adf1|I|actin	3	3	3	>SPAC20G4.06c|adf1|I|actin depolymerizing factor, cofilin	1	3	3	3	3	2	2	2	2	3	1	3	3	2	2	2	2	3	1	3	3	2	2	2	2	3	1	3	33.6	33.6	33.6	15.62	137	137	0	5.7897	By MS/MS	By matching	By MS/MS	By MS/MS	By MS/MS	By MS/MS	By MS/MS	By MS/MS
SPAC20G4.07c|erg4|I|C-24(28)	SPAC20G4.07c|erg4|I|C-24(28)	4	4	4	>SPAC20G4.07c|erg4|I|C-24(28) sterol reductase Erg4	1	4	4	4	4	3	1	3	4	3	3	2	4	3	1	3	4	3	3	2	4	3	1	3	4	3	3	2	10.2	10.2	10.2	52.545	453	453	0	11.642	By MS/MS	By MS/MS	By matching	By MS/MS	By MS/MS	By MS/MS	By MS/MS	By MS/MS
SPAC20G4.08|pdc1|I|mRNA	SPAC20G4.08|pdc1|I|mRNA	5	5	5	>SPAC20G4.08|pdc1|I|mRNA decapping scaffolding protein	1	5	5	5	0	1	1	0	2	1	3	1	0	1	1	0	2	1	3	1	0	1	1	0	2	1	3	1	6.7	6.7	6.7	119.23	1076	1076	0	7.5203	By matching	By MS/MS	By MS/MS	By matching	By MS/MS	By matching	By MS/MS	By matching
SPAC20G8.01|cdc17|I|ATP-dependent	SPAC20G8.01|cdc17|I|ATP-dependent	21	21	21	>SPAC20G8.01|cdc17|I|ATP-dependent DNA replication ligase Cdc17	1	21	21	21	16	11	10	11	19	9	15	8	16	11	10	11	19	9	15	8	16	11	10	11	19	9	15	8	43.9	43.9	43.9	86.58	768	768	0	70.309	By MS/MS	By MS/MS	By MS/MS	By MS/MS	By MS/MS	By MS/MS	By MS/MS	By MS/MS
SPAC20G8.02|SPAC20G8.02|I|mitochondrial	SPAC20G8.02|SPAC20G8.02|I|mitochondrial	8	8	8	>SPAC20G8.02|SPAC20G8.02|I|mitochondrial DDHD family phospholipase (predicted)	1	8	8	8	4	1	4	6	4	2	6	3	4	1	4	6	4	2	6	3	4	1	4	6	4	2	6	3	16	16	16	85.69	757	757	0	15.636	By MS/MS	By matching	By MS/MS	By matching	By MS/MS	By matching	By MS/MS	By MS/MS
SPAC20G8.03|itr2|I|MFS	SPAC20G8.03|itr2|I|MFS	11	11	11	>SPAC20G8.03|itr2|I|MFS myo-inositol transmembrane transporter	1	11	11	11	8	6	8	6	11	9	10	7	8	6	8	6	11	9	10	7	8	6	8	6	11	9	10	7	21	21	21	61.136	557	557	0	24.204	By MS/MS	By MS/MS	By MS/MS	By MS/MS	By MS/MS	By MS/MS	By MS/MS	By MS/MS
SPAC20G8.04c|SPAC20G8.04c|I|mitochondrial	SPAC20G8.04c|SPAC20G8.04c|I|mitochondrial	16	16	16	>SPAC20G8.04c|SPAC20G8.04c|I|mitochondrial electron transfer flavoprotein-ubiquinone oxidoreductase Cir2 (predicted)	1	16	16	16	12	13	8	13	13	13	13	13	12	13	8	13	13	13	13	13	12	13	8	13	13	13	13	13	39.6	39.6	39.6	69.472	632	632	0	71.122	By MS/MS	By MS/MS	By MS/MS	By MS/MS	By MS/MS	By MS/MS	By MS/MS	By MS/MS
SPAC20G8.05c|cdc15|I|extended	SPAC20G8.05c|cdc15|I|extended	65	65	65	>SPAC20G8.05c|cdc15|I|extended Fer/CIP4 (EFC) domain protein Cdc15	1	65	65	65	56	54	46	43	63	60	61	54	56	54	46	43	63	60	61	54	56	54	46	43	63	60	61	54	74.9	74.9	74.9	102.12	927	927	0	323.31	By MS/MS	By MS/MS	By MS/MS	By MS/MS	By MS/MS	By MS/MS	By MS/MS	By MS/MS
SPAC20G8.06|not1|I|CCR4-Not	SPAC20G8.06|not1|I|CCR4-Not	70	70	70	>SPAC20G8.06|not1|I|CCR4-Not complex subunit Not1 (predicted)	1	70	70	70	60	36	57	46	64	48	64	45	60	36	57	46	64	48	64	45	60	36	57	46	64	48	64	45	41.9	41.9	41.9	237.13	2100	2100	0	323.31	By MS/MS	By MS/MS	By MS/MS	By MS/MS	By MS/MS	By MS/MS	By MS/MS	By MS/MS
SPAC20G8.07c|erg2|I|C-8	SPAC20G8.07c|erg2|I|C-8	4	4	4	>SPAC20G8.07c|erg2|I|C-8 sterol isomerase Erg2	1	4	4	4	4	2	1	3	4	3	4	3	4	2	1	3	4	3	4	3	4	2	1	3	4	3	4	3	17.4	17.4	17.4	24.671	219	219	0	8.1162	By MS/MS	By MS/MS	By MS/MS	By MS/MS	By MS/MS	By MS/MS	By MS/MS	By MS/MS
SPAC20G8.09c|nat10|I|ribosome	SPAC20G8.09c|nat10|I|ribosome	53	53	53	>SPAC20G8.09c|nat10|I|ribosome biogenesis ATPase	1	53	53	53	45	41	48	38	46	42	46	33	45	41	48	38	46	42	46	33	45	41	48	38	46	42	46	33	61.2	61.2	61.2	116.46	1033	1033	0	323.31	By MS/MS	By MS/MS	By MS/MS	By MS/MS	By MS/MS	By MS/MS	By MS/MS	By MS/MS
SPAC20G8.10c|atg6|I|autophagy	SPAC20G8.10c|atg6|I|autophagy	2	2	2	>SPAC20G8.10c|atg6|I|autophagy associated beclin family protein Atg6	1	2	2	2	2	0	2	0	2	1	2	1	2	0	2	0	2	1	2	1	2	0	2	0	2	1	2	1	5.2	5.2	5.2	53.959	464	464	0.0038217	2.1514	By MS/MS	By matching	By MS/MS	By matching	By matching	By matching	By MS/MS	By matching
SPAC20H4.01|utp5|I|U3	SPAC20H4.01|utp5|I|U3	13	13	13	>SPAC20H4.01|utp5|I|U3 snoRNP-associated protein Utp5 (predicted)	1	13	13	13	11	6	13	6	12	8	8	9	11	6	13	6	12	8	8	9	11	6	13	6	12	8	8	9	25.2	25.2	25.2	73.697	666	666	0	31.316	By MS/MS	By MS/MS	By MS/MS	By MS/MS	By MS/MS	By MS/MS	By MS/MS	By MS/MS
SPAC20H4.02|dsc3|I|Golgi	SPAC20H4.02|dsc3|I|Golgi	2	2	2	>SPAC20H4.02|dsc3|I|Golgi Dsc E3 ligase complex subunit Dsc3	1	2	2	2	2	2	1	1	1	1	2	1	2	2	1	1	1	1	2	1	2	2	1	1	1	1	2	1	9.2	9.2	9.2	28.262	250	250	0	4.1302	By MS/MS	By MS/MS	By matching	By matching	By matching	By MS/MS	By matching	By MS/MS
SPAC20H4.03c|tfs1|I|transcription	SPAC20H4.03c|tfs1|I|transcription	12	12	12	>SPAC20H4.03c|tfs1|I|transcription elongation factor TFIIS	1	12	12	12	9	7	5	8	12	10	9	9	9	7	5	8	12	10	9	9	9	7	5	8	12	10	9	9	44.7	44.7	44.7	32.734	293	293	0	26.925	By MS/MS	By MS/MS	By MS/MS	By MS/MS	By MS/MS	By MS/MS	By MS/MS	By MS/MS
SPAC20H4.05c|SPAC20H4.05c|I|5'-methylthioribulose-1-phosphate	SPAC20H4.05c|SPAC20H4.05c|I|5'-methylthioribulose-1-phosphate	4	4	4	>SPAC20H4.05c|SPAC20H4.05c|I|5-methylthioribulose-1-phosphate dehydratase, adducin (predicted)	1	4	4	4	0	0	2	1	4	1	1	1	0	0	2	1	4	1	1	1	0	0	2	1	4	1	1	1	27.2	27.2	27.2	25.849	228	228	0	10.969	By matching	By matching	By MS/MS	By matching	By MS/MS	By MS/MS	By MS/MS	By MS/MS
SPAC20H4.06c|SPAC20H4.06c|I|RNA-binding	SPAC20H4.06c|SPAC20H4.06c|I|RNA-binding	7	7	7	>SPAC20H4.06c|SPAC20H4.06c|I|RNA-binding protein, involved in splicing (predicted)	1	7	7	7	3	3	4	3	5	1	6	4	3	3	4	3	5	1	6	4	3	3	4	3	5	1	6	4	20	20	20	60.763	534	534	0	19.089	By MS/MS	By MS/MS	By MS/MS	By MS/MS	By MS/MS	By matching	By MS/MS	By MS/MS
SPAC20H4.09|SPAC20H4.09|I|ATP-dependent	SPAC20H4.09|SPAC20H4.09|I|ATP-dependent	5	5	5	>SPAC20H4.09|SPAC20H4.09|I|ATP-dependent RNA helicase, spliceosomal (predicted)	1	5	5	5	1	2	2	1	1	3	3	2	1	2	2	1	1	3	3	2	1	2	2	1	1	3	3	2	8.3	8.3	8.3	73.032	647	647	0	4.4811	By MS/MS	By matching	By MS/MS	By matching	By MS/MS	By MS/MS	By MS/MS	By MS/MS
SPAC20H4.10|ufd2|I|ubiquitin-protein	SPAC20H4.10|ufd2|I|ubiquitin-protein	33	33	33	>SPAC20H4.10|ufd2|I|ubiquitin-protein ligase E4 Ufd2 (predicted)	1	33	33	33	21	19	6	11	32	19	15	9	21	19	6	11	32	19	15	9	21	19	6	11	32	19	15	9	42.9	42.9	42.9	115.28	1010	1010	0	245.41	By MS/MS	By MS/MS	By MS/MS	By MS/MS	By MS/MS	By MS/MS	By MS/MS	By MS/MS
SPAC21E11.03c|pcr1|I|transcription	SPAC21E11.03c|pcr1|I|transcription	2	2	2	>SPAC21E11.03c|pcr1|I|transcription factor Pcr1	1	2	2	2	1	0	0	1	1	0	0	0	1	0	0	1	1	0	0	0	1	0	0	1	1	0	0	0	16.4	16.4	16.4	19.348	171	171	0.00034165	3.6009	By MS/MS	By matching	By matching	By MS/MS	By MS/MS	By matching	By matching	By matching
SPAC21E11.05c|cyp8|I|cyclophilin	SPAC21E11.05c|cyp8|I|cyclophilin	9	9	9	>SPAC21E11.05c|cyp8|I|cyclophilin family peptidyl-prolyl cis-trans isomerase Cyp8	1	9	9	9	5	1	2	2	8	0	7	4	5	1	2	2	8	0	7	4	5	1	2	2	8	0	7	4	20	20	20	58.625	516	516	0	14.951	By MS/MS	By matching	By matching	By matching	By MS/MS	By matching	By MS/MS	By MS/MS
SPAC21E11.06|tif224|I|translation	SPAC21E11.06|tif224|I|translation	22	22	22	>SPAC21E11.06|tif224|I|translation initiation factor eIF2B delta subunit	1	22	22	22	18	14	11	11	21	16	16	14	18	14	11	11	21	16	16	14	18	14	11	11	21	16	16	14	59.3	59.3	59.3	51.583	467	467	0	117.9	By MS/MS	By MS/MS	By MS/MS	By MS/MS	By MS/MS	By MS/MS	By MS/MS	By MS/MS
SPAC21E11.08|lcb2|I|serine	SPAC21E11.08|lcb2|I|serine	32	32	32	>SPAC21E11.08|lcb2|I|serine palmitoyltransferase Lcb2 (predicted)	1	32	32	32	28	24	27	23	31	29	31	24	28	24	27	23	31	29	31	24	28	24	27	23	31	29	31	24	61.4	61.4	61.4	67.518	603	603	0	295.84	By MS/MS	By MS/MS	By MS/MS	By MS/MS	By MS/MS	By MS/MS	By MS/MS	By MS/MS
SPAC222.04c|ies6|I|Ino80	SPAC222.04c|ies6|I|Ino80	7	7	7	>SPAC222.04c|ies6|I|Ino80 complex subunit Ies6	1	7	7	7	7	7	7	7	5	5	2	3	7	7	7	7	5	5	2	3	7	7	7	7	5	5	2	3	73.5	73.5	73.5	13.476	117	117	0	34.621	By MS/MS	By MS/MS	By MS/MS	By MS/MS	By MS/MS	By MS/MS	By matching	By matching
SPAC222.06|mak16|I|nuclear	SPAC222.06|mak16|I|nuclear	12	12	12	>SPAC222.06|mak16|I|nuclear HMG-like acidic protein Mak16 (predicted)	1	12	12	12	8	6	8	7	10	6	12	8	8	6	8	7	10	6	12	8	8	6	8	7	10	6	12	8	44	44	44	35.626	302	302	0	93.706	By MS/MS	By MS/MS	By MS/MS	By MS/MS	By MS/MS	By MS/MS	By MS/MS	By MS/MS
SPAC222.07c|hri2|I|eIF2	SPAC222.07c|hri2|I|eIF2	2	2	2	>SPAC222.07c|hri2|I|eIF2 alpha kinase Hri2	1	2	2	2	1	0	0	0	2	0	0	0	1	0	0	0	2	0	0	0	1	0	0	0	2	0	0	0	4.4	4.4	4.4	73.366	639	639	0.00034282	3.7604	By MS/MS	By matching	By matching	By matching	By MS/MS	By matching	By matching	By matching
SPAC222.08c|sno1|I|glutamine	SPAC222.08c|sno1|I|glutamine	9	9	9	>SPAC222.08c|sno1|I|glutamine aminotransferase subunit Sno1 (predicted)	1	9	9	9	5	3	6	4	5	5	8	4	5	3	6	4	5	5	8	4	5	3	6	4	5	5	8	4	47.4	47.4	47.4	25.901	234	234	0	54.781	By MS/MS	By MS/MS	By MS/MS	By MS/MS	By MS/MS	By MS/MS	By MS/MS	By MS/MS
SPAC222.09|seb1|I|RNA-binding	SPAC222.09|seb1|I|RNA-binding	18	18	18	>SPAC222.09|seb1|I|RNA-binding protein Seb1	1	18	18	18	11	11	12	12	13	18	17	17	11	11	12	12	13	18	17	17	11	11	12	12	13	18	17	17	39.5	39.5	39.5	66.439	620	620	0	188.88	By MS/MS	By MS/MS	By MS/MS	By MS/MS	By MS/MS	By MS/MS	By MS/MS	By MS/MS
SPAC222.10c|byr4|I|two-component	SPAC222.10c|byr4|I|two-component	22	22	22	>SPAC222.10c|byr4|I|two-component GAP Byr4	1	22	22	22	1	1	17	22	1	0	0	1	1	1	17	22	1	0	0	1	1	1	17	22	1	0	0	1	48.6	48.6	48.6	75.693	665	665	0	123.91	By matching	By matching	By MS/MS	By MS/MS	By matching	By matching	By matching	By matching
SPAC222.11|hem13|I|coproporphyrinogen	SPAC222.11|hem13|I|coproporphyrinogen	12	12	12	>SPAC222.11|hem13|I|coproporphyrinogen III oxidase Hem13 (predicted)	1	12	12	12	8	7	3	7	12	9	8	6	8	7	3	7	12	9	8	6	8	7	3	7	12	9	8	6	54.8	54.8	54.8	36.244	312	312	0	28.078	By MS/MS	By MS/MS	By matching	By MS/MS	By MS/MS	By MS/MS	By MS/MS	By MS/MS
SPAC222.12c|atp2|I|F1-ATPase	SPAC222.12c|atp2|I|F1-ATPase	25	25	25	>SPAC222.12c|atp2|I|F1-ATPase beta subunit Atp2	1	25	25	25	23	21	20	21	23	25	25	22	23	21	20	21	23	25	25	22	23	21	20	21	23	25	25	22	75	75	75	56.875	525	525	0	323.31	By MS/MS	By MS/MS	By MS/MS	By MS/MS	By MS/MS	By MS/MS	By MS/MS	By MS/MS
SPAC222.13c|SPAC222.13c|I|6-phosphofructo-2-kinase	SPAC222.13c|SPAC222.13c|I|6-phosphofructo-2-kinase	4	4	4	>SPAC222.13c|SPAC222.13c|I|6-phosphofructo-2-kinase (predicted)	1	4	4	4	3	2	1	1	3	4	4	2	3	2	1	1	3	4	4	2	3	2	1	1	3	4	4	2	7.6	7.6	7.6	68.639	592	592	0	5.918	By MS/MS	By matching	By matching	By matching	By MS/MS	By MS/MS	By MS/MS	By MS/MS
SPAC222.14c|sey1|I|GTP	SPAC222.14c|sey1|I|GTP	36	36	36	>SPAC222.14c|sey1|I|GTP binding protein Sey1 (predicted)	1	36	36	36	29	25	15	17	36	26	27	18	29	25	15	17	36	26	27	18	29	25	15	17	36	26	27	18	54.6	54.6	54.6	87.509	762	762	0	260.34	By MS/MS	By MS/MS	By MS/MS	By MS/MS	By MS/MS	By MS/MS	By MS/MS	By MS/MS
SPAC222.16c|csn3|I|COP9/signalosome	SPAC222.16c|csn3|I|COP9/signalosome	1	1	1	>SPAC222.16c|csn3|I|COP9/signalosome complex subunit Csn3 (predicted)	1	1	1	1	1	0	1	0	1	0	1	0	1	0	1	0	1	0	1	0	1	0	1	0	1	0	1	0	4.4	4.4	4.4	38.949	338	338	0.00099867	3.0892	By MS/MS	By matching	By matching	By matching	By MS/MS	By matching	By matching	By matching
SPAC222.18|SPAC222.18|I|Srp1	SPAC222.18|SPAC222.18|I|Srp1	2	2	2	>SPAC222.18|SPAC222.18|I|Srp1 family splicing factor (predicted)	1	2	2	2	1	1	1	2	2	1	0	1	1	1	1	2	2	1	0	1	1	1	1	2	2	1	0	1	18	18	18	13.078	111	111	0.00099834	3.087	By matching	By matching	By MS/MS	By MS/MS	By MS/MS	By MS/MS	By matching	By MS/MS
SPAC227.01c|erd1|I|Erd1	SPAC227.01c|erd1|I|Erd1	3	3	3	>SPAC227.01c|erd1|I|Erd1 homolog (predicted)	1	3	3	3	1	0	1	1	3	1	2	2	1	0	1	1	3	1	2	2	1	0	1	1	3	1	2	2	8.3	8.3	8.3	43.626	373	373	0.0035415	2.3308	By MS/MS	By matching	By matching	By matching	By MS/MS	By MS/MS	By matching	By matching
SPAC227.02c|rrp15|I|rRNA	SPAC227.02c|rrp15|I|rRNA	11	11	11	>SPAC227.02c|rrp15|I|rRNA processing protein Rrp15 (predicted)	1	11	11	11	3	2	7	9	6	5	8	10	3	2	7	9	6	5	8	10	3	2	7	9	6	5	8	10	37.1	37.1	37.1	23.412	205	205	0	46.571	By MS/MS	By MS/MS	By MS/MS	By MS/MS	By MS/MS	By MS/MS	By MS/MS	By MS/MS
SPAC227.06|yip5|I|Rab	SPAC227.06|yip5|I|Rab	4	4	4	>SPAC227.06|yip5|I|Rab GTPase binding Yip5 (predicted)	1	4	4	4	2	2	2	1	4	2	2	2	2	2	2	1	4	2	2	2	2	2	2	1	4	2	2	2	16.9	16.9	16.9	27.931	249	249	0	5.044	By MS/MS	By MS/MS	By MS/MS	By MS/MS	By MS/MS	By MS/MS	By MS/MS	By MS/MS
SPAC227.07c|pab1|I|protein	SPAC227.07c|pab1|I|protein	10	10	10	>SPAC227.07c|pab1|I|protein phosphatase PP2A regulatory subunit B-55 Pab1	1	10	10	10	6	6	6	6	10	6	6	6	6	6	6	6	10	6	6	6	6	6	6	6	10	6	6	6	27.6	27.6	27.6	52.795	463	463	0	21.433	By MS/MS	By MS/MS	By MS/MS	By MS/MS	By MS/MS	By MS/MS	By MS/MS	By MS/MS
SPAC227.08c|yth1|I|mRNA	SPAC227.08c|yth1|I|mRNA	9	9	9	>SPAC227.08c|yth1|I|mRNA cleavage and polyadenylation specificity factor complex Yth1	1	9	9	9	7	5	5	5	8	4	8	9	7	5	5	5	8	4	8	9	7	5	5	5	8	4	8	9	47.1	47.1	47.1	19.379	170	170	0	48.145	By MS/MS	By MS/MS	By MS/MS	By MS/MS	By MS/MS	By MS/MS	By MS/MS	By MS/MS
SPAC227.09|fol3|I|folylpolyglutamate	SPAC227.09|fol3|I|folylpolyglutamate	6	6	6	>SPAC227.09|fol3|I|folylpolyglutamate synthase Fol3 (predicted)	1	6	6	6	4	1	1	1	5	4	3	0	4	1	1	1	5	4	3	0	4	1	1	1	5	4	3	0	19.9	19.9	19.9	46.111	417	417	0	19.491	By MS/MS	By MS/MS	By MS/MS	By MS/MS	By MS/MS	By MS/MS	By MS/MS	By matching
SPAC227.11c|yos9|I|sensor	SPAC227.11c|yos9|I|sensor	3	3	3	>SPAC227.11c|yos9|I|sensor for misfolded ER glycoproteins Yos9 (predicted)	1	3	3	3	1	2	2	0	2	2	1	2	1	2	2	0	2	2	1	2	1	2	2	0	2	2	1	2	14.8	14.8	14.8	35.393	310	310	0	6.7593	By MS/MS	By MS/MS	By MS/MS	By matching	By MS/MS	By MS/MS	By matching	By MS/MS
SPAC227.12|rna4|I|U4/U6	SPAC227.12|rna4|I|U4/U6	18	18	18	>SPAC227.12|rna4|I|U4/U6 x U5 tri-snRNP complex subunit Prp4 family, Rna4	1	18	18	18	13	10	14	9	12	13	14	15	13	10	14	9	12	13	14	15	13	10	14	9	12	13	14	15	50.2	50.2	50.2	51.746	462	462	0	25.753	By MS/MS	By MS/MS	By MS/MS	By MS/MS	By MS/MS	By MS/MS	By MS/MS	By MS/MS
SPAC227.13c|isu1|I|mitochondrial	SPAC227.13c|isu1|I|mitochondrial	1	1	1	>SPAC227.13c|isu1|I|mitochondrial iron-sulfur cluster assembly scaffold protein Isu1	1	1	1	1	1	0	0	0	1	1	1	1	1	0	0	0	1	1	1	1	1	0	0	0	1	1	1	1	10.4	10.4	10.4	20.616	192	192	0	4.7321	By MS/MS	By matching	By matching	By matching	By MS/MS	By MS/MS	By MS/MS	By MS/MS
SPAC227.14|yfh7|I|uridine	SPAC227.14|yfh7|I|uridine	1	1	1	>SPAC227.14|yfh7|I|uridine kinase Yfh7 (predicted)	1	1	1	1	0	0	0	0	1	0	0	0	0	0	0	0	1	0	0	0	0	0	0	0	1	0	0	0	10.2	10.2	10.2	26.619	235	235	0.0078101	1.773	By matching	By matching	By matching	By matching	By MS/MS	By matching	By matching	By matching
SPAC227.15|reg1|I|protein	SPAC227.15|reg1|I|protein	8	8	8	>SPAC227.15|reg1|I|protein phosphatase regulatory subunit Reg1 (predicted)	1	8	8	8	7	0	5	0	6	1	4	3	7	0	5	0	6	1	4	3	7	0	5	0	6	1	4	3	13.5	13.5	13.5	98.67	873	873	0	18.866	By MS/MS	By matching	By MS/MS	By matching	By MS/MS	By matching	By MS/MS	By MS/MS
SPAC227.16c|psf3|I|GINS	SPAC227.16c|psf3|I|GINS	2	2	2	>SPAC227.16c|psf3|I|GINS complex subunit Psf3	1	2	2	2	0	2	1	2	0	0	0	0	0	2	1	2	0	0	0	0	0	2	1	2	0	0	0	0	16.9	16.9	16.9	18.531	166	166	0.00033944	3.453	By matching	By MS/MS	By matching	By MS/MS	By matching	By matching	By matching	By matching
SPAC227.17c|SPAC227.17c|I|conserved	SPAC227.17c|SPAC227.17c|I|conserved	4	4	4	>SPAC227.17c|SPAC227.17c|I|conserved eukaryotic protein, DUF3128, human c22orf39 ortholog	1	4	4	4	0	3	4	3	3	4	3	4	0	3	4	3	3	4	3	4	0	3	4	3	3	4	3	4	33.9	33.9	33.9	14.578	121	121	0	8.1802	By matching	By MS/MS	By MS/MS	By MS/MS	By MS/MS	By MS/MS	By MS/MS	By MS/MS
SPAC227.18|lys3|I|saccharopine	SPAC227.18|lys3|I|saccharopine	17	17	17	>SPAC227.18|lys3|I|saccharopine dehydrogenase Lys3	1	17	17	17	14	10	8	11	15	12	14	12	14	10	8	11	15	12	14	12	14	10	8	11	15	12	14	12	55.4	55.4	55.4	41.392	368	368	0	90.091	By MS/MS	By MS/MS	By MS/MS	By MS/MS	By MS/MS	By MS/MS	By MS/MS	By MS/MS
SPAC22A12.01c|pso2|I|DNA	SPAC22A12.01c|pso2|I|DNA	7	7	7	>SPAC22A12.01c|pso2|I|DNA 5 exonuclease (predicted)	1	7	7	7	4	1	4	3	6	4	6	6	4	1	4	3	6	4	6	6	4	1	4	3	6	4	6	6	12.9	12.9	12.9	63.075	560	560	0	9.3733	By MS/MS	By matching	By MS/MS	By MS/MS	By MS/MS	By matching	By MS/MS	By matching
SPAC22A12.03c|csn4|I|COP9/signalosome	SPAC22A12.03c|csn4|I|COP9/signalosome	5	5	5	>SPAC22A12.03c|csn4|I|COP9/signalosome complex subunit Csn4	1	5	5	5	4	0	3	0	5	1	1	0	4	0	3	0	5	1	1	0	4	0	3	0	5	1	1	0	21	21	21	43.062	377	377	0	10.326	By MS/MS	By matching	By MS/MS	By matching	By MS/MS	By matching	By MS/MS	By matching
SPAC5D6.01|rps2202|I|40S;SPAC22A12.04c|rps2201|I|40S	SPAC5D6.01|rps2202|I|40S;SPAC22A12.04c|rps2201|I|40S	10;10	10;10	10;10	>SPAC5D6.01|rps2202|I|40S ribosomal protein S15a (predicted);>SPAC22A12.04c|rps2201|I|40S ribosomal protein S15a (predicted)	2	10	10	10	8	9	9	9	10	9	10	10	8	9	9	9	10	9	10	10	8	9	9	9	10	9	10	10	70	70	70	14.76	130	130;130	0	105.92	By MS/MS	By MS/MS	By MS/MS	By MS/MS	By MS/MS	By MS/MS	By MS/MS	By MS/MS
SPAC22A12.05|rpc11|I|DNA-directed	SPAC22A12.05|rpc11|I|DNA-directed	5	5	5	>SPAC22A12.05|rpc11|I|DNA-directed RNA polymerase III complex subunit Rpc11	1	5	5	5	5	5	5	5	2	1	2	1	5	5	5	5	2	1	2	1	5	5	5	5	2	1	2	1	74.3	74.3	74.3	12.815	109	109	0	67.594	By MS/MS	By MS/MS	By MS/MS	By MS/MS	By MS/MS	By matching	By matching	By matching
SPAC22A12.07c|ogm1|I|protein	SPAC22A12.07c|ogm1|I|protein	21	21	21	>SPAC22A12.07c|ogm1|I|protein O-mannosyltransferase Ogm1	1	21	21	21	20	16	12	10	18	13	17	8	20	16	12	10	18	13	17	8	20	16	12	10	18	13	17	8	32.9	32.9	32.9	101.33	893	893	0	67.516	By MS/MS	By MS/MS	By MS/MS	By MS/MS	By MS/MS	By MS/MS	By MS/MS	By MS/MS
SPAC22A12.08c|SPAC22A12.08c|I|cardiolipin	SPAC22A12.08c|SPAC22A12.08c|I|cardiolipin	1	1	1	>SPAC22A12.08c|SPAC22A12.08c|I|cardiolipin synthase/ hydrolase fusion protein (predicted)	1	1	1	1	1	1	1	1	1	1	1	1	1	1	1	1	1	1	1	1	1	1	1	1	1	1	1	1	3.3	3.3	3.3	63.879	570	570	0.0006689	3.2123	By MS/MS	By matching	By MS/MS	By MS/MS	By MS/MS	By matching	By matching	By matching
SPAC22A12.09c|sap114|I|U2	SPAC22A12.09c|sap114|I|U2	14	14	14	>SPAC22A12.09c|sap114|I|U2 snRNP subunit Sap114	1	14	14	14	11	8	8	7	11	6	9	3	11	8	8	7	11	6	9	3	11	8	8	7	11	6	9	3	43	43	43	54.409	481	481	0	40.527	By MS/MS	By MS/MS	By MS/MS	By MS/MS	By MS/MS	By MS/MS	By MS/MS	By MS/MS
SPAC22A12.10|ept1|I|diacylglycerol	SPAC22A12.10|ept1|I|diacylglycerol	6	6	6	>SPAC22A12.10|ept1|I|diacylglycerol cholinephosphotransferase/ diacylglycerol ethanolaminesphotransferase Ept1 (predicted)	1	6	6	6	5	3	5	3	5	5	5	3	5	3	5	3	5	5	5	3	5	3	5	3	5	5	5	3	14.5	14.5	14.5	44.083	386	386	0	12.696	By MS/MS	By MS/MS	By MS/MS	By MS/MS	By MS/MS	By MS/MS	By MS/MS	By MS/MS
SPAC22A12.11|dak1|I|dihydroxyacetone	SPAC22A12.11|dak1|I|dihydroxyacetone	6	6	6	>SPAC22A12.11|dak1|I|dihydroxyacetone kinase Dak1	1	6	6	6	1	1	2	2	4	4	2	2	1	1	2	2	4	4	2	2	1	1	2	2	4	4	2	2	13.8	13.8	13.8	62.316	580	580	0	6.2716	By matching	By matching	By matching	By MS/MS	By MS/MS	By MS/MS	By matching	By matching
SPAC22A12.12c|rrp40|I|exosome	SPAC22A12.12c|rrp40|I|exosome	8	8	8	>SPAC22A12.12c|rrp40|I|exosome subunit Rrp40	1	8	8	8	1	3	2	5	3	2	7	7	1	3	2	5	3	2	7	7	1	3	2	5	3	2	7	7	42.9	42.9	42.9	26.725	240	240	0	20.225	By matching	By MS/MS	By MS/MS	By MS/MS	By matching	By MS/MS	By MS/MS	By MS/MS
SPAC22A12.15c|bip1|I|ER	SPAC22A12.15c|bip1|I|ER	46	45	45	>SPAC22A12.15c|bip1|I|ER heat shock protein BiP	1	46	45	45	39	39	42	36	41	38	43	40	38	38	41	35	40	37	42	39	38	38	41	35	40	37	42	39	65	63.3	63.3	73.226	663	663	0	323.31	By MS/MS	By MS/MS	By MS/MS	By MS/MS	By MS/MS	By MS/MS	By MS/MS	By MS/MS
SPAC22A12.16|acl2|I|ATP-citrate	SPAC22A12.16|acl2|I|ATP-citrate	28	28	28	>SPAC22A12.16|acl2|I|ATP-citrate synthase subunit 2 (predicted)	1	28	28	28	23	27	25	25	26	26	25	25	23	27	25	25	26	26	25	25	23	27	25	25	26	26	25	25	73.8	73.8	73.8	53.942	492	492	0	219.06	By MS/MS	By MS/MS	By MS/MS	By MS/MS	By MS/MS	By MS/MS	By MS/MS	By MS/MS
SPAC22E12.01|pet3|I|phosphoenolpyruvate	SPAC22E12.01|pet3|I|phosphoenolpyruvate	4	4	4	>SPAC22E12.01|pet3|I|phosphoenolpyruvate transmembrane transporter Pet3	1	4	4	4	1	0	2	0	4	0	3	0	1	0	2	0	4	0	3	0	1	0	2	0	4	0	3	0	11.2	11.2	11.2	42.3	374	374	0	6.5105	By MS/MS	By matching	By MS/MS	By matching	By MS/MS	By matching	By matching	By matching
SPAC22E12.02|SPAC22E12.02|I|splicing	SPAC22E12.02|SPAC22E12.02|I|splicing	5	5	5	>SPAC22E12.02|SPAC22E12.02|I|splicing factor, WW domain -binding Rbm42 (predicted)	1	5	5	5	2	4	0	3	2	3	0	4	2	4	0	3	2	3	0	4	2	4	0	3	2	3	0	4	36.1	36.1	36.1	24.41	219	219	0	40.152	By matching	By MS/MS	By matching	By MS/MS	By MS/MS	By MS/MS	By matching	By MS/MS
SPAC22E12.04|ccs1|I|superoxide	SPAC22E12.04|ccs1|I|superoxide	14	14	14	>SPAC22E12.04|ccs1|I|superoxide dismutase copper chaperone Ccs1	1	14	14	14	11	9	4	8	14	11	9	7	11	9	4	8	14	11	9	7	11	9	4	8	14	11	9	7	59.6	59.6	59.6	32.243	297	297	0	176.76	By MS/MS	By MS/MS	By MS/MS	By MS/MS	By MS/MS	By MS/MS	By MS/MS	By MS/MS
SPAC22E12.05c|rer1|I|Rer1	SPAC22E12.05c|rer1|I|Rer1	4	4	4	>SPAC22E12.05c|rer1|I|Rer1 family protein (predicted)	1	4	4	4	4	2	2	2	4	2	3	2	4	2	2	2	4	2	3	2	4	2	2	2	4	2	3	2	20.7	20.7	20.7	22.386	184	184	0	12.581	By MS/MS	By matching	By MS/MS	By matching	By MS/MS	By MS/MS	By MS/MS	By MS/MS
SPAC22E12.06c|gmh3|I|alpha-1,2-galactosyltransferase	SPAC22E12.06c|gmh3|I|alpha-1,2-galactosyltransferase	9	9	9	>SPAC22E12.06c|gmh3|I|alpha-1,2-galactosyltransferase Gmh3	1	9	9	9	6	7	7	6	8	6	5	4	6	7	7	6	8	6	5	4	6	7	7	6	8	6	5	4	45.5	45.5	45.5	38.053	332	332	0	44.814	By MS/MS	By MS/MS	By MS/MS	By MS/MS	By MS/MS	By MS/MS	By MS/MS	By MS/MS
SPAC22E12.07|rna1|I|Ran	SPAC22E12.07|rna1|I|Ran	14	14	14	>SPAC22E12.07|rna1|I|Ran GAP Rna1	1	14	14	14	12	11	5	4	14	10	8	4	12	11	5	4	14	10	8	4	12	11	5	4	14	10	8	4	45.3	45.3	45.3	43.235	386	386	0	53.659	By MS/MS	By MS/MS	By MS/MS	By MS/MS	By MS/MS	By MS/MS	By MS/MS	By matching
SPAC22E12.10c|etp1|I|mitochondrial	SPAC22E12.10c|etp1|I|mitochondrial	7	7	7	>SPAC22E12.10c|etp1|I|mitochondrial type I (2Fe-2S) ferredoxin Etp1/ cytochrome oxidase cofactor Cox15, fusion protein	1	7	7	7	6	3	6	2	6	7	6	5	6	3	6	2	6	7	6	5	6	3	6	2	6	7	6	5	15.9	15.9	15.9	68.583	616	616	0	42.294	By MS/MS	By MS/MS	By MS/MS	By MS/MS	By MS/MS	By MS/MS	By MS/MS	By MS/MS
SPAC22E12.11c|set3|I|histone	SPAC22E12.11c|set3|I|histone	4	4	4	>SPAC22E12.11c|set3|I|histone lysine methyltransferase Set3	1	4	4	4	0	2	1	1	3	1	1	0	0	2	1	1	3	1	1	0	0	2	1	1	3	1	1	0	9.3	9.3	9.3	94.886	859	859	0	7.118	By matching	By matching	By matching	By MS/MS	By MS/MS	By matching	By MS/MS	By matching
SPAC22E12.13c|rlp24|I|ribosomal	SPAC22E12.13c|rlp24|I|ribosomal	3	3	3	>SPAC22E12.13c|rlp24|I|ribosomal L24-like protein involved in ribosome biogenesis Rlp24 (predicted)	1	3	3	3	2	2	2	2	3	3	2	2	2	2	2	2	3	3	2	2	2	2	2	2	3	3	2	2	16.7	16.7	16.7	22.28	192	192	0	5.1971	By MS/MS	By MS/MS	By MS/MS	By MS/MS	By MS/MS	By MS/MS	By MS/MS	By MS/MS
SPAC22E12.14c|sck2|I|serine/threonine	SPAC22E12.14c|sck2|I|serine/threonine	5	4	4	>SPAC22E12.14c|sck2|I|serine/threonine protein kinase Sck2	1	5	4	4	3	3	1	1	5	2	1	2	2	2	0	0	4	1	0	1	2	2	0	0	4	1	0	1	12.7	11.1	11.1	71.898	646	646	0	5.4016	By MS/MS	By MS/MS	By matching	By matching	By MS/MS	By MS/MS	By matching	By matching
SPAC22E12.16c|pik1|I|1-phosphatidylinositol	SPAC22E12.16c|pik1|I|1-phosphatidylinositol	11	11	11	>SPAC22E12.16c|pik1|I|1-phosphatidylinositol 4-kinase Pik1	1	11	11	11	8	6	3	3	10	5	9	3	8	6	3	3	10	5	9	3	8	6	3	3	10	5	9	3	15.4	15.4	15.4	96.657	851	851	0	25.379	By MS/MS	By MS/MS	By MS/MS	By MS/MS	By MS/MS	By MS/MS	By MS/MS	By MS/MS
SPAC22E12.17c|glo3|I|ARF	SPAC22E12.17c|glo3|I|ARF	8	8	8	>SPAC22E12.17c|glo3|I|ARF GTPase activating protein (predicted)	1	8	8	8	4	3	0	2	6	7	4	4	4	3	0	2	6	7	4	4	4	3	0	2	6	7	4	4	22.8	22.8	22.8	52.583	483	483	0	10.175	By matching	By MS/MS	By matching	By matching	By MS/MS	By MS/MS	By MS/MS	By MS/MS
SPAC22E12.18|SPAC22E12.18|I|conserved	SPAC22E12.18|SPAC22E12.18|I|conserved	10	10	10	>SPAC22E12.18|SPAC22E12.18|I|conserved fungal protein	1	10	10	10	6	6	1	3	8	4	6	3	6	6	1	3	8	4	6	3	6	6	1	3	8	4	6	3	40.5	40.5	40.5	38.445	336	336	0	47.335	By MS/MS	By MS/MS	By matching	By MS/MS	By MS/MS	By MS/MS	By MS/MS	By MS/MS
SPAC22E12.19|snt1|I|Set3	SPAC22E12.19|snt1|I|Set3	2	2	2	>SPAC22E12.19|snt1|I|Set3 complex subunit Snt1	1	2	2	2	0	0	0	0	1	1	2	0	0	0	0	0	1	1	2	0	0	0	0	0	1	1	2	0	3.9	3.9	3.9	75.096	661	661	0.0019601	2.6105	By matching	By matching	By matching	By matching	By MS/MS	By matching	By MS/MS	By matching
SPAC22F3.05c|alp41|I|GTP-binding	SPAC22F3.05c|alp41|I|GTP-binding	4	4	4	>SPAC22F3.05c|alp41|I|GTP-binding protein involved in beta-tubulin folding Alp41	1	4	4	4	4	0	4	0	3	1	4	0	4	0	4	0	3	1	4	0	4	0	4	0	3	1	4	0	23.1	23.1	23.1	21.235	186	186	0	4.5018	By MS/MS	By matching	By MS/MS	By matching	By MS/MS	By matching	By MS/MS	By matching
SPAC22F3.06c|lon1|I|Lon	SPAC22F3.06c|lon1|I|Lon	29	29	29	>SPAC22F3.06c|lon1|I|Lon protease homolog Lon1 (predicted)	1	29	29	29	18	16	3	2	25	22	8	7	18	16	3	2	25	22	8	7	18	16	3	2	25	22	8	7	30	30	30	118.64	1067	1067	0	58.53	By MS/MS	By MS/MS	By matching	By matching	By MS/MS	By MS/MS	By MS/MS	By MS/MS
SPAC22F3.07c|atp20|I|F0-ATPase	SPAC22F3.07c|atp20|I|F0-ATPase	4	4	4	>SPAC22F3.07c|atp20|I|F0-ATPase subunit G (predicted)	1	4	4	4	4	2	3	3	4	4	2	2	4	2	3	3	4	4	2	2	4	2	3	3	4	4	2	2	43.2	43.2	43.2	13.64	118	118	0	21.423	By MS/MS	By matching	By MS/MS	By MS/MS	By MS/MS	By MS/MS	By MS/MS	By MS/MS
SPAC22F3.08c|rok1|I|ATP-dependent	SPAC22F3.08c|rok1|I|ATP-dependent	20	20	20	>SPAC22F3.08c|rok1|I|ATP-dependent RNA helicase Rok1 (predicted)	1	20	20	20	12	10	11	7	19	12	18	6	12	10	11	7	19	12	18	6	12	10	11	7	19	12	18	6	50.3	50.3	50.3	54.025	481	481	0	43.05	By MS/MS	By MS/MS	By MS/MS	By MS/MS	By MS/MS	By MS/MS	By MS/MS	By MS/MS
SPAC22F3.09c|res2|I|MBF	SPAC22F3.09c|res2|I|MBF	4	4	4	>SPAC22F3.09c|res2|I|MBF transcription factor complex subunit Res2	1	4	4	4	3	0	4	2	4	0	4	0	3	0	4	2	4	0	4	0	3	0	4	2	4	0	4	0	7.3	7.3	7.3	73.701	657	657	0	10.764	By MS/MS	By matching	By MS/MS	By MS/MS	By MS/MS	By matching	By MS/MS	By matching
SPAC22F3.10c|gcs1|I|glutamate-cysteine	SPAC22F3.10c|gcs1|I|glutamate-cysteine	4	4	4	>SPAC22F3.10c|gcs1|I|glutamate-cysteine ligase Gcs1	1	4	4	4	0	0	1	0	4	0	2	1	0	0	1	0	4	0	2	1	0	0	1	0	4	0	2	1	8.2	8.2	8.2	76.522	669	669	0	4.4367	By matching	By matching	By matching	By matching	By MS/MS	By matching	By matching	By matching
SPAC22F3.11c|snu23|I|U4/U6	SPAC22F3.11c|snu23|I|U4/U6	2	2	2	>SPAC22F3.11c|snu23|I|U4/U6 x U5 tri-snRNP complex subunit Snu23	1	2	2	2	2	0	0	1	2	1	0	1	2	0	0	1	2	1	0	1	2	0	0	1	2	1	0	1	15.2	15.2	15.2	17.97	151	151	0.0072327	1.8632	By MS/MS	By matching	By matching	By MS/MS	By matching	By matching	By matching	By matching
SPAC22F3.13|tsc1|I|hamartin	SPAC22F3.13|tsc1|I|hamartin	9	9	9	>SPAC22F3.13|tsc1|I|hamartin	1	9	9	9	6	2	2	1	6	1	3	0	6	2	2	1	6	1	3	0	6	2	2	1	6	1	3	0	10.8	10.8	10.8	103.43	899	899	0	6.4085	By MS/MS	By MS/MS	By matching	By matching	By MS/MS	By MS/MS	By matching	By matching
SPAC22F8.04|pet1|I|phosphoenolpyruvate	SPAC22F8.04|pet1|I|phosphoenolpyruvate	6	6	6	>SPAC22F8.04|pet1|I|phosphoenolpyruvate transmembrane transporter Pet1	1	6	6	6	6	2	5	2	6	1	2	2	6	2	5	2	6	1	2	2	6	2	5	2	6	1	2	2	18.5	18.5	18.5	42.626	383	383	0	36.059	By MS/MS	By matching	By MS/MS	By MS/MS	By MS/MS	By MS/MS	By MS/MS	By matching
SPAC22F8.05|SPAC22F8.05|I|alpha,alpha-trehalose-phosphate	SPAC22F8.05|SPAC22F8.05|I|alpha,alpha-trehalose-phosphate	2	2	2	>SPAC22F8.05|SPAC22F8.05|I|alpha,alpha-trehalose-phosphate synthase (predicted)	1	2	2	2	2	0	0	1	2	0	0	0	2	0	0	1	2	0	0	0	2	0	0	1	2	0	0	0	3.8	3.8	3.8	100.66	891	891	0	4.2887	By MS/MS	By matching	By matching	By matching	By MS/MS	By matching	By matching	By matching
SPAC22F8.06|pam1|I|20S	SPAC22F8.06|pam1|I|20S	6	6	6	>SPAC22F8.06|pam1|I|20S proteasome complex subunit beta 6	1	6	6	6	5	3	4	4	4	4	5	5	5	3	4	4	4	4	5	5	5	3	4	4	4	4	5	5	38.2	38.2	38.2	25.082	225	225	0	25.57	By MS/MS	By MS/MS	By MS/MS	By MS/MS	By MS/MS	By MS/MS	By MS/MS	By MS/MS
SPAC22F8.08|sec24|I|COPII	SPAC22F8.08|sec24|I|COPII	29	29	29	>SPAC22F8.08|sec24|I|COPII cargo receptor Sec24/Sfb2 subunit	1	29	29	29	19	15	18	18	25	18	21	20	19	15	18	18	25	18	21	20	19	15	18	18	25	18	21	20	41.1	41.1	41.1	101.9	926	926	0	86.727	By MS/MS	By MS/MS	By MS/MS	By MS/MS	By MS/MS	By MS/MS	By MS/MS	By MS/MS
SPAC22F8.09|rrp16|I|rRNA	SPAC22F8.09|rrp16|I|rRNA	20	20	20	>SPAC22F8.09|rrp16|I|rRNA processing protein Rrp16 (predicted)	1	20	20	20	15	13	15	11	17	16	20	13	15	13	15	11	17	16	20	13	15	13	15	11	17	16	20	13	49.2	49.2	49.2	48.129	419	419	0	107.81	By MS/MS	By MS/MS	By MS/MS	By MS/MS	By MS/MS	By MS/MS	By MS/MS	By MS/MS
SPAC22F8.10c|sap145|I|U2	SPAC22F8.10c|sap145|I|U2	19	19	19	>SPAC22F8.10c|sap145|I|U2 snRNP-associated protein Sap145	1	19	19	19	15	9	10	9	16	14	18	9	15	9	10	9	16	14	18	9	15	9	10	9	16	14	18	9	40.9	40.9	40.9	69.184	601	601	0	61.595	By MS/MS	By MS/MS	By MS/MS	By MS/MS	By MS/MS	By MS/MS	By MS/MS	By MS/MS
SPAC22F8.12c|shf1|I|small	SPAC22F8.12c|shf1|I|small	4	4	4	>SPAC22F8.12c|shf1|I|small histone ubiquitination factor Shf1	1	4	4	4	3	2	1	3	3	2	1	3	3	2	1	3	3	2	1	3	3	2	1	3	3	2	1	3	41.8	41.8	41.8	18.923	165	165	0	16.834	By MS/MS	By MS/MS	By MS/MS	By MS/MS	By MS/MS	By MS/MS	By MS/MS	By MS/MS
SPAC22G7.01c|fra1|I|iron	SPAC22G7.01c|fra1|I|iron	6	6	6	>SPAC22G7.01c|fra1|I|iron responsive transcriptional regulator, peptidase family (predicted)	1	6	6	6	2	1	2	1	6	2	4	1	2	1	2	1	6	2	4	1	2	1	2	1	6	2	4	1	14.4	14.4	14.4	66.68	598	598	0	7.5127	By MS/MS	By MS/MS	By MS/MS	By matching	By MS/MS	By MS/MS	By MS/MS	By matching
SPAC22G7.02|kap111|I|karyopherin	SPAC22G7.02|kap111|I|karyopherin	12	12	12	>SPAC22G7.02|kap111|I|karyopherin Kap111 (predicted)	1	12	12	12	8	4	6	6	11	7	9	4	8	4	6	6	11	7	9	4	8	4	6	6	11	7	9	4	17.8	17.8	17.8	111.47	990	990	0	16.549	By MS/MS	By MS/MS	By MS/MS	By MS/MS	By MS/MS	By MS/MS	By MS/MS	By MS/MS
SPAC22G7.04|pan2|I|ubiquitin	SPAC22G7.04|pan2|I|ubiquitin	28	28	28	>SPAC22G7.04|pan2|I|ubiquitin C-terminal hydrolase, poly(A)-specific ribonuclease complex subunit Pan2 (predicted)	1	28	28	28	13	12	11	17	21	14	26	18	13	12	11	17	21	14	26	18	13	12	11	17	21	14	26	18	34.1	34.1	34.1	123.87	1088	1088	0	112.03	By MS/MS	By MS/MS	By MS/MS	By MS/MS	By MS/MS	By MS/MS	By MS/MS	By MS/MS
SPAC22G7.05|kri1|I|ribosome	SPAC22G7.05|kri1|I|ribosome	24	24	24	>SPAC22G7.05|kri1|I|ribosome biogenesis protein Kri1 (predicted)	1	24	24	24	17	14	16	17	21	19	22	22	17	14	16	17	21	19	22	22	17	14	16	17	21	19	22	22	51.5	51.5	51.5	69.523	598	598	0	134.22	By MS/MS	By MS/MS	By MS/MS	By MS/MS	By MS/MS	By MS/MS	By MS/MS	By MS/MS
SPAC22G7.06c|ura1|I|carbamoyl-phosphate	SPAC22G7.06c|ura1|I|carbamoyl-phosphate	133	133	132	>SPAC22G7.06c|ura1|I|carbamoyl-phosphate synthase (glutamine hydrolyzing), aspartate carbamoyltransferase Ura1	1	133	133	132	124	117	121	117	127	123	120	115	124	117	121	117	127	123	120	115	123	116	120	116	126	123	119	115	69.7	69.7	69.4	248.31	2244	2244	0	323.31	By MS/MS	By MS/MS	By MS/MS	By MS/MS	By MS/MS	By MS/MS	By MS/MS	By MS/MS
SPAC22G7.09c|nup45|I|nucleoporin	SPAC22G7.09c|nup45|I|nucleoporin	6	6	6	>SPAC22G7.09c|nup45|I|nucleoporin Nup45	1	6	6	6	3	5	2	3	6	3	2	2	3	5	2	3	6	3	2	2	3	5	2	3	6	3	2	2	30.6	30.6	30.6	44.983	425	425	0	28.019	By MS/MS	By MS/MS	By matching	By MS/MS	By MS/MS	By MS/MS	By MS/MS	By matching
SPAC22G7.10|iss1|I|mRNA	SPAC22G7.10|iss1|I|mRNA	13	13	13	>SPAC22G7.10|iss1|I|mRNA cleavage and polyadenylation specificity factor complex subunit, Fip1 homolog (predicted)	1	13	13	13	10	11	12	12	11	10	13	13	10	11	12	12	11	10	13	13	10	11	12	12	11	10	13	13	51.2	51.2	51.2	37.29	344	344	0	284.64	By MS/MS	By MS/MS	By MS/MS	By MS/MS	By MS/MS	By MS/MS	By MS/MS	By MS/MS
SPAC22H10.03c|kap114|I|karyopherin	SPAC22H10.03c|kap114|I|karyopherin	17	17	17	>SPAC22H10.03c|kap114|I|karyopherin Kap14	1	17	17	17	12	4	3	3	16	8	6	3	12	4	3	3	16	8	6	3	12	4	3	3	16	8	6	3	23	23	23	111.86	993	993	0	34.586	By MS/MS	By MS/MS	By MS/MS	By matching	By MS/MS	By MS/MS	By MS/MS	By MS/MS
SPAC22H10.04|ppa3|I|protein	SPAC22H10.04|ppa3|I|protein	3	2	2	>SPAC22H10.04|ppa3|I|protein phosphatase type 2A Ppa1	1	3	2	2	1	0	1	1	3	0	2	1	1	0	1	1	2	0	1	0	1	0	1	1	2	0	1	0	14.3	11.7	11.7	35.178	307	307	0.0019685	2.7146	By MS/MS	By matching	By MS/MS	By matching	By MS/MS	By matching	By MS/MS	By matching
SPAC22H10.05c|SPAC22H10.05c|I|mRNA	SPAC22H10.05c|SPAC22H10.05c|I|mRNA	5	5	5	>SPAC22H10.05c|SPAC22H10.05c|I|mRNA cleavage and polyadenylation specificity factor complex subunit (predicted)	1	5	5	5	5	1	0	1	4	1	0	0	5	1	0	1	4	1	0	0	5	1	0	1	4	1	0	0	20.2	20.2	20.2	50.449	456	456	0	7.4436	By MS/MS	By MS/MS	By matching	By matching	By MS/MS	By matching	By matching	By matching
SPAC22H10.07|scd2|I|scaffold	SPAC22H10.07|scd2|I|scaffold	4	4	4	>SPAC22H10.07|scd2|I|scaffold protein Scd2	1	4	4	4	4	1	1	1	4	2	3	1	4	1	1	1	4	2	3	1	4	1	1	1	4	2	3	1	11.9	11.9	11.9	60.042	536	536	0	6.5303	By MS/MS	By matching	By matching	By matching	By MS/MS	By matching	By MS/MS	By matching
SPAC22H10.08|SPAC22H10.08|I|DUF2009	SPAC22H10.08|SPAC22H10.08|I|DUF2009	3	3	3	>SPAC22H10.08|SPAC22H10.08|I|DUF2009 protein	1	3	3	3	0	0	2	1	3	0	1	0	0	0	2	1	3	0	1	0	0	0	2	1	3	0	1	0	11	11	11	56.534	492	492	0.00033568	3.274	By matching	By matching	By matching	By matching	By MS/MS	By matching	By matching	By matching
SPAC22H10.09|SPAC22H10.09|I|Schizosaccharomyces	SPAC22H10.09|SPAC22H10.09|I|Schizosaccharomyces	5	5	5	>SPAC22H10.09|SPAC22H10.09|I|Schizosaccharomyces specific protein	1	5	5	5	3	1	3	1	5	1	2	1	3	1	3	1	5	1	2	1	3	1	3	1	5	1	2	1	9	9	9	76.202	646	646	0	4.8725	By MS/MS	By matching	By MS/MS	By matching	By MS/MS	By matching	By MS/MS	By MS/MS
SPAC22H10.10|alp21|I|tubulin	SPAC22H10.10|alp21|I|tubulin	2	2	2	>SPAC22H10.10|alp21|I|tubulin specific chaperone cofactor E	1	2	2	2	2	1	0	1	2	1	2	1	2	1	0	1	2	1	2	1	2	1	0	1	2	1	2	1	3.5	3.5	3.5	58.591	511	511	0.0044416	2.0769	By MS/MS	By matching	By matching	By MS/MS	By MS/MS	By MS/MS	By matching	By matching
SPAC22H10.11c|SPAC22H10.11c|I|TOR	SPAC22H10.11c|SPAC22H10.11c|I|TOR	2	2	2	>SPAC22H10.11c|SPAC22H10.11c|I|TOR signaling pathway transcriptional corepressor Crf1 (predicted)	1	2	2	2	1	0	1	2	2	0	2	2	1	0	1	2	2	0	2	2	1	0	1	2	2	0	2	2	5.9	5.9	5.9	71.266	629	629	0.0016518	2.8544	By matching	By matching	By MS/MS	By MS/MS	By MS/MS	By matching	By MS/MS	By matching
SPAC22H10.12c|gdi1|I|GDP	SPAC22H10.12c|gdi1|I|GDP	1	1	1	>SPAC22H10.12c|gdi1|I|GDP dissociation inhibitor Gdi1 (predicted)	1	1	1	1	1	0	1	1	1	1	1	1	1	0	1	1	1	1	1	1	1	0	1	1	1	1	1	1	4.3	4.3	4.3	49.555	440	440	0.0032342	2.3997	By matching	By matching	By matching	By MS/MS	By MS/MS	By MS/MS	By MS/MS	By matching
SPAC22H12.01c|mug35|I|Schizosaccharomyces	SPAC22H12.01c|mug35|I|Schizosaccharomyces	11	11	11	>SPAC22H12.01c|mug35|I|Schizosaccharomyces specific protein Mug35	1	11	11	11	10	8	7	9	9	8	9	9	10	8	7	9	9	8	9	9	10	8	7	9	9	8	9	9	56.8	56.8	56.8	27.521	234	234	0	59.8	By MS/MS	By MS/MS	By MS/MS	By MS/MS	By MS/MS	By MS/MS	By MS/MS	By MS/MS
SPAC22H12.02|tfg3|I|transcription	SPAC22H12.02|tfg3|I|transcription	16	16	16	>SPAC22H12.02|tfg3|I|transcription factor TFIIF complex subunit Tfg3	1	16	16	16	14	13	15	16	10	7	9	9	14	13	15	16	10	7	9	9	14	13	15	16	10	7	9	9	54.8	54.8	54.8	27.638	241	241	0	234.63	By MS/MS	By MS/MS	By MS/MS	By MS/MS	By MS/MS	By MS/MS	By MS/MS	By MS/MS
SPAC22H12.04c|rps102|I|40S	SPAC22H12.04c|rps102|I|40S	23	23	13	>SPAC22H12.04c|rps102|I|40S ribosomal protein S3a (predicted)	1	23	23	13	21	19	22	17	22	22	21	22	21	19	22	17	22	22	21	22	11	10	12	8	12	12	11	12	66.3	66.3	43.3	28.521	252	252	0	198.29	By MS/MS	By MS/MS	By MS/MS	By MS/MS	By MS/MS	By MS/MS	By MS/MS	By MS/MS
SPAC23A1.02c|SPAC23A1.02c|I|phosphoprotein	SPAC23A1.02c|SPAC23A1.02c|I|phosphoprotein	2	2	2	>SPAC23A1.02c|SPAC23A1.02c|I|phosphoprotein phosphatase (predicted)	1	2	2	2	0	0	0	0	2	1	0	0	0	0	0	0	2	1	0	0	0	0	0	0	2	1	0	0	8.1	8.1	8.1	48.665	430	430	0.0022794	2.5433	By matching	By matching	By matching	By matching	By MS/MS	By matching	By matching	By matching
SPAC23A1.03|apt1|I|adenine	SPAC23A1.03|apt1|I|adenine	8	8	8	>SPAC23A1.03|apt1|I|adenine phosphoribosyltransferase (APRT) (predicted)	1	8	8	8	7	6	6	4	8	6	6	5	7	6	6	4	8	6	6	5	7	6	6	4	8	6	6	5	55.3	55.3	55.3	20.746	188	188	0	24.126	By MS/MS	By MS/MS	By MS/MS	By MS/MS	By MS/MS	By MS/MS	By MS/MS	By MS/MS
SPAC23A1.05|SPAC23A1.05|I|serine	SPAC23A1.05|SPAC23A1.05|I|serine	3	3	3	>SPAC23A1.05|SPAC23A1.05|I|serine palmitoyltransferase subunit A (predicted)	1	3	3	3	1	1	0	2	2	1	2	1	1	1	0	2	2	1	2	1	1	1	0	2	2	1	2	1	26.7	26.7	26.7	11.653	101	101	0.0078296	1.8139	By MS/MS	By MS/MS	By matching	By MS/MS	By MS/MS	By MS/MS	By MS/MS	By matching
SPAC23A1.06c|cmk2|I|MAPK-activated	SPAC23A1.06c|cmk2|I|MAPK-activated	2	2	2	>SPAC23A1.06c|cmk2|I|MAPK-activated protein kinase Cmk2	1	2	2	2	0	0	0	0	2	0	2	0	0	0	0	0	2	0	2	0	0	0	0	0	2	0	2	0	4.6	4.6	4.6	56.609	504	504	0.0013285	3.0113	By matching	By matching	By matching	By matching	By MS/MS	By matching	By MS/MS	By matching
SPCC1322.15|rpl3402|III|60S;SPAC23A1.08c|rpl3401|I|60S	SPCC1322.15|rpl3402|III|60S;SPAC23A1.08c|rpl3401|I|60S	8;8	8;8	8;8	>SPCC1322.15|rpl3402|III|60S ribosomal protein L34;>SPAC23A1.08c|rpl3401|I|60S ribosomal protein L34	2	8	8	8	6	6	6	6	7	8	5	6	6	6	6	6	7	8	5	6	6	6	6	6	7	8	5	6	50.5	50.5	50.5	12.8	111	111;112	0	28.366	By MS/MS	By MS/MS	By MS/MS	By MS/MS	By MS/MS	By MS/MS	By MS/MS	By MS/MS
SPBC839.15c|tef103|II|translation;SPAC23A1.10|tef102|I|translation	SPBC839.15c|tef103|II|translation;SPAC23A1.10|tef102|I|translation	40;40	40;40	1;1	>SPBC839.15c|tef103|II|translation elongation factor EF-1 alpha Ef1a-c;>SPAC23A1.10|tef102|I|translation elongation factor EF-1 alpha Ef1a-b	2	40	40	1	35	36	37	33	39	36	35	35	35	36	37	33	39	36	35	35	1	1	1	1	1	1	1	1	84.1	84.1	6.3	49.674	460	460;460	0	323.31	By MS/MS	By MS/MS	By MS/MS	By MS/MS	By MS/MS	By MS/MS	By MS/MS	By MS/MS
SPAC23A1.12c|frs1|I|cytoplasmic	SPAC23A1.12c|frs1|I|cytoplasmic	27	27	27	>SPAC23A1.12c|frs1|I|cytoplasmic phenylalanine-tRNA ligase beta subunit Frs1 (predicted)	1	27	27	27	22	17	15	19	25	22	22	16	22	17	15	19	25	22	22	16	22	17	15	19	25	22	22	16	54.3	54.3	54.3	66.849	589	589	0	105.87	By MS/MS	By MS/MS	By MS/MS	By MS/MS	By MS/MS	By MS/MS	By MS/MS	By MS/MS
SPAC23A1.15c|sec20|I|SNARE	SPAC23A1.15c|sec20|I|SNARE	6	6	6	>SPAC23A1.15c|sec20|I|SNARE Sec20 (predicted)	1	6	6	6	4	2	3	5	4	2	5	3	4	2	3	5	4	2	5	3	4	2	3	5	4	2	5	3	31.4	31.4	31.4	26.289	226	226	0	18.411	By MS/MS	By MS/MS	By MS/MS	By MS/MS	By MS/MS	By MS/MS	By MS/MS	By MS/MS
SPAC23A1.16c|rtr1|I|RNA	SPAC23A1.16c|rtr1|I|RNA	2	2	2	>SPAC23A1.16c|rtr1|I|RNA polymerase II CTD phosphatase Rtr1 (predicted)	1	2	2	2	1	0	2	0	1	0	1	0	1	0	2	0	1	0	1	0	1	0	2	0	1	0	1	0	15.2	15.2	15.2	23.216	197	197	0.00034412	3.9165	By MS/MS	By matching	By MS/MS	By matching	By MS/MS	By matching	By MS/MS	By matching
SPAC23A1.17|bbc1|I|WIP	SPAC23A1.17|bbc1|I|WIP	6	6	6	>SPAC23A1.17|bbc1|I|WIP family cytoskeletal protein Bbc1 (predicted)	1	6	6	6	1	1	1	0	4	1	2	1	1	1	1	0	4	1	2	1	1	1	1	0	4	1	2	1	7.4	7.4	7.4	170.53	1611	1611	0	16.446	By MS/MS	By MS/MS	By matching	By matching	By MS/MS	By matching	By MS/MS	By MS/MS
SPAC23A1.18c|mrp51|I|mitochondrial	SPAC23A1.18c|mrp51|I|mitochondrial	8	8	8	>SPAC23A1.18c|mrp51|I|mitochondrial ribosomal protein subunit L51-b (predicted)	1	8	8	8	8	3	3	2	6	3	5	3	8	3	3	2	6	3	5	3	8	3	3	2	6	3	5	3	33	33	33	34.434	303	303	0	16.149	By MS/MS	By matching	By MS/MS	By MS/MS	By MS/MS	By MS/MS	By MS/MS	By MS/MS
SPAC23A1.19c|hrq1|I|RecQ	SPAC23A1.19c|hrq1|I|RecQ	4	4	4	>SPAC23A1.19c|hrq1|I|RecQ type DNA helicase Hrq1 (predicted)	1	4	4	4	4	0	1	0	2	0	3	1	4	0	1	0	2	0	3	1	4	0	1	0	2	0	3	1	5.6	5.6	5.6	120.97	1063	1063	0	4.6878	By MS/MS	By matching	By MS/MS	By matching	By MS/MS	By matching	By matching	By matching
SPBP4H10.13|rps2302|II|40S;SPAC23C11.02c|rps23|I|40S	SPBP4H10.13|rps2302|II|40S;SPAC23C11.02c|rps23|I|40S	11;11	11;11	11;11	>SPBP4H10.13|rps2302|II|40S ribosomal protein S23 (predicted);>SPAC23C11.02c|rps23|I|40S ribosomal protein S23 (predicted)	2	11	11	11	10	9	9	10	9	9	10	10	10	9	9	10	9	9	10	10	10	9	9	10	9	9	10	10	60.8	60.8	60.8	15.655	143	143;143	0	113.53	By MS/MS	By MS/MS	By MS/MS	By MS/MS	By MS/MS	By MS/MS	By MS/MS	By MS/MS
SPAC23C11.03|mpp1|I|U3	SPAC23C11.03|mpp1|I|U3	24	24	24	>SPAC23C11.03|mpp1|I|U3 snoRNP-associated protein Mpp1 (predicted)	1	24	24	24	15	11	18	17	18	18	21	21	15	11	18	17	18	18	21	21	15	11	18	17	18	18	21	21	43.6	43.6	43.6	67.706	598	598	0	139.44	By MS/MS	By MS/MS	By MS/MS	By MS/MS	By MS/MS	By MS/MS	By MS/MS	By MS/MS
SPAC23C11.04c|pnk1|I|DNA	SPAC23C11.04c|pnk1|I|DNA	6	6	6	>SPAC23C11.04c|pnk1|I|DNA kinase/phosphatase Pnk1	1	6	6	6	1	0	5	1	3	0	6	1	1	0	5	1	3	0	6	1	1	0	5	1	3	0	6	1	22.3	22.3	22.3	47.088	408	408	0	16.433	By matching	By matching	By MS/MS	By MS/MS	By MS/MS	By matching	By MS/MS	By matching
SPAC23C11.05|ipp1|I|inorganic	SPAC23C11.05|ipp1|I|inorganic	18	18	18	>SPAC23C11.05|ipp1|I|inorganic pyrophosphatase Ipp1 (predicted)	1	18	18	18	13	11	13	14	15	12	16	13	13	11	13	14	15	12	16	13	13	11	13	14	15	12	16	13	78.5	78.5	78.5	32.467	289	289	0	61.978	By MS/MS	By MS/MS	By MS/MS	By MS/MS	By MS/MS	By MS/MS	By MS/MS	By MS/MS
SPAC23C11.08|php3|I|CCAAT-binding	SPAC23C11.08|php3|I|CCAAT-binding	1	1	1	>SPAC23C11.08|php3|I|CCAAT-binding factor complex subunit Php3	1	1	1	1	0	1	1	1	0	0	1	1	0	1	1	1	0	0	1	1	0	1	1	1	0	0	1	1	15.5	15.5	15.5	12.909	116	116	0	7.8299	By matching	By matching	By MS/MS	By matching	By matching	By matching	By MS/MS	By matching
SPAC23C11.09|ala1|I|mitochondrial	SPAC23C11.09|ala1|I|mitochondrial	55	55	55	>SPAC23C11.09|ala1|I|mitochondrial and cytoplasmic alanine-tRNA ligase Ala1 (predicted)	1	55	55	55	43	45	16	35	46	50	37	35	43	45	16	35	46	50	37	35	43	45	16	35	46	50	37	35	68.5	68.5	68.5	107.38	959	959	0	316.91	By MS/MS	By MS/MS	By MS/MS	By MS/MS	By MS/MS	By MS/MS	By MS/MS	By MS/MS
SPAC23C11.11|cka1|I|serine/threonine	SPAC23C11.11|cka1|I|serine/threonine	23	23	23	>SPAC23C11.11|cka1|I|serine/threonine protein kinase Cka1	1	23	23	23	21	23	22	22	23	22	23	22	21	23	22	22	23	22	23	22	21	23	22	22	23	22	23	22	75.3	75.3	75.3	39.527	332	332	0	264.57	By MS/MS	By MS/MS	By MS/MS	By MS/MS	By MS/MS	By MS/MS	By MS/MS	By MS/MS
SPAC23C11.13c|hpt1|I|xanthine	SPAC23C11.13c|hpt1|I|xanthine	6	6	6	>SPAC23C11.13c|hpt1|I|xanthine phosphoribosyltransferase (predicted)	1	6	6	6	4	5	0	2	5	4	2	3	4	5	0	2	5	4	2	3	4	5	0	2	5	4	2	3	43.7	43.7	43.7	23.572	206	206	0	21.79	By MS/MS	By MS/MS	By matching	By matching	By MS/MS	By MS/MS	By MS/MS	By MS/MS
SPAC23C11.14|zhf1|I|zinc	SPAC23C11.14|zhf1|I|zinc	7	7	7	>SPAC23C11.14|zhf1|I|zinc ion transmembrane transporter Zhf1	1	7	7	7	5	5	5	4	6	5	5	6	5	5	5	4	6	5	5	6	5	5	5	4	6	5	5	6	28.9	28.9	28.9	42.941	387	387	0	39.956	By MS/MS	By MS/MS	By MS/MS	By MS/MS	By MS/MS	By MS/MS	By MS/MS	By MS/MS
SPAC23C11.15|pst2|I|Clr6	SPAC23C11.15|pst2|I|Clr6	60	60	60	>SPAC23C11.15|pst2|I|Clr6 histone deacetylase complex subunit Pst2	1	60	60	60	46	56	49	56	13	6	6	4	46	56	49	56	13	6	6	4	46	56	49	56	13	6	6	4	58.2	58.2	58.2	124.85	1075	1075	0	323.31	By MS/MS	By MS/MS	By MS/MS	By MS/MS	By MS/MS	By MS/MS	By MS/MS	By matching
SPAC23C11.16|plo1|I|Polo	SPAC23C11.16|plo1|I|Polo	18	18	18	>SPAC23C11.16|plo1|I|Polo kinase Plo1	1	18	18	18	11	5	13	14	15	4	12	3	11	5	13	14	15	4	12	3	11	5	13	14	15	4	12	3	32.5	32.5	32.5	77.301	683	683	0	79.014	By MS/MS	By MS/MS	By MS/MS	By MS/MS	By MS/MS	By MS/MS	By MS/MS	By matching
SPAC23C11.17|mdm28|I|mitochondrial	SPAC23C11.17|mdm28|I|mitochondrial	20	20	20	>SPAC23C11.17|mdm28|I|mitochondrial inner membrane protein involved in potassium ion transport Mdm28 (predicted)	1	20	20	20	17	16	15	19	20	17	20	18	17	16	15	19	20	17	20	18	17	16	15	19	20	17	20	18	45.2	45.2	45.2	55.723	485	485	0	140.48	By MS/MS	By MS/MS	By MS/MS	By MS/MS	By MS/MS	By MS/MS	By MS/MS	By MS/MS
SPAC23C4.02|crn1|I|actin	SPAC23C4.02|crn1|I|actin	16	16	16	>SPAC23C4.02|crn1|I|actin binding protein, coronin Crn1	1	16	16	16	10	7	6	4	13	8	7	3	10	7	6	4	13	8	7	3	10	7	6	4	13	8	7	3	32.1	32.1	32.1	67.015	601	601	0	55.991	By MS/MS	By MS/MS	By MS/MS	By MS/MS	By MS/MS	By MS/MS	By MS/MS	By MS/MS
SPAC23C4.05c|SPAC23C4.05c|I|LEA	SPAC23C4.05c|SPAC23C4.05c|I|LEA	18	18	18	>SPAC23C4.05c|SPAC23C4.05c|I|LEA domain protein	1	18	18	18	16	9	8	7	15	12	10	4	16	9	8	7	15	12	10	4	16	9	8	7	15	12	10	4	44.1	44.1	44.1	49.532	431	431	0	44.963	By MS/MS	By MS/MS	By MS/MS	By MS/MS	By MS/MS	By MS/MS	By MS/MS	By MS/MS
SPAC23C4.08|rho3|I|Rho	SPAC23C4.08|rho3|I|Rho	11	11	10	>SPAC23C4.08|rho3|I|Rho family GTPase Rho3	1	11	11	10	7	6	9	5	11	9	10	9	7	6	9	5	11	9	10	9	6	5	8	4	10	8	9	8	48.3	48.3	44.9	22.501	205	205	0	45.765	By MS/MS	By MS/MS	By MS/MS	By MS/MS	By MS/MS	By MS/MS	By MS/MS	By MS/MS
SPAC23C4.10|sec2|I|guanyl-nucleotide	SPAC23C4.10|sec2|I|guanyl-nucleotide	34	34	34	>SPAC23C4.10|sec2|I|guanyl-nucleotide exchange factor Sec2 (predicted)	1	34	34	34	32	29	23	21	32	30	27	25	32	29	23	21	32	30	27	25	32	29	23	21	32	30	27	25	63.4	63.4	63.4	59.052	527	527	0	267.36	By MS/MS	By MS/MS	By MS/MS	By MS/MS	By MS/MS	By MS/MS	By MS/MS	By MS/MS
SPAC23C4.12|hhp2|I|serine/threonine	SPAC23C4.12|hhp2|I|serine/threonine	19	17	17	>SPAC23C4.12|hhp2|I|serine/threonine protein kinase Hhp2	1	19	17	17	13	14	14	15	15	15	13	15	13	12	13	13	15	13	13	13	13	12	13	13	15	13	13	13	60.2	55.5	55.5	45.831	400	400	0	70.941	By MS/MS	By MS/MS	By MS/MS	By MS/MS	By MS/MS	By MS/MS	By MS/MS	By MS/MS
SPAC23C4.14|alg1|I|mannosyltransferase	SPAC23C4.14|alg1|I|mannosyltransferase	9	9	9	>SPAC23C4.14|alg1|I|mannosyltransferase complex subunit Alg1 (predicted)	1	9	9	9	6	1	6	3	8	5	6	5	6	1	6	3	8	5	6	5	6	1	6	3	8	5	6	5	25.2	25.2	25.2	48.726	424	424	0	19.493	By MS/MS	By matching	By MS/MS	By MS/MS	By MS/MS	By MS/MS	By MS/MS	By MS/MS
SPAC23C4.15|rpb5|I|DNA-directed	SPAC23C4.15|rpb5|I|DNA-directed	14	14	14	>SPAC23C4.15|rpb5|I|DNA-directed RNA polymerase I, II and III subunit Rpb5	1	14	14	14	12	13	12	13	10	10	9	10	12	13	12	13	10	10	9	10	12	13	12	13	10	10	9	10	68.1	68.1	68.1	23.915	210	210	0	176.41	By MS/MS	By MS/MS	By MS/MS	By MS/MS	By MS/MS	By MS/MS	By MS/MS	By MS/MS
SPAC23C4.17|trm402|I|tRNA	SPAC23C4.17|trm402|I|tRNA	4	4	4	>SPAC23C4.17|trm402|I|tRNA (cytosine-5-)-methyltransferase (predicted)	1	4	4	4	2	0	1	0	1	0	4	1	2	0	1	0	1	0	4	1	2	0	1	0	1	0	4	1	8.6	8.6	8.6	77.821	685	685	0	4.2539	By MS/MS	By matching	By matching	By matching	By matching	By matching	By MS/MS	By matching
SPAC23C4.18c|rad4|I|BRCT	SPAC23C4.18c|rad4|I|BRCT	2	2	2	>SPAC23C4.18c|rad4|I|BRCT domain protein Rad4	1	2	2	2	2	0	0	0	2	0	2	0	2	0	0	0	2	0	2	0	2	0	0	0	2	0	2	0	4.8	4.8	4.8	74.168	648	648	0.0016534	2.8949	By MS/MS	By matching	By matching	By matching	By MS/MS	By matching	By MS/MS	By matching
SPAC23C4.19|spt5|I|DSIF	SPAC23C4.19|spt5|I|DSIF	59	59	59	>SPAC23C4.19|spt5|I|DSIF transcription elongation factor complex subunit Spt5	1	59	59	59	51	50	53	51	54	51	55	52	51	50	53	51	54	51	55	52	51	50	53	51	54	51	55	52	63.2	63.2	63.2	109.01	990	990	0	323.31	By MS/MS	By MS/MS	By MS/MS	By MS/MS	By MS/MS	By MS/MS	By MS/MS	By MS/MS
SPAC23D3.01|pdp3|I|PWWP	SPAC23D3.01|pdp3|I|PWWP	11	11	11	>SPAC23D3.01|pdp3|I|PWWP domain protein, involved in chromatin remodeling (predicted)	1	11	11	11	3	4	9	7	1	0	0	0	3	4	9	7	1	0	0	0	3	4	9	7	1	0	0	0	28	28	28	46.855	407	407	0	41.388	By MS/MS	By MS/MS	By MS/MS	By MS/MS	By MS/MS	By matching	By matching	By matching
SPAC23D3.02|rfc2|I|DNA	SPAC23D3.02|rfc2|I|DNA	17	17	17	>SPAC23D3.02|rfc2|I|DNA replication factor C complex subunit Rfc2	1	17	17	17	14	11	15	12	16	13	14	12	14	11	15	12	16	13	14	12	14	11	15	12	16	13	14	12	64.1	64.1	64.1	37.876	340	340	0	133.78	By MS/MS	By MS/MS	By MS/MS	By MS/MS	By MS/MS	By MS/MS	By MS/MS	By MS/MS
SPAC23D3.03c|SPAC23D3.03c|I|GTPase	SPAC23D3.03c|SPAC23D3.03c|I|GTPase	8	8	8	>SPAC23D3.03c|SPAC23D3.03c|I|GTPase activating protein (predicted)	1	8	8	8	5	2	5	3	8	3	8	2	5	2	5	3	8	3	8	2	5	2	5	3	8	3	8	2	18.6	18.6	18.6	54.318	472	472	0	13.219	By MS/MS	By matching	By MS/MS	By MS/MS	By MS/MS	By MS/MS	By MS/MS	By MS/MS
SPAC23D3.04c|gpd2|I|glycerol-3-phosphate	SPAC23D3.04c|gpd2|I|glycerol-3-phosphate	12	12	12	>SPAC23D3.04c|gpd2|I|glycerol-3-phosphate dehydrogenase Gpd2	1	12	12	12	8	6	4	7	12	10	9	9	8	6	4	7	12	10	9	9	8	6	4	7	12	10	9	9	50.7	50.7	50.7	40.874	373	373	0	87.508	By MS/MS	By MS/MS	By MS/MS	By MS/MS	By MS/MS	By MS/MS	By MS/MS	By MS/MS
SPAC23D3.06c|nup146|I|nucleoporin	SPAC23D3.06c|nup146|I|nucleoporin	22	22	22	>SPAC23D3.06c|nup146|I|nucleoporin Nup146	1	22	22	22	14	11	3	4	20	11	9	3	14	11	3	4	20	11	9	3	14	11	3	4	20	11	9	3	23.2	23.2	23.2	145.78	1325	1325	0	78.218	By MS/MS	By MS/MS	By MS/MS	By MS/MS	By MS/MS	By MS/MS	By MS/MS	By matching
SPAC23D3.07|pup1|I|20S	SPAC23D3.07|pup1|I|20S	6	6	6	>SPAC23D3.07|pup1|I|20S proteasome complex subunit beta 2 (predicted)	1	6	6	6	3	2	1	2	4	4	5	5	3	2	1	2	4	4	5	5	3	2	1	2	4	4	5	5	27.7	27.7	27.7	29.337	267	267	0	7.4173	By MS/MS	By matching	By matching	By MS/MS	By matching	By MS/MS	By MS/MS	By MS/MS
SPAC23D3.08|usp108|I|U1	SPAC23D3.08|usp108|I|U1	8	8	8	>SPAC23D3.08|usp108|I|U1 snRNP-associated protein Usp108	1	8	8	8	5	5	8	6	8	7	8	7	5	5	8	6	8	7	8	7	5	5	8	6	8	7	8	7	47.8	47.8	47.8	36.487	337	337	0	128.67	By MS/MS	By MS/MS	By MS/MS	By MS/MS	By MS/MS	By MS/MS	By MS/MS	By MS/MS
SPAC23D3.09|arp42|I|SWI/SNF	SPAC23D3.09|arp42|I|SWI/SNF	18	18	18	>SPAC23D3.09|arp42|I|SWI/SNF and RSC complex subunit Arp42	1	18	18	18	15	14	18	17	16	9	12	12	15	14	18	17	16	9	12	12	15	14	18	17	16	9	12	12	69.8	69.8	69.8	47.1	424	424	0	323.31	By MS/MS	By MS/MS	By MS/MS	By MS/MS	By MS/MS	By MS/MS	By MS/MS	By MS/MS
SPAC23D3.11|ayr1|I|1-acyldihydroxyacetone	SPAC23D3.11|ayr1|I|1-acyldihydroxyacetone	4	4	4	>SPAC23D3.11|ayr1|I|1-acyldihydroxyacetone phosphate reductase (predicted)	1	4	4	4	2	3	0	2	1	2	1	4	2	3	0	2	1	2	1	4	2	3	0	2	1	2	1	4	19.3	19.3	19.3	32.73	296	296	0	8.1111	By matching	By MS/MS	By matching	By MS/MS	By matching	By MS/MS	By matching	By MS/MS
SPAC23D3.12|SPAC23D3.12|I|inorganic	SPAC23D3.12|SPAC23D3.12|I|inorganic	12	11	11	>SPAC23D3.12|SPAC23D3.12|I|inorganic phosphate transmembrane transporter (predicted)	1	12	11	11	9	7	4	7	11	8	9	2	9	7	4	7	10	8	8	2	9	7	4	7	10	8	8	2	24.5	24.5	24.5	62.315	559	559	0	63.417	By MS/MS	By MS/MS	By MS/MS	By MS/MS	By MS/MS	By MS/MS	By MS/MS	By MS/MS
SPAC23D3.13c|SPAC23D3.13c|I|guanyl-nucleotide	SPAC23D3.13c|SPAC23D3.13c|I|guanyl-nucleotide	20	20	20	>SPAC23D3.13c|SPAC23D3.13c|I|guanyl-nucleotide exchange factor (predicted)	1	20	20	20	13	5	7	3	14	5	13	1	13	5	7	3	14	5	13	1	13	5	7	3	14	5	13	1	14.6	14.6	14.6	181.45	1616	1616	0	21.267	By MS/MS	By MS/MS	By MS/MS	By MS/MS	By MS/MS	By MS/MS	By MS/MS	By matching
SPAC23E2.01|fep1|I|iron-sensing	SPAC23E2.01|fep1|I|iron-sensing	19	19	19	>SPAC23E2.01|fep1|I|iron-sensing transcription factor Fep1	1	19	19	19	1	3	6	13	4	7	10	18	1	3	6	13	4	7	10	18	1	3	6	13	4	7	10	18	46.1	46.1	46.1	60.611	564	564	0	130.26	By matching	By matching	By MS/MS	By MS/MS	By MS/MS	By MS/MS	By MS/MS	By MS/MS
SPAC23E2.02|lsd2|I|histone	SPAC23E2.02|lsd2|I|histone	40	40	40	>SPAC23E2.02|lsd2|I|histone demethylase SWIRM2 (predicted)	1	40	40	40	32	38	23	37	7	4	5	3	32	38	23	37	7	4	5	3	32	38	23	37	7	4	5	3	45.5	45.5	45.5	142.49	1273	1273	0	323.31	By MS/MS	By MS/MS	By MS/MS	By MS/MS	By MS/MS	By MS/MS	By MS/MS	By matching
SPAC23G3.01|rpb2|I|RNA	SPAC23G3.01|rpb2|I|RNA	69	69	69	>SPAC23G3.01|rpb2|I|RNA polymerase II complex subunit Rpb2	1	69	69	69	59	57	63	60	47	43	49	43	59	57	63	60	47	43	49	43	59	57	63	60	47	43	49	43	59.9	59.9	59.9	137.85	1210	1210	0	323.31	By MS/MS	By MS/MS	By MS/MS	By MS/MS	By MS/MS	By MS/MS	By MS/MS	By MS/MS
SPAC23G3.02c|sib1|I|ferrichrome	SPAC23G3.02c|sib1|I|ferrichrome	15	15	15	>SPAC23G3.02c|sib1|I|ferrichrome synthetase Sib1	1	15	15	15	8	5	9	5	11	3	7	2	8	5	9	5	11	3	7	2	8	5	9	5	11	3	7	2	3.7	3.7	3.7	559.84	4924	4924	0	15.762	By MS/MS	By MS/MS	By MS/MS	By MS/MS	By MS/MS	By MS/MS	By MS/MS	By matching
SPAC23G3.04|ies4|I|Ino80	SPAC23G3.04|ies4|I|Ino80	15	15	15	>SPAC23G3.04|ies4|I|Ino80 complex subunit Ies4	1	15	15	15	10	14	11	14	4	6	3	3	10	14	11	14	4	6	3	3	10	14	11	14	4	6	3	3	57.2	57.2	57.2	21.142	194	194	0	130.41	By MS/MS	By MS/MS	By MS/MS	By MS/MS	By MS/MS	By MS/MS	By MS/MS	By MS/MS
SPAC23G3.05c|SPAC23G3.05c|I|regulator	SPAC23G3.05c|SPAC23G3.05c|I|regulator	1	1	1	>SPAC23G3.05c|SPAC23G3.05c|I|regulator of G-protein signaling (RGS) domain (predicted)	1	1	1	1	1	1	0	0	0	0	0	0	1	1	0	0	0	0	0	0	1	1	0	0	0	0	0	0	5.5	5.5	5.5	39.695	343	343	0.00034364	3.8578	By MS/MS	By matching	By matching	By matching	By matching	By matching	By matching	By matching
SPAC23G3.06|nop58|I|U3	SPAC23G3.06|nop58|I|U3	20	20	20	>SPAC23G3.06|nop58|I|U3 snoRNP protein Nop58 (predicted)	1	20	20	20	15	15	17	13	17	18	14	16	15	15	17	13	17	18	14	16	15	15	17	13	17	18	14	16	49	49	49	55.758	508	508	0	104.21	By MS/MS	By MS/MS	By MS/MS	By MS/MS	By MS/MS	By MS/MS	By MS/MS	By MS/MS
SPAC23G3.07c|snf30|I|SWI/SNF	SPAC23G3.07c|snf30|I|SWI/SNF	6	6	6	>SPAC23G3.07c|snf30|I|SWI/SNF complex subunit Snf30	1	6	6	6	1	2	4	3	3	2	5	3	1	2	4	3	3	2	5	3	1	2	4	3	3	2	5	3	35.8	35.8	35.8	30.423	274	274	0	17.516	By MS/MS	By MS/MS	By MS/MS	By MS/MS	By MS/MS	By MS/MS	By MS/MS	By MS/MS
SPAC23G3.08c|ubp7|I|ubiquitin	SPAC23G3.08c|ubp7|I|ubiquitin	15	15	15	>SPAC23G3.08c|ubp7|I|ubiquitin C-terminal hydrolase Ubp7	1	15	15	15	10	3	7	3	12	6	11	5	10	3	7	3	12	6	11	5	10	3	7	3	12	6	11	5	30.4	30.4	30.4	98.376	875	875	0	44.826	By MS/MS	By MS/MS	By MS/MS	By MS/MS	By MS/MS	By MS/MS	By MS/MS	By MS/MS
SPAC23G3.09|taf4|I|transcription	SPAC23G3.09|taf4|I|transcription	14	14	14	>SPAC23G3.09|taf4|I|transcription factor TFIID complex subunit Taf4 (predicted)	1	14	14	14	8	10	8	12	10	10	12	7	8	10	8	12	10	10	12	7	8	10	8	12	10	10	12	7	48.2	48.2	48.2	40.546	365	365	0	147.62	By MS/MS	By MS/MS	By MS/MS	By MS/MS	By MS/MS	By MS/MS	By MS/MS	By MS/MS
SPAC23G3.10c|ssr3|I|SWI/SNF	SPAC23G3.10c|ssr3|I|SWI/SNF	36	36	36	>SPAC23G3.10c|ssr3|I|SWI/SNF and RSC complex subunit Ssr3	1	36	36	36	28	29	36	34	29	26	28	22	28	29	36	34	29	26	28	22	28	29	36	34	29	26	28	22	86.4	86.4	86.4	49.759	425	425	0	323.31	By MS/MS	By MS/MS	By MS/MS	By MS/MS	By MS/MS	By MS/MS	By MS/MS	By MS/MS
SPAC23G3.11|rpn6|I|19S	SPAC23G3.11|rpn6|I|19S	20	20	20	>SPAC23G3.11|rpn6|I|19S proteasome regulatory subunit Rpn6 (predicted)	1	20	20	20	18	17	16	18	19	18	20	17	18	17	16	18	19	18	20	17	18	17	16	18	19	18	20	17	66.5	66.5	66.5	47.341	421	421	0	268.84	By MS/MS	By MS/MS	By MS/MS	By MS/MS	By MS/MS	By MS/MS	By MS/MS	By MS/MS
SPAC23G3.12c|htr12|I|serine	SPAC23G3.12c|htr12|I|serine	2	2	2	>SPAC23G3.12c|htr12|I|serine protease (predicted)	1	2	2	2	0	1	1	2	0	0	2	0	0	1	1	2	0	0	2	0	0	1	1	2	0	0	2	0	3.5	3.5	3.5	110.41	996	996	0.0035155	2.1964	By matching	By MS/MS	By matching	By matching	By matching	By matching	By MS/MS	By matching
SPAC23H3.02c|ini1|I|RING	SPAC23H3.02c|ini1|I|RING	6	6	6	>SPAC23H3.02c|ini1|I|RING finger-like protein Ini1	1	6	6	6	4	5	5	6	6	6	5	6	4	5	5	6	6	6	5	6	4	5	5	6	6	6	5	6	63.2	63.2	63.2	13.267	117	117	0	12.96	By MS/MS	By MS/MS	By MS/MS	By MS/MS	By MS/MS	By MS/MS	By MS/MS	By MS/MS
SPAC23H3.03c|npr2|I|SEA/Iml1/Npr2/3	SPAC23H3.03c|npr2|I|SEA/Iml1/Npr2/3	4	4	4	>SPAC23H3.03c|npr2|I|SEA/Iml1/Npr2/3 complex subunit Npr2 (predicted)	1	4	4	4	3	0	1	0	4	0	2	0	3	0	1	0	4	0	2	0	3	0	1	0	4	0	2	0	9	9	9	47.028	409	409	0.0003427	3.757	By MS/MS	By matching	By MS/MS	By matching	By MS/MS	By matching	By MS/MS	By matching
SPAC23H3.05c|swd1|I|Set1C	SPAC23H3.05c|swd1|I|Set1C	6	6	6	>SPAC23H3.05c|swd1|I|Set1C complex subunit Swd1	1	6	6	6	2	2	1	4	3	2	2	2	2	2	1	4	3	2	2	2	2	2	1	4	3	2	2	2	23.9	23.9	23.9	45.183	398	398	0	9.4068	By matching	By MS/MS	By matching	By MS/MS	By MS/MS	By matching	By matching	By MS/MS
SPAC23H3.06|apl6|I|AP-3	SPAC23H3.06|apl6|I|AP-3	13	13	13	>SPAC23H3.06|apl6|I|AP-3 adaptor complex subunit Apl6 (predicted)	1	13	13	13	11	6	4	4	12	6	12	8	11	6	4	4	12	6	12	8	11	6	4	4	12	6	12	8	24.2	24.2	24.2	83.87	745	745	0	27.839	By MS/MS	By MS/MS	By matching	By MS/MS	By MS/MS	By MS/MS	By MS/MS	By MS/MS
SPAC23H3.07c|mrp2|I|mitochondrial	SPAC23H3.07c|mrp2|I|mitochondrial	6	6	6	>SPAC23H3.07c|mrp2|I|mitochondrial ribosomal protein subunit S14 (predicted)	1	6	6	6	5	5	5	6	5	6	6	6	5	5	5	6	5	6	6	6	5	5	5	6	5	6	6	6	36.2	36.2	36.2	12.287	105	105	0	13.051	By MS/MS	By MS/MS	By MS/MS	By MS/MS	By MS/MS	By MS/MS	By MS/MS	By MS/MS
SPAC23H3.08c|bub3|I|mitotic	SPAC23H3.08c|bub3|I|mitotic	12	12	12	>SPAC23H3.08c|bub3|I|mitotic spindle checkpoint protein Bub3	1	12	12	12	7	10	12	10	0	0	0	0	7	10	12	10	0	0	0	0	7	10	12	10	0	0	0	0	52.2	52.2	52.2	35.803	320	320	0	114.45	By MS/MS	By MS/MS	By MS/MS	By MS/MS	By matching	By matching	By matching	By matching
SPAC23H3.09c|gly1|I|threonine	SPAC23H3.09c|gly1|I|threonine	14	14	14	>SPAC23H3.09c|gly1|I|threonine aldolase Gly1 (predicted)	1	14	14	14	9	5	10	8	13	11	13	9	9	5	10	8	13	11	13	9	9	5	10	8	13	11	13	9	51.1	51.1	51.1	41.318	376	376	0	78.241	By MS/MS	By MS/MS	By MS/MS	By MS/MS	By MS/MS	By MS/MS	By MS/MS	By MS/MS
SPAC23H3.10|ssr2|I|SWI/SNF	SPAC23H3.10|ssr2|I|SWI/SNF	28	28	28	>SPAC23H3.10|ssr2|I|SWI/SNF and RSC complex subunit Ssr2	1	28	28	28	17	19	26	25	19	17	17	15	17	19	26	25	19	17	17	15	17	19	26	25	19	17	17	15	61.8	61.8	61.8	57.684	503	503	0	323.31	By MS/MS	By MS/MS	By MS/MS	By MS/MS	By MS/MS	By MS/MS	By MS/MS	By MS/MS
SPAC23H3.12c|SPAC23H3.12c|I|mitochondrial	SPAC23H3.12c|SPAC23H3.12c|I|mitochondrial	6	6	6	>SPAC23H3.12c|SPAC23H3.12c|I|mitochondrial hydrogen/potassium transport system protein (predicted)	1	6	6	6	5	1	0	2	6	1	3	2	5	1	0	2	6	1	3	2	5	1	0	2	6	1	3	2	34.1	34.1	34.1	26.103	226	226	0	9.0508	By MS/MS	By MS/MS	By matching	By matching	By MS/MS	By matching	By matching	By MS/MS
SPAC23H3.13c|gpa2|I|heterotrimeric	SPAC23H3.13c|gpa2|I|heterotrimeric	12	12	12	>SPAC23H3.13c|gpa2|I|heterotrimeric G protein alpha-2 subunit Gpa2	1	12	12	12	7	5	6	5	11	5	11	8	7	5	6	5	11	5	11	8	7	5	6	5	11	5	11	8	47.7	47.7	47.7	40.522	354	354	0	32.252	By MS/MS	By MS/MS	By MS/MS	By MS/MS	By MS/MS	By MS/MS	By MS/MS	By MS/MS
SPAC23H4.01c|osh3|I|sterol	SPAC23H4.01c|osh3|I|sterol	12	12	12	>SPAC23H4.01c|osh3|I|sterol binding ankyrin repeat protein Osh3	1	12	12	12	7	5	4	4	8	6	8	8	7	5	4	4	8	6	8	8	7	5	4	4	8	6	8	8	18.7	18.7	18.7	106.81	945	945	0	25.584	By MS/MS	By MS/MS	By MS/MS	By matching	By MS/MS	By MS/MS	By MS/MS	By MS/MS
SPAC23H4.03c|erv25|I|COPII-coated	SPAC23H4.03c|erv25|I|COPII-coated	4	4	4	>SPAC23H4.03c|erv25|I|COPII-coated vesicle component Erv25 (predicted)	1	4	4	4	1	3	1	3	2	1	1	1	1	3	1	3	2	1	1	1	1	3	1	3	2	1	1	1	20.4	20.4	20.4	24.485	216	216	0	6.3123	By MS/MS	By MS/MS	By MS/MS	By MS/MS	By MS/MS	By MS/MS	By MS/MS	By MS/MS
SPAC23H4.06|gln1|I|glutamate-ammonia	SPAC23H4.06|gln1|I|glutamate-ammonia	12	12	12	>SPAC23H4.06|gln1|I|glutamate-ammonia ligase Gln1	1	12	12	12	6	6	4	7	9	8	7	7	6	6	4	7	9	8	7	7	6	6	4	7	9	8	7	7	46.8	46.8	46.8	40.018	359	359	0	38.39	By MS/MS	By MS/MS	By MS/MS	By MS/MS	By MS/MS	By MS/MS	By MS/MS	By MS/MS
SPAC23H4.07c|srp102|I|signal	SPAC23H4.07c|srp102|I|signal	8	8	8	>SPAC23H4.07c|srp102|I|signal recognition particle receptor beta subunit Srp102 (predicted)	1	8	8	8	7	5	7	5	7	7	7	3	7	5	7	5	7	7	7	3	7	5	7	5	7	7	7	3	37.9	37.9	37.9	25.611	227	227	0	23.582	By MS/MS	By MS/MS	By MS/MS	By MS/MS	By MS/MS	By MS/MS	By MS/MS	By matching
SPAC23H4.09|cdb4|I|curved	SPAC23H4.09|cdb4|I|curved	12	12	12	>SPAC23H4.09|cdb4|I|curved DNA-binding protein Cdb4, peptidase family	1	12	12	12	6	7	4	5	10	9	9	11	6	7	4	5	10	9	9	11	6	7	4	5	10	9	9	11	39.6	39.6	39.6	41.597	381	381	0	46.155	By MS/MS	By MS/MS	By MS/MS	By MS/MS	By MS/MS	By MS/MS	By MS/MS	By MS/MS
SPAC23H4.10c|thi4|I|bifunctional	SPAC23H4.10c|thi4|I|bifunctional	4	4	4	>SPAC23H4.10c|thi4|I|bifunctional thiamine-phosphate dipyrophosphorylase/hydroxyethylthiazole kinase	1	4	4	4	3	0	2	1	3	1	3	0	3	0	2	1	3	1	3	0	3	0	2	1	3	1	3	0	10.8	10.8	10.8	55.565	518	518	0	5.63	By MS/MS	By matching	By matching	By MS/MS	By MS/MS	By matching	By matching	By matching
SPAC23H4.11c|cnl2|I|centromere	SPAC23H4.11c|cnl2|I|centromere	17	17	17	>SPAC23H4.11c|cnl2|I|centromere localized protein Cnl2	1	17	17	17	15	15	17	15	3	2	1	1	15	15	17	15	3	2	1	1	15	15	17	15	3	2	1	1	89.9	89.9	89.9	21.921	188	188	0	262.62	By MS/MS	By MS/MS	By MS/MS	By MS/MS	By matching	By matching	By matching	By matching
SPAC23H4.12|alp13|I|MRG	SPAC23H4.12|alp13|I|MRG	20	20	20	>SPAC23H4.12|alp13|I|MRG family Clr6 histone deacetylase complex subunit Alp13	1	20	20	20	17	20	20	19	7	6	3	5	17	20	20	19	7	6	3	5	17	20	20	19	7	6	3	5	74.8	74.8	74.8	39.138	337	337	0	226.21	By MS/MS	By MS/MS	By MS/MS	By MS/MS	By MS/MS	By MS/MS	By MS/MS	By MS/MS
SPAC23H4.14|vam6|I|guanyl-nucleotide	SPAC23H4.14|vam6|I|guanyl-nucleotide	8	8	8	>SPAC23H4.14|vam6|I|guanyl-nucleotide exchange factor, HOPS complex subunit Vam6 (predicted)	1	8	8	8	7	2	5	2	6	0	6	1	7	2	5	2	6	0	6	1	7	2	5	2	6	0	6	1	10.9	10.9	10.9	103.69	905	905	0	10.023	By MS/MS	By matching	By MS/MS	By MS/MS	By MS/MS	By matching	By MS/MS	By matching
SPAC23H4.15|tsr1|I|ribosome	SPAC23H4.15|tsr1|I|ribosome	4	4	4	>SPAC23H4.15|tsr1|I|ribosome biogenesis protein Tsr1 (predicted)	1	4	4	4	2	2	1	3	2	1	1	2	2	2	1	3	2	1	1	2	2	2	1	3	2	1	1	2	10	10	10	90.125	783	783	0	8.3573	By MS/MS	By MS/MS	By MS/MS	By MS/MS	By MS/MS	By MS/MS	By MS/MS	By MS/MS
SPAC23H4.18c|rbx1|I|SCF	SPAC23H4.18c|rbx1|I|SCF	2	2	2	>SPAC23H4.18c|rbx1|I|SCF complex and CLRC ubiquitin ligase ligase E3 subunit Rbx1	1	2	2	2	1	0	2	0	2	0	2	0	1	0	2	0	2	0	2	0	1	0	2	0	2	0	2	0	16.8	16.8	16.8	12.724	107	107	0.00033693	3.3268	By MS/MS	By matching	By MS/MS	By matching	By MS/MS	By matching	By MS/MS	By matching
SPAC24B11.05|SPAC24B11.05|I|pyrimidine	SPAC24B11.05|SPAC24B11.05|I|pyrimidine	2	2	2	>SPAC24B11.05|SPAC24B11.05|I|pyrimidine 5-nucleotidase (predicted)	1	2	2	2	0	2	0	1	2	0	0	0	0	2	0	1	2	0	0	0	0	2	0	1	2	0	0	0	13.7	13.7	13.7	26.513	226	226	0	21.645	By matching	By MS/MS	By matching	By MS/MS	By MS/MS	By matching	By matching	By matching
SPAC24B11.06c|sty1|I|MAP	SPAC24B11.06c|sty1|I|MAP	14	14	13	>SPAC24B11.06c|sty1|I|MAP kinase Sty1	1	14	14	13	12	13	11	11	13	11	13	11	12	13	11	11	13	11	13	11	11	12	10	10	12	10	12	10	53	53	50.7	40.222	349	349	0	54.134	By MS/MS	By MS/MS	By MS/MS	By MS/MS	By MS/MS	By MS/MS	By MS/MS	By MS/MS
SPAC24B11.07c|SPAC24B11.07c|I|oxidoreductase	SPAC24B11.07c|SPAC24B11.07c|I|oxidoreductase	21	21	21	>SPAC24B11.07c|SPAC24B11.07c|I|oxidoreductase (predicted)	1	21	21	21	16	17	14	16	17	18	19	18	16	17	14	16	17	18	19	18	16	17	14	16	17	18	19	18	58.5	58.5	58.5	62.463	561	561	0	133.1	By MS/MS	By MS/MS	By MS/MS	By MS/MS	By MS/MS	By MS/MS	By MS/MS	By MS/MS
SPAC24B11.08c|SPAC24B11.08c|I|COPII-coated	SPAC24B11.08c|SPAC24B11.08c|I|COPII-coated	7	7	7	>SPAC24B11.08c|SPAC24B11.08c|I|COPII-coated vesicle component Erv46 (predicted)	1	7	7	7	7	4	1	3	6	2	4	3	7	4	1	3	6	2	4	3	7	4	1	3	6	2	4	3	19.2	19.2	19.2	43.707	390	390	0	8.162	By MS/MS	By MS/MS	By matching	By MS/MS	By MS/MS	By MS/MS	By MS/MS	By MS/MS
SPAC24B11.09|mpc2|I|mitochondrial	SPAC24B11.09|mpc2|I|mitochondrial	5	5	5	>SPAC24B11.09|mpc2|I|mitochondrial pyruvate transmembrane transporter Mpc2 (predicted)	1	5	5	5	4	5	5	5	5	5	5	5	4	5	5	5	5	5	5	5	4	5	5	5	5	5	5	5	40.7	40.7	40.7	13.536	118	118	0	23.192	By MS/MS	By MS/MS	By MS/MS	By MS/MS	By MS/MS	By MS/MS	By MS/MS	By MS/MS
SPAC24B11.10c|cfh1|I|chitin	SPAC24B11.10c|cfh1|I|chitin	11	11	11	>SPAC24B11.10c|cfh1|I|chitin synthase regulatory factor-like Cfh1 (predicted)	1	11	11	11	10	1	5	3	11	1	9	3	10	1	5	3	11	1	9	3	10	1	5	3	11	1	9	3	16.7	16.7	16.7	103.18	932	932	0	31.746	By MS/MS	By MS/MS	By MS/MS	By MS/MS	By MS/MS	By MS/MS	By MS/MS	By matching
SPAC24B11.11c|sid2|I|NDR	SPAC24B11.11c|sid2|I|NDR	13	13	13	>SPAC24B11.11c|sid2|I|NDR kinase Sid2	1	13	13	13	12	9	9	12	12	9	13	9	12	9	9	12	12	9	13	9	12	9	9	12	12	9	13	9	30	30	30	70.491	607	607	0	41.409	By MS/MS	By MS/MS	By MS/MS	By MS/MS	By MS/MS	By MS/MS	By MS/MS	By MS/MS
SPAC24B11.12c|SPAC24B11.12c|I|P-type;SPAC4F10.16c|SPAC4F10.16c|I|P-type	SPAC24B11.12c|SPAC24B11.12c|I|P-type	40;1	40;1	39;1	>SPAC24B11.12c|SPAC24B11.12c|I|P-type ATPase (predicted)	2	40	40	39	30	24	21	18	37	26	29	23	30	24	21	18	37	26	29	23	30	24	21	18	37	26	29	23	38.8	38.8	38.2	159.35	1402	1402;1367	0	176.05	By MS/MS	By MS/MS	By MS/MS	By MS/MS	By MS/MS	By MS/MS	By MS/MS	By MS/MS
SPAC24B11.13|hem3|I|hydroxymethylbilane	SPAC24B11.13|hem3|I|hydroxymethylbilane	2	2	2	>SPAC24B11.13|hem3|I|hydroxymethylbilane synthase Hem3 (predicted)	1	2	2	2	1	2	0	1	1	0	0	1	1	2	0	1	1	0	0	1	1	2	0	1	1	0	0	1	6.2	6.2	6.2	36.826	336	336	0.0016496	2.823	By matching	By matching	By matching	By MS/MS	By MS/MS	By matching	By matching	By MS/MS
SPAC24C9.02c|cyt2|I|cytochrome	SPAC24C9.02c|cyt2|I|cytochrome	3	3	3	>SPAC24C9.02c|cyt2|I|cytochrome c1 heme lyase Cyt2 (predicted)	1	3	3	3	2	2	1	2	2	3	2	2	2	2	1	2	2	3	2	2	2	2	1	2	2	3	2	2	19	19	19	25.16	216	216	0	10.939	By MS/MS	By MS/MS	By MS/MS	By matching	By MS/MS	By MS/MS	By MS/MS	By MS/MS
SPAC24C9.03|mvd1|I|diphosphomevalonate	SPAC24C9.03|mvd1|I|diphosphomevalonate	7	7	7	>SPAC24C9.03|mvd1|I|diphosphomevalonate decarboxylase mvd1 (predicted)	1	7	7	7	4	4	3	3	5	5	4	4	4	4	3	3	5	5	4	4	4	4	3	3	5	5	4	4	28.5	28.5	28.5	42.755	393	393	0	18.097	By MS/MS	By MS/MS	By matching	By MS/MS	By MS/MS	By MS/MS	By MS/MS	By matching
SPAC24C9.05c|mug70|I|conserved	SPAC24C9.05c|mug70|I|conserved	12	12	12	>SPAC24C9.05c|mug70|I|conserved protein Mug70	1	12	12	12	10	3	7	2	12	5	10	0	10	3	7	2	12	5	10	0	10	3	7	2	12	5	10	0	27.5	27.5	27.5	79.253	730	730	0	99.901	By MS/MS	By MS/MS	By MS/MS	By MS/MS	By MS/MS	By MS/MS	By MS/MS	By matching
SPAC24C9.06c|aco1|I|aconitate	SPAC24C9.06c|aco1|I|aconitate	29	27	27	>SPAC24C9.06c|aco1|I|aconitate hydratase Aco1 (predicted)	1	29	27	27	24	20	11	11	27	21	22	14	22	18	9	9	25	19	20	12	22	18	9	9	25	19	20	12	44.1	43.2	43.2	86.112	789	789	0	125.18	By MS/MS	By MS/MS	By MS/MS	By MS/MS	By MS/MS	By MS/MS	By MS/MS	By MS/MS
SPAC24C9.08|cps1|I|vacuolar	SPAC24C9.08|cps1|I|vacuolar	1	1	1	>SPAC24C9.08|cps1|I|vacuolar carboxypeptidase (predicted)	1	1	1	1	1	0	0	0	1	1	0	0	1	0	0	0	1	1	0	0	1	0	0	0	1	1	0	0	2	2	2	66.606	596	596	0.0032362	2.4049	By MS/MS	By matching	By matching	By matching	By MS/MS	By matching	By matching	By matching
SPAC24C9.09|SPAC24C9.09|I|mitochondrial	SPAC24C9.09|SPAC24C9.09|I|mitochondrial	2	2	2	>SPAC24C9.09|SPAC24C9.09|I|mitochondrial threonine-tRNA ligase (predicted)	1	2	2	2	0	0	0	0	2	0	1	0	0	0	0	0	2	0	1	0	0	0	0	0	2	0	1	0	5.5	5.5	5.5	55.043	474	474	0	22.843	By matching	By matching	By matching	By matching	By MS/MS	By matching	By MS/MS	By matching
SPAC24C9.10c|mrp4|I|mitochondrial	SPAC24C9.10c|mrp4|I|mitochondrial	9	9	9	>SPAC24C9.10c|mrp4|I|mitochondrial ribosomal protein subunit S2 (predicted)	1	9	9	9	7	3	7	5	9	6	6	2	7	3	7	5	9	6	6	2	7	3	7	5	9	6	6	2	41.8	41.8	41.8	29.311	263	263	0	18.552	By MS/MS	By MS/MS	By MS/MS	By MS/MS	By MS/MS	By MS/MS	By MS/MS	By MS/MS
SPAC24C9.11|sgd1|I|ribosome	SPAC24C9.11|sgd1|I|ribosome	12	12	12	>SPAC24C9.11|sgd1|I|ribosome small subunit biogenesis protein Sgd1 (predicted)	1	12	12	12	8	3	10	3	8	2	10	2	8	3	10	3	8	2	10	2	8	3	10	3	8	2	10	2	18.2	18.2	18.2	87.87	775	775	0	28.862	By MS/MS	By MS/MS	By MS/MS	By MS/MS	By MS/MS	By matching	By MS/MS	By MS/MS
SPAC24C9.12c|shm1|I|serine	SPAC24C9.12c|shm1|I|serine	35	35	34	>SPAC24C9.12c|shm1|I|serine hydroxymethyltransferase Shm1 (predicted)	1	35	35	34	33	32	29	30	34	30	30	28	33	32	29	30	34	30	30	28	32	31	28	29	33	29	29	27	81.4	81.4	79.4	51.86	467	467	0	323.31	By MS/MS	By MS/MS	By MS/MS	By MS/MS	By MS/MS	By MS/MS	By MS/MS	By MS/MS
SPAC24C9.14|otu1|I|ubiquitin-specific	SPAC24C9.14|otu1|I|ubiquitin-specific	2	2	2	>SPAC24C9.14|otu1|I|ubiquitin-specific cysteine protease, OTU family, Otu1	1	2	2	2	2	0	1	0	2	1	0	0	2	0	1	0	2	1	0	0	2	0	1	0	2	1	0	0	12.2	12.2	12.2	35.668	329	329	0	15.947	By MS/MS	By matching	By matching	By matching	By MS/MS	By MS/MS	By matching	By matching
SPAC24C9.16c|cox8|I|cytochrome	SPAC24C9.16c|cox8|I|cytochrome	1	1	1	>SPAC24C9.16c|cox8|I|cytochrome c oxidase subunit VIII (predicted)	1	1	1	1	1	1	1	1	1	1	1	1	1	1	1	1	1	1	1	1	1	1	1	1	1	1	1	1	16.7	16.7	16.7	7.5018	66	66	0	38.463	By MS/MS	By MS/MS	By MS/MS	By matching	By MS/MS	By matching	By MS/MS	By matching
SPAC24H6.03|cul3|I|cullin	SPAC24H6.03|cul3|I|cullin	9	9	9	>SPAC24H6.03|cul3|I|cullin 3	1	9	9	9	6	3	6	3	6	3	6	4	6	3	6	3	6	3	6	4	6	3	6	3	6	3	6	4	15.3	15.3	15.3	90.511	785	785	0	19.852	By MS/MS	By MS/MS	By MS/MS	By MS/MS	By MS/MS	By MS/MS	By MS/MS	By MS/MS
SPAC24H6.04|hxk1|I|hexokinase	SPAC24H6.04|hxk1|I|hexokinase	26	26	26	>SPAC24H6.04|hxk1|I|hexokinase 1	1	26	26	26	21	19	12	13	26	21	14	13	21	19	12	13	26	21	14	13	21	19	12	13	26	21	14	13	76.4	76.4	76.4	53.597	484	484	0	189.8	By MS/MS	By MS/MS	By MS/MS	By MS/MS	By MS/MS	By MS/MS	By MS/MS	By MS/MS
SPAC24H6.05|cdc25|I|M	SPAC24H6.05|cdc25|I|M	3	3	3	>SPAC24H6.05|cdc25|I|M phase inducer tyrosine phosphatase Cdc25	1	3	3	3	0	0	1	1	1	0	0	0	0	0	1	1	1	0	0	0	0	0	1	1	1	0	0	0	7.2	7.2	7.2	66.565	596	596	0.0022742	2.5124	By matching	By matching	By MS/MS	By MS/MS	By MS/MS	By matching	By matching	By matching
SPAC24H6.07|rps901|I|40S	SPAC24H6.07|rps901|I|40S	21	21	2	>SPAC24H6.07|rps901|I|40S ribosomal protein S9	1	21	21	2	17	19	18	18	18	18	19	19	17	19	18	18	18	18	19	19	2	2	2	2	2	2	2	2	65.4	65.4	11	22.161	191	191	0	102.12	By MS/MS	By MS/MS	By MS/MS	By MS/MS	By MS/MS	By MS/MS	By MS/MS	By MS/MS
SPAC24H6.09|gef1|I|Cdc42	SPAC24H6.09|gef1|I|Cdc42	12	12	12	>SPAC24H6.09|gef1|I|Cdc42 RhoGEF Gef1	1	12	12	12	4	2	5	4	8	3	9	6	4	2	5	4	8	3	9	6	4	2	5	4	8	3	9	6	22	22	22	84.485	753	753	0	15.965	By MS/MS	By MS/MS	By MS/MS	By MS/MS	By MS/MS	By MS/MS	By MS/MS	By MS/MS
SPAC24H6.10c|SPAC24H6.10c|I|phospho-2-dehydro-3-deoxyheptonate	SPAC24H6.10c|SPAC24H6.10c|I|phospho-2-dehydro-3-deoxyheptonate	12	11	11	>SPAC24H6.10c|SPAC24H6.10c|I|phospho-2-dehydro-3-deoxyheptonate aldolase (predicted)	1	12	11	11	8	6	3	6	11	7	6	6	7	5	2	5	10	6	5	5	7	5	2	5	10	6	5	5	47.6	45.4	45.4	39.76	368	368	0	63.61	By MS/MS	By MS/MS	By MS/MS	By MS/MS	By MS/MS	By MS/MS	By MS/MS	By MS/MS
SPAC24H6.11c|SPAC24H6.11c|I|sulfate	SPAC24H6.11c|SPAC24H6.11c|I|sulfate	2	2	2	>SPAC24H6.11c|SPAC24H6.11c|I|sulfate transmembrane transporter (predicted)	1	2	2	2	1	0	0	1	2	0	1	0	1	0	0	1	2	0	1	0	1	0	0	1	2	0	1	0	2.5	2.5	2.5	107.12	958	958	0	4.3997	By MS/MS	By matching	By matching	By matching	By MS/MS	By matching	By matching	By matching
SPAC24H6.12c|uba3|I|NEDD8	SPAC24H6.12c|uba3|I|NEDD8	7	7	7	>SPAC24H6.12c|uba3|I|NEDD8 activating enzyme E1-type Uba3	1	7	7	7	4	0	2	1	6	1	3	0	4	0	2	1	6	1	3	0	4	0	2	1	6	1	3	0	24.5	24.5	24.5	48.942	444	444	0	12.605	By MS/MS	By matching	By matching	By matching	By MS/MS	By MS/MS	By MS/MS	By matching
SPAC24H6.13|SPAC24H6.13|I|DUF221	SPAC24H6.13|SPAC24H6.13|I|DUF221	21	21	21	>SPAC24H6.13|SPAC24H6.13|I|DUF221 family protein implicated in Golgi to plasma membrane transport (predicted)	1	21	21	21	14	3	11	4	20	7	15	5	14	3	11	4	20	7	15	5	14	3	11	4	20	7	15	5	29.3	29.3	29.3	98.441	871	871	0	53.462	By MS/MS	By MS/MS	By MS/MS	By MS/MS	By MS/MS	By MS/MS	By MS/MS	By MS/MS
SPAC25A8.01c|fft3|I|SMARCAD1	SPAC25A8.01c|fft3|I|SMARCAD1	45	45	45	>SPAC25A8.01c|fft3|I|SMARCAD1 family ATP-dependent DNA helicase Fft3	1	45	45	45	34	39	38	39	39	33	36	34	34	39	38	39	39	33	36	34	34	39	38	39	39	33	36	34	55.4	55.4	55.4	104.5	922	922	0	235.21	By MS/MS	By MS/MS	By MS/MS	By MS/MS	By MS/MS	By MS/MS	By MS/MS	By MS/MS
SPAC25B8.02|sds3|I|Clr6	SPAC25B8.02|sds3|I|Clr6	8	8	8	>SPAC25B8.02|sds3|I|Clr6 histone deacetylase complex subunit Sds3	1	8	8	8	5	6	5	8	5	6	3	3	5	6	5	8	5	6	3	3	5	6	5	8	5	6	3	3	41.6	41.6	41.6	30.752	267	267	0	21.193	By MS/MS	By MS/MS	By matching	By MS/MS	By MS/MS	By MS/MS	By matching	By MS/MS
SPAC25B8.04c|mss51|I|mitochondrial	SPAC25B8.04c|mss51|I|mitochondrial	3	3	3	>SPAC25B8.04c|mss51|I|mitochondrial splicing suppressor Mss51 (predicted)	1	3	3	3	1	1	0	0	2	3	2	3	1	1	0	0	2	3	2	3	1	1	0	0	2	3	2	3	9	9	9	43.599	378	378	0	5.0835	By MS/MS	By matching	By matching	By matching	By MS/MS	By MS/MS	By MS/MS	By matching
SPAC25B8.06c|dia4|I|mitochondrial	SPAC25B8.06c|dia4|I|mitochondrial	4	4	4	>SPAC25B8.06c|dia4|I|mitochondrial serine-tRNA ligase (predicted)	1	4	4	4	2	0	1	0	2	2	1	2	2	0	1	0	2	2	1	2	2	0	1	0	2	2	1	2	11.9	11.9	11.9	54.18	479	479	0.00034352	3.8537	By MS/MS	By matching	By matching	By matching	By MS/MS	By MS/MS	By matching	By MS/MS
SPAC25B8.07c|rcf1|I|cytochrome	SPAC25B8.07c|rcf1|I|cytochrome	2	2	2	>SPAC25B8.07c|rcf1|I|cytochrome c oxidase assembly protein Rcf1	1	2	2	2	2	0	0	1	2	1	1	1	2	0	0	1	2	1	1	1	2	0	0	1	2	1	1	1	31	31	31	12.741	113	113	0	5.711	By MS/MS	By matching	By matching	By matching	By MS/MS	By matching	By matching	By matching
SPAC25B8.08|SPAC25B8.08|I|conserved	SPAC25B8.08|SPAC25B8.08|I|conserved	7	7	7	>SPAC25B8.08|SPAC25B8.08|I|conserved fungal protein	1	7	7	7	4	0	0	0	7	1	0	0	4	0	0	0	7	1	0	0	4	0	0	0	7	1	0	0	19.7	19.7	19.7	68.051	590	590	0	11.39	By MS/MS	By matching	By matching	By matching	By MS/MS	By matching	By matching	By matching
SPAC25B8.12c|SPAC25B8.12c|I|unknown	SPAC25B8.12c|SPAC25B8.12c|I|unknown	10	10	10	>SPAC25B8.12c|SPAC25B8.12c|I|unknown HAD superfamily hydrolase	1	10	10	10	4	9	3	6	8	9	8	5	4	9	3	6	8	9	8	5	4	9	3	6	8	9	8	5	52.5	52.5	52.5	33.85	303	303	0	29.543	By MS/MS	By MS/MS	By MS/MS	By MS/MS	By MS/MS	By MS/MS	By MS/MS	By MS/MS
SPAC25B8.13c|isp7|I|2-OG-Fe(II)	SPAC25B8.13c|isp7|I|2-OG-Fe(II)	5	5	5	>SPAC25B8.13c|isp7|I|2-OG-Fe(II) oxygenase superfamily protein	1	5	5	5	4	1	3	3	5	2	4	1	4	1	3	3	5	2	4	1	4	1	3	3	5	2	4	1	20.4	20.4	20.4	43.81	397	397	0	9.2779	By MS/MS	By matching	By MS/MS	By MS/MS	By MS/MS	By MS/MS	By MS/MS	By matching
SPAC25B8.14|mal2|I|kinetochore	SPAC25B8.14|mal2|I|kinetochore	28	28	28	>SPAC25B8.14|mal2|I|kinetochore protein, CENP-O ortholog Mal2	1	28	28	28	25	26	27	28	1	1	1	0	25	26	27	28	1	1	1	0	25	26	27	28	1	1	1	0	93.4	93.4	93.4	34.515	303	303	0	323.31	By MS/MS	By MS/MS	By MS/MS	By MS/MS	By matching	By matching	By matching	By matching
SPAC25B8.15c|tyw3|I|wybutosine	SPAC25B8.15c|tyw3|I|wybutosine	3	3	3	>SPAC25B8.15c|tyw3|I|wybutosine biosynthesis protein Tyw3 (predicted)	1	3	3	3	0	1	0	1	0	2	1	0	0	1	0	1	0	2	1	0	0	1	0	1	0	2	1	0	21.1	21.1	21.1	26.997	237	237	0	4.7088	By matching	By MS/MS	By matching	By matching	By matching	By MS/MS	By MS/MS	By matching
SPAC25B8.16|pop100|I|RNase	SPAC25B8.16|pop100|I|RNase	5	5	5	>SPAC25B8.16|pop100|I|RNase P and RNase MRP subunit (predicted)	1	5	5	5	2	1	3	1	2	1	1	2	2	1	3	1	2	1	1	2	2	1	3	1	2	1	1	2	8.9	8.9	8.9	79.93	698	698	0	4.6754	By MS/MS	By matching	By MS/MS	By matching	By matching	By matching	By matching	By MS/MS
SPAC25B8.17|ypf1|I|intramembrane	SPAC25B8.17|ypf1|I|intramembrane	4	4	4	>SPAC25B8.17|ypf1|I|intramembrane aspartyl protease of the perinuclear ER membrane Ypf1 (predicted)	1	4	4	4	3	1	3	0	4	2	4	2	3	1	3	0	4	2	4	2	3	1	3	0	4	2	4	2	10.8	10.8	10.8	33.234	295	295	0	88.966	By MS/MS	By MS/MS	By MS/MS	By matching	By MS/MS	By MS/MS	By MS/MS	By matching
SPAC25B8.20|SPAC25B8.20|I|Schizosaccharomyces	SPAC25B8.20|SPAC25B8.20|I|Schizosaccharomyces	2	2	2	>SPAC25B8.20|SPAC25B8.20|I|Schizosaccharomyces specific protein	1	2	2	2	2	2	2	2	0	0	0	0	2	2	2	2	0	0	0	0	2	2	2	2	0	0	0	0	44.4	44.4	44.4	8.2384	72	72	0	95.906	By MS/MS	By MS/MS	By MS/MS	By MS/MS	By matching	By matching	By matching	By matching
SPAC25G10.01|SPAC25G10.01|I|RNA-binding	SPAC25G10.01|SPAC25G10.01|I|RNA-binding	12	12	12	>SPAC25G10.01|SPAC25G10.01|I|RNA-binding protein involved in histone acetylation	1	12	12	12	12	10	12	11	12	11	12	12	12	10	12	11	12	11	12	12	12	10	12	11	12	11	12	12	51.2	51.2	51.2	33.564	297	297	0	125.08	By MS/MS	By MS/MS	By MS/MS	By MS/MS	By MS/MS	By MS/MS	By MS/MS	By MS/MS
SPAC25G10.03|zip1|I|transcription	SPAC25G10.03|zip1|I|transcription	4	4	4	>SPAC25G10.03|zip1|I|transcription factor Zip1	1	4	4	4	0	3	2	4	0	0	0	0	0	3	2	4	0	0	0	0	0	3	2	4	0	0	0	0	22.4	22.4	22.4	36.189	330	330	0	17.006	By matching	By MS/MS	By MS/MS	By MS/MS	By matching	By matching	By matching	By matching
SPAC25G10.05c|his1|I|ATP	SPAC25G10.05c|his1|I|ATP	12	12	12	>SPAC25G10.05c|his1|I|ATP phosphoribosyltransferase	1	12	12	12	11	12	10	11	11	8	9	10	11	12	10	11	11	8	9	10	11	12	10	11	11	8	9	10	51	51	51	34.029	310	310	0	96.506	By MS/MS	By MS/MS	By MS/MS	By MS/MS	By MS/MS	By MS/MS	By MS/MS	By MS/MS
SPCC285.15c|rps2802|III|40S;SPAC25G10.06|rps2801|I|40S	SPCC285.15c|rps2802|III|40S;SPAC25G10.06|rps2801|I|40S	3;3	3;3	3;3	>SPCC285.15c|rps2802|III|40S ribosomal protein S28, Rps2802;>SPAC25G10.06|rps2801|I|40S ribosomal protein S28 (predicted)	2	3	3	3	3	3	3	3	3	3	3	3	3	3	3	3	3	3	3	3	3	3	3	3	3	3	3	3	36.8	36.8	36.8	7.6638	68	68;68	0	60.663	By MS/MS	By MS/MS	By MS/MS	By MS/MS	By MS/MS	By MS/MS	By MS/MS	By MS/MS
SPAC25G10.07c|cut7|I|kinesin	SPAC25G10.07c|cut7|I|kinesin	8	8	8	>SPAC25G10.07c|cut7|I|kinesin family plus-end microtubule motor Cut7	1	8	8	8	3	1	1	4	5	0	3	3	3	1	1	4	5	0	3	3	3	1	1	4	5	0	3	3	14	14	14	122.13	1085	1085	0	13.305	By MS/MS	By MS/MS	By matching	By MS/MS	By MS/MS	By matching	By MS/MS	By MS/MS
SPAC25G10.08|SPAC25G10.08|I|translation	SPAC25G10.08|SPAC25G10.08|I|translation	57	57	57	>SPAC25G10.08|SPAC25G10.08|I|translation initiation factor eIF3b (p84)	1	57	57	57	54	54	54	50	55	55	55	55	54	54	54	50	55	55	55	55	54	54	54	50	55	55	55	55	74.9	74.9	74.9	84.034	725	725	0	323.31	By MS/MS	By MS/MS	By MS/MS	By MS/MS	By MS/MS	By MS/MS	By MS/MS	By MS/MS
SPAC25G10.09c|pan1|I|actin	SPAC25G10.09c|pan1|I|actin	11	11	11	>SPAC25G10.09c|pan1|I|actin cortical patch component, with EF hand and WH2 motif Panl (predicted)	1	11	11	11	6	6	2	5	9	5	4	3	6	6	2	5	9	5	4	3	6	6	2	5	9	5	4	3	15.7	15.7	15.7	193.28	1794	1794	0	28.72	By MS/MS	By MS/MS	By MS/MS	By MS/MS	By MS/MS	By MS/MS	By MS/MS	By MS/MS
SPAC25H1.02|jmj1|I|histone	SPAC25H1.02|jmj1|I|histone	2	2	2	>SPAC25H1.02|jmj1|I|histone demethylase Jmj1 (predicted)	1	2	2	2	0	0	0	0	2	0	0	0	0	0	0	0	2	0	0	0	0	0	0	0	2	0	0	0	9.9	9.9	9.9	53.585	464	464	0.0019698	2.724	By matching	By matching	By matching	By matching	By MS/MS	By matching	By matching	By matching
SPAC25H1.03|atg101|I|autophagy	SPAC25H1.03|atg101|I|autophagy	2	2	2	>SPAC25H1.03|atg101|I|autophagy protein Atg101	1	2	2	2	1	2	1	1	0	1	0	1	1	2	1	1	0	1	0	1	1	2	1	1	0	1	0	1	19	19	19	20.318	184	184	0.0032373	2.4155	By MS/MS	By matching	By matching	By matching	By matching	By matching	By matching	By MS/MS
SPAC25H1.06|pcf3|I|CAF	SPAC25H1.06|pcf3|I|CAF	1	1	1	>SPAC25H1.06|pcf3|I|CAF assembly factor (CAF-1) complex subunit C, Pcf3	1	1	1	1	0	0	0	1	0	0	1	0	0	0	0	1	0	0	1	0	0	0	0	1	0	0	1	0	3.2	3.2	3.2	46.795	408	408	0.00067002	3.241	By matching	By matching	By matching	By matching	By matching	By matching	By MS/MS	By matching
SPAC25H1.07|emc1|I|ER	SPAC25H1.07|emc1|I|ER	22	22	22	>SPAC25H1.07|emc1|I|ER membrane protein complex subunit Emc1 (predicted)	1	22	22	22	15	14	8	13	21	16	17	11	15	14	8	13	21	16	17	11	15	14	8	13	21	16	17	11	35.5	35.5	35.5	100.92	885	885	0	69.383	By MS/MS	By MS/MS	By MS/MS	By MS/MS	By MS/MS	By MS/MS	By MS/MS	By MS/MS
SPAC25H1.08c|sqt1|I|ribosome	SPAC25H1.08c|sqt1|I|ribosome	6	6	6	>SPAC25H1.08c|sqt1|I|ribosome assembly protein Sqt1 (predicted)	1	6	6	6	2	0	3	1	6	1	5	1	2	0	3	1	6	1	5	1	2	0	3	1	6	1	5	1	32.1	32.1	32.1	43.431	399	399	0	29.276	By MS/MS	By matching	By MS/MS	By MS/MS	By MS/MS	By matching	By MS/MS	By MS/MS
SPAC25H1.10c|atp19|I|F0-ATPase	SPAC25H1.10c|atp19|I|F0-ATPase	1	1	1	>SPAC25H1.10c|atp19|I|F0-ATPase subunit K (predicted)	1	1	1	1	1	1	1	1	1	0	1	1	1	1	1	1	1	0	1	1	1	1	1	1	1	0	1	1	14.7	14.7	14.7	7.7199	68	68	0.0098949	1.64	By MS/MS	By MS/MS	By MS/MS	By MS/MS	By MS/MS	By matching	By MS/MS	By MS/MS
SPAC26A3.01|sxa1|I|aspartic	SPAC26A3.01|sxa1|I|aspartic	1	1	1	>SPAC26A3.01|sxa1|I|aspartic protease Sxa1	1	1	1	1	1	1	1	1	1	1	1	1	1	1	1	1	1	1	1	1	1	1	1	1	1	1	1	1	3.4	3.4	3.4	56.852	533	533	0	16.067	By MS/MS	By MS/MS	By MS/MS	By MS/MS	By MS/MS	By MS/MS	By MS/MS	By MS/MS
SPAC3A12.10|rpl2001|I|60S;SPAC26A3.04|rpl2002|I|60S	SPAC3A12.10|rpl2001|I|60S;SPAC26A3.04|rpl2002|I|60S	17;17	17;17	17;17	>SPAC3A12.10|rpl2001|I|60S ribosomal protein L20a (predicted);>SPAC26A3.04|rpl2002|I|60S ribosomal protein L20 (predicted)	2	17	17	17	17	16	17	15	17	15	16	16	17	16	17	15	17	15	16	16	17	16	17	15	17	15	16	16	64.2	64.2	64.2	20.599	176	176;176	0	270.63	By MS/MS	By MS/MS	By MS/MS	By MS/MS	By MS/MS	By MS/MS	By MS/MS	By MS/MS
SPAC26A3.05|chc1|I|clathrin	SPAC26A3.05|chc1|I|clathrin	60	60	60	>SPAC26A3.05|chc1|I|clathrin heavy chain Chc1 (predicted)	1	60	60	60	43	46	30	38	49	43	40	32	43	46	30	38	49	43	40	32	43	46	30	38	49	43	40	32	51.7	51.7	51.7	190.02	1666	1666	0	323.31	By MS/MS	By MS/MS	By MS/MS	By MS/MS	By MS/MS	By MS/MS	By MS/MS	By MS/MS
SPAC26A3.06|bud23|I|rRNA	SPAC26A3.06|bud23|I|rRNA	2	2	2	>SPAC26A3.06|bud23|I|rRNA (guanine) methyltransferase Bud23 (predicted)	1	2	2	2	1	1	2	2	1	2	2	2	1	1	2	2	1	2	2	2	1	1	2	2	1	2	2	2	10.4	10.4	10.4	30.083	268	268	0	30.373	By MS/MS	By matching	By MS/MS	By matching	By MS/MS	By matching	By MS/MS	By MS/MS
SPBC17G9.10|rpl1102|II|60S;SPAC26A3.07c|rpl1101|I|60S	SPBC17G9.10|rpl1102|II|60S;SPAC26A3.07c|rpl1101|I|60S	11;11	11;11	11;11	>SPBC17G9.10|rpl1102|II|60S ribosomal protein L11 (predicted);>SPAC26A3.07c|rpl1101|I|60S ribosomal protein L11 (predicted)	2	11	11	11	9	9	9	10	10	11	9	11	9	9	9	10	10	11	9	11	9	9	9	10	10	11	9	11	64.9	64.9	64.9	19.891	174	174;174	0	38.733	By MS/MS	By MS/MS	By MS/MS	By MS/MS	By MS/MS	By MS/MS	By MS/MS	By MS/MS
SPAC26A3.08|smb1|I|Sm	SPAC26A3.08|smb1|I|Sm	6	6	6	>SPAC26A3.08|smb1|I|Sm snRNP core protein Smb1	1	6	6	6	5	5	6	5	4	5	6	5	5	5	6	5	4	5	6	5	5	5	6	5	4	5	6	5	42.2	42.2	42.2	15.476	147	147	0	38.847	By MS/MS	By MS/MS	By MS/MS	By MS/MS	By MS/MS	By MS/MS	By MS/MS	By MS/MS
SPAC26A3.09c|rga2|I|Rho-type	SPAC26A3.09c|rga2|I|Rho-type	9	9	9	>SPAC26A3.09c|rga2|I|Rho-type GTPase activating protein Rga2	1	9	9	9	6	1	3	3	6	1	6	1	6	1	3	3	6	1	6	1	6	1	3	3	6	1	6	1	10.2	10.2	10.2	143.59	1275	1275	0	15.534	By MS/MS	By matching	By matching	By MS/MS	By MS/MS	By matching	By MS/MS	By matching
SPAC26A3.10|cnt6|I|centaurin	SPAC26A3.10|cnt6|I|centaurin	11	11	11	>SPAC26A3.10|cnt6|I|centaurin ADOP ribosylation factor GTPase activating protein family (predicted)	1	11	11	11	4	3	6	4	8	5	6	4	4	3	6	4	8	5	6	4	4	3	6	4	8	5	6	4	18	18	18	104.5	923	923	0	26.976	By MS/MS	By MS/MS	By MS/MS	By MS/MS	By MS/MS	By MS/MS	By MS/MS	By MS/MS
SPAC26A3.11|SPAC26A3.11|I|omega-amidase	SPAC26A3.11|SPAC26A3.11|I|omega-amidase	12	12	12	>SPAC26A3.11|SPAC26A3.11|I|omega-amidase (predicted)	1	12	12	12	11	3	0	0	12	7	3	0	11	3	0	0	12	7	3	0	11	3	0	0	12	7	3	0	50.3	50.3	50.3	35.679	322	322	0	31.199	By MS/MS	By MS/MS	By matching	By matching	By MS/MS	By MS/MS	By matching	By matching
SPAC26A3.12c|dhp1|I|5'-3'	SPAC26A3.12c|dhp1|I|5'-3'	62	62	62	>SPAC26A3.12c|dhp1|I|5-3 exoribonuclease Dhp1	1	62	62	62	58	56	56	53	57	57	60	59	58	56	56	53	57	57	60	59	58	56	56	53	57	57	60	59	64.9	64.9	64.9	112.37	991	991	0	323.31	By MS/MS	By MS/MS	By MS/MS	By MS/MS	By MS/MS	By MS/MS	By MS/MS	By MS/MS
SPAC26A3.15c|nsp1|I|nucleoporin	SPAC26A3.15c|nsp1|I|nucleoporin	16	16	16	>SPAC26A3.15c|nsp1|I|nucleoporin Nsp1	1	16	16	16	10	10	6	9	15	11	8	6	10	10	6	9	15	11	8	6	10	10	6	9	15	11	8	6	42.3	42.3	42.3	60.73	598	598	0	95.668	By MS/MS	By MS/MS	By MS/MS	By MS/MS	By MS/MS	By MS/MS	By MS/MS	By MS/MS
SPAC26A3.17c|rmt2|I|N-methyltransferase	SPAC26A3.17c|rmt2|I|N-methyltransferase	15	15	15	>SPAC26A3.17c|rmt2|I|N-methyltransferase (predicted)	1	15	15	15	14	6	4	6	15	8	6	3	14	6	4	6	15	8	6	3	14	6	4	6	15	8	6	3	63.3	63.3	63.3	40.708	357	357	0	138.55	By MS/MS	By MS/MS	By MS/MS	By MS/MS	By MS/MS	By MS/MS	By MS/MS	By MS/MS
SPAC26F1.01|sec74|I|guanyl-nucleotide	SPAC26F1.01|sec74|I|guanyl-nucleotide	4	4	4	>SPAC26F1.01|sec74|I|guanyl-nucleotide exchange factor Sec74 (predicted)	1	4	4	4	1	0	1	0	3	0	2	0	1	0	1	0	3	0	2	0	1	0	1	0	3	0	2	0	5.1	5.1	5.1	103.63	928	928	0.0003399	3.498	By MS/MS	By matching	By MS/MS	By matching	By MS/MS	By matching	By MS/MS	By matching
SPAC26F1.02|pnn1|I|pinin	SPAC26F1.02|pnn1|I|pinin	15	15	15	>SPAC26F1.02|pnn1|I|pinin ortholog, involved in splicing Pnn1 (predicted)	1	15	15	15	9	12	8	9	13	13	12	12	9	12	8	9	13	13	12	12	9	12	8	9	13	13	12	12	57.9	57.9	57.9	23.237	197	197	0	172.7	By MS/MS	By MS/MS	By MS/MS	By MS/MS	By MS/MS	By MS/MS	By MS/MS	By MS/MS
SPAC26F1.03|pda1|I|pyruvate	SPAC26F1.03|pda1|I|pyruvate	27	27	27	>SPAC26F1.03|pda1|I|pyruvate dehydrogenase e1 component alpha subunit Pda1 (predicted)	1	27	27	27	22	21	23	26	25	21	23	23	22	21	23	26	25	21	23	23	22	21	23	26	25	21	23	23	67.5	67.5	67.5	45.137	409	409	0	182.26	By MS/MS	By MS/MS	By MS/MS	By MS/MS	By MS/MS	By MS/MS	By MS/MS	By MS/MS
SPAC26F1.04c|etr1|I|enoyl-[acyl-carrier	SPAC26F1.04c|etr1|I|enoyl-[acyl-carrier	2	2	2	>SPAC26F1.04c|etr1|I|enoyl-[acyl-carrier protein] reductase (predicted)	1	2	2	2	2	2	2	2	2	2	2	2	2	2	2	2	2	2	2	2	2	2	2	2	2	2	2	2	7.5	7.5	7.5	41.229	372	372	0	5.542	By matching	By MS/MS	By matching	By MS/MS	By MS/MS	By MS/MS	By MS/MS	By MS/MS
SPAC26F1.06|gpm1|I|monomeric	SPAC26F1.06|gpm1|I|monomeric	17	17	17	>SPAC26F1.06|gpm1|I|monomeric 2,3-bisphosphoglycerate (BPG)-dependent phosphoglycerate mutase (PGAM), Gpm1	1	17	17	17	17	16	16	16	17	16	17	15	17	16	16	16	17	16	17	15	17	16	16	16	17	16	17	15	73.5	73.5	73.5	23.765	211	211	0	139.01	By MS/MS	By MS/MS	By MS/MS	By MS/MS	By MS/MS	By MS/MS	By MS/MS	By MS/MS
SPAC26F1.07|SPAC26F1.07|I|glucose	SPAC26F1.07|SPAC26F1.07|I|glucose	5	5	5	>SPAC26F1.07|SPAC26F1.07|I|glucose 1-dehydrogenase (NADP+) (predicted)	1	5	5	5	2	1	1	4	3	3	3	3	2	1	1	4	3	3	3	3	2	1	1	4	3	3	3	3	24.9	24.9	24.9	36.192	321	321	0	13.802	By MS/MS	By MS/MS	By matching	By MS/MS	By MS/MS	By MS/MS	By MS/MS	By MS/MS
SPAC26F1.09|gyp51|I|GTPase	SPAC26F1.09|gyp51|I|GTPase	15	15	15	>SPAC26F1.09|gyp51|I|GTPase activating protein Gyp51 (predicted)	1	15	15	15	9	2	2	6	13	5	12	0	9	2	2	6	13	5	12	0	9	2	2	6	13	5	12	0	20.4	20.4	20.4	116.29	1031	1031	0	63.367	By MS/MS	By MS/MS	By MS/MS	By MS/MS	By MS/MS	By MS/MS	By MS/MS	By matching
SPAC26F1.10c|pyp1|I|tyrosine	SPAC26F1.10c|pyp1|I|tyrosine	8	8	8	>SPAC26F1.10c|pyp1|I|tyrosine phosphatase Pyp1	1	8	8	8	6	3	7	4	7	2	6	1	6	3	7	4	7	2	6	1	6	3	7	4	7	2	6	1	23.6	23.6	23.6	61.587	550	550	0	25.8	By MS/MS	By MS/MS	By MS/MS	By MS/MS	By MS/MS	By MS/MS	By MS/MS	By matching
SPAC26F1.12c|hgh1|I|conserved	SPAC26F1.12c|hgh1|I|conserved	9	9	9	>SPAC26F1.12c|hgh1|I|conserved eukaryotic protein Hgh1	1	9	9	9	6	3	2	1	9	4	4	1	6	3	2	1	9	4	4	1	6	3	2	1	9	4	4	1	30.3	30.3	30.3	41.26	356	356	0	66.9	By MS/MS	By MS/MS	By MS/MS	By MS/MS	By MS/MS	By MS/MS	By MS/MS	By MS/MS
SPAC26F1.13c|lrs1|I|cytoplasmic	SPAC26F1.13c|lrs1|I|cytoplasmic	49	49	49	>SPAC26F1.13c|lrs1|I|cytoplasmic leucine-tRNA ligase Lrs1 (predicted)	1	49	49	49	39	30	28	27	46	37	42	29	39	30	28	27	46	37	42	29	39	30	28	27	46	37	42	29	51.1	51.1	51.1	126.45	1111	1111	0	281.53	By MS/MS	By MS/MS	By MS/MS	By MS/MS	By MS/MS	By MS/MS	By MS/MS	By MS/MS
SPAC26F1.14c|aif1|I|apoptosis-inducing	SPAC26F1.14c|aif1|I|apoptosis-inducing	1	1	1	>SPAC26F1.14c|aif1|I|apoptosis-inducing factor homolog Aif1 (predicted)	1	1	1	1	1	0	0	0	1	0	0	0	1	0	0	0	1	0	0	0	1	0	0	0	1	0	0	0	3.4	3.4	3.4	66.565	611	611	0.0038241	2.1556	By MS/MS	By matching	By matching	By matching	By MS/MS	By matching	By matching	By matching
SPAC26H5.02c|SPAC26H5.02c|I|DNA	SPAC26H5.02c|SPAC26H5.02c|I|DNA	5	5	5	>SPAC26H5.02c|SPAC26H5.02c|I|DNA replication ATPase (predicted)	1	5	5	5	1	2	3	1	1	1	2	0	1	2	3	1	1	1	2	0	1	2	3	1	1	1	2	0	11.7	11.7	11.7	56.306	504	504	0	6.7946	By matching	By MS/MS	By MS/MS	By matching	By MS/MS	By matching	By MS/MS	By matching
SPAC26H5.04|gid5|I|GID	SPAC26H5.04|gid5|I|GID	16	16	16	>SPAC26H5.04|gid5|I|GID complex armadillo repeat subunit Gid5 (predicted)	1	16	16	16	13	7	8	5	11	5	11	2	13	7	8	5	11	5	11	2	13	7	8	5	11	5	11	2	22.7	22.7	22.7	90.407	789	789	0	32.895	By MS/MS	By MS/MS	By MS/MS	By MS/MS	By MS/MS	By matching	By MS/MS	By MS/MS
SPAC26H5.05|mga2|I|IPT/TIG	SPAC26H5.05|mga2|I|IPT/TIG	8	8	8	>SPAC26H5.05|mga2|I|IPT/TIG ankyrin repeat containing transcription regulator of fatty acid biosynthesis (predicted)	1	8	8	8	5	3	5	7	7	2	5	1	5	3	5	7	7	2	5	1	5	3	5	7	7	2	5	1	10.2	10.2	10.2	127.7	1151	1151	0	14.767	By MS/MS	By MS/MS	By MS/MS	By MS/MS	By MS/MS	By matching	By MS/MS	By MS/MS
SPAC26H5.07c|SPAC26H5.07c|I|seven	SPAC26H5.07c|SPAC26H5.07c|I|seven	11	11	11	>SPAC26H5.07c|SPAC26H5.07c|I|seven transmembrane receptor protein (predicted)	1	11	11	11	8	7	8	6	9	8	9	6	8	7	8	6	9	8	9	6	8	7	8	6	9	8	9	6	21.6	21.6	21.6	56.858	505	505	0	105.2	By MS/MS	By MS/MS	By MS/MS	By MS/MS	By MS/MS	By MS/MS	By MS/MS	By MS/MS
SPAC26H5.09c|SPAC26H5.09c|I|oxidoreductase	SPAC26H5.09c|SPAC26H5.09c|I|oxidoreductase	10	10	10	>SPAC26H5.09c|SPAC26H5.09c|I|oxidoreductase involved in NADPH regeneration (predicted)	1	10	10	10	6	4	1	1	9	3	4	1	6	4	1	1	9	3	4	1	6	4	1	1	9	3	4	1	34.4	34.4	34.4	41.432	369	369	0	16.778	By MS/MS	By MS/MS	By matching	By matching	By MS/MS	By matching	By MS/MS	By matching
SPAC26H5.10c|tif51|I|translation	SPAC26H5.10c|tif51|I|translation	13	13	6	>SPAC26H5.10c|tif51|I|translation elongation factor eIF5A (predicted)	1	13	13	6	9	9	6	8	11	9	8	6	9	9	6	8	11	9	8	6	4	4	2	3	4	3	3	1	87.3	87.3	43.3	17.152	157	157	0	184.98	By MS/MS	By MS/MS	By MS/MS	By MS/MS	By MS/MS	By MS/MS	By MS/MS	By MS/MS
SPAC26H5.12|rpo41|I|mitochondrial	SPAC26H5.12|rpo41|I|mitochondrial	15	15	15	>SPAC26H5.12|rpo41|I|mitochondrial RNA polymerase Rpo41	1	15	15	15	9	5	14	8	8	1	10	0	9	5	14	8	8	1	10	0	9	5	14	8	8	1	10	0	17.9	17.9	17.9	131.5	1154	1154	0	48.363	By MS/MS	By MS/MS	By MS/MS	By MS/MS	By MS/MS	By matching	By MS/MS	By matching
SPAC26H5.13c|kei1|I|inositol	SPAC26H5.13c|kei1|I|inositol	2	2	2	>SPAC26H5.13c|kei1|I|inositol phoshorylceramide synthase regulatory subunit Kei1 (predicted)	1	2	2	2	2	1	2	0	2	1	2	1	2	1	2	0	2	1	2	1	2	1	2	0	2	1	2	1	8.5	8.5	8.5	27.112	236	236	0	5.141	By matching	By matching	By MS/MS	By matching	By MS/MS	By matching	By MS/MS	By matching
SPAC27D7.06|etf1|I|electron	SPAC27D7.06|etf1|I|electron	2	2	2	>SPAC27D7.06|etf1|I|electron transfer flavoprotein alpha subunit EtfA (predicted)	1	2	2	2	1	0	0	0	1	0	2	1	1	0	0	0	1	0	2	1	1	0	0	0	1	0	2	1	10.6	10.6	10.6	36.393	341	341	0.0060108	1.9633	By MS/MS	By matching	By matching	By matching	By MS/MS	By matching	By MS/MS	By MS/MS
SPAC27D7.07c|smd1|I|Sm	SPAC27D7.07c|smd1|I|Sm	4	4	4	>SPAC27D7.07c|smd1|I|Sm snRNP core protein Smd1	1	4	4	4	3	3	3	4	4	3	3	3	3	3	3	4	4	3	3	3	3	3	3	4	4	3	3	3	57.3	57.3	57.3	13.089	117	117	0	28.363	By MS/MS	By MS/MS	By MS/MS	By MS/MS	By MS/MS	By MS/MS	By MS/MS	By MS/MS
SPAC27D7.14c|tpr1|I|RNA	SPAC27D7.14c|tpr1|I|RNA	45	45	45	>SPAC27D7.14c|tpr1|I|RNA polymerase II associated Paf1 complex subunit Tpr1	1	45	45	45	35	40	38	36	37	32	26	31	35	40	38	36	37	32	26	31	35	40	38	36	37	32	26	31	53.7	53.7	53.7	119.15	1039	1039	0	231.39	By MS/MS	By MS/MS	By MS/MS	By MS/MS	By MS/MS	By MS/MS	By MS/MS	By MS/MS
SPAC27E2.02|yih1|I|IMPACT	SPAC27E2.02|yih1|I|IMPACT	4	4	4	>SPAC27E2.02|yih1|I|IMPACT homolog, cytoplasmic translational regulator Yih1 (predicted)	1	4	4	4	2	1	0	0	2	3	2	0	2	1	0	0	2	3	2	0	2	1	0	0	2	3	2	0	25.7	25.7	25.7	31.485	280	280	0	6.5209	By MS/MS	By matching	By matching	By matching	By MS/MS	By MS/MS	By MS/MS	By matching
SPAC27E2.03c|SPAC27E2.03c|I|Obg-Like	SPAC27E2.03c|SPAC27E2.03c|I|Obg-Like	28	28	28	>SPAC27E2.03c|SPAC27E2.03c|I|Obg-Like ATPase (predicted)	1	28	28	28	24	16	12	9	25	22	17	14	24	16	12	9	25	22	17	14	24	16	12	9	25	22	17	14	75.3	75.3	75.3	44.332	392	392	0	233.64	By MS/MS	By MS/MS	By MS/MS	By MS/MS	By MS/MS	By MS/MS	By MS/MS	By MS/MS
SPAC27E2.07|pvg2|I|galactose	SPAC27E2.07|pvg2|I|galactose	4	4	4	>SPAC27E2.07|pvg2|I|galactose residue biosynthesis protein Pvg2	1	4	4	4	2	1	3	1	3	0	2	0	2	1	3	1	3	0	2	0	2	1	3	1	3	0	2	0	16.2	16.2	16.2	45.065	389	389	0	19.678	By matching	By matching	By MS/MS	By matching	By MS/MS	By matching	By MS/MS	By matching
SPAC27E2.09|mak2|I|histidine	SPAC27E2.09|mak2|I|histidine	6	6	6	>SPAC27E2.09|mak2|I|histidine kinase Mak2	1	6	6	6	5	0	3	1	4	2	4	1	5	0	3	1	4	2	4	1	5	0	3	1	4	2	4	1	3.2	3.2	3.2	264.62	2310	2310	0	6.9229	By MS/MS	By matching	By matching	By matching	By MS/MS	By MS/MS	By MS/MS	By matching
SPAC27E2.10c|rfc3|I|DNA	SPAC27E2.10c|rfc3|I|DNA	13	13	13	>SPAC27E2.10c|rfc3|I|DNA replication factor C complex subunit Rfc3	1	13	13	13	12	8	12	10	12	11	11	9	12	8	12	10	12	11	11	9	12	8	12	10	12	11	11	9	49.4	49.4	49.4	38.439	342	342	0	92.417	By MS/MS	By MS/MS	By MS/MS	By MS/MS	By MS/MS	By MS/MS	By MS/MS	By MS/MS
SPAC27F1.02c|cdc8|I|tropomyosin	SPAC27F1.02c|cdc8|I|tropomyosin	3	3	3	>SPAC27F1.02c|cdc8|I|tropomyosin	1	3	3	3	2	0	1	3	2	1	0	0	2	0	1	3	2	1	0	0	2	0	1	3	2	1	0	0	28.6	28.6	28.6	18.964	161	161	0	7.0415	By MS/MS	By matching	By matching	By MS/MS	By MS/MS	By matching	By matching	By matching
SPAC27F1.03c|uch1|I|ubiquitin	SPAC27F1.03c|uch1|I|ubiquitin	1	1	1	>SPAC27F1.03c|uch1|I|ubiquitin C-terminal hydrolase Uch1	1	1	1	1	1	1	0	0	1	1	0	1	1	1	0	0	1	1	0	1	1	1	0	0	1	1	0	1	4.5	4.5	4.5	24.913	222	222	0.0041283	2.1032	By matching	By MS/MS	By matching	By matching	By MS/MS	By matching	By matching	By matching
SPAC27F1.04c|nuf2|I|NMS	SPAC27F1.04c|nuf2|I|NMS	19	19	19	>SPAC27F1.04c|nuf2|I|NMS complex subunit Nuf2	1	19	19	19	7	16	16	18	7	1	0	1	7	16	16	18	7	1	0	1	7	16	16	18	7	1	0	1	43.3	43.3	43.3	51.911	441	441	0	180.58	By MS/MS	By MS/MS	By MS/MS	By MS/MS	By MS/MS	By matching	By matching	By matching
SPAC27F1.06c|SPAC27F1.06c|I|FKBP-type	SPAC27F1.06c|SPAC27F1.06c|I|FKBP-type	16	16	16	>SPAC27F1.06c|SPAC27F1.06c|I|FKBP-type peptidyl-prolyl cis-trans isomerase (predicted)	1	16	16	16	11	11	8	7	14	11	10	8	11	11	8	7	14	11	10	8	11	11	8	7	14	11	10	8	47.8	47.8	47.8	40.54	362	362	0	81.188	By MS/MS	By MS/MS	By MS/MS	By MS/MS	By MS/MS	By MS/MS	By MS/MS	By MS/MS
SPAC27F1.07|ost1|I|dolichyl-diphospho-oligosaccharide-protein	SPAC27F1.07|ost1|I|dolichyl-diphospho-oligosaccharide-protein	16	16	16	>SPAC27F1.07|ost1|I|dolichyl-diphospho-oligosaccharide-protein glycosyltransferase Ost1 (predicted)	1	16	16	16	14	15	11	12	15	14	12	8	14	15	11	12	15	14	12	8	14	15	11	12	15	14	12	8	43.3	43.3	43.3	51.683	450	450	0	100.69	By MS/MS	By MS/MS	By MS/MS	By MS/MS	By MS/MS	By MS/MS	By MS/MS	By MS/MS
SPAC27F1.08|pdt1|I|Nramp	SPAC27F1.08|pdt1|I|Nramp	5	5	5	>SPAC27F1.08|pdt1|I|Nramp family manganese ion transmembrane transporter	1	5	5	5	4	2	1	0	4	2	3	0	4	2	1	0	4	2	3	0	4	2	1	0	4	2	3	0	11.7	11.7	11.7	57.641	521	521	0	13.035	By MS/MS	By MS/MS	By MS/MS	By matching	By MS/MS	By MS/MS	By MS/MS	By matching
SPAC27F1.09c|prp10|I|U2	SPAC27F1.09c|prp10|I|U2	42	42	42	>SPAC27F1.09c|prp10|I|U2 snRNP-associated protein Sap155	1	42	42	42	30	26	28	24	32	24	33	24	30	26	28	24	32	24	33	24	30	26	28	24	32	24	33	24	47.1	47.1	47.1	132.67	1166	1166	0	249.25	By MS/MS	By MS/MS	By MS/MS	By MS/MS	By MS/MS	By MS/MS	By MS/MS	By MS/MS
SPAC29A4.02c|SPAC29A4.02c|I|translation	SPAC29A4.02c|SPAC29A4.02c|I|translation	24	24	24	>SPAC29A4.02c|SPAC29A4.02c|I|translation elongation factor EF-1 gamma subunit	1	24	24	24	24	19	18	18	24	22	19	21	24	19	18	18	24	22	19	21	24	19	18	18	24	22	19	21	67	67	67	45.701	409	409	0	286.61	By MS/MS	By MS/MS	By MS/MS	By MS/MS	By MS/MS	By MS/MS	By MS/MS	By MS/MS
SPAC29A4.03c|SPAC29A4.03c|I|mitochondrial	SPAC29A4.03c|SPAC29A4.03c|I|mitochondrial	6	6	6	>SPAC29A4.03c|SPAC29A4.03c|I|mitochondrial ribosomal protein subunit Mrps9 (predicted)	1	6	6	6	3	4	2	3	4	4	4	2	3	4	2	3	4	4	4	2	3	4	2	3	4	4	4	2	22.9	22.9	22.9	31.062	271	271	0	12.256	By MS/MS	By MS/MS	By MS/MS	By MS/MS	By MS/MS	By MS/MS	By MS/MS	By MS/MS
SPAC29A4.04c|cbf5|I|pseudouridylate	SPAC29A4.04c|cbf5|I|pseudouridylate	29	29	29	>SPAC29A4.04c|cbf5|I|pseudouridylate synthase Cbf5 (predicted)	1	29	29	29	24	22	22	21	19	26	20	24	24	22	22	21	19	26	20	24	24	22	22	21	19	26	20	24	64.3	64.3	64.3	53.11	474	474	0	191.55	By MS/MS	By MS/MS	By MS/MS	By MS/MS	By MS/MS	By MS/MS	By MS/MS	By MS/MS
SPAC29A4.05|cam2|I|myosin	SPAC29A4.05|cam2|I|myosin	1	1	1	>SPAC29A4.05|cam2|I|myosin I light chain Cam2	1	1	1	1	0	0	0	1	0	1	1	0	0	0	0	1	0	1	1	0	0	0	0	1	0	1	1	0	9.8	9.8	9.8	16.218	143	143	0.00034037	3.5311	By matching	By matching	By matching	By MS/MS	By matching	By matching	By matching	By matching
SPAC29A4.06c|SPAC29A4.06c|I|splicing	SPAC29A4.06c|SPAC29A4.06c|I|splicing	18	18	18	>SPAC29A4.06c|SPAC29A4.06c|I|splicing protein, human NSRP1 ortholog	1	18	18	18	12	10	14	16	13	10	17	18	12	10	14	16	13	10	17	18	12	10	14	16	13	10	17	18	49.3	49.3	49.3	41.008	355	355	0	160.03	By MS/MS	By MS/MS	By MS/MS	By MS/MS	By MS/MS	By MS/MS	By MS/MS	By MS/MS
SPAC29A4.08c|prp19|I|ubiquitin-protein	SPAC29A4.08c|prp19|I|ubiquitin-protein	16	16	16	>SPAC29A4.08c|prp19|I|ubiquitin-protein ligase E4 Prp19	1	16	16	16	13	14	13	14	13	15	14	12	13	14	13	14	13	15	14	12	13	14	13	14	13	15	14	12	40.4	40.4	40.4	54.191	488	488	0	212.65	By MS/MS	By MS/MS	By MS/MS	By MS/MS	By MS/MS	By MS/MS	By MS/MS	By MS/MS
SPAC29A4.09|SPAC29A4.09|I|rRNA	SPAC29A4.09|SPAC29A4.09|I|rRNA	14	14	14	>SPAC29A4.09|SPAC29A4.09|I|rRNA exonuclease Rrp17 (predicted)	1	14	14	14	13	10	12	9	13	14	11	13	13	10	12	9	13	14	11	13	13	10	12	9	13	14	11	13	48.3	48.3	48.3	24.332	203	203	0	105.49	By MS/MS	By MS/MS	By MS/MS	By MS/MS	By MS/MS	By MS/MS	By MS/MS	By MS/MS
SPAC29A4.11|rga3|I|Rho-type	SPAC29A4.11|rga3|I|Rho-type	22	22	22	>SPAC29A4.11|rga3|I|Rho-type GTPase activating protein Rga3	1	22	22	22	9	4	15	12	18	8	18	16	9	4	15	12	18	8	18	16	9	4	15	12	18	8	18	16	33.2	33.2	33.2	108.65	969	969	0	66.406	By MS/MS	By matching	By MS/MS	By MS/MS	By MS/MS	By MS/MS	By MS/MS	By MS/MS
SPAC29A4.14c|pex3|I|peroxin-3	SPAC29A4.14c|pex3|I|peroxin-3	4	4	4	>SPAC29A4.14c|pex3|I|peroxin-3 peroxisome import protein Pex3 (predicted)	1	4	4	4	0	0	0	0	4	0	1	0	0	0	0	0	4	0	1	0	0	0	0	0	4	0	1	0	10.4	10.4	10.4	39.444	346	346	0.000999	3.0942	By matching	By matching	By matching	By matching	By MS/MS	By matching	By MS/MS	By matching
SPAC29A4.15|srs1|I|cytoplasmic	SPAC29A4.15|srs1|I|cytoplasmic	26	26	26	>SPAC29A4.15|srs1|I|cytoplasmic serine-tRNA ligase Srs1 (predicted)	1	26	26	26	26	20	17	22	25	19	25	17	26	20	17	22	25	19	25	17	26	20	17	22	25	19	25	17	68.4	68.4	68.4	51.642	450	450	0	106.72	By MS/MS	By MS/MS	By MS/MS	By MS/MS	By MS/MS	By MS/MS	By MS/MS	By MS/MS
SPAC29A4.16|hal4|I|serine/threonine	SPAC29A4.16|hal4|I|serine/threonine	19	19	19	>SPAC29A4.16|hal4|I|serine/threonine protein kinase Hal4	1	19	19	19	13	6	10	9	15	11	17	15	13	6	10	9	15	11	17	15	13	6	10	9	15	11	17	15	36.2	36.2	36.2	69.114	636	636	0	70.373	By MS/MS	By MS/MS	By MS/MS	By MS/MS	By MS/MS	By MS/MS	By MS/MS	By MS/MS
SPAC29A4.18|prw1|I|Clr6	SPAC29A4.18|prw1|I|Clr6	21	21	21	>SPAC29A4.18|prw1|I|Clr6 histone deacetylase complex subunit Prw1	1	21	21	21	15	19	15	21	13	10	12	10	15	19	15	21	13	10	12	10	15	19	15	21	13	10	12	10	67.7	67.7	67.7	48.476	431	431	0	206.09	By MS/MS	By MS/MS	By MS/MS	By MS/MS	By MS/MS	By MS/MS	By MS/MS	By MS/MS
SPAC29A4.20|elp3|I|elongator	SPAC29A4.20|elp3|I|elongator	31	31	31	>SPAC29A4.20|elp3|I|elongator complex subunit Elp3 (predicted)	1	31	31	31	25	24	27	25	26	26	28	28	25	24	27	25	26	26	28	28	25	24	27	25	26	26	28	28	63.8	63.8	63.8	61.849	544	544	0	152.64	By MS/MS	By MS/MS	By MS/MS	By MS/MS	By MS/MS	By MS/MS	By MS/MS	By MS/MS
SPAC29B12.01|ino80|I|SNF2	SPAC29B12.01|ino80|I|SNF2	97	97	97	>SPAC29B12.01|ino80|I|SNF2 family ATP-dependent 3 to 5 DNA helicase Ino80	1	97	97	97	78	91	91	95	42	35	14	8	78	91	91	95	42	35	14	8	78	91	91	95	42	35	14	8	60.7	60.7	60.7	183.05	1604	1604	0	323.31	By MS/MS	By MS/MS	By MS/MS	By MS/MS	By MS/MS	By MS/MS	By MS/MS	By MS/MS
SPAC29B12.02c|set2|I|histone	SPAC29B12.02c|set2|I|histone	24	24	24	>SPAC29B12.02c|set2|I|histone lysine methyltransferase Set2	1	24	24	24	17	14	20	20	17	7	16	4	17	14	20	20	17	7	16	4	17	14	20	20	17	7	16	4	39.8	39.8	39.8	90.678	798	798	0	143.95	By MS/MS	By MS/MS	By MS/MS	By MS/MS	By MS/MS	By MS/MS	By MS/MS	By MS/MS
SPAC29B12.04|snz1|I|pyridoxine	SPAC29B12.04|snz1|I|pyridoxine	15	15	15	>SPAC29B12.04|snz1|I|pyridoxine biosynthesis protein	1	15	15	15	11	11	8	9	12	13	11	11	11	11	8	9	12	13	11	11	11	11	8	9	12	13	11	11	58.8	58.8	58.8	31.403	296	296	0	28.161	By MS/MS	By MS/MS	By MS/MS	By MS/MS	By MS/MS	By MS/MS	By MS/MS	By MS/MS
SPAC29B12.06c|rcd1|I|RNA-binding	SPAC29B12.06c|rcd1|I|RNA-binding	5	5	5	>SPAC29B12.06c|rcd1|I|RNA-binding protein, CCR4-NOT complex subunit Rcd1	1	5	5	5	5	4	4	2	5	3	5	1	5	4	4	2	5	3	5	1	5	4	4	2	5	3	5	1	22.6	22.6	22.6	32.211	283	283	0	15.384	By MS/MS	By MS/MS	By MS/MS	By MS/MS	By MS/MS	By matching	By MS/MS	By MS/MS
SPAC29B12.07|sec16|I|multidomain	SPAC29B12.07|sec16|I|multidomain	9	9	9	>SPAC29B12.07|sec16|I|multidomain vesicle coat component Sec16 (predicted)	1	9	9	9	6	1	0	0	8	4	6	4	6	1	0	0	8	4	6	4	6	1	0	0	8	4	6	4	7.9	7.9	7.9	218.09	1995	1995	0	25.59	By MS/MS	By matching	By matching	By matching	By MS/MS	By MS/MS	By MS/MS	By MS/MS
SPAC29B12.08|clr5|I|Clr5	SPAC29B12.08|clr5|I|Clr5	13	13	13	>SPAC29B12.08|clr5|I|Clr5 protein	1	13	13	13	5	7	11	10	11	6	13	8	5	7	11	10	11	6	13	8	5	7	11	10	11	6	13	8	26.6	26.6	26.6	75.679	689	689	0	63.492	By MS/MS	By MS/MS	By MS/MS	By MS/MS	By MS/MS	By MS/MS	By MS/MS	By MS/MS
SPAC29B12.10c|pgt1|I|glutathione	SPAC29B12.10c|pgt1|I|glutathione	7	7	7	>SPAC29B12.10c|pgt1|I|glutathione transmembrane transporter Pgt1	1	7	7	7	4	4	1	4	6	3	3	2	4	4	1	4	6	3	3	2	4	4	1	4	6	3	3	2	10.6	10.6	10.6	96.301	851	851	0	19.165	By MS/MS	By MS/MS	By MS/MS	By MS/MS	By MS/MS	By MS/MS	By MS/MS	By MS/MS
SPAC29E6.02|prp3|I|U4/U6	SPAC29E6.02|prp3|I|U4/U6	14	14	14	>SPAC29E6.02|prp3|I|U4/U6 x U5 tri-snRNP complex subunit Prp3	1	14	14	14	6	9	5	9	8	10	11	9	6	9	5	9	8	10	11	9	6	9	5	9	8	10	11	9	39.5	39.5	39.5	62.588	542	542	0	27.984	By MS/MS	By MS/MS	By MS/MS	By MS/MS	By MS/MS	By MS/MS	By MS/MS	By MS/MS
SPAC29E6.03c|uso1|I|ER	SPAC29E6.03c|uso1|I|ER	31	31	31	>SPAC29E6.03c|uso1|I|ER to Golgi tethering factor Uso1 (predicted)	1	31	31	31	20	13	24	16	27	16	26	10	20	13	24	16	27	16	26	10	20	13	24	16	27	16	26	10	33.3	33.3	33.3	121.57	1067	1067	0	178.02	By MS/MS	By MS/MS	By MS/MS	By MS/MS	By MS/MS	By MS/MS	By MS/MS	By MS/MS
SPAC29E6.04|nnf1|I|NMS	SPAC29E6.04|nnf1|I|NMS	11	11	11	>SPAC29E6.04|nnf1|I|NMS complex subunit Nnf1	1	11	11	11	0	6	10	10	0	0	0	0	0	6	10	10	0	0	0	0	0	6	10	10	0	0	0	0	65.9	65.9	65.9	23.714	205	205	0	61.169	By matching	By MS/MS	By MS/MS	By MS/MS	By matching	By matching	By matching	By matching
SPAC29E6.06c|SPAC29E6.06c|I|cytoplasmic	SPAC29E6.06c|SPAC29E6.06c|I|cytoplasmic	11	11	10	>SPAC29E6.06c|SPAC29E6.06c|I|cytoplasmic cysteine-tRNA ligase Crs1 (predicted)	1	11	11	10	7	4	1	0	10	7	6	4	7	4	1	0	10	7	6	4	7	4	1	0	10	7	6	4	22.5	22.5	21.1	85.554	754	754	0	33.756	By MS/MS	By MS/MS	By matching	By matching	By MS/MS	By MS/MS	By MS/MS	By MS/MS
SPAC29E6.08|tbp1|I|TATA-binding	SPAC29E6.08|tbp1|I|TATA-binding	16	16	16	>SPAC29E6.08|tbp1|I|TATA-binding protein (TBP)	1	16	16	16	11	14	13	16	7	3	4	1	11	14	13	16	7	3	4	1	11	14	13	16	7	3	4	1	61.5	61.5	61.5	25.442	231	231	0	218.43	By MS/MS	By MS/MS	By MS/MS	By MS/MS	By MS/MS	By matching	By MS/MS	By matching
SPAC29E6.10c|nst1|I|conserved	SPAC29E6.10c|nst1|I|conserved	6	6	6	>SPAC29E6.10c|nst1|I|conserved fungal protein Nst1	1	6	6	6	4	1	2	1	4	1	6	0	4	1	2	1	4	1	6	0	4	1	2	1	4	1	6	0	8.4	8.4	8.4	122.94	1085	1085	0	10.208	By MS/MS	By MS/MS	By matching	By MS/MS	By MS/MS	By MS/MS	By MS/MS	By matching
SPAC2C4.03c|smd2|I|Sm	SPAC2C4.03c|smd2|I|Sm	6	6	6	>SPAC2C4.03c|smd2|I|Sm snRNP core protein Smd2	1	6	6	6	6	6	6	6	6	6	6	5	6	6	6	6	6	6	6	5	6	6	6	6	6	6	6	5	57.4	57.4	57.4	13.095	115	115	0	49.522	By MS/MS	By MS/MS	By MS/MS	By MS/MS	By MS/MS	By MS/MS	By MS/MS	By MS/MS
SPAC2C4.05|cor1|I|cornichon	SPAC2C4.05|cor1|I|cornichon	2	2	2	>SPAC2C4.05|cor1|I|cornichon family protein (predicted)	1	2	2	2	2	1	2	0	2	2	2	2	2	1	2	0	2	2	2	2	2	1	2	0	2	2	2	2	20.1	20.1	20.1	15.738	134	134	0	5.2262	By MS/MS	By matching	By MS/MS	By matching	By MS/MS	By MS/MS	By MS/MS	By MS/MS
SPAC2C4.07c|dis32|I|3'-5'-exoribonuclease	SPAC2C4.07c|dis32|I|3'-5'-exoribonuclease	4	4	4	>SPAC2C4.07c|dis32|I|3-5-exoribonuclease activity Dis3L2	1	4	4	4	3	1	1	1	3	2	2	1	3	1	1	1	3	2	2	1	3	1	1	1	3	2	2	1	7.3	7.3	7.3	105.15	927	927	0.00034388	3.8756	By MS/MS	By matching	By matching	By matching	By MS/MS	By matching	By matching	By matching
SPAC2C4.10c|csc4|I|SIP/FAR	SPAC2C4.10c|csc4|I|SIP/FAR	2	2	2	>SPAC2C4.10c|csc4|I|SIP/FAR complex subunit, Csc4	1	2	2	2	0	0	1	1	2	0	0	0	0	0	1	1	2	0	0	0	0	0	1	1	2	0	0	0	16.9	16.9	16.9	19.686	166	166	0	7.2773	By matching	By matching	By MS/MS	By matching	By MS/MS	By matching	By matching	By matching
SPAC2C4.11c|rbp28|I|RNA-binding	SPAC2C4.11c|rbp28|I|RNA-binding	9	9	9	>SPAC2C4.11c|rbp28|I|RNA-binding protein Rbp28	1	9	9	9	5	6	5	6	8	5	5	5	5	6	5	6	8	5	5	5	5	6	5	6	8	5	5	5	50.2	50.2	50.2	26.393	241	241	0	22.815	By MS/MS	By MS/MS	By MS/MS	By MS/MS	By MS/MS	By MS/MS	By MS/MS	By MS/MS
SPAC2C4.12c|tpt1|I|tRNA	SPAC2C4.12c|tpt1|I|tRNA	7	7	7	>SPAC2C4.12c|tpt1|I|tRNA 2-phosphotransferase Tpt1 (predicted)	1	7	7	7	6	3	1	0	5	5	4	4	6	3	1	0	5	5	4	4	6	3	1	0	5	5	4	4	22.7	22.7	22.7	41.027	365	365	0	29.861	By MS/MS	By MS/MS	By matching	By matching	By MS/MS	By MS/MS	By MS/MS	By MS/MS
SPAC2C4.14c|ppk11|I|PAK-related	SPAC2C4.14c|ppk11|I|PAK-related	9	9	9	>SPAC2C4.14c|ppk11|I|PAK-related kinase Ppk11	1	9	9	9	9	4	3	0	8	3	6	1	9	4	3	0	8	3	6	1	9	4	3	0	8	3	6	1	50	50	50	35.218	312	312	0	13.822	By MS/MS	By MS/MS	By matching	By matching	By MS/MS	By matching	By MS/MS	By MS/MS
SPAC2C4.15c|ubx2|I|UBX	SPAC2C4.15c|ubx2|I|UBX	10	10	10	>SPAC2C4.15c|ubx2|I|UBX domain protein Ubx2	1	10	10	10	1	2	1	3	4	2	7	9	1	2	1	3	4	2	7	9	1	2	1	3	4	2	7	9	40.7	40.7	40.7	47.234	427	427	0	34.656	By MS/MS	By MS/MS	By matching	By MS/MS	By MS/MS	By matching	By MS/MS	By MS/MS
SPAC2C4.16c|rps801|I|40S	SPAC2C4.16c|rps801|I|40S	11	1	1	>SPAC2C4.16c|rps801|I|40S ribosomal protein S8 (predicted)	1	11	1	1	7	9	10	11	8	9	8	9	0	1	1	1	0	1	0	1	0	1	1	1	0	1	0	1	58.5	4.5	4.5	22.593	200	200	1	-2	By matching	By MS/MS	By matching	By MS/MS	By matching	By MS/MS	By matching	By MS/MS
SPAC2C4.17c|msy2|I|MS	SPAC2C4.17c|msy2|I|MS	9	9	9	>SPAC2C4.17c|msy2|I|MS ion channel protein 2 (predicted)	1	9	9	9	4	2	3	4	8	2	4	1	4	2	3	4	8	2	4	1	4	2	3	4	8	2	4	1	15.5	15.5	15.5	94.643	840	840	0	15.42	By MS/MS	By matching	By MS/MS	By MS/MS	By MS/MS	By matching	By MS/MS	By matching
SPAC2E12.02|hsf1|I|transcription	SPAC2E12.02|hsf1|I|transcription	9	9	9	>SPAC2E12.02|hsf1|I|transcription factor Hsf1	1	9	9	9	5	8	6	9	1	2	1	0	5	8	6	9	1	2	1	0	5	8	6	9	1	2	1	0	25.8	25.8	25.8	66.947	609	609	0	41.226	By MS/MS	By MS/MS	By MS/MS	By MS/MS	By matching	By matching	By matching	By matching
SPAC2E12.03c|SPAC2E12.03c|I|basic	SPAC2E12.03c|SPAC2E12.03c|I|basic	2	2	2	>SPAC2E12.03c|SPAC2E12.03c|I|basic amino acid transmembrane transporter (predicted)	1	2	2	2	2	0	0	0	2	0	1	0	2	0	0	0	2	0	1	0	2	0	0	0	2	0	1	0	16.3	16.3	16.3	31.632	283	283	0	4.6513	By matching	By matching	By matching	By matching	By MS/MS	By matching	By matching	By matching
SPAC2E1P3.04|cao1|I|copper	SPAC2E1P3.04|cao1|I|copper	3	3	3	>SPAC2E1P3.04|cao1|I|copper amine oxidase Cao1	1	3	3	3	1	0	2	0	2	1	3	1	1	0	2	0	2	1	3	1	1	0	2	0	2	1	3	1	5.6	5.6	5.6	81.24	712	712	0	6.0916	By MS/MS	By matching	By MS/MS	By matching	By MS/MS	By matching	By MS/MS	By matching
SPAC2E1P5.01c|mns1|I|mannosyl-oligosaccharide	SPAC2E1P5.01c|mns1|I|mannosyl-oligosaccharide	5	5	5	>SPAC2E1P5.01c|mns1|I|mannosyl-oligosaccharide 1,2-alpha-mannosidase	1	5	5	5	3	2	3	2	4	3	3	2	3	2	3	2	4	3	3	2	3	2	3	2	4	3	3	2	12.7	12.7	12.7	60.812	521	521	0	12.127	By MS/MS	By matching	By MS/MS	By matching	By MS/MS	By matching	By MS/MS	By matching
SPAC2E1P5.03|erj5|I|DNAJ	SPAC2E1P5.03|erj5|I|DNAJ	9	9	9	>SPAC2E1P5.03|erj5|I|DNAJ domain protein Erj5 (predicted)	1	9	9	9	7	4	8	4	8	5	9	4	7	4	8	4	8	5	9	4	7	4	8	4	8	5	9	4	31.7	31.7	31.7	34.787	303	303	0	25.778	By MS/MS	By MS/MS	By MS/MS	By MS/MS	By MS/MS	By MS/MS	By MS/MS	By MS/MS
SPAC2E1P5.05|rrp9|I|U3	SPAC2E1P5.05|rrp9|I|U3	12	12	12	>SPAC2E1P5.05|rrp9|I|U3 snoRNP-associated protein Rrp9 (predicted)	1	12	12	12	10	5	10	4	10	5	7	7	10	5	10	4	10	5	7	7	10	5	10	4	10	5	7	7	24	24	24	59.134	524	524	0	32.223	By MS/MS	By MS/MS	By MS/MS	By MS/MS	By MS/MS	By MS/MS	By MS/MS	By MS/MS
SPAC2F3.02|SPAC2F3.02|I|ER	SPAC2F3.02|SPAC2F3.02|I|ER	8	8	8	>SPAC2F3.02|SPAC2F3.02|I|ER protein translocation subcomplex subunit (predicted)	1	8	8	8	6	4	4	5	8	7	6	4	6	4	4	5	8	7	6	4	6	4	4	5	8	7	6	4	49.5	49.5	49.5	21.657	192	192	0	35.425	By MS/MS	By MS/MS	By MS/MS	By MS/MS	By MS/MS	By MS/MS	By MS/MS	By MS/MS
SPAC2F3.03c|rpa49|I|DNA-directed	SPAC2F3.03c|rpa49|I|DNA-directed	25	25	25	>SPAC2F3.03c|rpa49|I|DNA-directed RNA polymerase I complex subunit Rpa49 (predicted)	1	25	25	25	22	19	22	22	23	19	23	19	22	19	22	22	23	19	23	19	22	19	22	22	23	19	23	19	54.8	54.8	54.8	48.066	425	425	0	105.46	By MS/MS	By MS/MS	By MS/MS	By MS/MS	By MS/MS	By MS/MS	By MS/MS	By MS/MS
SPAC2F3.04c|rim1|I|mitochondrial	SPAC2F3.04c|rim1|I|mitochondrial	3	3	3	>SPAC2F3.04c|rim1|I|mitochondrial single-stranded DNA binding protein Rim1	1	3	3	3	3	0	2	0	2	2	2	0	3	0	2	0	2	2	2	0	3	0	2	0	2	2	2	0	28	28	28	17.139	150	150	0	4.7721	By MS/MS	By matching	By MS/MS	By matching	By MS/MS	By matching	By MS/MS	By matching
SPAC2F3.06c|kap104|I|karyopherin	SPAC2F3.06c|kap104|I|karyopherin	30	30	30	>SPAC2F3.06c|kap104|I|karyopherin Kap104	1	30	30	30	27	23	19	17	28	24	27	16	27	23	19	17	28	24	27	16	27	23	19	17	28	24	27	16	39.7	39.7	39.7	101.72	910	910	0	189.78	By MS/MS	By MS/MS	By MS/MS	By MS/MS	By MS/MS	By MS/MS	By MS/MS	By MS/MS
SPAC2F3.09|hem1|I|5-aminolevulinate	SPAC2F3.09|hem1|I|5-aminolevulinate	21	21	21	>SPAC2F3.09|hem1|I|5-aminolevulinate synthase Hem1	1	21	21	21	17	16	15	14	19	14	14	13	17	16	15	14	19	14	14	13	17	16	15	14	19	14	14	13	49.5	49.5	49.5	60.959	558	558	0	89.419	By MS/MS	By MS/MS	By MS/MS	By MS/MS	By MS/MS	By MS/MS	By MS/MS	By MS/MS
SPAC2F3.10|vps54|I|GARP	SPAC2F3.10|vps54|I|GARP	11	11	11	>SPAC2F3.10|vps54|I|GARP complex subunit Vps54 (predicted)	1	11	11	11	9	4	5	3	8	5	8	5	9	4	5	3	8	5	8	5	9	4	5	3	8	5	8	5	14.4	14.4	14.4	107.95	949	949	0	36.633	By MS/MS	By MS/MS	By MS/MS	By matching	By MS/MS	By MS/MS	By MS/MS	By MS/MS
SPAC2F3.13c|SPAC2F3.13c|I|queuine	SPAC2F3.13c|SPAC2F3.13c|I|queuine	3	3	3	>SPAC2F3.13c|SPAC2F3.13c|I|queuine tRNA-ribosyltransferase (predicted)	1	3	3	3	2	0	1	0	3	0	2	0	2	0	1	0	3	0	2	0	2	0	1	0	3	0	2	0	9.2	9.2	9.2	38.45	348	348	0.0022779	2.5376	By matching	By matching	By matching	By matching	By MS/MS	By matching	By MS/MS	By matching
SPAC2F3.14c|saf2|I|splicing	SPAC2F3.14c|saf2|I|splicing	5	5	5	>SPAC2F3.14c|saf2|I|splicing associated factor Saf2	1	5	5	5	0	1	0	2	3	1	2	4	0	1	0	2	3	1	2	4	0	1	0	2	3	1	2	4	26.3	26.3	26.3	37.669	331	331	0	33.226	By matching	By matching	By matching	By MS/MS	By MS/MS	By matching	By MS/MS	By MS/MS
SPAC2F3.15|lsk1|I|P-TEFb-associated	SPAC2F3.15|lsk1|I|P-TEFb-associated	6	6	6	>SPAC2F3.15|lsk1|I|P-TEFb-associated cyclin-dependent protein kinase Lsk1	1	6	6	6	4	2	5	1	3	1	2	2	4	2	5	1	3	1	2	2	4	2	5	1	3	1	2	2	17.5	17.5	17.5	67.365	593	593	0	8.5974	By MS/MS	By matching	By MS/MS	By matching	By MS/MS	By matching	By MS/MS	By MS/MS
SPAC2F3.16|SPAC2F3.16|I|ubiquitin-protein	SPAC2F3.16|SPAC2F3.16|I|ubiquitin-protein	8	8	8	>SPAC2F3.16|SPAC2F3.16|I|ubiquitin-protein ligase E3 (predicted)	1	8	8	8	7	1	4	2	7	0	4	0	7	1	4	2	7	0	4	0	7	1	4	2	7	0	4	0	25.6	25.6	25.6	49.904	425	425	0	42.695	By MS/MS	By matching	By MS/MS	By matching	By MS/MS	By matching	By MS/MS	By matching
SPAC2F3.17c|lsm6|I|U6	SPAC2F3.17c|lsm6|I|U6	3	3	3	>SPAC2F3.17c|lsm6|I|U6 snRNP-associated protein Lsm6 (predicted)	1	3	3	3	2	3	1	3	2	3	3	3	2	3	1	3	2	3	3	3	2	3	1	3	2	3	3	3	48	48	48	8.3364	75	75	0.0041375	2.1388	By MS/MS	By MS/MS	By matching	By MS/MS	By matching	By MS/MS	By matching	By MS/MS
SPAC2F7.02c|psr1|I|NLI	SPAC2F7.02c|psr1|I|NLI	4	4	4	>SPAC2F7.02c|psr1|I|NLI interacting factor family phosphatase Psr1 (predicted)	1	4	4	4	1	1	1	0	4	1	0	1	1	1	1	0	4	1	0	1	1	1	1	0	4	1	0	1	14.2	14.2	14.2	36.691	325	325	0	6.7481	By MS/MS	By matching	By matching	By matching	By MS/MS	By matching	By matching	By matching
SPAC2F7.03c|pom1|I|DYRK	SPAC2F7.03c|pom1|I|DYRK	43	43	43	>SPAC2F7.03c|pom1|I|DYRK family protein kinase Pom1	1	43	43	43	25	21	29	28	30	21	40	26	25	21	29	28	30	21	40	26	25	21	29	28	30	21	40	26	50.6	50.6	50.6	121.14	1087	1087	0	202.73	By MS/MS	By MS/MS	By MS/MS	By MS/MS	By MS/MS	By MS/MS	By MS/MS	By MS/MS
SPAC2F7.05c|tif5|I|translation	SPAC2F7.05c|tif5|I|translation	24	24	24	>SPAC2F7.05c|tif5|I|translation initiation factor eIF5, Tif5(predicted)	1	24	24	24	22	16	21	20	24	20	21	19	22	16	21	20	24	20	21	19	22	16	21	20	24	20	21	19	62.8	62.8	62.8	44.944	395	395	0	162.85	By MS/MS	By MS/MS	By MS/MS	By MS/MS	By MS/MS	By MS/MS	By MS/MS	By MS/MS
SPAC2F7.07c|cph2|I|Clr6	SPAC2F7.07c|cph2|I|Clr6	28	28	28	>SPAC2F7.07c|cph2|I|Clr6 histone deacetylase associated PHD protein-2 Cph2	1	28	28	28	22	21	28	27	6	5	2	2	22	21	28	27	6	5	2	2	22	21	28	27	6	5	2	2	66.2	66.2	66.2	68.776	607	607	0	323.31	By MS/MS	By MS/MS	By MS/MS	By MS/MS	By MS/MS	By matching	By MS/MS	By MS/MS
SPAC2F7.08c|snf5|I|SWI/SNF	SPAC2F7.08c|snf5|I|SWI/SNF	9	9	9	>SPAC2F7.08c|snf5|I|SWI/SNF complex subunit Snf5	1	9	9	9	5	6	7	7	5	4	7	7	5	6	7	7	5	4	7	7	5	6	7	7	5	4	7	7	18.8	18.8	18.8	71.915	632	632	0	19.428	By MS/MS	By MS/MS	By MS/MS	By MS/MS	By MS/MS	By MS/MS	By MS/MS	By MS/MS
SPAC2F7.10|akr1|I|palmitoyltransferase	SPAC2F7.10|akr1|I|palmitoyltransferase	2	2	2	>SPAC2F7.10|akr1|I|palmitoyltransferase Akr1 (predicted)	1	2	2	2	1	0	1	1	1	0	0	0	1	0	1	1	1	0	0	0	1	0	1	1	1	0	0	0	3.9	3.9	3.9	72.521	642	642	0.007837	1.8195	By MS/MS	By matching	By MS/MS	By matching	By MS/MS	By matching	By matching	By matching
SPAC2F7.11|nrd1|I|RNA-binding	SPAC2F7.11|nrd1|I|RNA-binding	22	22	22	>SPAC2F7.11|nrd1|I|RNA-binding protein Nrd1	1	22	22	22	21	13	12	10	22	12	18	10	21	13	12	10	22	12	18	10	21	13	12	10	22	12	18	10	60.7	60.7	60.7	57.76	529	529	0	175.99	By MS/MS	By MS/MS	By MS/MS	By MS/MS	By MS/MS	By MS/MS	By MS/MS	By MS/MS
SPAC2F7.13c|wrs1|I|cytoplasmic	SPAC2F7.13c|wrs1|I|cytoplasmic	20	20	20	>SPAC2F7.13c|wrs1|I|cytoplasmic tryptophan-tRNA ligase Wrs1 (predicted)	1	20	20	20	17	15	13	15	18	13	17	12	17	15	13	15	18	13	17	12	17	15	13	15	18	13	17	12	53.4	53.4	53.4	44.91	395	395	0	61.516	By MS/MS	By MS/MS	By MS/MS	By MS/MS	By MS/MS	By MS/MS	By MS/MS	By MS/MS
SPAC2F7.14c|rrp4|I|exosome	SPAC2F7.14c|rrp4|I|exosome	3	3	3	>SPAC2F7.14c|rrp4|I|exosome subunit Rrp4	1	3	3	3	2	1	1	2	2	2	3	2	2	1	1	2	2	2	3	2	2	1	1	2	2	2	3	2	14.3	14.3	14.3	36.687	329	329	0.00034141	3.5883	By MS/MS	By MS/MS	By MS/MS	By MS/MS	By MS/MS	By MS/MS	By MS/MS	By MS/MS
SPAC2F7.15|rsm24|I|mitochondrial	SPAC2F7.15|rsm24|I|mitochondrial	8	8	8	>SPAC2F7.15|rsm24|I|mitochondrial ribosomal protein subunit S24 (predicted)	1	8	8	8	7	1	6	2	6	3	7	1	7	1	6	2	6	3	7	1	7	1	6	2	6	3	7	1	36	36	36	29.839	258	258	0	20.716	By MS/MS	By MS/MS	By MS/MS	By MS/MS	By MS/MS	By MS/MS	By MS/MS	By MS/MS
SPAC2F7.16c|pld1|I|phospholipase	SPAC2F7.16c|pld1|I|phospholipase	24	24	24	>SPAC2F7.16c|pld1|I|phospholipase D, Pld1	1	24	24	24	12	8	12	11	13	16	19	13	12	8	12	11	13	16	19	13	12	8	12	11	13	16	19	13	22.3	22.3	22.3	157.73	1369	1369	0	52.741	By MS/MS	By MS/MS	By MS/MS	By MS/MS	By MS/MS	By MS/MS	By MS/MS	By MS/MS
SPAC2F7.17|mrf1|I|mitochondrial	SPAC2F7.17|mrf1|I|mitochondrial	4	4	4	>SPAC2F7.17|mrf1|I|mitochondrial peptide chain release factor (predicted)	1	4	4	4	2	1	1	0	2	1	1	0	2	1	1	0	2	1	1	0	2	1	1	0	2	1	1	0	11.1	11.1	11.1	44.953	396	396	0.0019627	2.6438	By MS/MS	By matching	By MS/MS	By matching	By MS/MS	By MS/MS	By matching	By matching
SPAC2G11.02|urb2|I|ribosome	SPAC2G11.02|urb2|I|ribosome	18	18	18	>SPAC2G11.02|urb2|I|ribosome biogenesis protein Urb2 (predicted)	1	18	18	18	11	4	10	5	16	8	13	0	11	4	10	5	16	8	13	0	11	4	10	5	16	8	13	0	18	18	18	151.57	1318	1318	0	35.125	By MS/MS	By MS/MS	By MS/MS	By MS/MS	By MS/MS	By MS/MS	By MS/MS	By matching
SPAC2G11.03c|vps45|I|vacuolar	SPAC2G11.03c|vps45|I|vacuolar	12	12	12	>SPAC2G11.03c|vps45|I|vacuolar sorting protein Vps45	1	12	12	12	8	3	4	4	11	5	6	0	8	3	4	4	11	5	6	0	8	3	4	4	11	5	6	0	26.3	26.3	26.3	63.551	558	558	0	19.89	By MS/MS	By MS/MS	By matching	By MS/MS	By MS/MS	By MS/MS	By MS/MS	By matching
SPAC2G11.06|vps4|I|AAA	SPAC2G11.06|vps4|I|AAA	16	16	16	>SPAC2G11.06|vps4|I|AAA family ATPase Vps4 (predicted)	1	16	16	16	10	9	4	2	16	8	6	5	10	9	4	2	16	8	6	5	10	9	4	2	16	8	6	5	47.7	47.7	47.7	48.401	432	432	0	70.114	By MS/MS	By MS/MS	By MS/MS	By MS/MS	By MS/MS	By MS/MS	By MS/MS	By MS/MS
SPAC2G11.07c|ptc3|I|protein	SPAC2G11.07c|ptc3|I|protein	4	4	4	>SPAC2G11.07c|ptc3|I|protein phosphatase 2c homolog 3	1	4	4	4	1	1	0	2	2	3	3	1	1	1	0	2	2	3	3	1	1	1	0	2	2	3	3	1	15.5	15.5	15.5	44.856	414	414	0	7.4705	By MS/MS	By matching	By matching	By MS/MS	By MS/MS	By MS/MS	By MS/MS	By MS/MS
SPAC2G11.09|SPAC2G11.09|I|calcium	SPAC2G11.09|SPAC2G11.09|I|calcium	8	8	8	>SPAC2G11.09|SPAC2G11.09|I|calcium ion transmembrane transporter (predicted)	1	8	8	8	8	1	7	3	6	5	8	4	8	1	7	3	6	5	8	4	8	1	7	3	6	5	8	4	11.7	11.7	11.7	90.572	793	793	0	16.03	By MS/MS	By MS/MS	By MS/MS	By MS/MS	By MS/MS	By MS/MS	By MS/MS	By MS/MS
SPAC2G11.10c|uba42|I|thiosulfate	SPAC2G11.10c|uba42|I|thiosulfate	10	10	10	>SPAC2G11.10c|uba42|I|thiosulfate sulfurtransferase, URM1 activating enzyme E1-type Uba42 (predicted)	1	10	10	10	9	0	7	2	8	1	10	2	9	0	7	2	8	1	10	2	9	0	7	2	8	1	10	2	35.9	35.9	35.9	44.415	401	401	0	25.161	By MS/MS	By matching	By MS/MS	By matching	By MS/MS	By matching	By MS/MS	By MS/MS
SPAC2G11.11c|prh1|I|ATP-dependent	SPAC2G11.11c|prh1|I|ATP-dependent	19	18	18	>SPAC2G11.11c|prh1|I|ATP-dependent RNA helicase Prh1 (predicted)	1	19	18	18	12	8	15	9	17	7	17	4	11	7	14	8	16	6	16	3	11	7	14	8	16	6	16	3	35.9	34.6	34.6	80.604	719	719	0	60.832	By MS/MS	By MS/MS	By MS/MS	By MS/MS	By MS/MS	By MS/MS	By MS/MS	By MS/MS
SPAC2G11.14|taf111|I|transcription	SPAC2G11.14|taf111|I|transcription	30	30	30	>SPAC2G11.14|taf111|I|transcription factor TFIID complex subunit Taf111	1	30	30	30	21	15	21	21	24	10	23	11	21	15	21	21	24	10	23	11	21	15	21	21	24	10	23	11	40.8	40.8	40.8	111.01	979	979	0	105.19	By MS/MS	By MS/MS	By MS/MS	By MS/MS	By MS/MS	By MS/MS	By MS/MS	By MS/MS
SPAC30.01c|sec72|I|Sec7	SPAC30.01c|sec72|I|Sec7	43	43	42	>SPAC30.01c|sec72|I|Sec7 domain protein, ARF GEF Sec72	1	43	43	42	28	21	26	21	40	29	34	17	28	21	26	21	40	29	34	17	27	21	26	21	39	28	33	17	30.5	30.5	30.1	206.8	1822	1822	0	162.58	By MS/MS	By MS/MS	By MS/MS	By MS/MS	By MS/MS	By MS/MS	By MS/MS	By MS/MS
SPAC30.02c|SPAC30.02c|I|elongator	SPAC30.02c|SPAC30.02c|I|elongator	4	4	4	>SPAC30.02c|SPAC30.02c|I|elongator complex associated protein Kti2 (predicted)	1	4	4	4	3	3	1	0	4	1	2	2	3	3	1	0	4	1	2	2	3	3	1	0	4	1	2	2	17.8	17.8	17.8	32.495	281	281	0	8.0833	By MS/MS	By MS/MS	By MS/MS	By matching	By MS/MS	By MS/MS	By MS/MS	By matching
SPAC30.04c|abc4|I|glutathione	SPAC30.04c|abc4|I|glutathione	23	23	23	>SPAC30.04c|abc4|I|glutathione S-conjugate-exporting ATPase Abc4	1	23	23	23	19	7	10	8	22	12	16	10	19	7	10	8	22	12	16	10	19	7	10	8	22	12	16	10	21.7	21.7	21.7	164.79	1469	1469	0	96.423	By MS/MS	By MS/MS	By MS/MS	By MS/MS	By MS/MS	By MS/MS	By MS/MS	By MS/MS
SPAC30C2.02|mmd1|I|deoxyhypusine	SPAC30C2.02|mmd1|I|deoxyhypusine	21	21	21	>SPAC30C2.02|mmd1|I|deoxyhypusine hydroxylase (predicted)	1	21	21	21	17	14	10	12	19	19	16	9	17	14	10	12	19	19	16	9	17	14	10	12	19	19	16	9	85.8	85.8	85.8	35.689	318	318	0	111.91	By MS/MS	By MS/MS	By MS/MS	By MS/MS	By MS/MS	By MS/MS	By MS/MS	By MS/MS
SPAC30C2.04|asc1|I|cofactor	SPAC30C2.04|asc1|I|cofactor	30	30	30	>SPAC30C2.04|asc1|I|cofactor for cytoplasmic methionyl-and glutamyl-tRNA synthetases Asc1 (predicted)	1	30	30	30	23	25	24	21	29	23	27	26	23	25	24	21	29	23	27	26	23	25	24	21	29	23	27	26	74.2	74.2	74.2	50.606	450	450	0	323.31	By MS/MS	By MS/MS	By MS/MS	By MS/MS	By MS/MS	By MS/MS	By MS/MS	By MS/MS
SPAC30C2.07|SPAC30C2.07|I|Schizosaccharomyces	SPAC30C2.07|SPAC30C2.07|I|Schizosaccharomyces	6	6	6	>SPAC30C2.07|SPAC30C2.07|I|Schizosaccharomyces specific protein	1	6	6	6	2	1	3	1	2	1	5	2	2	1	3	1	2	1	5	2	2	1	3	1	2	1	5	2	11.3	11.3	11.3	93.379	842	842	0	7.8174	By matching	By matching	By MS/MS	By matching	By MS/MS	By MS/MS	By MS/MS	By MS/MS
SPAC30C2.08|SPAC30C2.08|I|conserved	SPAC30C2.08|SPAC30C2.08|I|conserved	21	21	21	>SPAC30C2.08|SPAC30C2.08|I|conserved fungal protein	1	21	21	21	11	12	3	4	19	10	2	1	11	12	3	4	19	10	2	1	11	12	3	4	19	10	2	1	55.1	55.1	55.1	52.69	457	457	0	106.85	By MS/MS	By MS/MS	By MS/MS	By MS/MS	By MS/MS	By MS/MS	By MS/MS	By matching
SPAC30D11.03|ddx27|I|ATP-dependent	SPAC30D11.03|ddx27|I|ATP-dependent	17	17	17	>SPAC30D11.03|ddx27|I|ATP-dependent RNA helicase Ddx27/Drs1 (predicted)	1	17	17	17	12	8	10	11	15	12	14	8	12	8	10	11	15	12	14	8	12	8	10	11	15	12	14	8	27.3	27.3	27.3	85.452	754	754	0	43.966	By MS/MS	By MS/MS	By MS/MS	By MS/MS	By MS/MS	By MS/MS	By MS/MS	By MS/MS
SPAC30D11.04c|nup124|I|nucleoporin	SPAC30D11.04c|nup124|I|nucleoporin	44	44	44	>SPAC30D11.04c|nup124|I|nucleoporin Nup124	1	44	44	44	22	28	20	30	29	40	33	38	22	28	20	30	29	40	33	38	22	28	20	30	29	40	33	38	44.1	44.1	44.1	123.97	1159	1159	0	239.23	By MS/MS	By MS/MS	By MS/MS	By MS/MS	By MS/MS	By MS/MS	By MS/MS	By MS/MS
SPAC30D11.05|aps3|I|AP-3	SPAC30D11.05|aps3|I|AP-3	4	4	4	>SPAC30D11.05|aps3|I|AP-3 adaptor complex subunit Aps3 (predicted)	1	4	4	4	4	1	3	1	3	1	3	2	4	1	3	1	3	1	3	2	4	1	3	1	3	1	3	2	30.9	30.9	30.9	18.642	165	165	0	14.682	By MS/MS	By matching	By MS/MS	By matching	By MS/MS	By MS/MS	By MS/MS	By MS/MS
SPAC30D11.06c|hfl1|I|Lazarus1	SPAC30D11.06c|hfl1|I|Lazarus1	2	2	2	>SPAC30D11.06c|hfl1|I|Lazarus1 family transmembrane transporter	1	2	2	2	2	0	1	0	2	0	0	0	2	0	1	0	2	0	0	0	2	0	1	0	2	0	0	0	7	7	7	49.289	426	426	0	8.7257	By MS/MS	By matching	By MS/MS	By matching	By MS/MS	By matching	By matching	By matching
SPAC30D11.07|nth1|I|DNA	SPAC30D11.07|nth1|I|DNA	3	3	3	>SPAC30D11.07|nth1|I|DNA endonuclease III	1	3	3	3	0	1	1	2	1	1	0	0	0	1	1	2	1	1	0	0	0	1	1	2	1	1	0	0	15.5	15.5	15.5	40.226	355	355	0	11.105	By matching	By MS/MS	By matching	By MS/MS	By MS/MS	By matching	By matching	By matching
SPAC30D11.08c|phf2|I|Lsd1/2	SPAC30D11.08c|phf2|I|Lsd1/2	16	16	16	>SPAC30D11.08c|phf2|I|Lsd1/2 complex PHD finger containing protein Phf2	1	16	16	16	11	14	11	11	4	1	0	4	11	14	11	11	4	1	0	4	11	14	11	11	4	1	0	4	36.6	36.6	36.6	60.696	538	538	0	283.56	By MS/MS	By MS/MS	By MS/MS	By MS/MS	By matching	By matching	By matching	By MS/MS
SPAC30D11.09|cwf19|I|complexed	SPAC30D11.09|cwf19|I|complexed	17	17	17	>SPAC30D11.09|cwf19|I|complexed with Cdc5 protein Cwf19	1	17	17	17	14	9	12	10	17	13	16	13	14	9	12	10	17	13	16	13	14	9	12	10	17	13	16	13	35.8	35.8	35.8	74.419	639	639	0	99.979	By MS/MS	By MS/MS	By MS/MS	By MS/MS	By MS/MS	By MS/MS	By MS/MS	By MS/MS
SPAC30D11.10|rad52|I|DNA	SPAC30D11.10|rad52|I|DNA	13	13	13	>SPAC30D11.10|rad52|I|DNA recombination protein, Rad51 mediator Rad52 (previously Rad22)	1	13	13	13	7	4	6	7	10	5	9	8	7	4	6	7	10	5	9	8	7	4	6	7	10	5	9	8	38	38	38	51.96	469	469	0	46.176	By MS/MS	By MS/MS	By MS/MS	By MS/MS	By MS/MS	By MS/MS	By MS/MS	By MS/MS
SPAC30D11.11|SPAC30D11.11|I|Haemolysin-III	SPAC30D11.11|SPAC30D11.11|I|Haemolysin-III	12	12	12	>SPAC30D11.11|SPAC30D11.11|I|Haemolysin-III family protein (predicted)	1	12	12	12	9	5	5	3	9	7	10	5	9	5	5	3	9	7	10	5	9	5	5	3	9	7	10	5	27.8	27.8	27.8	51.056	442	442	0	22.993	By MS/MS	By MS/MS	By MS/MS	By MS/MS	By MS/MS	By MS/MS	By MS/MS	By MS/MS
SPAC30D11.12|rpl3802|I|60S	SPAC30D11.12|rpl3802|I|60S	3	2	2	>SPAC30D11.12|rpl3802|I|60S ribosomal protein L38 (predicted)	1	3	2	2	3	3	3	3	3	3	3	3	2	2	2	2	2	2	2	2	2	2	2	2	2	2	2	2	44.6	29.7	29.7	8.3388	74	74	0	5.9059	By MS/MS	By MS/MS	By MS/MS	By MS/MS	By MS/MS	By MS/MS	By MS/MS	By MS/MS
SPAC30D11.13|hus5|I|SUMO	SPAC30D11.13|hus5|I|SUMO	1	1	1	>SPAC30D11.13|hus5|I|SUMO conjugating enzyme E2 Hus5	1	1	1	1	1	0	0	0	1	0	0	0	1	0	0	0	1	0	0	0	1	0	0	0	1	0	0	0	7.6	7.6	7.6	17.989	157	157	0	9.938	By matching	By matching	By matching	By matching	By MS/MS	By matching	By matching	By matching
SPAC30D11.14c|SPAC30D11.14c|I|RNA-binding	SPAC30D11.14c|SPAC30D11.14c|I|RNA-binding	19	19	19	>SPAC30D11.14c|SPAC30D11.14c|I|RNA-binding protein (predicted)	1	19	19	19	15	17	10	13	17	17	18	16	15	17	10	13	17	17	18	16	15	17	10	13	17	17	18	16	41.9	41.9	41.9	59.035	534	534	0	54.424	By MS/MS	By MS/MS	By MS/MS	By MS/MS	By MS/MS	By MS/MS	By MS/MS	By MS/MS
SPAC31A2.02|trm112|I|protein	SPAC31A2.02|trm112|I|protein	6	6	6	>SPAC31A2.02|trm112|I|protein and tRNA methyltransferase regulatory subunit Trm112 (predicted)	1	6	6	6	5	3	2	2	4	6	3	5	5	3	2	2	4	6	3	5	5	3	2	2	4	6	3	5	74.6	74.6	74.6	14.075	126	126	0	11.675	By MS/MS	By MS/MS	By MS/MS	By MS/MS	By MS/MS	By MS/MS	By MS/MS	By MS/MS
SPAC31A2.03|mrp11|I|mitochondrial	SPAC31A2.03|mrp11|I|mitochondrial	5	5	5	>SPAC31A2.03|mrp11|I|mitochondrial ribosomal protein subunit L11 (predicted)	1	5	5	5	3	3	2	1	4	3	3	0	3	3	2	1	4	3	3	0	3	3	2	1	4	3	3	0	21.3	21.3	21.3	24.306	216	216	0	7.0372	By MS/MS	By MS/MS	By MS/MS	By matching	By MS/MS	By MS/MS	By MS/MS	By matching
SPAC31A2.04c|pre1|I|20S	SPAC31A2.04c|pre1|I|20S	4	4	4	>SPAC31A2.04c|pre1|I|20S proteasome complex subunit beta 4 Pre1 (predicted)	1	4	4	4	3	0	3	3	3	3	3	2	3	0	3	3	3	3	3	2	3	0	3	3	3	3	3	2	21.6	21.6	21.6	21.967	194	194	0	8.97	By matching	By matching	By MS/MS	By MS/MS	By MS/MS	By MS/MS	By MS/MS	By MS/MS
SPAC31A2.05c|mis4|I|adherin,	SPAC31A2.05c|mis4|I|adherin,	9	9	9	>SPAC31A2.05c|mis4|I|adherin, cohesin loading factor Mis4	1	9	9	9	5	4	4	5	5	2	3	0	5	4	4	5	5	2	3	0	5	4	4	5	5	2	3	0	9.1	9.1	9.1	180.72	1587	1587	0	12.887	By MS/MS	By MS/MS	By MS/MS	By MS/MS	By MS/MS	By matching	By MS/MS	By matching
SPAC31A2.06|atp25|I|mitochondrial	SPAC31A2.06|atp25|I|mitochondrial	2	2	2	>SPAC31A2.06|atp25|I|mitochondrial ATP synthase complex assembly protein Atp25 (predicted)	1	2	2	2	2	1	1	0	2	0	2	1	2	1	1	0	2	0	2	1	2	1	1	0	2	0	2	1	5.5	5.5	5.5	62.618	542	542	0	9.3332	By MS/MS	By MS/MS	By MS/MS	By matching	By MS/MS	By matching	By MS/MS	By matching
SPAC31A2.07c|dbp10|I|ATP-dependent	SPAC31A2.07c|dbp10|I|ATP-dependent	25	25	25	>SPAC31A2.07c|dbp10|I|ATP-dependent RNA helicase Dbp10 (predicted)	1	25	25	25	16	11	15	12	17	16	13	17	16	11	15	12	17	16	13	17	16	11	15	12	17	16	13	17	40.1	40.1	40.1	94.66	848	848	0	78.517	By MS/MS	By MS/MS	By MS/MS	By MS/MS	By MS/MS	By MS/MS	By MS/MS	By MS/MS
SPAC31A2.08|mrp20|I|mitochondrial	SPAC31A2.08|mrp20|I|mitochondrial	5	5	5	>SPAC31A2.08|mrp20|I|mitochondrial ribosomal protein subunit L23 (predicted)	1	5	5	5	5	1	4	2	5	1	5	2	5	1	4	2	5	1	5	2	5	1	4	2	5	1	5	2	34.8	34.8	34.8	18.977	161	161	0	11.36	By MS/MS	By matching	By MS/MS	By matching	By MS/MS	By matching	By MS/MS	By matching
SPAC31A2.09c|apm4|I|AP-2	SPAC31A2.09c|apm4|I|AP-2	9	9	9	>SPAC31A2.09c|apm4|I|AP-2 adaptor complex subunit Apm4 (predicted)	1	9	9	9	7	5	8	4	9	4	9	3	7	5	8	4	9	4	9	3	7	5	8	4	9	4	9	3	22.9	22.9	22.9	50.821	446	446	0	12.615	By MS/MS	By MS/MS	By MS/MS	By MS/MS	By MS/MS	By MS/MS	By MS/MS	By matching
SPAC31A2.10|SPAC31A2.10|I|Ran	SPAC31A2.10|SPAC31A2.10|I|Ran	3	3	3	>SPAC31A2.10|SPAC31A2.10|I|Ran GTPase binding protein (predicted)	1	3	3	3	0	0	0	1	2	2	2	1	0	0	0	1	2	2	2	1	0	0	0	1	2	2	2	1	7.2	7.2	7.2	51.35	460	460	0.0019679	2.7024	By matching	By matching	By matching	By matching	By MS/MS	By matching	By MS/MS	By matching
SPAC31A2.11c|cuf1|I|nutritional	SPAC31A2.11c|cuf1|I|nutritional	3	3	3	>SPAC31A2.11c|cuf1|I|nutritional copper sensing transcription factor Cuf1	1	3	3	3	1	1	2	1	1	1	3	2	1	1	2	1	1	1	3	2	1	1	2	1	1	1	3	2	8.8	8.8	8.8	45.472	411	411	0	3.9672	By matching	By matching	By MS/MS	By matching	By MS/MS	By matching	By MS/MS	By matching
SPAC31A2.12|rod1|I|arrestin/PY	SPAC31A2.12|rod1|I|arrestin/PY	21	21	21	>SPAC31A2.12|rod1|I|arrestin/PY protein involved in ubiquitin-mediated endocytosis Rod1 (predicted)	1	21	21	21	19	8	18	13	20	13	18	13	19	8	18	13	20	13	18	13	19	8	18	13	20	13	18	13	51.3	51.3	51.3	65.902	596	596	0	209.57	By MS/MS	By MS/MS	By MS/MS	By MS/MS	By MS/MS	By MS/MS	By MS/MS	By MS/MS
SPAC31A2.14|bun107|I|WD	SPAC31A2.14|bun107|I|WD	22	22	22	>SPAC31A2.14|bun107|I|WD repeat protein, human WDR48 family Bun107	1	22	22	22	11	8	20	11	20	5	22	7	11	8	20	11	20	5	22	7	11	8	20	11	20	5	22	7	30.7	30.7	30.7	107.28	962	962	0	83.561	By MS/MS	By MS/MS	By MS/MS	By MS/MS	By MS/MS	By MS/MS	By MS/MS	By MS/MS
SPAC31A2.15c|dcc1|I|Ctf18	SPAC31A2.15c|dcc1|I|Ctf18	5	5	5	>SPAC31A2.15c|dcc1|I|Ctf18 RFC-like complex subunit Dcc1	1	5	5	5	2	1	1	2	2	2	3	0	2	1	1	2	2	2	3	0	2	1	1	2	2	2	3	0	18.5	18.5	18.5	41.953	357	357	0	12.967	By MS/MS	By MS/MS	By matching	By MS/MS	By MS/MS	By MS/MS	By MS/MS	By matching
SPAC31A2.16|gef2|I|RhoGEF	SPAC31A2.16|gef2|I|RhoGEF	6	6	6	>SPAC31A2.16|gef2|I|RhoGEF Gef2	1	6	6	6	2	0	2	0	1	0	5	1	2	0	2	0	1	0	5	1	2	0	2	0	1	0	5	1	6.5	6.5	6.5	126.54	1101	1101	0	5.0954	By matching	By matching	By MS/MS	By matching	By MS/MS	By matching	By MS/MS	By matching
SPAC31F12.01|zds1|I|zds	SPAC31F12.01|zds1|I|zds	4	4	4	>SPAC31F12.01|zds1|I|zds family protein phosphatase type A regulator Zds1 (predicted)	1	4	4	4	3	2	2	2	2	2	2	3	3	2	2	2	2	2	2	3	3	2	2	2	2	2	2	3	5.2	5.2	5.2	103.1	938	938	0	6.5839	By MS/MS	By matching	By matching	By matching	By MS/MS	By MS/MS	By matching	By MS/MS
SPAC31G5.01|sap49|I|U2	SPAC31G5.01|sap49|I|U2	4	4	4	>SPAC31G5.01|sap49|I|U2 snRNP-associated RNA-binding protein Sap49	1	4	4	4	4	4	4	3	4	3	4	3	4	4	4	3	4	3	4	3	4	4	4	3	4	3	4	3	17	17	17	35.908	335	335	0	89.942	By MS/MS	By MS/MS	By MS/MS	By MS/MS	By MS/MS	By MS/MS	By MS/MS	By MS/MS
SPAC31G5.02|rot1|I|ER	SPAC31G5.02|rot1|I|ER	3	3	3	>SPAC31G5.02|rot1|I|ER chaperone Rot1 (predicted)	1	3	3	3	2	3	1	2	3	3	1	3	2	3	1	2	3	3	1	3	2	3	1	2	3	3	1	3	12.5	12.5	12.5	26.432	232	232	0.0035358	2.3171	By MS/MS	By MS/MS	By MS/MS	By MS/MS	By MS/MS	By MS/MS	By MS/MS	By MS/MS
SPAC31G5.04|lys12|I|homoisocitrate	SPAC31G5.04|lys12|I|homoisocitrate	19	19	19	>SPAC31G5.04|lys12|I|homoisocitrate dehydrogenase Lys12	1	19	19	19	15	9	13	9	18	12	16	11	15	9	13	9	18	12	16	11	15	9	13	9	18	12	16	11	53	53	53	39.256	362	362	0	40.965	By MS/MS	By MS/MS	By MS/MS	By MS/MS	By MS/MS	By MS/MS	By MS/MS	By MS/MS
SPAC31G5.05c|SPAC31G5.05c|I|ribulose	SPAC31G5.05c|SPAC31G5.05c|I|ribulose	5	5	5	>SPAC31G5.05c|SPAC31G5.05c|I|ribulose phosphate 3-epimerase (predicted)	1	5	5	5	5	2	3	3	4	2	4	3	5	2	3	3	4	2	4	3	5	2	3	3	4	2	4	3	27.6	27.6	27.6	25.205	228	228	0	7.2366	By MS/MS	By MS/MS	By MS/MS	By MS/MS	By MS/MS	By MS/MS	By MS/MS	By MS/MS
SPAC31G5.08|ups1|I|uroporphyrinogen-III	SPAC31G5.08|ups1|I|uroporphyrinogen-III	3	3	3	>SPAC31G5.08|ups1|I|uroporphyrinogen-III synthase Ups1	1	3	3	3	2	1	0	0	2	0	0	0	2	1	0	0	2	0	0	0	2	1	0	0	2	0	0	0	17.5	17.5	17.5	28.515	251	251	0.00034118	3.5755	By MS/MS	By matching	By matching	By matching	By MS/MS	By matching	By matching	By matching
SPAC31G5.09c|spk1|I|MAP	SPAC31G5.09c|spk1|I|MAP	1	1	1	>SPAC31G5.09c|spk1|I|MAP kinase Spk1	1	1	1	1	1	1	1	1	1	0	1	0	1	1	1	1	1	0	1	0	1	1	1	1	1	0	1	0	4.3	4.3	4.3	42.003	372	372	0	5.1214	By MS/MS	By matching	By MS/MS	By matching	By matching	By matching	By matching	By matching
SPAC31G5.11|pac2|I|cAMP-independent	SPAC31G5.11|pac2|I|cAMP-independent	4	4	4	>SPAC31G5.11|pac2|I|cAMP-independent regulatory protein Pac2	1	4	4	4	3	2	2	3	3	3	3	1	3	2	2	3	3	3	3	1	3	2	2	3	3	3	3	1	28.1	28.1	28.1	26.106	235	235	0	8.3907	By MS/MS	By MS/MS	By matching	By MS/MS	By MS/MS	By MS/MS	By MS/MS	By matching
SPAC31G5.13|rpn11|I|19S	SPAC31G5.13|rpn11|I|19S	16	16	16	>SPAC31G5.13|rpn11|I|19S proteasome regulatory subunit Rpn11	1	16	16	16	15	14	14	11	16	14	16	13	15	14	14	11	16	14	16	13	15	14	14	11	16	14	16	13	66.2	66.2	66.2	34.572	308	308	0	77.997	By MS/MS	By MS/MS	By MS/MS	By MS/MS	By MS/MS	By MS/MS	By MS/MS	By MS/MS
SPAC31G5.15|psd3|I|phosphatidylserine	SPAC31G5.15|psd3|I|phosphatidylserine	32	32	32	>SPAC31G5.15|psd3|I|phosphatidylserine decarboxylase Psd3	1	32	32	32	25	18	28	27	25	23	29	25	25	18	28	27	25	23	29	25	25	18	28	27	25	23	29	25	38	38	38	108.21	967	967	0	136.14	By MS/MS	By MS/MS	By MS/MS	By MS/MS	By MS/MS	By MS/MS	By MS/MS	By MS/MS
SPAC31G5.16c|dpm1|I|dolichol-phosphate	SPAC31G5.16c|dpm1|I|dolichol-phosphate	8	8	8	>SPAC31G5.16c|dpm1|I|dolichol-phosphate mannosyltransferase catalytic subunit Dpm1	1	8	8	8	5	6	3	2	8	7	4	3	5	6	3	2	8	7	4	3	5	6	3	2	8	7	4	3	45.8	45.8	45.8	26.672	236	236	0	38.278	By MS/MS	By MS/MS	By MS/MS	By matching	By MS/MS	By MS/MS	By MS/MS	By MS/MS
SPAC31G5.17c|rps1001|I|40S	SPAC31G5.17c|rps1001|I|40S	12	6	6	>SPAC31G5.17c|rps1001|I|40S ribosomal protein S10 (predicted)	1	12	6	6	9	10	9	9	11	10	10	10	4	6	4	5	6	5	6	5	4	6	4	5	6	5	6	5	76.4	32.6	32.6	16.275	144	144	0	45.672	By MS/MS	By MS/MS	By MS/MS	By MS/MS	By MS/MS	By MS/MS	By MS/MS	By MS/MS
SPAC31G5.18c|sde2|I|silencing	SPAC31G5.18c|sde2|I|silencing	4	4	4	>SPAC31G5.18c|sde2|I|silencing defective protein Sde2	1	4	4	4	1	2	3	2	3	2	2	4	1	2	3	2	3	2	2	4	1	2	3	2	3	2	2	4	18.3	18.3	18.3	29.251	263	263	0	4.0846	By matching	By MS/MS	By matching	By MS/MS	By matching	By MS/MS	By MS/MS	By MS/MS
SPAC31G5.19|abo1|I|ATPase	SPAC31G5.19|abo1|I|ATPase	67	67	65	>SPAC31G5.19|abo1|I|ATPase with bromodomain protein	1	67	67	65	65	63	65	65	8	2	2	2	65	63	65	65	8	2	2	2	63	62	63	64	8	2	2	2	55.5	55.5	53.9	135.35	1190	1190	0	323.31	By MS/MS	By MS/MS	By MS/MS	By MS/MS	By MS/MS	By matching	By matching	By matching
SPAC323.01c|pos5|I|mitochondrial	SPAC323.01c|pos5|I|mitochondrial	4	4	4	>SPAC323.01c|pos5|I|mitochondrial NADH kinase Pos5 (predicted)	1	4	4	4	3	1	1	2	2	2	1	1	3	1	1	2	2	2	1	1	3	1	1	2	2	2	1	1	10.9	10.9	10.9	43.5	386	386	0	6.9743	By MS/MS	By MS/MS	By MS/MS	By MS/MS	By MS/MS	By MS/MS	By matching	By MS/MS
SPAC323.02c|pup2|I|20S	SPAC323.02c|pup2|I|20S	9	9	9	>SPAC323.02c|pup2|I|20S proteasome complex subunit alpha 5, Pup2 (predicted)	1	9	9	9	6	6	4	6	8	9	6	6	6	6	4	6	8	9	6	6	6	6	4	6	8	9	6	6	47.8	47.8	47.8	27.573	247	247	0	21.206	By MS/MS	By MS/MS	By MS/MS	By MS/MS	By MS/MS	By MS/MS	By MS/MS	By MS/MS
SPAC323.03c|SPAC323.03c|I|Schizosaccharomyces	SPAC323.03c|SPAC323.03c|I|Schizosaccharomyces	1	1	1	>SPAC323.03c|SPAC323.03c|I|Schizosaccharomyces specific protein	1	1	1	1	1	0	0	1	1	0	1	0	1	0	0	1	1	0	1	0	1	0	0	1	1	0	1	0	2.3	2.3	2.3	66.194	575	575	0.0022727	2.5057	By matching	By matching	By matching	By matching	By MS/MS	By matching	By matching	By matching
SPAC323.04|SPAC323.04|I|mitochondrial	SPAC323.04|SPAC323.04|I|mitochondrial	26	26	26	>SPAC323.04|SPAC323.04|I|mitochondrial ATPase (predicted)	1	26	26	26	20	20	20	21	22	19	25	24	20	20	20	21	22	19	25	24	20	20	20	21	22	19	25	24	65.1	65.1	65.1	54.841	487	487	0	173.07	By MS/MS	By MS/MS	By MS/MS	By MS/MS	By MS/MS	By MS/MS	By MS/MS	By MS/MS
SPAC323.07c|SPAC323.07c|I|MatE	SPAC323.07c|SPAC323.07c|I|MatE	3	3	3	>SPAC323.07c|SPAC323.07c|I|MatE family transmembrane transporter (predicted)	1	3	3	3	3	3	2	1	3	3	3	1	3	3	2	1	3	3	3	1	3	3	2	1	3	3	3	1	7.5	7.5	7.5	58.597	533	533	0	16.341	By MS/MS	By MS/MS	By MS/MS	By MS/MS	By MS/MS	By MS/MS	By MS/MS	By matching
SPAC328.01c|msn5|I|karyopherin	SPAC328.01c|msn5|I|karyopherin	16	16	16	>SPAC328.01c|msn5|I|karyopherin (predicted)	1	16	16	16	12	6	4	2	15	6	10	1	12	6	4	2	15	6	10	1	12	6	4	2	15	6	10	1	17.7	17.7	17.7	140.42	1234	1234	0	44.722	By MS/MS	By MS/MS	By MS/MS	By matching	By MS/MS	By MS/MS	By MS/MS	By matching
SPAC328.02|dbl4|I|ubiquitin-protein	SPAC328.02|dbl4|I|ubiquitin-protein	10	10	10	>SPAC328.02|dbl4|I|ubiquitin-protein ligase E3 involved in sporulation Dbl4	1	10	10	10	6	4	6	4	9	7	8	3	6	4	6	4	9	7	8	3	6	4	6	4	9	7	8	3	31.7	31.7	31.7	58.938	504	504	0	58.653	By MS/MS	By matching	By MS/MS	By MS/MS	By MS/MS	By MS/MS	By MS/MS	By MS/MS
SPAC328.03|tps1|I|alpha,alpha-trehalose-phosphate	SPAC328.03|tps1|I|alpha,alpha-trehalose-phosphate	21	21	21	>SPAC328.03|tps1|I|alpha,alpha-trehalose-phosphate synthase [UDP-forming]	1	21	21	21	17	13	15	10	19	17	16	12	17	13	15	10	19	17	16	12	17	13	15	10	19	17	16	12	57.5	57.5	57.5	58.493	513	513	0	105.91	By MS/MS	By MS/MS	By MS/MS	By MS/MS	By MS/MS	By MS/MS	By MS/MS	By MS/MS
SPAC328.04|SPAC328.04|I|AAA	SPAC328.04|SPAC328.04|I|AAA	6	6	6	>SPAC328.04|SPAC328.04|I|AAA family ATPase, unknown biological role	1	6	6	6	4	0	3	2	4	1	5	1	4	0	3	2	4	1	5	1	4	0	3	2	4	1	5	1	13.1	13.1	13.1	81.758	741	741	0	10.603	By MS/MS	By matching	By MS/MS	By matching	By MS/MS	By matching	By MS/MS	By matching
SPAC328.06|ubp2|I|ubiquitin	SPAC328.06|ubp2|I|ubiquitin	11	11	11	>SPAC328.06|ubp2|I|ubiquitin C-terminal hydrolase Ubp2	1	11	11	11	4	2	0	1	8	2	2	1	4	2	0	1	8	2	2	1	4	2	0	1	8	2	2	1	14.6	14.6	14.6	130.3	1141	1141	0	12.006	By MS/MS	By MS/MS	By matching	By matching	By MS/MS	By MS/MS	By matching	By matching
SPAC328.09|SPAC328.09|I|mitochondrial	SPAC328.09|SPAC328.09|I|mitochondrial	5	5	5	>SPAC328.09|SPAC328.09|I|mitochondrial 2-oxoadipate and 2-oxoglutarate transmembrane transporter (predicted)	1	5	5	5	4	1	2	2	5	3	4	2	4	1	2	2	5	3	4	2	4	1	2	2	5	3	4	2	18.8	18.8	18.8	33.099	298	298	0	9.5464	By MS/MS	By MS/MS	By MS/MS	By MS/MS	By MS/MS	By MS/MS	By MS/MS	By MS/MS
SPAC328.10c|rps502|I|40S	SPAC328.10c|rps502|I|40S	17	17	2	>SPAC328.10c|rps502|I|40S ribosomal protein S5 (predicted)	1	17	17	2	13	14	14	14	14	13	15	15	13	14	14	14	14	13	15	15	2	2	2	1	2	2	2	2	72.9	72.9	8.9	22.357	203	203	0	227.12	By MS/MS	By MS/MS	By MS/MS	By MS/MS	By MS/MS	By MS/MS	By MS/MS	By MS/MS
SPAC32A11.04c|tif212|I|translation	SPAC32A11.04c|tif212|I|translation	30	30	30	>SPAC32A11.04c|tif212|I|translation initiation factor eIF2 beta subunit (predicted)	1	30	30	30	27	29	27	29	28	29	28	28	27	29	27	29	28	29	28	28	27	29	27	29	28	29	28	28	81	81	81	35.96	321	321	0	323.31	By MS/MS	By MS/MS	By MS/MS	By MS/MS	By MS/MS	By MS/MS	By MS/MS	By MS/MS
SPAC343.01c|erg8|I|phosphomevalonate	SPAC343.01c|erg8|I|phosphomevalonate	11	11	11	>SPAC343.01c|erg8|I|phosphomevalonate kinase Erg8 (predicted)	1	11	11	11	10	5	3	2	9	7	4	0	10	5	3	2	9	7	4	0	10	5	3	2	9	7	4	0	28.2	28.2	28.2	47.322	426	426	0	25.83	By MS/MS	By MS/MS	By matching	By MS/MS	By MS/MS	By MS/MS	By MS/MS	By matching
SPAC343.02|img1|I|mitochondrial	SPAC343.02|img1|I|mitochondrial	10	10	10	>SPAC343.02|img1|I|mitochondrial ribosomal protein subunit L19 (predicted)	1	10	10	10	7	6	8	5	7	4	8	2	7	6	8	5	7	4	8	2	7	6	8	5	7	4	8	2	48.4	48.4	48.4	21.373	182	182	0	12.733	By MS/MS	By MS/MS	By MS/MS	By MS/MS	By MS/MS	By MS/MS	By MS/MS	By MS/MS
SPAC343.04c|gid7|I|GID	SPAC343.04c|gid7|I|GID	7	7	7	>SPAC343.04c|gid7|I|GID complex subunit Gid7 (predicted)	1	7	7	7	2	2	5	6	5	1	5	5	2	2	5	6	5	1	5	5	2	2	5	6	5	1	5	5	23.1	23.1	23.1	58.403	507	507	0	47.741	By MS/MS	By MS/MS	By MS/MS	By MS/MS	By MS/MS	By matching	By MS/MS	By MS/MS
SPAC343.05|vma1|I|V-type	SPAC343.05|vma1|I|V-type	33	33	33	>SPAC343.05|vma1|I|V-type ATPase V1 domain, subunit A	1	33	33	33	26	24	24	23	32	21	31	22	26	24	24	23	32	21	31	22	26	24	24	23	32	21	31	22	63	63	63	68.805	619	619	0	228.83	By MS/MS	By MS/MS	By MS/MS	By MS/MS	By MS/MS	By MS/MS	By MS/MS	By MS/MS
SPAC343.06c|SPAC343.06c|I|phospholipid	SPAC343.06c|SPAC343.06c|I|phospholipid	7	7	7	>SPAC343.06c|SPAC343.06c|I|phospholipid scramblase (predicted)	1	7	7	7	6	2	2	3	4	6	5	4	6	2	2	3	4	6	5	4	6	2	2	3	4	6	5	4	19.4	19.4	19.4	43.148	381	381	0	7.5294	By MS/MS	By MS/MS	By MS/MS	By MS/MS	By MS/MS	By MS/MS	By MS/MS	By MS/MS
SPAC343.08c|mrp17|I|mitochondrial	SPAC343.08c|mrp17|I|mitochondrial	3	3	3	>SPAC343.08c|mrp17|I|mitochondrial ribosomal protein subunit Mrp17 (predicted)	1	3	3	3	3	2	2	2	3	1	3	1	3	2	2	2	3	1	3	1	3	2	2	2	3	1	3	1	28.8	28.8	28.8	12.602	111	111	0.00033591	3.2771	By MS/MS	By MS/MS	By MS/MS	By MS/MS	By MS/MS	By MS/MS	By MS/MS	By matching
SPAC343.10|met11|I|methylenetetrahydrofolate	SPAC343.10|met11|I|methylenetetrahydrofolate	16	16	16	>SPAC343.10|met11|I|methylenetetrahydrofolate reductase Met11	1	16	16	16	12	9	1	1	15	11	5	3	12	9	1	1	15	11	5	3	12	9	1	1	15	11	5	3	35.3	35.3	35.3	72.139	641	641	0	45.819	By MS/MS	By MS/MS	By matching	By matching	By MS/MS	By MS/MS	By matching	By matching
SPAC343.11c|msc1|I|Swr1	SPAC343.11c|msc1|I|Swr1	51	51	51	>SPAC343.11c|msc1|I|Swr1 complex subunit Chk1	1	51	51	51	21	22	48	40	22	8	13	2	21	22	48	40	22	8	13	2	21	22	48	40	22	8	13	2	46.5	46.5	46.5	180.35	1588	1588	0	264.66	By MS/MS	By MS/MS	By MS/MS	By MS/MS	By MS/MS	By MS/MS	By MS/MS	By matching
SPAC343.12|rds1|I|conserved	SPAC343.12|rds1|I|conserved	2	2	2	>SPAC343.12|rds1|I|conserved fungal protein	1	2	2	2	1	1	0	1	2	2	1	2	1	1	0	1	2	2	1	2	1	1	0	1	2	2	1	2	7.7	7.7	7.7	43.827	402	402	0	10.531	By matching	By matching	By matching	By MS/MS	By MS/MS	By MS/MS	By matching	By MS/MS
SPAC343.13|pet112|I|mitochondrial	SPAC343.13|pet112|I|mitochondrial	2	2	2	>SPAC343.13|pet112|I|mitochondrial glutamyl-tRNA amidotransferase beta subunit (predicted)	1	2	2	2	1	1	1	1	1	0	1	0	1	1	1	1	1	0	1	0	1	1	1	1	1	0	1	0	5.7	5.7	5.7	58.607	526	526	0.0022735	2.508	By MS/MS	By matching	By matching	By MS/MS	By MS/MS	By matching	By matching	By matching
SPAC343.14c|tif222|I|translation	SPAC343.14c|tif222|I|translation	17	17	17	>SPAC343.14c|tif222|I|translation initiation factor eIF2B beta subunit	1	17	17	17	16	8	9	7	16	13	11	12	16	8	9	7	16	13	11	12	16	8	9	7	16	13	11	12	49.6	49.6	49.6	43.221	393	393	0	93.21	By MS/MS	By MS/MS	By MS/MS	By MS/MS	By MS/MS	By MS/MS	By MS/MS	By MS/MS
SPAC343.16|lys2|I|homoaconitate	SPAC343.16|lys2|I|homoaconitate	38	38	38	>SPAC343.16|lys2|I|homoaconitate hydratase Lys2	1	38	38	38	36	30	15	13	38	31	26	17	36	30	15	13	38	31	26	17	36	30	15	13	38	31	26	17	61	61	61	78.024	721	721	0	323.31	By MS/MS	By MS/MS	By MS/MS	By MS/MS	By MS/MS	By MS/MS	By MS/MS	By MS/MS
SPAC3A11.05c|kms1|I|meiotic	SPAC3A11.05c|kms1|I|meiotic	22	22	22	>SPAC3A11.05c|kms1|I|meiotic spindle pole body protein Kms1	1	22	22	22	1	2	11	22	0	0	1	0	1	2	11	22	0	0	1	0	1	2	11	22	0	0	1	0	44.5	44.5	44.5	69.24	607	607	0	133.62	By matching	By MS/MS	By MS/MS	By MS/MS	By matching	By matching	By matching	By matching
SPAC3A11.06|mvp1|I|sorting	SPAC3A11.06|mvp1|I|sorting	8	8	8	>SPAC3A11.06|mvp1|I|sorting nexin Mvp1 (predicted)	1	8	8	8	4	0	5	2	5	2	6	1	4	0	5	2	5	2	6	1	4	0	5	2	5	2	6	1	21.1	21.1	21.1	76.86	664	664	0	15.228	By MS/MS	By matching	By MS/MS	By MS/MS	By MS/MS	By matching	By MS/MS	By matching
SPAC3A11.07|nde2|I|mitochondrial	SPAC3A11.07|nde2|I|mitochondrial	29	29	29	>SPAC3A11.07|nde2|I|mitochondrial NADH dehydrogenase (ubiquinone) Nde2 (predicted)	1	29	29	29	26	20	25	16	27	25	28	22	26	20	25	16	27	25	28	22	26	20	25	16	27	25	28	22	63.3	63.3	63.3	61.674	551	551	0	238.69	By MS/MS	By MS/MS	By MS/MS	By MS/MS	By MS/MS	By MS/MS	By MS/MS	By MS/MS
SPAC3A11.08|pcu4|I|cullin	SPAC3A11.08|pcu4|I|cullin	11	11	11	>SPAC3A11.08|pcu4|I|cullin 4	1	11	11	11	6	4	9	4	9	1	8	1	6	4	9	4	9	1	8	1	6	4	9	4	9	1	8	1	20.7	20.7	20.7	85.329	734	734	0	17.907	By MS/MS	By MS/MS	By MS/MS	By matching	By MS/MS	By matching	By MS/MS	By matching
SPAC3A11.10c|dpe1|I|dipeptidyl	SPAC3A11.10c|dpe1|I|dipeptidyl	14	14	14	>SPAC3A11.10c|dpe1|I|dipeptidyl peptidase (predicted)	1	14	14	14	6	14	5	11	12	12	11	12	6	14	5	11	12	12	11	12	6	14	5	11	12	12	11	12	47.4	47.4	47.4	46.047	409	409	0	52.425	By MS/MS	By MS/MS	By MS/MS	By MS/MS	By MS/MS	By MS/MS	By MS/MS	By MS/MS
SPAC3A11.11c|SPAC3A11.11c|I|oxidoreductase	SPAC3A11.11c|SPAC3A11.11c|I|oxidoreductase	3	3	3	>SPAC3A11.11c|SPAC3A11.11c|I|oxidoreductase (predicted)	1	3	3	3	2	1	0	0	3	1	0	0	2	1	0	0	3	1	0	0	2	1	0	0	3	1	0	0	16.2	16.2	16.2	36.878	334	334	0	9.9058	By MS/MS	By matching	By matching	By matching	By MS/MS	By matching	By matching	By matching
SPAC3A11.12c|rpt5|I|19S	SPAC3A11.12c|rpt5|I|19S	23	23	23	>SPAC3A11.12c|rpt5|I|19S proteasome regulatory subunit Rpt5 (predicted)	1	23	23	23	21	19	20	17	20	22	19	18	21	19	20	17	20	22	19	18	21	19	20	17	20	22	19	18	63.9	63.9	63.9	48.835	438	438	0	204.46	By MS/MS	By MS/MS	By MS/MS	By MS/MS	By MS/MS	By MS/MS	By MS/MS	By MS/MS
SPAC3A12.04c|rpp1|I|RNase	SPAC3A12.04c|rpp1|I|RNase	2	2	2	>SPAC3A12.04c|rpp1|I|RNase P and RNase MRP subunit p30 (predicted)	1	2	2	2	2	0	1	1	2	1	1	1	2	0	1	1	2	1	1	1	2	0	1	1	2	1	1	1	10.2	10.2	10.2	26.799	235	235	0.0078272	1.8094	By MS/MS	By matching	By MS/MS	By matching	By MS/MS	By matching	By matching	By matching
SPAC3A12.05c|taf2|I|TATA-binding	SPAC3A12.05c|taf2|I|TATA-binding	15	15	15	>SPAC3A12.05c|taf2|I|TATA-binding protein associated factor Taf2 (predicted)	1	15	15	15	11	9	6	13	12	10	11	11	11	9	6	13	12	10	11	11	11	9	6	13	12	10	11	11	19.5	19.5	19.5	133.91	1172	1172	0	36.296	By MS/MS	By MS/MS	By MS/MS	By MS/MS	By MS/MS	By MS/MS	By MS/MS	By MS/MS
SPAC3A12.07|rpb11|I|RNA	SPAC3A12.07|rpb11|I|RNA	9	9	9	>SPAC3A12.07|rpb11|I|RNA polymerase II complex subunit Rpb11	1	9	9	9	8	8	8	9	4	4	4	5	8	8	8	9	4	4	4	5	8	8	8	9	4	4	4	5	70.7	70.7	70.7	14.127	123	123	0	45.407	By MS/MS	By MS/MS	By MS/MS	By MS/MS	By MS/MS	By MS/MS	By MS/MS	By MS/MS
SPAC3A12.08|SPAC3A12.08|I|conserved	SPAC3A12.08|SPAC3A12.08|I|conserved	7	7	7	>SPAC3A12.08|SPAC3A12.08|I|conserved fungal protein	1	7	7	7	5	4	5	5	7	7	7	7	5	4	5	5	7	7	7	7	5	4	5	5	7	7	7	7	42.5	42.5	42.5	23.922	214	214	0	19.123	By MS/MS	By MS/MS	By MS/MS	By MS/MS	By MS/MS	By MS/MS	By MS/MS	By MS/MS
SPAC3A12.09c|ure4|I|urease	SPAC3A12.09c|ure4|I|urease	2	2	2	>SPAC3A12.09c|ure4|I|urease accessory protein UreD	1	2	2	2	0	0	0	0	1	0	2	2	0	0	0	0	1	0	2	2	0	0	0	0	1	0	2	2	6.9	6.9	6.9	33.391	290	290	0	4.1424	By matching	By matching	By matching	By matching	By matching	By matching	By MS/MS	By MS/MS
SPAC3A12.11c|cwf2|I|RNA-binding	SPAC3A12.11c|cwf2|I|RNA-binding	13	13	13	>SPAC3A12.11c|cwf2|I|RNA-binding protein Cwf2	1	13	13	13	12	10	12	10	13	9	10	7	12	10	12	10	13	9	10	7	12	10	12	10	13	9	10	7	53.1	53.1	53.1	44.281	388	388	0	85.066	By MS/MS	By MS/MS	By MS/MS	By MS/MS	By MS/MS	By MS/MS	By MS/MS	By MS/MS
SPAC3A12.13c|hcr1|I|translation	SPAC3A12.13c|hcr1|I|translation	10	10	10	>SPAC3A12.13c|hcr1|I|translation initiation factor eIF3j (p35)	1	10	10	10	4	7	2	5	6	5	10	9	4	7	2	5	6	5	10	9	4	7	2	5	6	5	10	9	37.2	37.2	37.2	30.532	274	274	0	186.22	By MS/MS	By MS/MS	By matching	By MS/MS	By MS/MS	By MS/MS	By MS/MS	By MS/MS
SPAC3A12.14|cam1|I|calmodulin	SPAC3A12.14|cam1|I|calmodulin	10	10	10	>SPAC3A12.14|cam1|I|calmodulin Cam1	1	10	10	10	8	5	6	9	6	4	3	3	8	5	6	9	6	4	3	3	8	5	6	9	6	4	3	3	66	66	66	16.905	150	150	0	127.2	By MS/MS	By MS/MS	By MS/MS	By MS/MS	By MS/MS	By MS/MS	By MS/MS	By MS/MS
SPAC3A12.15|vps53|I|GARP	SPAC3A12.15|vps53|I|GARP	16	16	16	>SPAC3A12.15|vps53|I|GARP complex subunit Vps53 (predicted)	1	16	16	16	12	9	9	8	14	10	11	9	12	9	9	8	14	10	11	9	12	9	9	8	14	10	11	9	30.8	30.8	30.8	87.505	756	756	0	69.143	By MS/MS	By MS/MS	By MS/MS	By MS/MS	By MS/MS	By MS/MS	By MS/MS	By MS/MS
SPAC3A12.16c|tim17|I|TIM23	SPAC3A12.16c|tim17|I|TIM23	2	2	2	>SPAC3A12.16c|tim17|I|TIM23 translocase complex subunit Tim17 (predicted)	1	2	2	2	2	2	2	2	2	2	2	2	2	2	2	2	2	2	2	2	2	2	2	2	2	2	2	2	31.1	31.1	31.1	16.901	164	164	0.0022801	2.5575	By MS/MS	By matching	By MS/MS	By matching	By MS/MS	By matching	By MS/MS	By matching
SPAC3A12.17c|cys12|I|cysteine	SPAC3A12.17c|cys12|I|cysteine	14	14	14	>SPAC3A12.17c|cys12|I|cysteine synthase-like protein Cys12	1	14	14	14	10	3	8	2	12	2	8	3	10	3	8	2	12	2	8	3	10	3	8	2	12	2	8	3	51.6	51.6	51.6	43.086	395	395	0	36.277	By MS/MS	By matching	By MS/MS	By MS/MS	By MS/MS	By MS/MS	By MS/MS	By matching
SPAC3A12.18|zwf1|I|glucose-6-phosphate	SPAC3A12.18|zwf1|I|glucose-6-phosphate	26	26	26	>SPAC3A12.18|zwf1|I|glucose-6-phosphate 1-dehydrogenase (predicted)	1	26	26	26	24	16	19	18	25	23	24	20	24	16	19	18	25	23	24	20	24	16	19	18	25	23	24	20	66.6	66.6	66.6	57.204	500	500	0	217.95	By MS/MS	By MS/MS	By MS/MS	By MS/MS	By MS/MS	By MS/MS	By MS/MS	By MS/MS
SPAC3A12.19|SPAC3A12.19|I|mitochondrial	SPAC3A12.19|SPAC3A12.19|I|mitochondrial	3	3	3	>SPAC3A12.19|SPAC3A12.19|I|mitochondrial ribosomal protein subunit L27 (predicted)	1	3	3	3	2	0	3	2	2	2	2	0	2	0	3	2	2	2	2	0	2	0	3	2	2	2	2	0	36.6	36.6	36.6	10.387	93	93	0	4.5731	By matching	By matching	By MS/MS	By MS/MS	By MS/MS	By MS/MS	By matching	By matching
SPAC3C7.01c|sac12|I|inositol	SPAC3C7.01c|sac12|I|inositol	3	3	3	>SPAC3C7.01c|sac12|I|inositol polyphosphate phosphatase (predicted)	1	3	3	3	2	1	2	2	3	1	2	1	2	1	2	2	3	1	2	1	2	1	2	2	3	1	2	1	8.3	8.3	8.3	70.859	611	611	0	5.6187	By MS/MS	By MS/MS	By MS/MS	By MS/MS	By MS/MS	By matching	By MS/MS	By matching
SPAC3C7.04|SPAC3C7.04|I|transcription	SPAC3C7.04|SPAC3C7.04|I|transcription	8	8	8	>SPAC3C7.04|SPAC3C7.04|I|transcription factor (predicted)	1	8	8	8	7	3	3	1	7	3	5	3	7	3	3	1	7	3	5	3	7	3	3	1	7	3	5	3	12.1	12.1	12.1	87.957	783	783	0	28.873	By MS/MS	By MS/MS	By MS/MS	By matching	By MS/MS	By MS/MS	By MS/MS	By MS/MS
SPAC3C7.05c|mug191|I|alpha-1,6-	SPAC3C7.05c|mug191|I|alpha-1,6-	6	6	6	>SPAC3C7.05c|mug191|I|alpha-1,6- mannanase (predicted)	1	6	6	6	3	1	0	0	4	1	1	1	3	1	0	0	4	1	1	1	3	1	0	0	4	1	1	1	19	19	19	49.78	442	442	0	8.2746	By MS/MS	By matching	By matching	By matching	By MS/MS	By matching	By MS/MS	By matching
SPAC3C7.07c|SPAC3C7.07c|I|arginine-tRNA	SPAC3C7.07c|SPAC3C7.07c|I|arginine-tRNA	20	20	20	>SPAC3C7.07c|SPAC3C7.07c|I|arginine-tRNA protein transferase (predicted)	1	20	20	20	12	11	15	13	15	14	19	17	12	11	15	13	15	14	19	17	12	11	15	13	15	14	19	17	61.6	61.6	61.6	45.092	391	391	0	78.556	By MS/MS	By MS/MS	By MS/MS	By MS/MS	By MS/MS	By MS/MS	By MS/MS	By MS/MS
SPAC3C7.08c|elf1|I|AAA	SPAC3C7.08c|elf1|I|AAA	60	60	60	>SPAC3C7.08c|elf1|I|AAA family ATPase Elf1	1	60	60	60	54	51	47	46	59	53	50	47	54	51	47	46	59	53	50	47	54	51	47	46	59	53	50	47	75.8	75.8	75.8	116.7	1057	1057	0	323.31	By MS/MS	By MS/MS	By MS/MS	By MS/MS	By MS/MS	By MS/MS	By MS/MS	By MS/MS
SPAC3C7.09|set8|I|lysine	SPAC3C7.09|set8|I|lysine	3	3	3	>SPAC3C7.09|set8|I|lysine methyltransferase Set8 (predicted)	1	3	3	3	1	0	0	0	3	0	1	0	1	0	0	0	3	0	1	0	1	0	0	0	3	0	1	0	10.3	10.3	10.3	49.597	429	429	0	4.3837	By matching	By matching	By matching	By matching	By MS/MS	By matching	By MS/MS	By matching
SPAC3C7.11c|cnx1|I|calnexin	SPAC3C7.11c|cnx1|I|calnexin	15	15	15	>SPAC3C7.11c|cnx1|I|calnexin Cnx1	1	15	15	15	13	12	6	8	15	12	12	9	13	12	6	8	15	12	12	9	13	12	6	8	15	12	12	9	35.7	35.7	35.7	63.465	560	560	0	90.498	By MS/MS	By MS/MS	By MS/MS	By MS/MS	By MS/MS	By MS/MS	By MS/MS	By MS/MS
SPAC3C7.12|tip1|I|CLIP170	SPAC3C7.12|tip1|I|CLIP170	11	11	11	>SPAC3C7.12|tip1|I|CLIP170 family protein Tip1	1	11	11	11	9	7	1	4	11	5	2	2	9	7	1	4	11	5	2	2	9	7	1	4	11	5	2	2	39.5	39.5	39.5	52.607	461	461	0	37.51	By MS/MS	By MS/MS	By matching	By MS/MS	By MS/MS	By MS/MS	By MS/MS	By MS/MS
SPAC3C7.14c|obr1|I|ubiquitinated	SPAC3C7.14c|obr1|I|ubiquitinated	6	6	6	>SPAC3C7.14c|obr1|I|ubiquitinated protein Uhp1	1	6	6	6	6	5	5	5	6	6	6	6	6	5	5	5	6	6	6	6	6	5	5	5	6	6	6	6	40.6	40.6	40.6	21.898	202	202	0	50.49	By MS/MS	By MS/MS	By MS/MS	By MS/MS	By MS/MS	By MS/MS	By MS/MS	By MS/MS
SPAC3F10.03|grs1|I|mitochondrial	SPAC3F10.03|grs1|I|mitochondrial	23	23	23	>SPAC3F10.03|grs1|I|mitochondrial and cytoplasmic glycine-tRNA ligase Grs1	1	23	23	23	17	11	9	12	20	15	15	13	17	11	9	12	20	15	15	13	17	11	9	12	20	15	15	13	42.6	42.6	42.6	74.004	652	652	0	111.9	By MS/MS	By MS/MS	By MS/MS	By MS/MS	By MS/MS	By MS/MS	By MS/MS	By MS/MS
SPAC3F10.06c|rit1|I|initiator	SPAC3F10.06c|rit1|I|initiator	5	5	5	>SPAC3F10.06c|rit1|I|initiator methionine tRNA 2-O-ribosyl phosphate transferase (predicted)	1	5	5	5	2	3	2	1	3	2	2	3	2	3	2	1	3	2	2	3	2	3	2	1	3	2	2	3	17.7	17.7	17.7	50.85	453	453	0	10.144	By MS/MS	By MS/MS	By matching	By matching	By MS/MS	By MS/MS	By MS/MS	By MS/MS
SPAC3F10.11c|abc2|I|glutathione	SPAC3F10.11c|abc2|I|glutathione	48	48	47	>SPAC3F10.11c|abc2|I|glutathione S-conjugate-exporting ATPase Abc2	1	48	48	47	39	25	35	22	43	32	40	25	39	25	35	22	43	32	40	25	38	24	34	21	42	32	39	24	38.4	38.4	37.9	166.94	1478	1478	0	216.89	By MS/MS	By MS/MS	By MS/MS	By MS/MS	By MS/MS	By MS/MS	By MS/MS	By MS/MS
SPAC3F10.16c|SPAC3F10.16c|I|GTP	SPAC3F10.16c|SPAC3F10.16c|I|GTP	27	27	27	>SPAC3F10.16c|SPAC3F10.16c|I|GTP binding protein, HSR1-related (predicted)	1	27	27	27	25	14	14	10	25	16	20	9	25	14	14	10	25	16	20	9	25	14	14	10	25	16	20	9	58.9	58.9	58.9	69.674	616	616	0	179.87	By MS/MS	By MS/MS	By MS/MS	By MS/MS	By MS/MS	By MS/MS	By MS/MS	By MS/MS
SPAC3F10.17|ltv1|I|ribosome	SPAC3F10.17|ltv1|I|ribosome	7	7	7	>SPAC3F10.17|ltv1|I|ribosome biogenesis protein Ltv1 (predicted)	1	7	7	7	7	4	3	2	7	6	5	2	7	4	3	2	7	6	5	2	7	4	3	2	7	6	5	2	31.1	31.1	31.1	44.479	386	386	0	30.868	By MS/MS	By MS/MS	By MS/MS	By MS/MS	By MS/MS	By MS/MS	By MS/MS	By MS/MS
SPAC3G6.01|hrp3|I|ATP-dependent	SPAC3G6.01|hrp3|I|ATP-dependent	94	90	90	>SPAC3G6.01|hrp3|I|ATP-dependent DNA helicase Hrp3	1	94	90	90	64	84	73	93	48	23	40	28	60	80	69	89	44	19	36	25	60	80	69	89	44	19	36	25	66.4	64.2	64.2	159.38	1388	1388	0	323.31	By MS/MS	By MS/MS	By MS/MS	By MS/MS	By MS/MS	By MS/MS	By MS/MS	By MS/MS
SPAC3G6.03c|SPAC3G6.03c|I|Maf-like	SPAC3G6.03c|SPAC3G6.03c|I|Maf-like	6	6	6	>SPAC3G6.03c|SPAC3G6.03c|I|Maf-like protein	1	6	6	6	4	3	4	3	6	3	4	3	4	3	4	3	6	3	4	3	4	3	4	3	6	3	4	3	34.4	34.4	34.4	26.894	241	241	0	16.802	By MS/MS	By MS/MS	By MS/MS	By MS/MS	By MS/MS	By MS/MS	By MS/MS	By MS/MS
SPAC3G6.04|rnp24|I|RNA-binding	SPAC3G6.04|rnp24|I|RNA-binding	19	19	19	>SPAC3G6.04|rnp24|I|RNA-binding protein Rnp24	1	19	19	19	12	7	13	6	15	12	14	11	12	7	13	6	15	12	14	11	12	7	13	6	15	12	14	11	53.1	53.1	53.1	42.073	369	369	0	101.61	By MS/MS	By MS/MS	By MS/MS	By MS/MS	By MS/MS	By MS/MS	By MS/MS	By MS/MS
SPAC3G6.05|SPAC3G6.05|I|mitochondrial	SPAC3G6.05|SPAC3G6.05|I|mitochondrial	3	3	3	>SPAC3G6.05|SPAC3G6.05|I|mitochondrial Mpv17/PMP22 family protein 1 (predicted)	1	3	3	3	1	1	2	1	3	3	3	2	1	1	2	1	3	3	3	2	1	1	2	1	3	3	3	2	13.1	13.1	13.1	23.409	206	206	0	4.7234	By MS/MS	By MS/MS	By MS/MS	By MS/MS	By MS/MS	By MS/MS	By MS/MS	By MS/MS
SPAC3G6.06c|rad2|I|FEN-1	SPAC3G6.06c|rad2|I|FEN-1	8	8	8	>SPAC3G6.06c|rad2|I|FEN-1 endonuclease Rad2	1	8	8	8	1	8	0	8	1	3	1	2	1	8	0	8	1	3	1	2	1	8	0	8	1	3	1	2	32.1	32.1	32.1	42.866	380	380	0	40.782	By MS/MS	By MS/MS	By matching	By MS/MS	By MS/MS	By matching	By MS/MS	By MS/MS
SPAC3G6.08|erv1|I|mitochondrial	SPAC3G6.08|erv1|I|mitochondrial	7	7	7	>SPAC3G6.08|erv1|I|mitochondrial sulfhydryl oxidase (predicted)	1	7	7	7	4	0	2	1	6	3	7	4	4	0	2	1	6	3	7	4	4	0	2	1	6	3	7	4	54.4	54.4	54.4	20.769	182	182	0	30.968	By MS/MS	By matching	By MS/MS	By MS/MS	By MS/MS	By MS/MS	By MS/MS	By MS/MS
SPAC3G6.10c|vps51|I|GARP	SPAC3G6.10c|vps51|I|GARP	2	2	2	>SPAC3G6.10c|vps51|I|GARP complex subunit Vps51 (predicted)	1	2	2	2	0	0	0	0	2	1	0	1	0	0	0	0	2	1	0	1	0	0	0	0	2	1	0	1	34.6	34.6	34.6	17.513	159	159	0	6.5217	By matching	By matching	By matching	By matching	By MS/MS	By matching	By matching	By matching
SPAC3G6.11|chl1|I|ATP-dependent	SPAC3G6.11|chl1|I|ATP-dependent	2	2	2	>SPAC3G6.11|chl1|I|ATP-dependent DNA helicase Chl1 (predicted)	1	2	2	2	1	1	1	1	2	1	1	1	1	1	1	1	2	1	1	1	1	1	1	1	2	1	1	1	3.4	3.4	3.4	96.203	844	844	0.0099133	1.6601	By MS/MS	By MS/MS	By MS/MS	By MS/MS	By MS/MS	By matching	By MS/MS	By matching
SPAC3G9.01|nsk1|I|Clp1-interacting,	SPAC3G9.01|nsk1|I|Clp1-interacting,	2	2	2	>SPAC3G9.01|nsk1|I|Clp1-interacting, microtubule plus-end binding Nsk1	1	2	2	2	0	2	1	2	0	0	0	0	0	2	1	2	0	0	0	0	0	2	1	2	0	0	0	0	6.5	6.5	6.5	51.57	462	462	0.0099225	1.6682	By matching	By MS/MS	By MS/MS	By MS/MS	By matching	By matching	By matching	By matching
SPCC1322.11|rpl2302|III|60S;SPAC3G9.03|rpl2301|I|60S	SPCC1322.11|rpl2302|III|60S;SPAC3G9.03|rpl2301|I|60S	7;7	7;7	7;7	>SPCC1322.11|rpl2302|III|60S ribosomal protein L23;>SPAC3G9.03|rpl2301|I|60S ribosomal protein L23	2	7	7	7	6	6	6	6	7	6	7	7	6	6	6	6	7	6	7	7	6	6	6	6	7	6	7	7	48.9	48.9	48.9	14.882	139	139;139	0	75.114	By MS/MS	By MS/MS	By MS/MS	By MS/MS	By MS/MS	By MS/MS	By MS/MS	By MS/MS
SPAC3G9.04|ssu72|I|phosphoric	SPAC3G9.04|ssu72|I|phosphoric	10	10	10	>SPAC3G9.04|ssu72|I|phosphoric ester hydrolase Ssu72 (predicted)	1	10	10	10	5	2	6	7	8	4	8	7	5	2	6	7	8	4	8	7	5	2	6	7	8	4	8	7	73.6	73.6	73.6	22.595	197	197	0	44.231	By MS/MS	By MS/MS	By MS/MS	By MS/MS	By MS/MS	By MS/MS	By MS/MS	By MS/MS
SPAC3G9.05|spa2|I|cell	SPAC3G9.05|spa2|I|cell	24	24	24	>SPAC3G9.05|spa2|I|cell polarity protein Spa2	1	24	24	24	17	11	13	17	17	9	15	17	17	11	13	17	17	9	15	17	17	11	13	17	17	9	15	17	44.6	44.6	44.6	73.872	659	659	0	89.999	By MS/MS	By MS/MS	By MS/MS	By MS/MS	By MS/MS	By MS/MS	By MS/MS	By MS/MS
SPAC3G9.06|frs2|I|cytoplasmic	SPAC3G9.06|frs2|I|cytoplasmic	28	28	28	>SPAC3G9.06|frs2|I|cytoplasmic phenylalanine-tRNA ligase alpha subunit Frs2 (predicted)	1	28	28	28	24	20	15	18	26	20	19	18	24	20	15	18	26	20	19	18	24	20	15	18	26	20	19	18	61.9	61.9	61.9	56.266	499	499	0	165.31	By MS/MS	By MS/MS	By MS/MS	By MS/MS	By MS/MS	By MS/MS	By MS/MS	By MS/MS
SPAC3G9.08|png1|I|ING	SPAC3G9.08|png1|I|ING	8	8	8	>SPAC3G9.08|png1|I|ING family homolog Png1	1	8	8	8	4	6	6	7	3	1	4	0	4	6	6	7	3	1	4	0	4	6	6	7	3	1	4	0	41.3	41.3	41.3	31.275	283	283	0	44.208	By MS/MS	By MS/MS	By MS/MS	By MS/MS	By MS/MS	By matching	By MS/MS	By matching
SPAC3G9.09c|tif211|I|translation	SPAC3G9.09c|tif211|I|translation	22	22	22	>SPAC3G9.09c|tif211|I|translation initiation factor eIF2 alpha subunit	1	22	22	22	19	18	18	19	21	20	21	21	19	18	18	19	21	20	21	21	19	18	18	19	21	20	21	21	73.9	73.9	73.9	34.525	306	306	0	307.33	By MS/MS	By MS/MS	By MS/MS	By MS/MS	By MS/MS	By MS/MS	By MS/MS	By MS/MS
SPAC3G9.10c|rrp41|I|exosomal	SPAC3G9.10c|rrp41|I|exosomal	2	2	2	>SPAC3G9.10c|rrp41|I|exosomal 3-to-5 phosphorolytic exoribonuclease Rrp41	1	2	2	2	2	2	2	2	2	1	2	2	2	2	2	2	2	1	2	2	2	2	2	2	2	1	2	2	10.7	10.7	10.7	26.869	242	242	0	9.4604	By MS/MS	By MS/MS	By MS/MS	By MS/MS	By MS/MS	By matching	By MS/MS	By MS/MS
SPAC3G9.12|peg1|I|CLASP	SPAC3G9.12|peg1|I|CLASP	10	10	10	>SPAC3G9.12|peg1|I|CLASP family microtubule-associated protein	1	10	10	10	7	3	0	2	7	4	5	2	7	3	0	2	7	4	5	2	7	3	0	2	7	4	5	2	10	10	10	164.09	1462	1462	0	13.113	By MS/MS	By MS/MS	By matching	By MS/MS	By MS/MS	By MS/MS	By MS/MS	By MS/MS
SPAC3G9.14|sak1|I|transcriptional	SPAC3G9.14|sak1|I|transcriptional	18	18	18	>SPAC3G9.14|sak1|I|transcriptional activator Sak1	1	18	18	18	11	4	15	12	10	3	16	7	11	4	15	12	10	3	16	7	11	4	15	12	10	3	16	7	28.6	28.6	28.6	86.404	766	766	0	93.053	By MS/MS	By MS/MS	By MS/MS	By MS/MS	By MS/MS	By matching	By MS/MS	By MS/MS
SPAC3G9.15c|fcf2|I|rRNA	SPAC3G9.15c|fcf2|I|rRNA	11	11	11	>SPAC3G9.15c|fcf2|I|rRNA processing protein Fcf2 (predicted)	1	11	11	11	8	7	7	8	11	9	8	9	8	7	7	8	11	9	8	9	8	7	7	8	11	9	8	9	50	50	50	26.677	230	230	0	75.801	By MS/MS	By MS/MS	By MS/MS	By MS/MS	By MS/MS	By MS/MS	By MS/MS	By MS/MS
SPAC3H1.01c|orc3|I|origin	SPAC3H1.01c|orc3|I|origin	46	46	46	>SPAC3H1.01c|orc3|I|origin recognition complex subunit Orp3	1	46	46	46	30	38	46	40	20	5	19	3	30	38	46	40	20	5	19	3	30	38	46	40	20	5	19	3	63.9	63.9	63.9	80.192	690	690	0	323.31	By MS/MS	By MS/MS	By MS/MS	By MS/MS	By MS/MS	By MS/MS	By MS/MS	By matching
SPAC3H1.02c|SPAC3H1.02c|I|metallopeptidase	SPAC3H1.02c|SPAC3H1.02c|I|metallopeptidase	5	5	5	>SPAC3H1.02c|SPAC3H1.02c|I|metallopeptidase (predicted)	1	5	5	5	2	0	2	0	4	0	1	1	2	0	2	0	4	0	1	1	2	0	2	0	4	0	1	1	6.4	6.4	6.4	117.42	1036	1036	0	14.391	By MS/MS	By matching	By MS/MS	By matching	By MS/MS	By matching	By matching	By matching
SPAC3H1.03|mug151|I|mouse	SPAC3H1.03|mug151|I|mouse	2	2	2	>SPAC3H1.03|mug151|I|mouse transcriptional regulator, HCNGP-like (predicted)	1	2	2	2	0	0	0	0	0	0	0	2	0	0	0	0	0	0	0	2	0	0	0	0	0	0	0	2	10.3	10.3	10.3	17.242	146	146	0.0029155	2.4361	By matching	By matching	By matching	By matching	By matching	By matching	By matching	By MS/MS
SPAC3H1.05|ste24|I|CAAX	SPAC3H1.05|ste24|I|CAAX	19	19	19	>SPAC3H1.05|ste24|I|CAAX prenyl protease (predicted)	1	19	19	19	17	13	12	10	17	15	11	10	17	13	12	10	17	15	11	10	17	13	12	10	17	15	11	10	38.8	38.8	38.8	54.001	474	474	0	95.202	By MS/MS	By MS/MS	By MS/MS	By MS/MS	By MS/MS	By MS/MS	By MS/MS	By MS/MS
SPAC3H1.07|aru1|I|arginase;SPBP26C9.02c|car1|II|arginase	SPAC3H1.07|aru1|I|arginase	8;3	8;3	8;3	>SPAC3H1.07|aru1|I|arginase Aru1	2	8	8	8	3	3	2	3	6	8	4	5	3	3	2	3	6	8	4	5	3	3	2	3	6	8	4	5	30	30	30	35.703	323	323;323	0	12.764	By MS/MS	By MS/MS	By MS/MS	By MS/MS	By MS/MS	By MS/MS	By MS/MS	By MS/MS
SPAC3H1.09c|avt3|I|vacuolar	SPAC3H1.09c|avt3|I|vacuolar	10	10	10	>SPAC3H1.09c|avt3|I|vacuolar amino acid transmembrane transporter Avt3	1	10	10	10	8	2	4	2	9	6	6	4	8	2	4	2	9	6	6	4	8	2	4	2	9	6	6	4	21.2	21.2	21.2	73.06	656	656	0	27.976	By MS/MS	By matching	By MS/MS	By MS/MS	By MS/MS	By MS/MS	By MS/MS	By MS/MS
SPAC3H1.10|pcs2|I|phytochelatin	SPAC3H1.10|pcs2|I|phytochelatin	6	6	6	>SPAC3H1.10|pcs2|I|phytochelatin synthetase	1	6	6	6	5	2	1	3	4	3	4	3	5	2	1	3	4	3	4	3	5	2	1	3	4	3	4	3	20.5	20.5	20.5	46.741	414	414	0	32.22	By MS/MS	By MS/MS	By MS/MS	By MS/MS	By MS/MS	By MS/MS	By MS/MS	By MS/MS
SPAC3H1.11|hsr1|I|transcription	SPAC3H1.11|hsr1|I|transcription	13	13	13	>SPAC3H1.11|hsr1|I|transcription factor Hsr1	1	13	13	13	9	10	9	11	12	12	13	10	9	10	9	11	12	12	13	10	9	10	9	11	12	12	13	10	39.7	39.7	39.7	64.125	582	582	0	251.12	By MS/MS	By MS/MS	By MS/MS	By MS/MS	By MS/MS	By MS/MS	By MS/MS	By MS/MS
SPAC3H1.12c|snt2|I|Lid2	SPAC3H1.12c|snt2|I|Lid2	4	4	4	>SPAC3H1.12c|snt2|I|Lid2 complex subunit Snt2	1	4	4	4	1	0	2	0	1	0	1	0	1	0	2	0	1	0	1	0	1	0	2	0	1	0	1	0	6.2	6.2	6.2	128.84	1131	1131	0	5.6067	By MS/MS	By matching	By MS/MS	By matching	By MS/MS	By matching	By MS/MS	By matching
SPBC18H10.13|rps1402|II|40S;SPAC3H5.05c|rps1401|I|40S	SPBC18H10.13|rps1402|II|40S;SPAC3H5.05c|rps1401|I|40S	10;10	10;10	10;10	>SPBC18H10.13|rps1402|II|40S ribosomal protein S14 (predicted);>SPAC3H5.05c|rps1401|I|40S ribosomal protein S14 (predicted)	2	10	10	10	10	9	10	7	10	9	9	9	10	9	10	7	10	9	9	9	10	9	10	7	10	9	9	9	69.8	69.8	69.8	14.699	139	139;139	0	126.98	By MS/MS	By MS/MS	By MS/MS	By MS/MS	By MS/MS	By MS/MS	By MS/MS	By MS/MS
SPAC3H5.06c|pol1|I|DNA	SPAC3H5.06c|pol1|I|DNA	26	26	26	>SPAC3H5.06c|pol1|I|DNA polymerase alpha catalytic subunit	1	26	26	26	15	11	13	15	22	11	18	11	15	11	13	15	22	11	18	11	15	11	13	15	22	11	18	11	24.9	24.9	24.9	159.35	1405	1405	0	77.445	By MS/MS	By MS/MS	By MS/MS	By MS/MS	By MS/MS	By MS/MS	By MS/MS	By MS/MS
SPAC3H5.07|rpl702|I|60S	SPAC3H5.07|rpl702|I|60S	22	21	15	>SPAC3H5.07|rpl702|I|60S ribosomal protein L7	1	22	21	15	21	20	19	19	22	22	21	21	20	19	18	18	21	21	20	20	14	14	13	13	15	15	15	14	73.6	70.8	60	28.449	250	250	0	192.6	By MS/MS	By MS/MS	By MS/MS	By MS/MS	By MS/MS	By MS/MS	By MS/MS	By MS/MS
SPAC3H5.08c|SPAC3H5.08c|I|WD	SPAC3H5.08c|SPAC3H5.08c|I|WD	17	17	17	>SPAC3H5.08c|SPAC3H5.08c|I|WD repeat protein, human WDR44 family	1	17	17	17	10	2	12	5	7	2	15	6	10	2	12	5	7	2	15	6	10	2	12	5	7	2	15	6	22.8	22.8	22.8	103.69	933	933	0	56.765	By MS/MS	By matching	By MS/MS	By MS/MS	By MS/MS	By matching	By MS/MS	By MS/MS
SPAC3H5.09c|SPAC3H5.09c|I|conserved	SPAC3H5.09c|SPAC3H5.09c|I|conserved	10	10	10	>SPAC3H5.09c|SPAC3H5.09c|I|conserved mitochondrial protein (predicted)	1	10	10	10	4	1	7	1	4	1	5	1	4	1	7	1	4	1	5	1	4	1	7	1	4	1	5	1	5.4	5.4	5.4	311.84	2699	2699	0	16.793	By MS/MS	By matching	By MS/MS	By matching	By MS/MS	By matching	By MS/MS	By matching
SPAC3H5.10|rpl3202|I|60S	SPAC3H5.10|rpl3202|I|60S	10	2	2	>SPAC3H5.10|rpl3202|I|60S ribosomal protein L32 (predicted)	1	10	2	2	9	10	8	9	10	10	10	10	2	2	2	2	2	2	2	2	2	2	2	2	2	2	2	2	60.6	15.7	15.7	14.458	127	127	0	4.3649	By MS/MS	By matching	By MS/MS	By MS/MS	By MS/MS	By MS/MS	By MS/MS	By MS/MS
SPBC11C11.09c|rpl502|II|60S;SPAC3H5.12c|rpl501|I|60S	SPBC11C11.09c|rpl502|II|60S;SPAC3H5.12c|rpl501|I|60S	19;19	19;19	19;19	>SPBC11C11.09c|rpl502|II|60S ribosomal protein L5;>SPAC3H5.12c|rpl501|I|60S ribosomal protein L5 (predicted)	2	19	19	19	16	18	16	18	19	17	17	19	16	18	16	18	19	17	17	19	16	18	16	18	19	17	17	19	59.5	59.5	59.5	33.485	294	294;294	0	276.52	By MS/MS	By MS/MS	By MS/MS	By MS/MS	By MS/MS	By MS/MS	By MS/MS	By MS/MS
SPAC3H8.02|csr102|I|sec14	SPAC3H8.02|csr102|I|sec14	20	20	20	>SPAC3H8.02|csr102|I|sec14 cytosolic factor family, glycerophospholipid-transfer protein Crs102 (predicted)	1	20	20	20	16	8	7	8	19	10	13	7	16	8	7	8	19	10	13	7	16	8	7	8	19	10	13	7	53.2	53.2	53.2	51.473	444	444	0	62.44	By MS/MS	By MS/MS	By MS/MS	By MS/MS	By MS/MS	By MS/MS	By MS/MS	By MS/MS
SPAC3H8.06|aur1|I|inositol	SPAC3H8.06|aur1|I|inositol	4	4	4	>SPAC3H8.06|aur1|I|inositol phosphorylceramide synthase Aur1 (predicted)	1	4	4	4	3	1	2	2	4	2	4	2	3	1	2	2	4	2	4	2	3	1	2	2	4	2	4	2	10.2	10.2	10.2	47.444	422	422	0	4.7713	By MS/MS	By matching	By matching	By matching	By MS/MS	By matching	By MS/MS	By MS/MS
SPAC3H8.07c|pac10|I|prefoldin	SPAC3H8.07c|pac10|I|prefoldin	4	4	4	>SPAC3H8.07c|pac10|I|prefoldin subunit 3 Pac10 (predicted)	1	4	4	4	2	1	0	0	4	3	1	1	2	1	0	0	4	3	1	1	2	1	0	0	4	3	1	1	26	26	26	19.445	169	169	0	6.826	By MS/MS	By MS/MS	By matching	By matching	By MS/MS	By MS/MS	By matching	By matching
SPAC3H8.08c|SPAC3H8.08c|I|transcription	SPAC3H8.08c|SPAC3H8.08c|I|transcription	9	9	9	>SPAC3H8.08c|SPAC3H8.08c|I|transcription factor (predicted)	1	9	9	9	1	4	6	6	4	1	2	1	1	4	6	6	4	1	2	1	1	4	6	6	4	1	2	1	19.9	19.9	19.9	64.69	563	563	0	13.448	By MS/MS	By MS/MS	By MS/MS	By MS/MS	By MS/MS	By matching	By MS/MS	By matching
SPAC3H8.10|spo20|I|sec14	SPAC3H8.10|spo20|I|sec14	5	5	5	>SPAC3H8.10|spo20|I|sec14 cytosolic factor family, glycerophospholipid-transfer protein Spo20/Sec14	1	5	5	5	2	2	1	1	4	3	4	3	2	2	1	1	4	3	4	3	2	2	1	1	4	3	4	3	33.9	33.9	33.9	32.746	286	286	0	15.936	By MS/MS	By matching	By MS/MS	By matching	By MS/MS	By MS/MS	By MS/MS	By MS/MS
SPAC458.02c|SPAC458.02c|I|mRNP	SPAC458.02c|SPAC458.02c|I|mRNP	45	45	45	>SPAC458.02c|SPAC458.02c|I|mRNP complex (predicted)	1	45	45	45	33	40	30	42	34	37	36	39	33	40	30	42	34	37	36	39	33	40	30	42	34	37	36	39	64.5	64.5	64.5	53.735	468	468	0	323.31	By MS/MS	By MS/MS	By MS/MS	By MS/MS	By MS/MS	By MS/MS	By MS/MS	By MS/MS
SPAC458.03|tel2|I|Tel2/Rad-5/Clk-2	SPAC458.03|tel2|I|Tel2/Rad-5/Clk-2	9	9	9	>SPAC458.03|tel2|I|Tel2/Rad-5/Clk-2 family protein Tel2	1	9	9	9	6	1	3	2	8	2	5	0	6	1	3	2	8	2	5	0	6	1	3	2	8	2	5	0	15	15	15	99.049	868	868	0	16.035	By MS/MS	By MS/MS	By MS/MS	By MS/MS	By MS/MS	By MS/MS	By MS/MS	By matching
SPAC458.07|tfa1|I|transcription	SPAC458.07|tfa1|I|transcription	1	1	1	>SPAC458.07|tfa1|I|transcription factor TFIIE alpha subunit, TFIIEA, Tfa1	1	1	1	1	1	0	0	0	1	0	0	0	1	0	0	0	1	0	0	0	1	0	0	0	1	0	0	0	4.1	4.1	4.1	49.116	434	434	0.00034258	3.7412	By MS/MS	By matching	By matching	By matching	By MS/MS	By matching	By matching	By matching
SPAC4A8.03c|ptc4|I|protein	SPAC4A8.03c|ptc4|I|protein	15	15	15	>SPAC4A8.03c|ptc4|I|protein phosphatase 2C Ptc4	1	15	15	15	13	11	11	8	14	13	15	13	13	11	11	8	14	13	15	13	13	11	11	8	14	13	15	13	53	53	53	43.569	383	383	0	58.472	By MS/MS	By MS/MS	By MS/MS	By MS/MS	By MS/MS	By MS/MS	By MS/MS	By MS/MS
SPAC4A8.05c|myp2|I|myosin	SPAC4A8.05c|myp2|I|myosin	78	78	78	>SPAC4A8.05c|myp2|I|myosin II heavy chain Myo3	1	78	78	78	7	31	32	75	12	3	7	2	7	31	32	75	12	3	7	2	7	31	32	75	12	3	7	2	43	43	43	242.57	2104	2104	0	323.31	By MS/MS	By MS/MS	By MS/MS	By MS/MS	By MS/MS	By MS/MS	By MS/MS	By matching
SPAC4A8.07c|lcb4|I|sphingoid	SPAC4A8.07c|lcb4|I|sphingoid	13	13	13	>SPAC4A8.07c|lcb4|I|sphingoid long chain base kinase (predicted)	1	13	13	13	11	8	8	6	12	6	10	7	11	8	8	6	12	6	10	7	11	8	8	6	12	6	10	7	42.6	42.6	42.6	51.288	458	458	0	28.418	By MS/MS	By MS/MS	By MS/MS	By MS/MS	By MS/MS	By MS/MS	By MS/MS	By MS/MS
SPAC4A8.09c|cwf21|I|complexed	SPAC4A8.09c|cwf21|I|complexed	10	10	10	>SPAC4A8.09c|cwf21|I|complexed with Cdc5 protein Cwf21	1	10	10	10	6	8	6	6	8	7	10	7	6	8	6	6	8	7	10	7	6	8	6	6	8	7	10	7	44	44	44	34.553	293	293	0	78.675	By MS/MS	By MS/MS	By MS/MS	By MS/MS	By MS/MS	By MS/MS	By MS/MS	By MS/MS
SPAC4A8.11c|fas2|I|fatty	SPAC4A8.11c|fas2|I|fatty	114	114	114	>SPAC4A8.11c|fas2|I|fatty acid synthase alpha subunit Fas2	1	114	114	114	103	98	94	93	108	104	99	92	103	98	94	93	108	104	99	92	103	98	94	93	108	104	99	92	72.6	72.6	72.6	202.17	1842	1842	0	323.31	By MS/MS	By MS/MS	By MS/MS	By MS/MS	By MS/MS	By MS/MS	By MS/MS	By MS/MS
SPAC4A8.12c|sds22|I|protein	SPAC4A8.12c|sds22|I|protein	5	5	5	>SPAC4A8.12c|sds22|I|protein phosphatase regulatory subunit Sds22	1	5	5	5	4	2	2	2	3	2	2	3	4	2	2	2	3	2	2	3	4	2	2	2	3	2	2	3	20.5	20.5	20.5	38.066	332	332	0	6.4734	By MS/MS	By MS/MS	By matching	By matching	By MS/MS	By matching	By MS/MS	By MS/MS
SPAC4A8.13c|pts1|I|20S	SPAC4A8.13c|pts1|I|20S	5	5	5	>SPAC4A8.13c|pts1|I|20S proteasome complex subunit beta 5	1	5	5	5	4	3	4	3	5	4	5	5	4	3	4	3	5	4	5	5	4	3	4	3	5	4	5	5	21.7	21.7	21.7	29.986	272	272	0	7.8935	By MS/MS	By MS/MS	By MS/MS	By MS/MS	By MS/MS	By MS/MS	By MS/MS	By MS/MS
SPAC4A8.14|SPAC4A8.14|I|ribose-phosphate	SPAC4A8.14|SPAC4A8.14|I|ribose-phosphate	8	8	8	>SPAC4A8.14|SPAC4A8.14|I|ribose-phosphate pyrophosphokinase (predicted)	1	8	8	8	6	3	3	2	6	4	5	5	6	3	3	2	6	4	5	5	6	3	3	2	6	4	5	5	33	33	33	45.352	409	409	0	22.402	By MS/MS	By MS/MS	By matching	By MS/MS	By MS/MS	By MS/MS	By MS/MS	By MS/MS
SPAC4A8.15c|cdc3|I|profilin	SPAC4A8.15c|cdc3|I|profilin	1	1	1	>SPAC4A8.15c|cdc3|I|profilin	1	1	1	1	1	0	0	1	1	1	1	1	1	0	0	1	1	1	1	1	1	0	0	1	1	1	1	1	11.8	11.8	11.8	13.411	127	127	0	5.2083	By MS/MS	By matching	By matching	By matching	By MS/MS	By matching	By matching	By matching
SPAC4A8.16c|tif33|I|translation	SPAC4A8.16c|tif33|I|translation	47	47	47	>SPAC4A8.16c|tif33|I|translation initiation factor eIF3c	1	47	47	47	43	43	41	40	44	47	45	43	43	43	41	40	44	47	45	43	43	43	41	40	44	47	45	43	51.6	51.6	51.6	104.37	918	918	0	323.31	By MS/MS	By MS/MS	By MS/MS	By MS/MS	By MS/MS	By MS/MS	By MS/MS	By MS/MS
SPAC4C5.01|SPAC4C5.01|I|pseudouridine-5'-phosphatase	SPAC4C5.01|SPAC4C5.01|I|pseudouridine-5'-phosphatase	4	4	4	>SPAC4C5.01|SPAC4C5.01|I|pseudouridine-5-phosphatase (predicted)	1	4	4	4	3	1	1	1	4	1	0	1	3	1	1	1	4	1	0	1	3	1	1	1	4	1	0	1	25.3	25.3	25.3	27.382	249	249	0	5.0818	By MS/MS	By matching	By MS/MS	By matching	By MS/MS	By MS/MS	By matching	By matching
SPAC4C5.02c|ryh1|I|GTPase	SPAC4C5.02c|ryh1|I|GTPase	4	4	4	>SPAC4C5.02c|ryh1|I|GTPase Ryh1	1	4	4	4	4	1	2	1	3	4	2	3	4	1	2	1	3	4	2	3	4	1	2	1	3	4	2	3	25.4	25.4	25.4	23.136	201	201	0	14.161	By MS/MS	By MS/MS	By MS/MS	By MS/MS	By MS/MS	By MS/MS	By MS/MS	By MS/MS
SPAC4C5.03|SPAC4C5.03|I|CTNS	SPAC4C5.03|SPAC4C5.03|I|CTNS	2	2	2	>SPAC4C5.03|SPAC4C5.03|I|CTNS domain protein (SMART)	1	2	2	2	0	1	1	1	2	1	0	0	0	1	1	1	2	1	0	0	0	1	1	1	2	1	0	0	8.6	8.6	8.6	33.854	302	302	0	3.9679	By matching	By MS/MS	By matching	By matching	By MS/MS	By matching	By matching	By matching
SPAC4D7.01c|sec71|I|Sec7	SPAC4D7.01c|sec71|I|Sec7	40	39	39	>SPAC4D7.01c|sec71|I|Sec7 domain protein, ARF GEF (predicted)	1	40	39	39	29	17	18	17	40	24	33	15	28	17	18	17	39	23	32	15	28	17	18	17	39	23	32	15	26.4	26.1	26.1	206.93	1811	1811	0	118.87	By MS/MS	By MS/MS	By MS/MS	By MS/MS	By MS/MS	By MS/MS	By MS/MS	By MS/MS
SPAC4D7.04c|rer2|I|cis-prenyltransferase	SPAC4D7.04c|rer2|I|cis-prenyltransferase	14	14	14	>SPAC4D7.04c|rer2|I|cis-prenyltransferase	1	14	14	14	11	6	10	7	14	9	12	8	11	6	10	7	14	9	12	8	11	6	10	7	14	9	12	8	60.6	60.6	60.6	30.543	264	264	0	103.99	By MS/MS	By MS/MS	By MS/MS	By MS/MS	By MS/MS	By MS/MS	By MS/MS	By MS/MS
SPAC4D7.05|sum1|I|translation	SPAC4D7.05|sum1|I|translation	24	24	24	>SPAC4D7.05|sum1|I|translation initiation factor eIF3i	1	24	24	24	22	20	22	17	24	23	24	23	22	20	22	17	24	23	24	23	22	20	22	17	24	23	24	23	81.1	81.1	81.1	36.811	328	328	0	253.75	By MS/MS	By MS/MS	By MS/MS	By MS/MS	By MS/MS	By MS/MS	By MS/MS	By MS/MS
SPAC4D7.06c|met8|I|siroheme	SPAC4D7.06c|met8|I|siroheme	6	6	6	>SPAC4D7.06c|met8|I|siroheme synthase Met8 (predicted)	1	6	6	6	4	2	6	2	5	2	4	1	4	2	6	2	5	2	4	1	4	2	6	2	5	2	4	1	36.4	36.4	36.4	29.444	264	264	0	11.34	By MS/MS	By MS/MS	By MS/MS	By MS/MS	By MS/MS	By MS/MS	By MS/MS	By matching
SPAC4D7.07c|csi2|I|mitotic	SPAC4D7.07c|csi2|I|mitotic	13	13	13	>SPAC4D7.07c|csi2|I|mitotic chromosome segregation protein Csi2	1	13	13	13	0	3	5	13	0	0	0	0	0	3	5	13	0	0	0	0	0	3	5	13	0	0	0	0	27	27	27	69.537	601	601	0	114.32	By matching	By MS/MS	By MS/MS	By MS/MS	By matching	By matching	By matching	By matching
SPAC4D7.08c|ade4|I|amidophosphoribosyltransferase	SPAC4D7.08c|ade4|I|amidophosphoribosyltransferase	24	24	24	>SPAC4D7.08c|ade4|I|amidophosphoribosyltransferase Ade4	1	24	24	24	9	18	14	23	16	15	17	18	9	18	14	23	16	15	17	18	9	18	14	23	16	15	17	18	58.7	58.7	58.7	59.831	533	533	0	141.97	By MS/MS	By MS/MS	By MS/MS	By MS/MS	By MS/MS	By MS/MS	By MS/MS	By MS/MS
SPAC4D7.09|tif223|I|translation	SPAC4D7.09|tif223|I|translation	23	23	23	>SPAC4D7.09|tif223|I|translation initiation factor eIF2B gamma subunit	1	23	23	23	21	16	17	16	23	20	21	18	21	16	17	16	23	20	21	18	21	16	17	16	23	20	21	18	59	59	59	50.461	458	458	0	108.03	By MS/MS	By MS/MS	By MS/MS	By MS/MS	By MS/MS	By MS/MS	By MS/MS	By MS/MS
SPAC4D7.10c|spt20|I|SAGA	SPAC4D7.10c|spt20|I|SAGA	11	11	11	>SPAC4D7.10c|spt20|I|SAGA complex subunit Spt20	1	11	11	11	4	3	6	8	6	2	5	1	4	3	6	8	6	2	5	1	4	3	6	8	6	2	5	1	33.4	33.4	33.4	54.028	473	473	0	21.793	By MS/MS	By MS/MS	By MS/MS	By MS/MS	By MS/MS	By MS/MS	By MS/MS	By matching
SPAC4D7.12c|fet5|I|predicted	SPAC4D7.12c|fet5|I|predicted	6	6	6	>SPAC4D7.12c|fet5|I|predicted GTPAse with a role in RNA polymerase localization (predicted)	1	6	6	6	4	3	5	1	6	2	6	2	4	3	5	1	6	2	6	2	4	3	5	1	6	2	6	2	36.2	36.2	36.2	31.536	276	276	0	92.93	By MS/MS	By MS/MS	By MS/MS	By MS/MS	By MS/MS	By MS/MS	By MS/MS	By MS/MS
SPAC4D7.13|usp104|I|U1	SPAC4D7.13|usp104|I|U1	31	31	31	>SPAC4D7.13|usp104|I|U1 snRNP-associated protein Usp104	1	31	31	31	19	17	21	25	25	24	26	29	19	17	21	25	25	24	26	29	19	17	21	25	25	24	26	29	46.6	46.6	46.6	81.929	695	695	0	157.08	By MS/MS	By MS/MS	By MS/MS	By MS/MS	By MS/MS	By MS/MS	By MS/MS	By MS/MS
SPAC4F10.03c|trm7|I|tRNA	SPAC4F10.03c|trm7|I|tRNA	3	3	3	>SPAC4F10.03c|trm7|I|tRNA 2-O-ribose methyltransferase Trm7 (predicted)	1	3	3	3	3	3	3	2	3	2	2	3	3	3	3	2	3	2	2	3	3	3	3	2	3	2	2	3	14.7	14.7	14.7	31.466	285	285	0	9.2686	By MS/MS	By MS/MS	By MS/MS	By MS/MS	By MS/MS	By MS/MS	By MS/MS	By MS/MS
SPAC4F10.05c|lip2|I|mitochondrial	SPAC4F10.05c|lip2|I|mitochondrial	7	7	7	>SPAC4F10.05c|lip2|I|mitochondrial lipoate-protein ligase Lip2	1	7	7	7	5	4	6	6	7	5	6	6	5	4	6	6	7	5	6	6	5	4	6	6	7	5	6	6	42.5	42.5	42.5	24.497	219	219	0	10.704	By MS/MS	By MS/MS	By MS/MS	By MS/MS	By MS/MS	By MS/MS	By MS/MS	By MS/MS
SPAC4F10.06|bud22|I|ribosome	SPAC4F10.06|bud22|I|ribosome	14	14	14	>SPAC4F10.06|bud22|I|ribosome small subunit biogenesis protein, BUD22 family (predicted)	1	14	14	14	7	7	9	7	11	6	10	7	7	7	9	7	11	6	10	7	7	7	9	7	11	6	10	7	47.2	47.2	47.2	44.883	388	388	0	33.272	By MS/MS	By MS/MS	By MS/MS	By MS/MS	By MS/MS	By MS/MS	By MS/MS	By MS/MS
SPAC4F10.09c|noc1|I|ribosome	SPAC4F10.09c|noc1|I|ribosome	27	27	27	>SPAC4F10.09c|noc1|I|ribosome biogenesis protein Noc1 (predicted)	1	27	27	27	20	14	20	14	24	18	20	18	20	14	20	14	24	18	20	18	20	14	20	14	24	18	20	18	37.2	37.2	37.2	97.992	860	860	0	89.661	By MS/MS	By MS/MS	By MS/MS	By MS/MS	By MS/MS	By MS/MS	By MS/MS	By MS/MS
SPAC4F10.10c|mnn9|I|mannosyltransferase	SPAC4F10.10c|mnn9|I|mannosyltransferase	15	15	15	>SPAC4F10.10c|mnn9|I|mannosyltransferase complex subunit, Anp family Mnn9 (predicted)	1	15	15	15	14	8	9	7	14	6	10	8	14	8	9	7	14	6	10	8	14	8	9	7	14	6	10	8	57.6	57.6	57.6	38.296	337	337	0	104.68	By MS/MS	By MS/MS	By MS/MS	By MS/MS	By MS/MS	By MS/MS	By MS/MS	By MS/MS
SPAC4F10.11|spn1|I|mitotic	SPAC4F10.11|spn1|I|mitotic	7	7	7	>SPAC4F10.11|spn1|I|mitotic septin Spn1	1	7	7	7	4	2	1	1	5	1	6	3	4	2	1	1	5	1	6	3	4	2	1	1	5	1	6	3	15.8	15.8	15.8	53.737	469	469	0	11.899	By MS/MS	By MS/MS	By MS/MS	By MS/MS	By MS/MS	By MS/MS	By MS/MS	By MS/MS
SPAC4F10.12|fta1|I|kinetochore	SPAC4F10.12|fta1|I|kinetochore	20	20	20	>SPAC4F10.12|fta1|I|kinetochore protein, CENP-L ortholog Fta1	1	20	20	20	17	19	17	20	1	1	2	1	17	19	17	20	1	1	2	1	17	19	17	20	1	1	2	1	77.5	77.5	77.5	32.337	280	280	0	323.31	By MS/MS	By MS/MS	By MS/MS	By MS/MS	By matching	By matching	By matching	By matching
SPAC4F10.13c|mpd2|I|GYF	SPAC4F10.13c|mpd2|I|GYF	26	26	26	>SPAC4F10.13c|mpd2|I|GYF domain protein	1	26	26	26	20	20	3	7	23	22	15	11	20	20	3	7	23	22	15	11	20	20	3	7	23	22	15	11	37	37	37	106.14	992	992	0	166.56	By MS/MS	By MS/MS	By MS/MS	By matching	By MS/MS	By MS/MS	By MS/MS	By MS/MS
SPAC4F10.14c|btf3|I|nascent	SPAC4F10.14c|btf3|I|nascent	8	8	8	>SPAC4F10.14c|btf3|I|nascent polypeptide-associated complex beta subunit	1	8	8	8	7	7	6	7	6	7	7	7	7	7	6	7	6	7	7	7	7	7	6	7	6	7	7	7	68.9	68.9	68.9	16.202	151	151	0	54.045	By MS/MS	By MS/MS	By MS/MS	By MS/MS	By MS/MS	By MS/MS	By MS/MS	By MS/MS
SPAC4F10.15c|wsp1|I|WASp	SPAC4F10.15c|wsp1|I|WASp	4	4	4	>SPAC4F10.15c|wsp1|I|WASp homolog	1	4	4	4	1	3	1	3	4	2	3	3	1	3	1	3	4	2	3	3	1	3	1	3	4	2	3	3	10.8	10.8	10.8	59.605	574	574	0	19.865	By MS/MS	By MS/MS	By matching	By MS/MS	By MS/MS	By MS/MS	By matching	By MS/MS
SPAC4F10.18|nup37|I|WD	SPAC4F10.18|nup37|I|WD	7	7	7	>SPAC4F10.18|nup37|I|WD repeat protein, nucleoporin Nup37	1	7	7	7	6	2	2	2	6	3	5	2	6	2	2	2	6	3	5	2	6	2	2	2	6	3	5	2	31.5	31.5	31.5	42.776	391	391	0	23.872	By MS/MS	By MS/MS	By MS/MS	By MS/MS	By MS/MS	By MS/MS	By MS/MS	By matching
SPAC4F10.19c|hit1|I|zf-HIT	SPAC4F10.19c|hit1|I|zf-HIT	1	1	1	>SPAC4F10.19c|hit1|I|zf-HIT family C/D snoRNP assembly protein Hit1 (predicted)	1	1	1	1	0	0	1	1	0	1	1	1	0	0	1	1	0	1	1	1	0	0	1	1	0	1	1	1	16.2	16.2	16.2	17.427	154	154	0.0035234	2.2484	By matching	By matching	By matching	By MS/MS	By matching	By matching	By MS/MS	By matching
SPAC4F8.01|did4|I|ESCRT	SPAC4F8.01|did4|I|ESCRT	2	2	2	>SPAC4F8.01|did4|I|ESCRT III complex subunit Did4	1	2	2	2	0	0	0	1	0	0	1	1	0	0	0	1	0	0	1	1	0	0	0	1	0	0	1	1	18.1	18.1	18.1	23.928	210	210	0.00066622	3.0992	By matching	By matching	By matching	By MS/MS	By matching	By matching	By MS/MS	By matching
SPAC4F8.02c|mrpl40|I|mitochondrial	SPAC4F8.02c|mrpl40|I|mitochondrial	10	10	10	>SPAC4F8.02c|mrpl40|I|mitochondrial ribosomal protein subunit L40 (predicted)	1	10	10	10	4	5	9	8	9	5	9	5	4	5	9	8	9	5	9	5	4	5	9	8	9	5	9	5	48.4	48.4	48.4	31.76	279	279	0	31.747	By MS/MS	By MS/MS	By MS/MS	By MS/MS	By MS/MS	By MS/MS	By MS/MS	By MS/MS
SPAC4F8.03|sdo1|I|SBDS	SPAC4F8.03|sdo1|I|SBDS	18	18	18	>SPAC4F8.03|sdo1|I|SBDS family ribosome maturation protein Sdo1 (predicted)	1	18	18	18	13	8	6	3	14	8	13	14	13	8	6	3	14	8	13	14	13	8	6	3	14	8	13	14	63.8	63.8	63.8	28.075	246	246	0	51.187	By MS/MS	By MS/MS	By MS/MS	By MS/MS	By MS/MS	By MS/MS	By MS/MS	By MS/MS
SPAC4F8.04|SPAC4F8.04|I|Brix	SPAC4F8.04|SPAC4F8.04|I|Brix	11	11	11	>SPAC4F8.04|SPAC4F8.04|I|Brix domain protein Rpf1 (predicted)	1	11	11	11	9	4	9	7	9	8	10	7	9	4	9	7	9	8	10	7	9	4	9	7	9	8	10	7	43.5	43.5	43.5	35.834	306	306	0	42.262	By MS/MS	By MS/MS	By MS/MS	By MS/MS	By MS/MS	By MS/MS	By MS/MS	By MS/MS
SPAC4F8.05c|mrpl28|I|mitochondrial	SPAC4F8.05c|mrpl28|I|mitochondrial	3	3	3	>SPAC4F8.05c|mrpl28|I|mitochondrial ribosomal protein subunit L28 (predicted)	1	3	3	3	1	1	1	2	1	0	3	1	1	1	1	2	1	0	3	1	1	1	1	2	1	0	3	1	27.1	27.1	27.1	13.793	118	118	0	4.6791	By MS/MS	By matching	By MS/MS	By matching	By matching	By matching	By MS/MS	By matching
SPAC4F8.06|mrps12|I|mitochondrial	SPAC4F8.06|mrps12|I|mitochondrial	3	3	3	>SPAC4F8.06|mrps12|I|mitochondrial ribosomal protein subunit MrpS12 (predicted)	1	3	3	3	2	2	3	2	2	2	3	2	2	2	3	2	2	2	3	2	2	2	3	2	2	2	3	2	21.6	21.6	21.6	17.867	162	162	0	6.0014	By matching	By MS/MS	By MS/MS	By MS/MS	By MS/MS	By MS/MS	By MS/MS	By MS/MS
SPAC4F8.07c|hxk2|I|hexokinase	SPAC4F8.07c|hxk2|I|hexokinase	20	20	20	>SPAC4F8.07c|hxk2|I|hexokinase 2	1	20	20	20	18	16	17	15	19	18	17	16	18	16	17	15	19	18	17	16	18	16	17	15	19	18	17	16	45.5	45.5	45.5	50.92	455	455	0	166.06	By MS/MS	By MS/MS	By MS/MS	By MS/MS	By MS/MS	By MS/MS	By MS/MS	By MS/MS
SPAC4F8.10c|stg1|I|SM22/transgelin-like	SPAC4F8.10c|stg1|I|SM22/transgelin-like	1	1	1	>SPAC4F8.10c|stg1|I|SM22/transgelin-like actin modulating protein Stg1	1	1	1	1	0	1	0	0	1	0	1	0	0	1	0	0	1	0	1	0	0	1	0	0	1	0	1	0	11.5	11.5	11.5	20.141	174	174	0.0019692	2.7187	By matching	By matching	By matching	By matching	By matching	By matching	By MS/MS	By matching
SPAC4F8.11|sea2|I|SEA	SPAC4F8.11|sea2|I|SEA	4	4	4	>SPAC4F8.11|sea2|I|SEA complex subunit, human WDR24 family, Sea2 (predicted)	1	4	4	4	2	0	3	0	2	0	3	0	2	0	3	0	2	0	3	0	2	0	3	0	2	0	3	0	9.2	9.2	9.2	93.227	846	846	0	5.6235	By MS/MS	By matching	By MS/MS	By matching	By MS/MS	By matching	By MS/MS	By matching
SPAC4F8.12c|spp42|I|U5	SPAC4F8.12c|spp42|I|U5	100	100	100	>SPAC4F8.12c|spp42|I|U5 snRNP complex subunit Spp42	1	100	100	100	80	73	71	70	82	70	76	54	80	73	71	70	82	70	76	54	80	73	71	70	82	70	76	54	50	50	50	274.55	2363	2363	0	323.31	By MS/MS	By MS/MS	By MS/MS	By MS/MS	By MS/MS	By MS/MS	By MS/MS	By MS/MS
SPAC4F8.13c|rng2|I|IQGAP	SPAC4F8.13c|rng2|I|IQGAP	18	18	18	>SPAC4F8.13c|rng2|I|IQGAP	1	18	18	18	8	4	5	2	13	6	12	3	8	4	5	2	13	6	12	3	8	4	5	2	13	6	12	3	17.2	17.2	17.2	171.67	1489	1489	0	43.87	By MS/MS	By matching	By MS/MS	By MS/MS	By MS/MS	By MS/MS	By MS/MS	By MS/MS
SPAC4F8.14c|hcs1|I|3-hydroxy-3-methylglutaryl-CoA	SPAC4F8.14c|hcs1|I|3-hydroxy-3-methylglutaryl-CoA	13	13	13	>SPAC4F8.14c|hcs1|I|3-hydroxy-3-methylglutaryl-CoA synthase	1	13	13	13	11	9	8	5	12	12	9	9	11	9	8	5	12	12	9	9	11	9	8	5	12	12	9	9	43	43	43	49.238	447	447	0	103.57	By MS/MS	By MS/MS	By MS/MS	By MS/MS	By MS/MS	By MS/MS	By MS/MS	By MS/MS
SPAC4F8.15|itr1|I|myo-inositol	SPAC4F8.15|itr1|I|myo-inositol	3	3	3	>SPAC4F8.15|itr1|I|myo-inositol transmembrane transporter Itr1	1	3	3	3	3	1	1	0	3	2	3	0	3	1	1	0	3	2	3	0	3	1	1	0	3	2	3	0	5.6	5.6	5.6	62.757	575	575	0.00034153	3.592	By MS/MS	By matching	By MS/MS	By matching	By MS/MS	By matching	By MS/MS	By matching
SPAC4G8.02c|sss1|I|translocon	SPAC4G8.02c|sss1|I|translocon	2	2	2	>SPAC4G8.02c|sss1|I|translocon gamma subunit Sss1 (predicted)	1	2	2	2	1	1	1	1	2	2	2	2	1	1	1	1	2	2	2	2	1	1	1	1	2	2	2	2	27.1	27.1	27.1	7.7912	70	70	0.0016491	2.8189	By matching	By MS/MS	By MS/MS	By MS/MS	By matching	By MS/MS	By MS/MS	By MS/MS
SPAC4G8.05|ppk14|I|serine/threonine	SPAC4G8.05|ppk14|I|serine/threonine	10	10	10	>SPAC4G8.05|ppk14|I|serine/threonine protein kinase Ppk14 (predicted)	1	10	10	10	7	5	6	5	9	4	9	0	7	5	6	5	9	4	9	0	7	5	6	5	9	4	9	0	23.3	23.3	23.3	63.482	566	566	0	35.381	By MS/MS	By MS/MS	By MS/MS	By MS/MS	By MS/MS	By MS/MS	By MS/MS	By matching
SPAC4G8.06c|trm12|I|tRNA	SPAC4G8.06c|trm12|I|tRNA	7	7	7	>SPAC4G8.06c|trm12|I|tRNA methyltransferase Trm12 (predicted)	1	7	7	7	4	2	0	0	6	1	1	1	4	2	0	0	6	1	1	1	4	2	0	0	6	1	1	1	19.9	19.9	19.9	47.978	418	418	0	14.817	By MS/MS	By MS/MS	By matching	By matching	By MS/MS	By matching	By matching	By matching
SPAC4G8.08|SPAC4G8.08|I|mitochondrial	SPAC4G8.08|SPAC4G8.08|I|mitochondrial	3	3	3	>SPAC4G8.08|SPAC4G8.08|I|mitochondrial iron ion transmembrane transporter (predicted)	1	3	3	3	2	2	2	1	3	0	3	0	2	2	2	1	3	0	3	0	2	2	2	1	3	0	3	0	12.5	12.5	12.5	30.002	271	271	0.00033875	3.4268	By MS/MS	By MS/MS	By MS/MS	By matching	By MS/MS	By matching	By MS/MS	By matching
SPAC4G8.09|SPAC4G8.09|I|mitochondrial	SPAC4G8.09|SPAC4G8.09|I|mitochondrial	10	10	10	>SPAC4G8.09|SPAC4G8.09|I|mitochondrial leucine-tRNA ligase (predicted)	1	10	10	10	9	3	4	2	10	3	8	4	9	3	4	2	10	3	8	4	9	3	4	2	10	3	8	4	16.7	16.7	16.7	100.89	874	874	0	16.759	By MS/MS	By MS/MS	By MS/MS	By MS/MS	By MS/MS	By matching	By MS/MS	By matching
SPAC4G8.10|gos1|I|SNARE	SPAC4G8.10|gos1|I|SNARE	3	3	3	>SPAC4G8.10|gos1|I|SNARE Gos1 (predicted)	1	3	3	3	1	2	1	2	2	1	2	1	1	2	1	2	2	1	2	1	1	2	1	2	2	1	2	1	24.7	24.7	24.7	21.067	182	182	0	6.033	By MS/MS	By matching	By MS/MS	By MS/MS	By MS/MS	By matching	By MS/MS	By MS/MS
SPAC4G8.11c|atp10|I|mitochondrial	SPAC4G8.11c|atp10|I|mitochondrial	10	10	10	>SPAC4G8.11c|atp10|I|mitochondrial F1-F0 ATPase assembly protein (predicted)	1	10	10	10	7	8	6	8	8	7	8	8	7	8	6	8	8	7	8	8	7	8	6	8	8	7	8	8	44.2	44.2	44.2	31.381	267	267	0	31.122	By MS/MS	By MS/MS	By MS/MS	By MS/MS	By MS/MS	By MS/MS	By MS/MS	By MS/MS
SPAC4G8.13c|prz1|I|calcineurin	SPAC4G8.13c|prz1|I|calcineurin	5	5	5	>SPAC4G8.13c|prz1|I|calcineurin responsive transcription factor Prz1	1	5	5	5	3	1	4	4	4	3	4	3	3	1	4	4	4	3	4	3	3	1	4	4	4	3	4	3	8.4	8.4	8.4	74.189	681	681	0	14.742	By MS/MS	By MS/MS	By MS/MS	By MS/MS	By MS/MS	By MS/MS	By MS/MS	By MS/MS
SPAC4G9.02|rnh201|I|ribonuclease	SPAC4G9.02|rnh201|I|ribonuclease	1	1	1	>SPAC4G9.02|rnh201|I|ribonuclease H2 complex subunit Rnh201 (predicted)	1	1	1	1	1	0	0	0	1	0	0	0	1	0	0	0	1	0	0	0	1	0	0	0	1	0	0	0	4.9	4.9	4.9	36.808	326	326	0.004127	2.0946	By matching	By matching	By matching	By matching	By MS/MS	By matching	By matching	By matching
SPAC4G9.03|adk1|I|adenylate	SPAC4G9.03|adk1|I|adenylate	1	1	1	>SPAC4G9.03|adk1|I|adenylate kinase Adk1	1	1	1	1	0	1	0	0	1	0	0	0	0	1	0	0	1	0	0	0	0	1	0	0	1	0	0	0	10.5	10.5	10.5	24.375	220	220	0.0081022	1.7392	By matching	By matching	By matching	By matching	By MS/MS	By matching	By matching	By matching
SPAC4G9.04c|pcf11|I|mRNA	SPAC4G9.04c|pcf11|I|mRNA	3	3	3	>SPAC4G9.04c|pcf11|I|mRNA cleavage and polyadenylation specificity factor (predicted)	1	3	3	3	1	0	0	0	2	0	0	0	1	0	0	0	2	0	0	0	1	0	0	0	2	0	0	0	9.6	9.6	9.6	70.382	638	638	0	6.2447	By MS/MS	By matching	By matching	By matching	By MS/MS	By matching	By matching	By matching
SPAC4G9.08c|rpc2|I|DNA-directed	SPAC4G9.08c|rpc2|I|DNA-directed	71	71	71	>SPAC4G9.08c|rpc2|I|DNA-directed RNA polymerase III complex subunit Rpc2	1	71	71	71	64	70	65	71	54	30	46	27	64	70	65	71	54	30	46	27	64	70	65	71	54	30	46	27	70.8	70.8	70.8	130.24	1165	1165	0	323.31	By MS/MS	By MS/MS	By MS/MS	By MS/MS	By MS/MS	By MS/MS	By MS/MS	By MS/MS
SPAC4G9.09c|arg11|I|N-acetyl-gamma-glutamyl-phosphate	SPAC4G9.09c|arg11|I|N-acetyl-gamma-glutamyl-phosphate	33	33	33	>SPAC4G9.09c|arg11|I|N-acetyl-gamma-glutamyl-phosphate reductase/acetylglutamate kinase	1	33	33	33	23	26	23	24	31	28	27	25	23	26	23	24	31	28	27	25	23	26	23	24	31	28	27	25	39.3	39.3	39.3	97.704	885	885	0	174.59	By MS/MS	By MS/MS	By MS/MS	By MS/MS	By MS/MS	By MS/MS	By MS/MS	By MS/MS
SPAC4G9.11c|cmb1|I|cytosine-mismatch	SPAC4G9.11c|cmb1|I|cytosine-mismatch	11	11	11	>SPAC4G9.11c|cmb1|I|cytosine-mismatch binding protein 1	1	11	11	11	6	9	5	10	7	10	7	10	6	9	5	10	7	10	7	10	6	9	5	10	7	10	7	10	41.3	41.3	41.3	26.304	223	223	0	88.706	By MS/MS	By MS/MS	By MS/MS	By MS/MS	By MS/MS	By MS/MS	By MS/MS	By MS/MS
SPAC4G9.12|idn1|I|gluconokinase	SPAC4G9.12|idn1|I|gluconokinase	2	2	2	>SPAC4G9.12|idn1|I|gluconokinase	1	2	2	2	0	0	1	1	2	1	2	1	0	0	1	1	2	1	2	1	0	0	1	1	2	1	2	1	14	14	14	21.648	193	193	0.0022705	2.485	By matching	By matching	By matching	By matching	By MS/MS	By MS/MS	By MS/MS	By matching
SPAC4G9.13c|vps26|I|retromer	SPAC4G9.13c|vps26|I|retromer	9	9	9	>SPAC4G9.13c|vps26|I|retromer complex subunit Vps26	1	9	9	9	6	4	1	5	8	6	5	2	6	4	1	5	8	6	5	2	6	4	1	5	8	6	5	2	36.9	36.9	36.9	35.779	298	298	0	16.073	By MS/MS	By MS/MS	By matching	By MS/MS	By MS/MS	By MS/MS	By MS/MS	By matching
SPAC4G9.14|sym1|I|mitochondrial	SPAC4G9.14|sym1|I|mitochondrial	2	2	2	>SPAC4G9.14|sym1|I|mitochondrial Mpv17/PMP22 family protein 2 (predicted)	1	2	2	2	2	0	1	0	2	1	1	1	2	0	1	0	2	1	1	1	2	0	1	0	2	1	1	1	10	10	10	25.414	221	221	0	4.2235	By MS/MS	By matching	By matching	By matching	By MS/MS	By matching	By matching	By matching
SPAC4G9.15|ifa38|I|ketoreductase	SPAC4G9.15|ifa38|I|ketoreductase	18	18	18	>SPAC4G9.15|ifa38|I|ketoreductase involved in fatty acid elongation (predicted)	1	18	18	18	17	15	14	16	15	15	15	17	17	15	14	16	15	15	15	17	17	15	14	16	15	15	15	17	62.8	62.8	62.8	37.307	341	341	0	92.538	By MS/MS	By MS/MS	By MS/MS	By MS/MS	By MS/MS	By MS/MS	By MS/MS	By MS/MS
SPAC4G9.16c|rpl901|I|60S	SPAC4G9.16c|rpl901|I|60S	16	16	10	>SPAC4G9.16c|rpl901|I|60S ribosomal protein L9	1	16	16	10	12	13	12	13	13	14	11	14	12	13	12	13	13	14	11	14	6	9	7	8	7	9	6	8	76.3	76.3	51.1	21.513	190	190	0	153.72	By MS/MS	By MS/MS	By MS/MS	By MS/MS	By MS/MS	By MS/MS	By MS/MS	By MS/MS
SPAC4G9.17c|mrp5|I|mitochondrial	SPAC4G9.17c|mrp5|I|mitochondrial	15	15	15	>SPAC4G9.17c|mrp5|I|mitochondrial ribosomal protein subunit S5 (predicted)	1	15	15	15	11	9	8	5	14	9	10	5	11	9	8	5	14	9	10	5	11	9	8	5	14	9	10	5	41.1	41.1	41.1	43.957	387	387	0	51.427	By MS/MS	By MS/MS	By MS/MS	By MS/MS	By MS/MS	By MS/MS	By MS/MS	By MS/MS
SPAC4G9.20c|SPAC4G9.20c|I|mitochondrial	SPAC4G9.20c|SPAC4G9.20c|I|mitochondrial	5	5	5	>SPAC4G9.20c|SPAC4G9.20c|I|mitochondrial carrier with solute carrier repeats, organic acid transmembrane transporter (predicted)	1	5	5	5	3	0	3	1	5	1	4	0	3	0	3	1	5	1	4	0	3	0	3	1	5	1	4	0	25.8	25.8	25.8	32.743	298	298	0	4.3102	By MS/MS	By matching	By MS/MS	By matching	By MS/MS	By matching	By MS/MS	By matching
SPAC4H3.01|SPAC4H3.01|I|DNAJ	SPAC4H3.01|SPAC4H3.01|I|DNAJ	24	24	24	>SPAC4H3.01|SPAC4H3.01|I|DNAJ domain protein Caj1/Djp1 type (predicted)	1	24	24	24	21	16	14	14	22	18	21	17	21	16	14	14	22	18	21	17	21	16	14	14	22	18	21	17	64.5	64.5	64.5	44.768	392	392	0	103.66	By MS/MS	By MS/MS	By MS/MS	By MS/MS	By MS/MS	By MS/MS	By MS/MS	By MS/MS
SPAC4H3.02c|swc3|I|Swr1	SPAC4H3.02c|swc3|I|Swr1	11	11	11	>SPAC4H3.02c|swc3|I|Swr1 complex subunit Swc3	1	11	11	11	2	4	11	9	4	1	3	2	2	4	11	9	4	1	3	2	2	4	11	9	4	1	3	2	38.9	38.9	38.9	44.716	391	391	0	60.736	By matching	By MS/MS	By MS/MS	By MS/MS	By MS/MS	By matching	By matching	By matching
SPAC4H3.07c|rdl2|I|mitochondrial	SPAC4H3.07c|rdl2|I|mitochondrial	3	3	3	>SPAC4H3.07c|rdl2|I|mitochondrial thiosulfate sulfurtransferase Rdl2 (predicted)	1	3	3	3	0	2	1	2	2	1	0	1	0	2	1	2	2	1	0	1	0	2	1	2	2	1	0	1	26.8	26.8	26.8	16.185	142	142	0.0035495	2.3648	By matching	By matching	By matching	By MS/MS	By MS/MS	By matching	By matching	By MS/MS
SPAC4H3.10c|pyk1|I|pyruvate	SPAC4H3.10c|pyk1|I|pyruvate	40	40	40	>SPAC4H3.10c|pyk1|I|pyruvate kinase	1	40	40	40	39	36	39	36	40	37	40	38	39	36	39	36	40	37	40	38	39	36	39	36	40	37	40	38	81.5	81.5	81.5	55.514	509	509	0	323.31	By MS/MS	By MS/MS	By MS/MS	By MS/MS	By MS/MS	By MS/MS	By MS/MS	By MS/MS
SPAC4H3.11c|ppc89|I|spindle	SPAC4H3.11c|ppc89|I|spindle	38	38	38	>SPAC4H3.11c|ppc89|I|spindle pole body protein Ppc89	1	38	38	38	0	18	30	37	0	0	0	4	0	18	30	37	0	0	0	4	0	18	30	37	0	0	0	4	60.5	60.5	60.5	89.187	783	783	0	323.31	By matching	By MS/MS	By MS/MS	By MS/MS	By matching	By matching	By matching	By MS/MS
SPCP31B10.07|eft202|III|translation;SPAC513.01c|eft201|I|translation	SPCP31B10.07|eft202|III|translation;SPAC513.01c|eft201|I|translation	61;61	61;61	60;60	>SPCP31B10.07|eft202|III|translation elongation factor 2 (EF-2) Eft2,B;>SPAC513.01c|eft201|I|translation elongation factor 2 (EF-2) Eft2,A	2	61	61	60	59	54	58	58	60	58	59	56	59	54	58	58	60	58	59	56	58	53	57	57	59	57	58	55	78.1	78.1	77	93.23	842	842;842	0	323.31	By MS/MS	By MS/MS	By MS/MS	By MS/MS	By MS/MS	By MS/MS	By MS/MS	By MS/MS
SPAC513.05|ams1|I|alpha-mannosidase	SPAC513.05|ams1|I|alpha-mannosidase	5	5	5	>SPAC513.05|ams1|I|alpha-mannosidase Ams1 (predicted)	1	5	5	5	2	1	0	1	4	3	2	2	2	1	0	1	4	3	2	2	2	1	0	1	4	3	2	2	8.4	8.4	8.4	122.44	1077	1077	0.0035077	2.1749	By matching	By MS/MS	By matching	By matching	By MS/MS	By MS/MS	By MS/MS	By matching
SPAC513.07|SPAC513.07|I|flavonol	SPAC513.07|SPAC513.07|I|flavonol	2	2	2	>SPAC513.07|SPAC513.07|I|flavonol reductase/cinnamoyl-CoA reductase family	1	2	2	2	0	1	0	1	2	0	1	0	0	1	0	1	2	0	1	0	0	1	0	1	2	0	1	0	10.1	10.1	10.1	37.461	336	336	0.00034176	3.6124	By matching	By matching	By matching	By matching	By MS/MS	By matching	By matching	By matching
SPAC521.03|SPAC521.03|I|short	SPAC521.03|SPAC521.03|I|short	17	17	17	>SPAC521.03|SPAC521.03|I|short chain dehydrogenase (predicted)	1	17	17	17	15	11	5	6	17	15	9	8	15	11	5	6	17	15	9	8	15	11	5	6	17	15	9	8	71.8	71.8	71.8	28.148	259	259	0	163.25	By MS/MS	By MS/MS	By MS/MS	By MS/MS	By MS/MS	By MS/MS	By MS/MS	By MS/MS
SPAC521.04c|sst1|I|calcium	SPAC521.04c|sst1|I|calcium	7	7	7	>SPAC521.04c|sst1|I|calcium permease (predicted)	1	7	7	7	3	1	3	0	6	1	6	3	3	1	3	0	6	1	6	3	3	1	3	0	6	1	6	3	11.9	11.9	11.9	98.857	881	881	0	26.509	By MS/MS	By matching	By MS/MS	By matching	By MS/MS	By matching	By MS/MS	By matching
SPAC521.05|rps802|I|40S	SPAC521.05|rps802|I|40S	12	12	2	>SPAC521.05|rps802|I|40S ribosomal protein S8 (predicted)	1	12	12	2	9	9	11	12	9	9	9	10	9	9	11	12	9	9	9	10	2	1	2	2	1	1	1	2	58.5	58.5	4.5	22.564	200	200	0	115.51	By MS/MS	By MS/MS	By MS/MS	By MS/MS	By MS/MS	By MS/MS	By MS/MS	By MS/MS
SPAC56E4.03|SPAC56E4.03|I|aromatic	SPAC56E4.03|SPAC56E4.03|I|aromatic	11	11	11	>SPAC56E4.03|SPAC56E4.03|I|aromatic aminotransferase (predicted)	1	11	11	11	8	5	5	6	10	7	9	6	8	5	5	6	10	7	9	6	8	5	5	6	10	7	9	6	31.4	31.4	31.4	53.166	474	474	0	25.4	By MS/MS	By MS/MS	By MS/MS	By matching	By MS/MS	By MS/MS	By MS/MS	By MS/MS
SPAC56E4.04c|cut6|I|acetyl-CoA/biotin	SPAC56E4.04c|cut6|I|acetyl-CoA/biotin	120	120	120	>SPAC56E4.04c|cut6|I|acetyl-CoA/biotin carboxylase	1	120	120	120	103	100	74	93	118	107	97	97	103	100	74	93	118	107	97	97	103	100	74	93	118	107	97	97	62.5	62.5	62.5	256.84	2280	2280	0	323.31	By MS/MS	By MS/MS	By MS/MS	By MS/MS	By MS/MS	By MS/MS	By MS/MS	By MS/MS
SPAC56E4.05|mug69|I|ENV10	SPAC56E4.05|mug69|I|ENV10	2	2	2	>SPAC56E4.05|mug69|I|ENV10 family protein (predicted)	1	2	2	2	1	2	1	1	2	2	1	0	1	2	1	1	2	2	1	0	1	2	1	1	2	2	1	0	20.3	20.3	20.3	22.104	192	192	0	8.6294	By MS/MS	By MS/MS	By MS/MS	By MS/MS	By MS/MS	By MS/MS	By MS/MS	By matching
SPAC56E4.06c|ggt2|I|gamma-glutamyltranspeptidase	SPAC56E4.06c|ggt2|I|gamma-glutamyltranspeptidase	6	6	6	>SPAC56E4.06c|ggt2|I|gamma-glutamyltranspeptidase Ggt2	1	6	6	6	3	1	1	2	4	4	3	2	3	1	1	2	4	4	3	2	3	1	1	2	4	4	3	2	11.3	11.3	11.3	67.825	611	611	0	6.2266	By MS/MS	By MS/MS	By MS/MS	By MS/MS	By MS/MS	By MS/MS	By MS/MS	By MS/MS
SPAC56E4.07|SPAC56E4.07|I|N-acetyltransferase	SPAC56E4.07|SPAC56E4.07|I|N-acetyltransferase	2	2	2	>SPAC56E4.07|SPAC56E4.07|I|N-acetyltransferase (predicted)	1	2	2	2	1	1	0	1	2	2	0	0	1	1	0	1	2	2	0	0	1	1	0	1	2	2	0	0	18.7	18.7	18.7	27.134	235	235	0	6.4975	By MS/MS	By MS/MS	By matching	By matching	By MS/MS	By MS/MS	By matching	By matching
SPAC56F8.02|SPAC56F8.02|I|AMP	SPAC56F8.02|SPAC56F8.02|I|AMP	14	14	14	>SPAC56F8.02|SPAC56F8.02|I|AMP binding enzyme (predicted)	1	14	14	14	11	5	10	4	10	7	6	6	11	5	10	4	10	7	6	6	11	5	10	4	10	7	6	6	15	15	15	170.69	1517	1517	0	30.655	By MS/MS	By MS/MS	By MS/MS	By MS/MS	By MS/MS	By MS/MS	By MS/MS	By MS/MS
SPAC56F8.03|tif52|I|translation	SPAC56F8.03|tif52|I|translation	58	58	58	>SPAC56F8.03|tif52|I|translation initiation factor eIF5B Tif52 (predicted)	1	58	58	58	45	41	33	41	50	47	47	47	45	41	33	41	50	47	47	47	45	41	33	41	50	47	47	47	61.8	61.8	61.8	119.93	1079	1079	0	323.31	By MS/MS	By MS/MS	By MS/MS	By MS/MS	By MS/MS	By MS/MS	By MS/MS	By MS/MS
SPAC56F8.04c|ppt1|I|para-hydroxybenzoate--polyprenyltransferase	SPAC56F8.04c|ppt1|I|para-hydroxybenzoate--polyprenyltransferase	6	6	6	>SPAC56F8.04c|ppt1|I|para-hydroxybenzoate--polyprenyltransferase Ppt1	1	6	6	6	6	4	6	5	6	6	6	3	6	4	6	5	6	6	6	3	6	4	6	5	6	6	6	3	21.1	21.1	21.1	39.698	360	360	0	15.138	By MS/MS	By MS/MS	By MS/MS	By MS/MS	By MS/MS	By MS/MS	By MS/MS	By MS/MS
SPAC56F8.05c|mug64|I|BAR	SPAC56F8.05c|mug64|I|BAR	12	12	12	>SPAC56F8.05c|mug64|I|BAR domain protein (predicted)	1	12	12	12	9	8	5	6	11	11	11	5	9	8	5	6	11	11	11	5	9	8	5	6	11	11	11	5	58	58	58	31.747	286	286	0	40.27	By MS/MS	By MS/MS	By MS/MS	By MS/MS	By MS/MS	By MS/MS	By MS/MS	By MS/MS
SPAC56F8.07|SPAC56F8.07|I|conserved	SPAC56F8.07|SPAC56F8.07|I|conserved	2	2	2	>SPAC56F8.07|SPAC56F8.07|I|conserved eukaryotic ER membrane protein implicated in cholesterol metabolism (predicted)	1	2	2	2	2	2	2	2	2	1	2	1	2	2	2	2	2	1	2	1	2	2	2	2	2	1	2	1	15.3	15.3	15.3	21.229	183	183	0.00033807	3.3812	By MS/MS	By matching	By matching	By matching	By MS/MS	By MS/MS	By MS/MS	By MS/MS
SPAC56F8.09|rrp8|I|rRNA	SPAC56F8.09|rrp8|I|rRNA	7	7	7	>SPAC56F8.09|rrp8|I|rRNA methyltransferase Rrp8 (predicted)	1	7	7	7	6	3	3	6	5	3	5	5	6	3	3	6	5	3	5	5	6	3	3	6	5	3	5	5	28	28	28	36.329	318	318	0	22.028	By MS/MS	By MS/MS	By MS/MS	By MS/MS	By MS/MS	By MS/MS	By MS/MS	By MS/MS
SPAC56F8.10|met9|I|methylenetetrahydrofolate	SPAC56F8.10|met9|I|methylenetetrahydrofolate	13	13	13	>SPAC56F8.10|met9|I|methylenetetrahydrofolate reductase Met9	1	13	13	13	12	5	3	0	13	7	6	3	12	5	3	0	13	7	6	3	12	5	3	0	13	7	6	3	35.3	35.3	35.3	69.011	603	603	0	45.176	By MS/MS	By MS/MS	By MS/MS	By matching	By MS/MS	By MS/MS	By MS/MS	By matching
SPAC56F8.11|spc3|I|signal	SPAC56F8.11|spc3|I|signal	2	2	2	>SPAC56F8.11|spc3|I|signal peptidase subunit Spc3 (predicted)	1	2	2	2	0	1	2	1	1	0	1	0	0	1	2	1	1	0	1	0	0	1	2	1	1	0	1	0	18.9	18.9	18.9	21.642	185	185	0.0019704	2.7316	By matching	By matching	By matching	By matching	By MS/MS	By matching	By MS/MS	By matching
SPAC57A10.02|cdr2|I|serine/threonine	SPAC57A10.02|cdr2|I|serine/threonine	31	31	31	>SPAC57A10.02|cdr2|I|serine/threonine protein kinase Cdr2	1	31	31	31	15	8	22	13	18	12	31	19	15	8	22	13	18	12	31	19	15	8	22	13	18	12	31	19	51.6	51.6	51.6	85.971	775	775	0	151.08	By MS/MS	By MS/MS	By MS/MS	By MS/MS	By MS/MS	By MS/MS	By MS/MS	By MS/MS
SPAC57A10.03|cyp1|I|cyclophilin	SPAC57A10.03|cyp1|I|cyclophilin	6	6	6	>SPAC57A10.03|cyp1|I|cyclophilin family peptidyl-prolyl cis-trans isomerase Cyp1	1	6	6	6	5	4	4	3	4	4	4	4	5	4	4	3	4	4	4	4	5	4	4	3	4	4	4	4	45.8	45.8	45.8	16.864	155	155	0	12.535	By MS/MS	By MS/MS	By MS/MS	By MS/MS	By MS/MS	By MS/MS	By MS/MS	By MS/MS
SPAC57A10.05c|pof1|I|F-box/WD	SPAC57A10.05c|pof1|I|F-box/WD	3	3	3	>SPAC57A10.05c|pof1|I|F-box/WD repeat protein protein Pof1	1	3	3	3	2	2	1	1	3	1	3	1	2	2	1	1	3	1	3	1	2	2	1	1	3	1	3	1	7.8	7.8	7.8	67.11	605	605	0	7.4364	By MS/MS	By matching	By matching	By matching	By MS/MS	By MS/MS	By matching	By matching
SPAC57A10.07|SPAC57A10.07|I|conserved	SPAC57A10.07|SPAC57A10.07|I|conserved	6	6	6	>SPAC57A10.07|SPAC57A10.07|I|conserved protein (fungal and protozoan)	1	6	6	6	5	3	3	3	5	3	5	2	5	3	3	3	5	3	5	2	5	3	3	3	5	3	5	2	32.8	32.8	32.8	35.128	311	311	0	14.634	By MS/MS	By MS/MS	By MS/MS	By MS/MS	By MS/MS	By MS/MS	By MS/MS	By MS/MS
SPAC57A10.09c|nhp6|I|High-mobility	SPAC57A10.09c|nhp6|I|High-mobility	4	4	4	>SPAC57A10.09c|nhp6|I|High-mobility group non-histone chromatin protein (predicted)	1	4	4	4	2	4	1	3	2	1	2	2	2	4	1	3	2	1	2	2	2	4	1	3	2	1	2	2	39.8	39.8	39.8	12.361	108	108	0	77.381	By MS/MS	By MS/MS	By MS/MS	By MS/MS	By MS/MS	By matching	By MS/MS	By matching
SPAC57A10.10c|sla1|I|La	SPAC57A10.10c|sla1|I|La	17	17	17	>SPAC57A10.10c|sla1|I|La protein homolog	1	17	17	17	13	16	11	9	15	16	15	15	13	16	11	9	15	16	15	15	13	16	11	9	15	16	15	15	62.4	62.4	62.4	34.616	298	298	0	248.55	By MS/MS	By MS/MS	By MS/MS	By MS/MS	By MS/MS	By MS/MS	By MS/MS	By MS/MS
SPAC57A10.12c|ura3|I|dihydroorotate	SPAC57A10.12c|ura3|I|dihydroorotate	27	27	27	>SPAC57A10.12c|ura3|I|dihydroorotate dehydrogenase Ura3	1	27	27	27	22	26	22	22	25	27	23	25	22	26	22	22	25	27	23	25	22	26	22	22	25	27	23	25	68.6	68.6	68.6	48.295	443	443	0	323.31	By MS/MS	By MS/MS	By MS/MS	By MS/MS	By MS/MS	By MS/MS	By MS/MS	By MS/MS
SPAC57A7.04c|pabp|I|mRNA	SPAC57A7.04c|pabp|I|mRNA	43	43	43	>SPAC57A7.04c|pabp|I|mRNA export shuttling protein	1	43	43	43	39	35	32	24	39	37	36	32	39	35	32	24	39	37	36	32	39	35	32	24	39	37	36	32	66.8	66.8	66.8	71.512	653	653	0	323.31	By MS/MS	By MS/MS	By MS/MS	By MS/MS	By MS/MS	By MS/MS	By MS/MS	By MS/MS
SPAC57A7.06|utp14|I|U3	SPAC57A7.06|utp14|I|U3	22	22	22	>SPAC57A7.06|utp14|I|U3 snoRNP protein Utp14 (predicted)	1	22	22	22	14	12	10	10	19	15	20	16	14	12	10	10	19	15	20	16	14	12	10	10	19	15	20	16	31	31	31	105.06	929	929	0	71.553	By MS/MS	By MS/MS	By MS/MS	By MS/MS	By MS/MS	By MS/MS	By MS/MS	By MS/MS
SPAC57A7.07c|SPAC57A7.07c|I|homocysteine	SPAC57A7.07c|SPAC57A7.07c|I|homocysteine	1	1	1	>SPAC57A7.07c|SPAC57A7.07c|I|homocysteine methyltransferase (predicted)	1	1	1	1	0	0	0	0	1	0	0	0	0	0	0	0	1	0	0	0	0	0	0	0	1	0	0	0	10.1	10.1	10.1	34.541	308	308	0.0072624	1.9269	By matching	By matching	By matching	By matching	By MS/MS	By matching	By matching	By matching
SPAC57A7.08|pzh1|I|serine/threonine	SPAC57A7.08|pzh1|I|serine/threonine	16	15	15	>SPAC57A7.08|pzh1|I|serine/threonine protein phosphatase Pzh1	1	16	15	15	11	8	13	11	16	13	16	13	10	8	12	10	15	12	15	12	10	8	12	10	15	12	15	12	41.2	41.2	41.2	57.131	515	515	0	41.576	By MS/MS	By MS/MS	By MS/MS	By MS/MS	By MS/MS	By MS/MS	By MS/MS	By MS/MS
SPAC57A7.10c|sec21|I|coatomer	SPAC57A7.10c|sec21|I|coatomer	43	43	43	>SPAC57A7.10c|sec21|I|coatomer gamma subunit Sec21 (predicted)	1	43	43	43	39	29	35	33	41	36	41	28	39	29	35	33	41	36	41	28	39	29	35	33	41	36	41	28	53.5	53.5	53.5	100.93	905	905	0	320.43	By MS/MS	By MS/MS	By MS/MS	By MS/MS	By MS/MS	By MS/MS	By MS/MS	By MS/MS
SPAC57A7.11|mip1|I|WD	SPAC57A7.11|mip1|I|WD	13	13	13	>SPAC57A7.11|mip1|I|WD repeat protein, Raptor homolog Mip1	1	13	13	13	8	6	5	9	6	4	10	10	8	6	5	9	6	4	10	10	8	6	5	9	6	4	10	10	13.3	13.3	13.3	148.53	1313	1313	0	19.838	By MS/MS	By MS/MS	By matching	By MS/MS	By MS/MS	By MS/MS	By MS/MS	By MS/MS
SPAC57A7.12|ssz1|I|heat	SPAC57A7.12|ssz1|I|heat	25	25	25	>SPAC57A7.12|ssz1|I|heat shock protein Ssz1 (predicted)	1	25	25	25	20	20	10	16	24	21	17	17	20	20	10	16	24	21	17	17	20	20	10	16	24	21	17	17	54.8	54.8	54.8	61.285	566	566	0	240.12	By MS/MS	By MS/MS	By MS/MS	By MS/MS	By MS/MS	By MS/MS	By MS/MS	By MS/MS
SPAC589.04|SPAC589.04|I|metaxin	SPAC589.04|SPAC589.04|I|metaxin	7	7	7	>SPAC589.04|SPAC589.04|I|metaxin 1 (predicted)	1	7	7	7	6	4	5	4	6	6	5	3	6	4	5	4	6	6	5	3	6	4	5	4	6	6	5	3	33.2	33.2	33.2	30.897	271	271	0	25.324	By MS/MS	By MS/MS	By MS/MS	By matching	By MS/MS	By MS/MS	By MS/MS	By matching
SPAC589.05c|SPAC589.05c|I|tRNA	SPAC589.05c|SPAC589.05c|I|tRNA	3	3	3	>SPAC589.05c|SPAC589.05c|I|tRNA queuosine modification protein	1	3	3	3	3	2	0	0	3	2	0	0	3	2	0	0	3	2	0	0	3	2	0	0	3	2	0	0	12.1	12.1	12.1	39.791	346	346	0	4.992	By MS/MS	By MS/MS	By matching	By matching	By MS/MS	By MS/MS	By matching	By matching
SPAC589.06c|SPAC589.06c|I|pho88	SPAC589.06c|SPAC589.06c|I|pho88	4	4	4	>SPAC589.06c|SPAC589.06c|I|pho88 family protein (predicted)	1	4	4	4	2	4	2	4	3	4	3	3	2	4	2	4	3	4	3	3	2	4	2	4	3	4	3	3	22.8	22.8	22.8	21.742	202	202	0	14.336	By MS/MS	By MS/MS	By MS/MS	By MS/MS	By MS/MS	By MS/MS	By MS/MS	By MS/MS
SPAC6G10.11c|ubi3|I|ribosomal-ubiquitin;SPAC589.10c|ubi5|I|ribosomal-ubiquitin	SPAC6G10.11c|ubi3|I|ribosomal-ubiquitin;SPAC589.10c|ubi5|I|ribosomal-ubiquitin	13;13	13;13	8;8	>SPAC6G10.11c|ubi3|I|ribosomal-ubiquitin fusion protein Ubi3 (predicted);>SPAC589.10c|ubi5|I|ribosomal-ubiquitin fusion protein Ubi5 (predicted)	2	13	13	8	13	11	12	13	12	11	12	11	13	11	12	13	12	11	12	11	8	6	7	8	7	6	7	6	55.3	55.3	24	17.258	150	150;150	0	173.16	By MS/MS	By MS/MS	By MS/MS	By MS/MS	By MS/MS	By MS/MS	By MS/MS	By MS/MS
[truncated: 2,062 more rows]
[truncated: 46 more columns]

## Sheet: Volcano plot analysis
Significant	-LOG(P-value)	Difference	Protein IDs	Majority protein IDs	Function	Symbol color	Symbol type	Symbol size	Show label	Only identified by site	Reverse	Potential contaminant	Peptides	Razor + unique peptides	Unique peptides	Sequence coverage [%]	Unique + razor sequence coverage [%]	Unique sequence coverage [%]	Mol. weight [kDa]	Q-value	Score	Intensity	MS/MS Count	Unique peptides AM	Unique peptides AM5	Unique peptides AP	Unique peptides AP5	Unique peptides CM	Unique peptides CM5	Unique peptides CP	Unique peptides CP5	LFQ intensity AM	LFQ intensity AM5	LFQ intensity AP	LFQ intensity AP5	LFQ intensity CM	LFQ intensity CM5	LFQ intensity CP	LFQ intensity CP5
[truncated: 2,387 more rows]

[truncated: 1 more sheets: GFP-CENP-A AP-MS]
