# Supplementary material for: Hap2–Ino80-facilitated transcription promotes de novo establishment of CENP-A chromatin
Source: Genes Dev. 2020 Feb 1;34(3-4):226–38. doi: 10.1101/gad.332536.119 (PMC7000912; doi:10.1101/gad.332536.119)
Supplement: Supplemental Material [file supp_gad.332536.119_Supplemental_Table_S1.xlsx]

## Sheet: Table S1
Table S1. Compositions of S. pombe, S. cerevisiae and H. sapiens Ino80-related chromatin remodeling complex
Module (Chen et al. 2011)	S. pombe	S. cerevisiae	H. sapiens	Comments
Module I	Ino80	INO80	hINO80	SNF2-like helicase
	Rvb1	RVB1	RVBL1	DNA helicases (also a subunit of Nu4A complex, Swr1 complex and ASTRA complex)
	Rvb2	RVB1	RVBL2
	Ies2	IES2	INO80B	Ino80 complex subunit
	Arp5	ARP5	ACTR5	Actin-related protein
	Ies6	IES6	INO80C	Ino80 complex subunit
Module II	Arp8	ARP8	ACTR8	Actin-related protein
	Alp5	ARP4	ACTL6A	Actin-related protein (Alp5 is also a subunit of NuA4 complex and Swr1 complex)
	Act1	ACT1	β-Actin	Actin (also part of NuA4 complex and Swr1 complex)
	Iec1	-	YY1	YY1 transcription factor
Module III (metazoan specific subunits)	-	-	INO80D	FLJ20309
	-	-	INO80E	FLJ90652
	-	-	TFPT	TCF3 fusion partner
	-	-	NFRKB	nuclear factor related to kappa binding protein
	-	-	MCRS1	FHA domain in the C terminus
	-	-	UCHL5	ubiquitin C-terminal hydrolase L5
Yeast specific subunits	Ies4	IES4	-	Ino80 complex subunit
	Nhp1	NHP10	-	HMG-type domain; DNA binding
	Tfg3	TAF14	-	TATA binding protein-Associated Factor ( also a subunit of SWI/SNF complex, TFIID and TFIIF complex)
S. pombe specific subunits	Iec3	-	-	Ino80 complex subunit
	Iec5	-	-	Ino80 complex subunit
	Hap2	-	-	-
S. cerevisiae specific subunits	-	IES1	-	Ino80 complex subunit
	-	IES3	-	Ino80 complex subunit
	-	IES5	-	Ino80 complex subunit
