# Supplementary material for: Hap2–Ino80-facilitated transcription promotes de novo establishment of CENP-A chromatin
Source: Genes Dev. 2020 Feb 1;34(3-4):226–38. doi: 10.1101/gad.332536.119 (PMC7000912; doi:10.1101/gad.332536.119)
Supplement: Supplemental Material [file supp_gad.332536.119_Supplemental_Table_S8.xlsx]

## Sheet: Table S8
Table S8. List of primers used in the study
Locus	Primer name	Sequence
cc1	WW186-F	GTTGGTATTAGTTCATCGTCCTCCGT
	WW187-R	GGGACGTGAGTGTTCGGTCA
cc1/3	WB3-F	CAGACAATCGCATGGTACTATC
	WB4-R	AGGTGAAGCGTAAGTGAGTG
cc2-a	PP76-F	CGTGCACATTTGTGAAAAGG
	PP77-R	TATGTGTTTCGTATACACCC
cc2-b	PP78-F	CTAGACTTTAAGTTCTACCC
	PP79-R	GCACATATTAGTTTATTCAAGC
cc2-c	PP89-F	TGCTGAACTATTTGTGGTGG
	PP90-R	ATGATTTGAGCCTTCAGCTT
dg	PP36-F	AATTGTGGTGGTGTGGTAATAC
	PP37-R	GGGTTCATCGTTTCCATTCAG
act1	WB9-F	CCCAAATCCAACCGTGAGAAGATG
	WB10-R	CCAGAGTCCAAGACGATACCAGTG
rDNA	PP355-F	GTTGTCCGAGTTGTAATTTC
	PP356-R	CCAATCGACCAAAGACGGGG
mei4	ST625-F	GCCGAAGTCTCAAACGATGC
	ST626-R	AAGGGGGAAGAGGGGGTTTA
K"-mini	WB473-F	AATACGACTCACTATAGGGCGAATTG
	WB474-R	ATCGTCACAGTTTACAAATTCGGT
K"-imr	WB471-F	ATCATTCAGAAAATCACCGGAGCAAT
	WB472-R	CACTTTGCAACGATTACCGGTTTA
spd1-5'	q-spd1-5'-F	AGTAGCAAACGCTCCCACAA
	q-spd1-5'-R	GGTCATAACTCGCTTGCTGC
spd1-cds	q-spd1-GB-F	CTGCCTATAACCCACCGCTT
	q-spd1-GB-R	TGCTCGAATGGACGCTTAGT
H3-T7	q3.2-F	TACCAATCTTTGCGCTATCC
	qT7-R	GTCCACCAGTCATGCTTGCC
NCIS1	PP446-F	AAGCTTACCCAAGTACATGCCA
	PP447-R	CAGCCGCCGCTAGTATGATTA
NCIS2	PP468-F	TTGAGAGACAGGAAACGGCA
	PP469-R	TCTCAGCAATTGGAAAAATAGTCGT
NCIS3	PP450-F	AGTTTAGAGCATGAAGCATGCAG
	PP451-R	TCGTATTCCAAAAGCTTAGTTTGCT
NCIS4	PP456-F	GGGAAAGTCGGTGTTTATGAATGG
	PP457-R	CCAACCCCTAAACTAGCCGT
cnp1	cnp1-1-F	TGAAGCGTTCTTGGTTCATCTA
	cnp1-1-R	ACGAATCCTCCTGGCTAATTG
cnp3	cnp3-1-F	GGAAGATGAAGGAACCGCTG
	cnp3-1-R	ATCATCCTTGGGCGTAGAGG
eic1	PP490-F	GACGCCATATTGAAACGACTGG
	PP491-R	CGCGAAATCGCAGTACAAGT
eic2	PP494-F	GTGAATCGCACGCGTTCATAA
	PP495-R	GCTTCTTCAGCTCGCAATGG
scm3	PP508-F	ACAGATCAGCGTGGTTTGGAT
	PP509-R	AGGGTTCCTTCTTCTCGGTG
sim3	PP488-F	TGCCTTAGGAGCATGGCAAA
	PP489-R	GTGCTATCCGCAATGAGGGA
sim4	PP482-F	TTGGAGGCTGTACTCAAGGAAG
	PP483-R	CCTGCTGTTTTTGCCGTTCA
mis6	PP514-F	AGCTCGTCATATTCGCTTGAAGA
	PP515-R	GCTTTTAAGAACGGCCGCAA
mis15	PP498-F	TGCCTTAGGAGCATGGCAAA
	PP499-R	GTGCTATCCGCAATGAGGGA
mis16	PP478-F	TCGCTACCATGGGAGAAGGA
	PP479-R	TGGCCCTTCAAAACTGCTTG
mis17	PP502-F	AGGCTGTCATCTCTCGACTCA
	PP503-R	AGCAATTCGCTCTTCAGGGG
mis18	PP512-F	ACGGAAACTAGTCATTCGGGC
	PP513-R	AACCCAAGCATTAGAATCACCAAC
