# Supplementary material for: Hap2–Ino80-facilitated transcription promotes de novo establishment of CENP-A chromatin
Source: Genes Dev. 2020 Feb 1;34(3-4):226–38. doi: 10.1101/gad.332536.119 (PMC7000912; doi:10.1101/gad.332536.119)
Supplement: Supplemental Material [file supp_gad.332536.119_Supplemental_Table_S6.xlsx]

## Sheet: Sheet1
Table S6. List of strains used in the study
Strain no.	Genotype	Reference
1646	h- ade6-210 arg3-D4 his3-D1 leu1-32 ura4-D18	Lab stock
1891	h- ade6-210 arg3-D4 his3-D1 leu1-32 ura4-D18 TM1::ura4	Lab stock
4841	h- otr1R Sph::ura4 leu1-32 ura4DSE his3D1 arg3D4 ade6‐210	Allshire et al., 1995
A2549	h- leu1-32 ura4-D18 lys1 GFP-cnp1-NAT	Takayama et al., 2008
A7373	h- ade6-704-HYGMX6 his3-D1 leu1-32 ura4-DSE/D18? arg3? cc2D6kb:cc1	Catania et al., 2015
A7377	clr4::NAT ade6-704-HYGMX6 his3-D1 leu1-32 ura4‐DSE/D18? arg3? cc2D6kb:cc1	Catania et al., 2015
A7408	h- cc2D6kb:cc1 ars1:nmt41-GFP-cnp1-NAT ade6‐704‐HYGMX6 his3-D1 leu1-32 ura4-DSE/D18	Catania et al., 2015
A8240	h- kanMX6-Pcnp1-mEGFP-cnp1 ade6-M210 leu1-32 ura4‐D18	JW2595. Gift from Jian‐qiu Wu.
A8545	h+ ade6-210 arg3-D4 his3-D1 leu1-32 ura4-D18 cnp1:cnp1‐loxP-HA-HYG-loxP-T7	This study
A8548	h+ ade6-210 arg3-D4 his3-D1 leu1-32 ura4-D18 cnp1:cnp1‐loxP-T7-HYG-loxP-HA	This study
A8985	Ura4-DSE-sup3e-cc2-ura4+ cc2D6kb:cc1 ade6-704-HYG ura4-DSE/D18?	Lab stock
B0324	cc2Δ6Kb:cc1 Ura4-DSE-sup3e-cc2-ura4+ H3.2‐lox‐HA‐HYG-loxT7 ars1:pRAD11-Cre-EBD-LEU2+ cdc25-22 ade6‐704-NAT ura4D18/DSE leu1-32	Shukla et al., 2018
B1700	iec1::Kan TM1::ura ade6-210/216 ura-D18 leu1-35	This study
B1713	ies2::Kan TM1::ura ade6-210/216 ura-D18 leu1-48	This study
B1715	ies4::Kan TM1::ura ade6-210/216 ura-D18 leu1-50	This study
B1718	hap2::Kan TM1::ura ade6-210/216 ura-D18 leu1-53	This study
B1819	h+ ade6-M210/M216 ura4-D18 leu1-32 hap2::KanMX6	This study
B1863	cc2D6kb:cc1 ars1:nmt41-GFP-cnp1-NAT ade6‐704‐HYGMX6 leu1-32 ura4-DSE/D18 iec1::KanMX6	This study
B1884	cc2D6kb:cc1 ars1:nmt41-GFP-cnp1-NAT ade6‐704‐HYGMX6 leu1-32 ura4-DSE/D18 ies2::KanMX6	This study
B1887	cc2D6kb:cc1 ars1:nmt41-GFP-cnp1-NAT ade6‐704‐HYGMX6 leu1-32 ura4-DSE/D18 ies4::KanMX6	This study
B1890	cc2D6kb:cc1 ars1:nmt41-GFP-cnp1-NAT ade6‐704‐HYGMX6 leu1-32 ura4-DSE/D18 hap2::KanMX6	This study
B1929	ade6-704-HYGMX6 leu1-32 cc2D6kb:cc1 hap2∆::KanMX6	This study
B2132	h+ ura4-D18 leu1-32 GFP-cnp1-NAT hap2∆::Kan	This study
B2871	hap2::Kan cc2D6Kb:cc1 Ura4-DSE-sup3e-cc2-ura4+ H3.2‐lox-HA-HYG-loxT7 ars1:pRAD11-Cre-EDB-LEU2+ cdc25-22 ade6-704-NAT ura4D18/DSE leu1-32	This study
B3109	h- hap2-GFP-Kan ade6-210 arg3-D4 his3-D1 leu1-32 ura4‐D18	This study
B3646	leu1-32 ura4-D18 Ino80-3HA-NAT	This study
B3854	iec1∆::Kan otr1R Sph::ura4 ura4-D18/DSE leu1-32 ade6‐M210/M216	This study
B3856	ies2∆::Kan otr1R Sph::ura4 ura4-D18/DSE leu1-32 ade6‐M210/M216	This study
B3858	ies4∆::Kan otr1R Sph::ura4 ura4-D18/DSE leu1-32 ade6‐M210/M216	This study
B3860	hap2∆::Kan otr1R Sph::ura4 ura4-D18/DSE leu1-32 ade6‐M210/M216	This study
B3993	h- pht1-myc-KanMX ura4-D18/DS-E Ura4-DSE-sup3e-cc2-ura4+ cc2D6kb:cc1 ade6-704-HYG	This study
B4079	Ino80-3HA-Nat ura4-D18/DS-E Ura4-DSE-sup3e-cc2-ura4+ cc2D6kb:cc1 ade6-704-HYG	This study
B4282	hap2-GFP-KanMX ura4-D18/DS-E cc2D6kb:cc1 ade6‐704‐HYG	This study
B4283	hap2-GFP-KanMX ura4-D18/DS-E Ura4-DSE-sup3e-cc2-ura4+ cc2D6kb:cc1 ade6-704-HYG	This study
B4285	hap2-GFP-KanMX ura4-D18/DS-E cdc25-22 Ura4-DSE-sup3e-cc2-ura4+ cc2D6kb:cc1 ade6-704-HYG	This study
B4286	hap2∆::KanMX Ino80-3HA-Nat ura4-D18/DS-E Ura4-DSE-sup3e-cc2-ura4+ cc2D6kb:cc1 ade6-704-HYG	This study
B4287	hap2∆::Kan pht1-myc-KanMX ura4-D18/DS-E Ura4-DSE-sup3e-cc2-ura4+ cc2D6kb:cc1 ade6-704-HYG	This study
B4619	ies2∆::Kan Hap2-GFP ura4-D18/DS-E Ura4-DSE-sup3e-cc2-ura4+ cc2D6kb:cc1 ade6-704-HYG	This study
B4620	ies4∆::Kan Hap2-GFP ura4-D18/DS-E Ura4-DSE-sup3e-cc2-ura4+ cc2D6kb:cc1 ade6-704-HYG	This study
B4628	Arp5-3HA-NAT Hap2-GFP-KAN	This study
B4635	ies1∆::Kan Hap2-GFP ura4-D18/DS-E Ura4-DSE-sup3e-cc2-ura4+ cc2D6kb:cc1 ade6-704-HYG	This study
B4637	arp5∆::Kan Hap2-GFP ura4-D18/DS-E Ura4-DSE-sup3e-cc2-ura4+ cc2D6kb:cc1 ade6-704-HYG	This study
