# Supplementary material for: Hap2–Ino80-facilitated transcription promotes de novo establishment of CENP-A chromatin
Source: Genes Dev. 2020 Feb 1;34(3-4):226–38. doi: 10.1101/gad.332536.119 (PMC7000912; doi:10.1101/gad.332536.119)
Supplement: Supplemental Material [file supp_gad.332536.119_Supplemental_Table_S4.xlsx]

## Sheet: Sample
AP-MS: Hap2-GFP
	Sample name
Hap2-GFP IP	HP1, HP2 and HP3
Untagged control IP	UC1, UC2 and UC3

## Sheet: proteinGroups
Protein IDs	Majority protein IDs	Peptide counts (all)	Peptide counts (razor+unique)	Peptide counts (unique)	Fasta headers	Number of proteins	Peptides	Razor + unique peptides	Unique peptides	Peptides D1	Peptides D2	Peptides D3	Peptides HP1	Peptides HP2	Peptides HP3	Peptides UC1	Peptides UC2	Peptides UC3	Razor + unique peptides D1	Razor + unique peptides D2	Razor + unique peptides D3	Razor + unique peptides HP1	Razor + unique peptides HP2	Razor + unique peptides HP3	Razor + unique peptides UC1	Razor + unique peptides UC2	Razor + unique peptides UC3	Unique peptides D1	Unique peptides D2	Unique peptides D3	Unique peptides HP1	Unique peptides HP2	Unique peptides HP3	Unique peptides UC1	Unique peptides UC2	Unique peptides UC3	Sequence coverage [%]	Unique + razor sequence coverage [%]	Unique sequence coverage [%]	Mol. weight [kDa]	Sequence length	Sequence lengths	Q-value	Score	Identification type D1	Identification type D2	Identification type D3	Identification type HP1	Identification type HP2
CON__ENSEMBL:ENSBTAP00000025008	CON__ENSEMBL:ENSBTAP00000025008	3	1	1	>ENSEMBL:ENSBTAP00000025008 (Bos taurus) hypothetical protein	1	3	1	1	2	2	1	3	2	2	1	1	1	1	1	0	1	1	1	0	0	0	1	1	0	1	1	1	0	0	0	4.3	2.2	2.2	59.299	536	536	1	-2	By MS/MS	By MS/MS	By matching	By MS/MS	By matching
CON__ENSEMBL:ENSBTAP00000038253	CON__ENSEMBL:ENSBTAP00000038253	13	2	2	>ENSEMBL:ENSBTAP00000038253 (Bos taurus) 63 kDa protein	1	13	2	2	11	9	10	10	9	9	13	12	12	1	1	1	0	1	1	2	2	2	1	1	1	0	1	1	2	2	2	18.2	5.3	5.3	63.165	606	606	0	10.124	By MS/MS	By matching	By MS/MS	By matching	By MS/MS
CON__O43790;CON__Q14533;CON__Q61726;CON__Q6NT21;CON__P78385;CON__P78386	CON__O43790;CON__Q14533	3;2;1;1;1;1	3;2;1;1;1;1	3;2;1;1;1;1	>O43790 SWISS-PROT:O43790 Keratin, type II cuticular Hb6 (Hair keratin, type II Hb6) (ghHb6) - Homo sapiens (Human).;>Q14533 SWISS-PROT:Q14533 Keratin, type II cuticular Hb1 (Hair keratin, type II Hb1) (ghHKb1) (ghHb1) (MLN 137) - Homo sapiens (Human).	6	3	3	3	2	3	1	1	0	0	2	2	2	2	3	1	1	0	0	2	2	2	2	3	1	1	0	0	2	2	2	9.3	9.3	9.3	53.5	486	486;505;479;493;493;507	0	5.9882	By matching	By MS/MS	By matching	By MS/MS	By matching
CON__P00761	CON__P00761	5	5	5	>P00761 SWISS-PROT:P00761|TRYP_PIG Trypsin - Sus scrofa (Pig).	1	5	5	5	5	4	5	3	3	3	5	5	5	5	4	5	3	3	3	5	5	5	5	4	5	3	3	3	5	5	5	31.6	31.6	31.6	24.409	231	231	0	31.185	By MS/MS	By MS/MS	By MS/MS	By MS/MS	By MS/MS
CON__P02533;CON__Q6IFX2;CON__Q61782	CON__P02533	28;12;5	24;11;5	9;3;2	>P02533 SWISS-PROT:P02533 Tax_Id=9606 Gene_Symbol=KRT14 Keratin, type I cytoskeletal 14	3	28	24	9	27	22	21	24	15	11	24	26	22	23	18	17	21	12	9	20	22	18	9	6	7	7	5	6	8	8	7	61.2	55.9	29.4	51.621	472	472;452;93	0	323.31	By MS/MS	By MS/MS	By MS/MS	By MS/MS	By MS/MS
CON__P02535-1	CON__P02535-1	10	1	1	>P02535-1 SWISS-PROT:P02535-1 Tax_Id=10090 Gene_Symbol=Krt10 Isoform 1 of Keratin, type I cytoskeletal 10	1	10	1	1	9	9	9	8	8	8	9	10	9	1	1	1	0	0	0	1	1	1	1	1	1	0	0	0	1	1	1	17.9	4	4	57.769	570	570	1	-2	By MS/MS	By MS/MS	By MS/MS	By matching	By matching
CON__P02538	CON__P02538	39	20	2	>P02538 SWISS-PROT:P02538 Tax_Id=9606 Gene_Symbol=KRT6A Keratin, type II cytoskeletal 6A	1	39	20	2	37	26	25	31	16	13	25	37	31	19	12	12	13	5	4	8	19	14	2	2	1	1	1	1	1	2	2	56	36.2	3.5	60.044	564	564	0	139.16	By MS/MS	By MS/MS	By MS/MS	By MS/MS	By MS/MS
CON__P02662	CON__P02662	3	3	3	>P02662 SWISS-PROT:P02662 Alpha-S1-casein - Bos taurus (Bovine).	1	3	3	3	3	3	3	2	2	2	3	3	3	3	3	3	2	2	2	3	3	3	3	3	3	2	2	2	3	3	3	18.6	18.6	18.6	22.975	199	199	0	16.578	By MS/MS	By MS/MS	By MS/MS	By MS/MS	By MS/MS
CON__P02663	CON__P02663	3	3	3	>P02663 SWISS-PROT:P02663 Alpha-S2-casein [Contains: Casocidin-1 - Bos taurus (Bovine).	1	3	3	3	2	2	2	1	1	1	3	3	3	2	2	2	1	1	1	3	3	3	2	2	2	1	1	1	3	3	3	14.5	14.5	14.5	24.348	207	207	0	5.7228	By matching	By matching	By MS/MS	By matching	By MS/MS
CON__P02666	CON__P02666	1	1	1	>P02666 SWISS-PROT:P02666 Beta-casein - Bos taurus (Bovine).	1	1	1	1	1	1	1	1	1	1	0	1	0	1	1	1	1	1	1	0	1	0	1	1	1	1	1	1	0	1	0	9.1	9.1	9.1	23.583	209	209	0.00067659	4.1328	By matching	By matching	By MS/MS	By MS/MS	By MS/MS
CON__P02668	CON__P02668	2	2	2	>P02668 SWISS-PROT:P02668 Kappa-casein [Contains: Casoxin C; Casoxin 6; Casoxin A; Casoxin B; Casoplatelin] - Bos taurus (Bovine).	1	2	2	2	2	1	2	0	0	0	2	2	1	2	1	2	0	0	0	2	2	1	2	1	2	0	0	0	2	2	1	16.6	16.6	16.6	18.974	169	169	0	4.8104	By MS/MS	By MS/MS	By MS/MS	By matching	By matching
CON__P02754	CON__P02754	1	1	1	>P02754 SWISS-PROT:P02754 Beta-lactoglobulin - Bos taurus (Bovine).	1	1	1	1	0	0	0	0	1	0	1	1	1	0	0	0	0	1	0	1	1	1	0	0	0	0	1	0	1	1	1	8.6	8.6	8.6	18.281	162	162	0	12.865	By matching	By matching	By matching	By matching	By MS/MS
CON__P02768-1	CON__P02768-1	3	3	1	>P02768-1 SWISS-PROT:P02768-1 Tax_Id=9606 Gene_Symbol=ALB Isoform 1 of Serum albumin precursor	1	3	3	1	2	2	1	0	0	0	2	3	3	2	2	1	0	0	0	2	3	3	0	0	0	0	0	0	1	1	1	5.9	5.9	2	69.366	609	609	0	7.5216	By MS/MS	By MS/MS	By matching	By matching	By matching
CON__P04259;CON__Q8VED5	CON__P04259	37;8	2;0	2;0	>P04259 SWISS-PROT:P04259 Tax_Id=9606 Gene_Symbol=KRT6B Keratin, type II cytoskeletal 6B	2	37	2	2	35	24	23	29	15	12	24	35	28	2	0	0	1	0	0	1	2	1	2	0	0	1	0	0	1	2	1	54.3	4.6	4.6	59.998	564	564;531	0	6.6831	By MS/MS	By matching	By matching	By matching	By matching
CON__P04264;CON__H-INV:HIT000016045;CON__H-INV:HIT000292931	CON__P04264	57;3;1	53;2;1	40;0;0	>P04264 SWISS-PROT:P04264 Tax_Id=9606 Gene_Symbol=KRT1 Keratin, type II cytoskeletal 1	3	57	53	40	51	49	44	51	39	33	49	53	49	47	46	41	47	36	30	45	49	45	35	36	31	35	28	22	33	38	34	75	74.4	64.3	66.017	644	644;99;443	0	323.31	By MS/MS	By MS/MS	By MS/MS	By MS/MS	By MS/MS
CON__P08727	CON__P08727	10	1	1	>P08727 SWISS-PROT:P08727 Tax_Id=9606 Gene_Symbol=KRT19 Keratin, type I cytoskeletal 19	1	10	1	1	8	7	9	6	5	3	8	10	8	0	0	0	0	0	0	0	1	0	0	0	0	0	0	0	0	1	0	16.2	2.2	2.2	44.091	400	400	1	-2	By matching	By matching	By matching	By matching	By matching
CON__P08730-1	CON__P08730-1	11	1	1	>P08730-1 SWISS-PROT:P08730-1 Tax_Id=10090 Gene_Symbol=Krt13 Isoform 1 of Keratin, type I cytoskeletal 13	1	11	1	1	9	8	8	8	6	4	8	10	8	1	1	1	1	1	0	1	1	1	1	1	1	1	1	0	1	1	1	16.7	2.1	2.1	47.754	437	437	0.0093575	2.9191	By MS/MS	By MS/MS	By MS/MS	By MS/MS	By MS/MS
CON__P08779;CON__Q9Z2K1;CON__Q3ZAW8;CON__Q9D312;CON__Q8N1A0	CON__P08779	27;8;8;2;1	14;2;2;0;0	14;2;2;0;0	>P08779 SWISS-PROT:P08779 Tax_Id=9606 Gene_Symbol=KRT16 Keratin, type I cytoskeletal 16	5	27	14	14	27	21	21	22	10	6	19	25	20	14	10	10	10	1	1	7	12	9	14	10	10	10	1	1	7	12	9	58.6	38.3	38.3	51.267	473	473;469;474;431;295	0	239.47	By MS/MS	By MS/MS	By MS/MS	By MS/MS	By matching
CON__P13645;CON__Q2M2I5;CON__P05784;CON__Q99456;CON__O76015;CON__O76014	CON__P13645	41;3;2;2;1;1	41;3;2;2;1;1	28;0;0;0;0;0	>P13645 SWISS-PROT:P13645 Tax_Id=9606 Gene_Symbol=KRT10 Keratin, type I cytoskeletal 10	6	41	41	28	37	35	34	37	27	30	35	38	34	37	35	34	37	27	30	35	38	34	25	24	23	25	17	21	23	26	22	62.2	62.2	53.1	59.51	593	593;525;423;494;456;471	0	323.31	By MS/MS	By MS/MS	By MS/MS	By MS/MS	By MS/MS
CON__P13646-1	CON__P13646-1	15	9	1	>P13646-1 SWISS-PROT:P13646-1 Tax_Id=9606 Gene_Symbol=KRT13 Isoform 1 of Keratin, type I cytoskeletal 13	1	15	9	1	8	6	5	6	4	3	5	13	6	3	1	0	0	0	0	0	8	1	0	0	0	0	0	0	0	1	0	31	21.6	2	49.586	458	458	0	27.2	By MS/MS	By MS/MS	By matching	By matching	By matching
CON__P13647;CON__P05787;CON__Q9DCV7;CON__Q9H552;CON__REFSEQ:XP_932229	CON__P13647	45;5;2;2;1	35;0;0;0;0	11;0;0;0;0	>P13647 SWISS-PROT:P13647 Tax_Id=9606 Gene_Symbol=KRT5 Keratin, type II cytoskeletal 5	5	45	35	11	41	27	22	38	19	15	35	41	38	32	20	15	29	14	10	26	31	29	10	6	5	8	3	3	7	11	9	52.7	44.1	12.7	62.378	590	590;483;457;499;345	0	240.58	By MS/MS	By MS/MS	By MS/MS	By MS/MS	By MS/MS
CON__P19013	CON__P19013	10	8	5	>P19013 SWISS-PROT:P19013 Tax_Id=9606 Gene_Symbol=KRT4 keratin 4	1	10	8	5	2	1	2	2	1	2	1	10	1	0	0	0	0	0	1	0	8	0	0	0	0	0	0	0	0	5	0	17.8	15.2	9.9	63.91	594	594	0	13.186	By matching	By matching	By matching	By matching	By matching
CON__P20930	CON__P20930	4	4	4	>P20930 SWISS-PROT:P20930 Tax_Id=9606 Gene_Symbol=FLG Filaggrin	1	4	4	4	1	2	1	2	1	0	1	1	1	1	2	1	2	1	0	1	1	1	1	2	1	2	1	0	1	1	1	2.5	2.5	2.5	435.16	4061	4061	0	6.8617	By MS/MS	By MS/MS	By matching	By MS/MS	By matching
CON__P35527	CON__P35527	37	36	36	>P35527 SWISS-PROT:P35527 Tax_Id=9606 Gene_Symbol=KRT9 Keratin, type I cytoskeletal 9	1	37	36	36	34	26	23	28	28	25	31	35	25	33	25	22	28	28	25	30	34	24	33	25	22	28	28	25	30	34	24	70.6	70.6	70.6	62.129	623	623	0	323.31	By MS/MS	By MS/MS	By MS/MS	By MS/MS	By MS/MS
CON__P35908;CON__Q01546	CON__P35908	58;10	58;10	39;0	>P35908 SWISS-PROT:P35908 Tax_Id=9606 Gene_Symbol=KRT2 Keratin, type II cytoskeletal 2 epidermal	2	58	58	39	53	42	36	54	28	24	53	53	51	53	42	36	54	28	24	53	53	51	36	29	22	36	19	15	35	34	33	86.5	86.5	69.5	65.865	645	645;638	0	323.31	By MS/MS	By MS/MS	By MS/MS	By MS/MS	By MS/MS
CON__P48668	CON__P48668	37	1	0	>P48668 SWISS-PROT:P48668 Tax_Id=9606 Gene_Symbol=KRT6C Keratin, type II cytoskeletal 6C	1	37	1	0	35	25	25	31	15	12	25	35	30	1	1	1	1	0	0	1	1	1	0	0	0	0	0	0	0	0	0	51.6	1.8	0	60.024	564	564	0.0058027	3.369	By MS/MS	By MS/MS	By MS/MS	By MS/MS	By matching
CON__P60413	CON__P60413	1	1	1	>P60413 SWISS-PROT:P60413 Tax_Id=9606 Gene_Symbol=KRTAP10-12 Keratin-associated protein 10-12	1	1	1	1	0	0	0	0	0	0	1	1	1	0	0	0	0	0	0	1	1	1	0	0	0	0	0	0	1	1	1	4.1	4.1	4.1	25.107	245	245	0.0098949	2.8313	By matching	By matching	By matching	By matching	By matching
CON__Q04695;CON__P19001	CON__Q04695	26;8	15;2	6;2	>Q04695 SWISS-PROT:Q04695 Tax_Id=9606 Gene_Symbol=KRT17 Keratin, type I cytoskeletal 17	2	26	15	6	26	19	18	16	6	3	14	19	15	15	10	10	6	0	0	5	9	6	6	5	5	4	0	0	3	4	2	56.9	38.9	11.8	48.105	432	432;403	0	99.46	By MS/MS	By MS/MS	By MS/MS	By MS/MS	By matching
CON__Q29443;CON__Q0IIK2;CON__Q2HJF0	CON__Q29443;CON__Q0IIK2	21;21;1	21;21;1	21;21;1	>Q29443 SWISS-PROT:Q29443 Serotransferrin - Bos taurus (Bovine).;>Q0IIK2 TREMBL:Q0IIK2 (Bos taurus) Transferrin	3	21	21	21	17	18	18	7	3	5	20	20	20	17	18	18	7	3	5	20	20	20	17	18	18	7	3	5	20	20	20	36.8	36.8	36.8	75.829	685	685;704;622	0	70.729	By MS/MS	By MS/MS	By MS/MS	By MS/MS	By matching
CON__Q148H6	CON__Q148H6	6	1	1	>Q148H6 TREMBL:Q148H6 (Bos taurus) Hypothetical protein MGC139876	1	6	1	1	3	3	3	3	3	3	3	6	3	0	0	0	0	0	0	0	1	0	0	0	0	0	0	0	0	1	0	12.3	2.6	2.6	50.775	464	464	1	-2	By matching	By matching	By matching	By matching	By matching
CON__Q32MB2;CON__Q7RTS7	CON__Q32MB2;CON__Q7RTS7	8;6	2;2	0;0	>Q32MB2 TREMBL:Q32MB2;Q86Y46 Tax_Id=9606 Gene_Symbol=KRT73 Keratin-73;>Q7RTS7 SWISS-PROT:Q7RTS7 Tax_Id=9606 Gene_Symbol=KRT74 Keratin, type II cytoskeletal 74	2	8	2	0	4	3	4	4	2	2	4	8	4	1	1	1	1	1	0	1	2	1	0	0	0	0	0	0	0	0	0	10.9	3.9	0	58.923	540	540;529	0	22.735	By MS/MS	By MS/MS	By MS/MS	By MS/MS	By MS/MS
CON__Q3SY84	CON__Q3SY84	6	1	0	>Q3SY84 SWISS-PROT:Q3SY84 Tax_Id=9606 Gene_Symbol=KRT71 Keratin, type II cytoskeletal 71	1	6	1	0	3	1	3	3	1	0	3	6	2	1	0	1	0	0	0	1	1	0	0	0	0	0	0	0	0	0	0	9.6	2.3	0	57.249	523	523	0	5.9514	By MS/MS	By matching	By matching	By matching	By matching
CON__Q3T052	CON__Q3T052	2	2	2	>Q3T052 TREMBL:Q3T052;Q5EA67 (Bos taurus) Inter-alpha (Globulin) inhibitor H4	1	2	2	2	1	1	1	0	0	0	2	2	2	1	1	1	0	0	0	2	2	2	1	1	1	0	0	0	2	2	2	2.1	2.1	2.1	101.51	916	916	0.00067889	4.1977	By MS/MS	By MS/MS	By MS/MS	By matching	By matching
CON__Q497I4;CON__Q14525;CON__Q9UE12;CON__Q15323;CON__O76011;CON__Q6NTB9;CON__O76009;CON__A2A5Y0;CON__Q92764;CON__Q8IUT8;CON__Q14532;CON__A2AB72;CON__O76013;CON__REFSEQ:XP_986630;CON__Q9D646	CON__Q497I4;CON__Q14525;CON__Q9UE12;CON__Q15323;CON__O76011;CON__Q6NTB9;CON__O76009;CON__A2A5Y0;CON__Q92764;CON__Q8IUT8;CON__Q14532;CON__A2AB72;CON__O76013;CON__REFSEQ:XP_986630	4;3;3;3;2;2;2;2;2;2;2;2;2;2;1	2;1;1;1;1;1;1;1;1;1;1;1;1;1;1	2;1;1;1;1;1;1;1;1;1;1;1;1;1;1	>Q497I4 TREMBL:Q497I4 Tax_Id=10090 Gene_Symbol=Krt35 Krt35 protein;>Q14525 SWISS-PROT:Q14525 Keratin, type I cuticular HA3-II (Hair keratin, type I HA3-II);>Q9UE12 TREMBL:Q9UE12 Type I hair keratin 1 - Homo sapiens (Human).;>Q15323 SWISS-PROT:Q15323 Kerati	15	4	2	2	2	3	1	2	2	1	2	1	2	1	1	0	1	1	0	1	0	0	1	1	0	1	1	0	1	0	0	7.9	4.4	4.4	50.529	455	455;404;416;416;394;404;404;416;425;436;448;453;467;476;392	0	4.2757	By MS/MS	By MS/MS	By matching	By MS/MS	By matching
CON__Q5D862	CON__Q5D862	7	7	7	>Q5D862 SWISS-PROT:Q5D862 Tax_Id=9606 Gene_Symbol=FLG2 Filaggrin-2	1	7	7	7	5	3	1	6	1	0	3	4	5	5	3	1	6	1	0	3	4	5	5	3	1	6	1	0	3	4	5	4	4	4	248.07	2391	2391	0	33.936	By MS/MS	By MS/MS	By MS/MS	By MS/MS	By matching
CON__Q6IME9;CON__Q14CN4-1;CON__Q3KNV1;CON__P08729	CON__Q6IME9;CON__Q14CN4-1;CON__Q3KNV1;CON__P08729	6;5;3;3	2;1;1;1	2;1;1;1	>Q6IME9 TREMBL:Q6IME9 Tax_Id=10090 Gene_Symbol=Krt72 Type-II keratin Kb35;>Q14CN4-1 SWISS-PROT:Q14CN4-1 Tax_Id=9606 Gene_Symbol=KRT72 Isoform 1 of Keratin, type II cytoskeletal 72;>Q3KNV1 TREMBL:Q3KNV1;Q96GE1 Tax_Id=9606 Gene_Symbol=KRT7 keratin 7;>P08729	4	6	2	2	4	1	3	4	1	0	2	5	3	1	0	1	0	0	0	0	2	1	1	0	1	0	0	0	0	2	1	9.4	3.7	3.7	56.75	520	520;511;469;469	0.0069488	3.1113	By MS/MS	By matching	By matching	By matching	By matching
CON__Q6KB66-1;CON__Q0VBK2	CON__Q6KB66-1	4;1	4;1	4;1	>Q6KB66-1 SWISS-PROT:Q6KB66-1 Tax_Id=9606 Gene_Symbol=KRT80 Isoform 1 of Keratin, type II cytoskeletal 80	2	4	4	4	2	1	1	1	0	0	4	3	4	2	1	1	1	0	0	4	3	4	2	1	1	1	0	0	4	3	4	8.8	8.8	8.8	50.525	452	452;452	0	10.207	By MS/MS	By MS/MS	By matching	By MS/MS	By matching
CON__Q8N1N4-2;CON__Q7RTT2	CON__Q8N1N4-2;CON__Q7RTT2	11;11	9;9	9;9	>Q8N1N4-2 SWISS-PROT:Q8N1N4-2 Tax_Id=9606 Gene_Symbol=KRT78 Isoform 2 of Keratin, type II cytoskeletal 78;>Q7RTT2 TREMBL:Q7RTT2 Tax_Id=9606 Gene_Symbol=KRT78 Keratin-78	2	11	9	9	8	5	2	6	1	2	6	10	7	6	3	1	4	0	1	4	8	5	6	3	1	4	0	1	4	8	5	22.6	19	19	56.964	521	521;521	0	26.077	By MS/MS	By MS/MS	By matching	By MS/MS	By matching
CON__Q7Z3Y7	CON__Q7Z3Y7	8	1	0	>Q7Z3Y7 SWISS-PROT:Q7Z3Y7 Tax_Id=9606 Gene_Symbol=KRT28 Keratin 25D	1	8	1	0	4	3	3	5	3	3	4	7	4	0	0	0	0	0	0	0	1	0	0	0	0	0	0	0	0	0	0	13.4	2.3	0	53.025	486	486	0.0081761	3.0369	By matching	By matching	By matching	By matching	By matching
CON__Q7Z3Y8;CON__Q7Z3Z0;CON__Q7Z3Y9	CON__Q7Z3Y8;CON__Q7Z3Z0	9;5;2	6;3;1	4;2;1	>Q7Z3Y8 SWISS-PROT:Q7Z3Y8 Tax_Id=9606 Gene_Symbol=KRT27 Keratin, type I cytoskeletal 27;>Q7Z3Z0 SWISS-PROT:Q7Z3Z0 Tax_Id=9606 Gene_Symbol=KRT25 Keratin, type I cytoskeletal 25	3	9	6	4	4	2	2	3	2	3	4	7	2	2	0	0	0	0	1	2	5	0	2	0	0	0	0	1	2	3	0	16.3	10.7	8.7	49.823	459	459;450;468	0	11.786	By MS/MS	By matching	By matching	By matching	By matching
CON__Q7Z794	CON__Q7Z794	24	20	15	>Q7Z794 SWISS-PROT:Q7Z794 Tax_Id=9606 Gene_Symbol=KRT77 Keratin 77	1	24	20	15	11	9	5	23	3	4	8	11	11	8	7	2	19	1	2	5	7	8	6	5	1	14	1	1	2	4	5	43.3	39.6	30.3	61.802	578	578	0	109.38	By MS/MS	By MS/MS	By MS/MS	By MS/MS	By matching
CON__Q86YZ3	CON__Q86YZ3	20	20	20	>Q86YZ3 SWISS-PROT:Q86YZ3 Tax_Id=9606 Gene_Symbol=HRNR Hornerin	1	20	20	20	19	18	15	12	6	9	17	18	16	19	18	15	12	6	9	17	18	16	19	18	15	12	6	9	17	18	16	24.7	24.7	24.7	282.39	2850	2850	0	116.86	By MS/MS	By MS/MS	By MS/MS	By MS/MS	By MS/MS
CON__Q922U2	CON__Q922U2	26	1	1	>Q922U2 SWISS-PROT:Q922U2 Tax_Id=10090 Gene_Symbol=Krt5 Keratin, type II cytoskeletal 5	1	26	1	1	24	17	14	23	11	10	19	22	19	1	0	0	0	0	0	0	1	0	1	0	0	0	0	0	0	1	0	26.6	1.7	1.7	61.766	580	580	1	-2	By matching	By matching	By matching	By matching	By matching
CON__Q9C075	CON__Q9C075	3	1	1	>Q9C075 SWISS-PROT:Q9C075 Tax_Id=9606 Gene_Symbol=KRT23 Keratin, type I cytoskeletal 23	1	3	1	1	1	2	0	2	0	0	0	0	1	0	0	0	1	0	0	0	0	0	0	0	0	1	0	0	0	0	0	8.8	4.5	4.5	48.131	422	422	1	-2	By matching	By matching	By matching	By MS/MS	By matching
CON__Q9U6Y5	CON__Q9U6Y5	24	24	24	>Q9U6Y5 SWISS-PROT:Q9U6Y5 Green fluorescent protein (GFP-Cter-HisTag)	1	24	24	24	19	21	19	21	21	18	1	0	0	19	21	19	21	21	18	1	0	0	19	21	19	21	21	18	1	0	0	71.5	71.5	71.5	28.106	249	249	0	323.31	By MS/MS	By MS/MS	By MS/MS	By MS/MS	By MS/MS
REV__SPAC18G6.05c|gcn1|I|translation	REV__SPAC18G6.05c|gcn1|I|translation	2	2	2	>SPAC18G6.05c|gcn1|I|translation elongation regulator Gcn1 (predicted)	1	2	2	2	2	2	2	1	1	0	0	1	0	2	2	2	1	1	0	0	1	0	2	2	2	1	1	0	0	1	0	0	0	0	297.33	2670	2670	0.0045366	3.4339	By MS/MS	By MS/MS	By matching	By matching	By matching
REV__SPAC19G12.10c|cpy1|I|vacuolar	REV__SPAC19G12.10c|cpy1|I|vacuolar	1	1	1	>SPAC19G12.10c|cpy1|I|vacuolar carboxypeptidase Y	1	1	1	1	0	0	0	1	1	0	0	0	0	0	0	0	1	1	0	0	0	0	0	0	0	1	1	0	0	0	0	0	0	0	114.24	1002	1002	0.008805	3.0291	By matching	By matching	By matching	By MS/MS	By MS/MS
REV__SPAC1F5.04c|cdc12|I|formin	REV__SPAC1F5.04c|cdc12|I|formin	2	2	2	>SPAC1F5.04c|cdc12|I|formin Cdc12	1	2	2	2	1	1	1	1	1	1	0	0	0	1	1	1	1	1	1	0	0	0	1	1	1	1	1	1	0	0	0	0	0	0	207.6	1841	1841	0.0075805	3.0972	By MS/MS	By MS/MS	By MS/MS	By MS/MS	By MS/MS
REV__SPAC22F8.03c|SPAC22F8.03c|I|Schizosaccharomyces	REV__SPAC22F8.03c|SPAC22F8.03c|I|Schizosaccharomyces	1	1	1	>SPAC22F8.03c|SPAC22F8.03c|I|Schizosaccharomyces pombe specific protein	1	1	1	1	1	1	1	0	0	0	0	0	0	1	1	1	0	0	0	0	0	0	1	1	1	0	0	0	0	0	0	0	0	0	15.027	133	133	1	-2	By matching	By MS/MS	By matching	By matching	By matching
REV__SPAC23D3.13c|SPAC23D3.13c|I|guanyl-nucleotide	REV__SPAC23D3.13c|SPAC23D3.13c|I|guanyl-nucleotide	1	1	1	>SPAC23D3.13c|SPAC23D3.13c|I|guanyl-nucleotide exchange factor (predicted)	1	1	1	1	0	1	0	1	0	1	1	1	1	0	1	0	1	0	1	1	1	1	0	1	0	1	0	1	1	1	1	0	0	0	181.45	1616	1616	1	-2	By matching	By MS/MS	By matching	By matching	By matching
REV__SPAC23H4.02|ppk9|I|serine/threonine	REV__SPAC23H4.02|ppk9|I|serine/threonine	1	1	1	>SPAC23H4.02|ppk9|I|serine/threonine protein kinase Ppk9 (predicted)	1	1	1	1	1	1	1	1	1	1	1	1	1	1	1	1	1	1	1	1	1	1	1	1	1	1	1	1	1	1	1	0	0	0	59.909	532	532	0.0099379	2.8569	By MS/MS	By MS/MS	By MS/MS	By MS/MS	By MS/MS
REV__SPAC29E6.08|tbp1|I|TATA-binding	REV__SPAC29E6.08|tbp1|I|TATA-binding	1	1	1	>SPAC29E6.08|tbp1|I|TATA-binding protein (TBP)	1	1	1	1	0	0	0	1	0	0	0	0	0	0	0	0	1	0	0	0	0	0	0	0	0	1	0	0	0	0	0	0	0	0	25.442	231	231	1	-2	By matching	By matching	By matching	By MS/MS	By matching
REV__SPAC2C4.12c|tpt1|I|tRNA	REV__SPAC2C4.12c|tpt1|I|tRNA	1	1	1	>SPAC2C4.12c|tpt1|I|tRNA 2-phosphotransferase Tpt1 (predicted)	1	1	1	1	0	1	0	0	0	0	0	0	0	0	1	0	0	0	0	0	0	0	0	1	0	0	0	0	0	0	0	0	0	0	41.027	365	365	1	-2	By matching	By MS/MS	By matching	By matching	By matching
REV__SPAC343.10|met11|I|methylenetetrahydrofolate	REV__SPAC343.10|met11|I|methylenetetrahydrofolate	1	1	1	>SPAC343.10|met11|I|methylenetetrahydrofolate reductase Met11	1	1	1	1	1	1	1	1	1	1	1	1	1	1	1	1	1	1	1	1	1	1	1	1	1	1	1	1	1	1	1	0	0	0	72.139	641	641	1	-2	By matching	By matching	By matching	By MS/MS	By matching
REV__SPAC343.11c|msc1|I|Swr1	REV__SPAC343.11c|msc1|I|Swr1	2	2	2	>SPAC343.11c|msc1|I|Swr1 complex subunit Chk1	1	2	2	2	2	1	2	1	1	1	1	2	1	2	1	2	1	1	1	1	2	1	2	1	2	1	1	1	1	2	1	0	0	0	180.35	1588	1588	0.0063291	3.1232	By matching	By matching	By MS/MS	By matching	By MS/MS
REV__SPAC3H5.11|SPAC3H5.11|I|NAD/NADH	REV__SPAC3H5.11|SPAC3H5.11|I|NAD/NADH	1	1	1	>SPAC3H5.11|SPAC3H5.11|I|NAD/NADH kinase (predicted)	1	1	1	1	1	1	1	1	1	0	0	0	0	1	1	1	1	1	0	0	0	0	1	1	1	1	1	0	0	0	0	0	0	0	44.897	393	393	0.0081916	3.0749	By MS/MS	By matching	By MS/MS	By MS/MS	By MS/MS
REV__SPAC4A8.05c|myp2|I|myosin	REV__SPAC4A8.05c|myp2|I|myosin	3	3	3	>SPAC4A8.05c|myp2|I|myosin II heavy chain Myo3	1	3	3	3	1	1	0	2	2	2	0	0	0	1	1	0	2	2	2	0	0	0	1	1	0	2	2	2	0	0	0	0	0	0	242.57	2104	2104	0.0019763	3.7092	By MS/MS	By MS/MS	By matching	By matching	By MS/MS
REV__SPAC4F10.02|aap1|I|aspartyl	REV__SPAC4F10.02|aap1|I|aspartyl	2	2	2	>SPAC4F10.02|aap1|I|aspartyl metalloaminopeptidase Aap1	1	2	2	2	2	1	2	2	1	2	2	2	2	2	1	2	2	1	2	2	2	2	2	1	2	2	1	2	2	2	2	0	0	0	51.74	467	467	0.006962	3.1214	By MS/MS	By matching	By matching	By MS/MS	By MS/MS
REV__SPAC513.04|SPAC513.04|I|Schizosaccharomyces	REV__SPAC513.04|SPAC513.04|I|Schizosaccharomyces	1	1	1	>SPAC513.04|SPAC513.04|I|Schizosaccharomyces pombe specific protein	1	1	1	1	0	0	0	1	1	1	0	0	0	0	0	0	1	1	1	0	0	0	0	0	0	1	1	1	0	0	0	0	0	0	11.739	100	100	1	-2	By matching	By matching	By matching	By MS/MS	By matching
REV__SPAC589.02c|med13|I|mediator	REV__SPAC589.02c|med13|I|mediator	2	2	2	>SPAC589.02c|med13|I|mediator complex subunit Med13	1	2	2	2	1	1	1	0	1	1	1	1	1	1	1	1	0	1	1	1	1	1	1	1	1	0	1	1	1	1	1	0	0	0	139.26	1225	1225	0.009434	3.0271	By MS/MS	By MS/MS	By MS/MS	By matching	By MS/MS
REV__SPAC9E9.05|SPAC9E9.05|I|Schizosaccharomyces	REV__SPAC9E9.05|SPAC9E9.05|I|Schizosaccharomyces	1	1	1	>SPAC9E9.05|SPAC9E9.05|I|Schizosaccharomyces specific protein	1	1	1	1	1	1	1	1	1	1	0	0	0	1	1	1	1	1	1	0	0	0	1	1	1	1	1	1	0	0	0	0	0	0	34.709	313	313	1	-2	By matching	By MS/MS	By matching	By matching	By matching
REV__SPAPB1A11.02|SPAPB1A11.02|I|esterase/lipase	REV__SPAPB1A11.02|SPAPB1A11.02|I|esterase/lipase	1	1	1	>SPAPB1A11.02|SPAPB1A11.02|I|esterase/lipase (predicted)	1	1	1	1	0	0	0	1	1	1	0	0	0	0	0	0	1	1	1	0	0	0	0	0	0	1	1	1	0	0	0	0	0	0	38.574	339	339	0.0051813	3.4133	By matching	By matching	By matching	By MS/MS	By MS/MS
REV__SPBC1271.15c|SPBC1271.15c|II|mitochondrial	REV__SPBC1271.15c|SPBC1271.15c|II|mitochondrial	2	2	2	>SPBC1271.15c|SPBC1271.15c|II|mitochondrial translation initiation factor IF-2Mt (predicted)	1	2	2	2	0	1	0	1	1	1	0	0	0	0	1	0	1	1	1	0	0	0	0	1	0	1	1	1	0	0	0	0	0	0	75.61	686	686	0.0039088	3.5283	By matching	By MS/MS	By matching	By matching	By matching
REV__SPBC12C2.02c|ste20|II|Rictor	REV__SPBC12C2.02c|ste20|II|Rictor	2	2	2	>SPBC12C2.02c|ste20|II|Rictor homolog, Ste20	1	2	2	2	0	0	0	1	0	0	1	1	1	0	0	0	1	0	0	1	1	1	0	0	0	1	0	0	1	1	1	0	0	0	147.41	1309	1309	0.0032658	3.5666	By matching	By matching	By matching	By MS/MS	By matching
REV__SPBC16E9.01c|php4|II|CCAAT-binding	REV__SPBC16E9.01c|php4|II|CCAAT-binding	1	1	1	>SPBC16E9.01c|php4|II|CCAAT-binding factor complex subunit Php4	1	1	1	1	1	1	1	1	1	1	1	1	1	1	1	1	1	1	1	1	1	1	1	1	1	1	1	1	1	1	1	0	0	0	32.726	295	295	1	-2	By matching	By MS/MS	By matching	By matching	By matching
REV__SPBC27.04|uds1|II|septation	REV__SPBC27.04|uds1|II|septation	2	2	2	>SPBC27.04|uds1|II|septation protein Uds1	1	2	2	2	2	2	1	1	1	1	1	1	1	2	2	1	1	1	1	1	1	1	2	2	1	1	1	1	1	1	1	0	0	0	118.26	1052	1052	0.0026144	3.5818	By MS/MS	By MS/MS	By MS/MS	By matching	By matching
REV__SPBC2G2.14|csi1|II|mitotic	REV__SPBC2G2.14|csi1|II|mitotic	1	1	1	>SPBC2G2.14|csi1|II|mitotic chromosome segregation protein Csi1	1	1	1	1	0	0	0	0	1	1	0	1	0	0	0	0	0	1	1	0	1	0	0	0	0	0	1	1	0	1	0	0	0	0	59.582	533	533	1	-2	By matching	By matching	By matching	By matching	By matching
REV__SPBC32F12.08c|duo1|II|DASH	REV__SPBC32F12.08c|duo1|II|DASH	1	1	1	>SPBC32F12.08c|duo1|II|DASH complex subunit Duo1	1	1	1	1	1	1	1	0	0	1	1	1	1	1	1	1	0	0	1	1	1	1	1	1	1	0	0	1	1	1	1	0	0	0	19.515	166	166	1	-2	By matching	By MS/MS	By matching	By matching	By matching
REV__SPBC8E4.05c|SPBC8E4.05c|II|fumarate	REV__SPBC8E4.05c|SPBC8E4.05c|II|fumarate	3	3	3	>SPBC8E4.05c|SPBC8E4.05c|II|fumarate lyase superfamily	1	3	3	3	2	2	2	3	2	3	2	1	1	2	2	2	3	2	3	2	1	1	2	2	2	3	2	3	2	1	1	0	0	0	49.941	447	447	0.0006812	4.2719	By matching	By MS/MS	By matching	By MS/MS	By MS/MS
REV__SPBP26C9.03c|fet4|II|iron/zinc	REV__SPBP26C9.03c|fet4|II|iron/zinc	1	1	1	>SPBP26C9.03c|fet4|II|iron/zinc ion transmembrane transporter (predicted)	1	1	1	1	1	1	1	0	0	0	0	0	0	1	1	1	0	0	0	0	0	0	1	1	1	0	0	0	0	0	0	0	0	0	66.098	584	584	1	-2	By MS/MS	By matching	By matching	By matching	By matching
REV__SPCC10H11.02|cwf23|III|DNAJ	REV__SPCC10H11.02|cwf23|III|DNAJ	1	1	1	>SPCC10H11.02|cwf23|III|DNAJ domain protein Cwf23	1	1	1	1	0	0	0	1	0	1	0	0	0	0	0	0	1	0	1	0	0	0	0	0	0	1	0	1	0	0	0	0	0	0	34.574	289	289	0.0058252	3.3963	By matching	By matching	By matching	By MS/MS	By matching
REV__SPCC550.03c|ski2|III|Ski	REV__SPCC550.03c|ski2|III|Ski	2	2	2	>SPCC550.03c|ski2|III|Ski complex RNA helicase Ski2 (predicted)	1	2	2	2	1	2	2	1	1	1	0	0	0	1	2	2	1	1	1	0	0	0	1	2	2	1	1	1	0	0	0	0	0	0	138.03	1213	1213	0.0013432	3.9923	By MS/MS	By MS/MS	By MS/MS	By matching	By matching
SPAC1002.04c|taf11|I|transcription	SPAC1002.04c|taf11|I|transcription	1	1	1	>SPAC1002.04c|taf11|I|transcription factor TFIID complex subunit Taf11 (predicted)	1	1	1	1	1	1	1	0	1	0	0	0	0	1	1	1	0	1	0	0	0	0	1	1	1	0	1	0	0	0	0	5.5	5.5	5.5	22.538	199	199	0.0069576	3.1137	By MS/MS	By MS/MS	By MS/MS	By matching	By matching
SPAC1002.09c|dld1|I|dihydrolipoamide	SPAC1002.09c|dld1|I|dihydrolipoamide	31	31	31	>SPAC1002.09c|dld1|I|dihydrolipoamide dehydrogenase Dld1	1	31	31	31	28	29	31	13	10	13	9	9	10	28	29	31	13	10	13	9	9	10	28	29	31	13	10	13	9	9	10	74.2	74.2	74.2	54.731	511	511	0	323.31	By MS/MS	By MS/MS	By MS/MS	By MS/MS	By MS/MS
SPAC1002.12c|SPAC1002.12c|I|succinate-semialdehyde	SPAC1002.12c|SPAC1002.12c|I|succinate-semialdehyde	1	1	1	>SPAC1002.12c|SPAC1002.12c|I|succinate-semialdehyde dehydrogenase [NAD(P)+] (predicted)	1	1	1	1	1	0	1	1	1	0	0	0	0	1	0	1	1	1	0	0	0	0	1	0	1	1	1	0	0	0	0	2.4	2.4	2.4	58.833	547	547	0	4.9738	By MS/MS	By matching	By MS/MS	By MS/MS	By MS/MS
SPAC1006.03c|red1|I|RNA	SPAC1006.03c|red1|I|RNA	2	2	2	>SPAC1006.03c|red1|I|RNA elimination defective protein Red1	1	2	2	2	1	2	2	1	0	1	0	0	0	1	2	2	1	0	1	0	0	0	1	2	2	1	0	1	0	0	0	2.4	2.4	2.4	79.488	712	712	0.0057216	3.2105	By MS/MS	By MS/MS	By matching	By matching	By matching
SPAC1006.07|SPAC1006.07|I|translation	SPAC1006.07|SPAC1006.07|I|translation	22	22	21	>SPAC1006.07|SPAC1006.07|I|translation initiation factor eIF4A (predicted)	1	22	22	21	21	20	20	19	20	20	14	13	12	21	20	20	19	20	20	14	13	12	20	19	19	18	19	19	13	12	11	75.3	75.3	70.4	44.436	392	392	0	161.9	By MS/MS	By MS/MS	By MS/MS	By MS/MS	By MS/MS
SPAC1006.09|win1|I|MAP	SPAC1006.09|win1|I|MAP	2	2	2	>SPAC1006.09|win1|I|MAP kinase kinase kinase Win1	1	2	2	2	2	1	2	1	1	2	0	0	0	2	1	2	1	1	2	0	0	0	2	1	2	1	1	2	0	0	0	1.8	1.8	1.8	163.27	1436	1436	0	6.1024	By MS/MS	By MS/MS	By MS/MS	By MS/MS	By MS/MS
SPAC1071.02|mms19|I|Dos2	SPAC1071.02|mms19|I|Dos2	8	8	8	>SPAC1071.02|mms19|I|Dos2 silencing complex subunit Mms19	1	8	8	8	6	7	7	0	0	1	0	0	1	6	7	7	0	0	1	0	0	1	6	7	7	0	0	1	0	0	1	9.1	9.1	9.1	114.67	1018	1018	0	21.078	By MS/MS	By MS/MS	By MS/MS	By matching	By matching
SPAC1071.06|arp9|I|SWI/SNF	SPAC1071.06|arp9|I|SWI/SNF	19	19	19	>SPAC1071.06|arp9|I|SWI/SNF and RSC complex subunit Arp9	1	19	19	19	12	13	14	13	13	11	2	0	3	12	13	14	13	13	11	2	0	3	12	13	14	13	13	11	2	0	3	47.8	47.8	47.8	59.138	523	523	0	135.6	By MS/MS	By MS/MS	By MS/MS	By MS/MS	By MS/MS
SPAC1071.07c|rps1502|I|40S	SPAC1071.07c|rps1502|I|40S	10	4	4	>SPAC1071.07c|rps1502|I|40S ribosomal protein S15 (predicted)	1	10	4	4	9	9	9	9	10	9	7	8	8	3	3	3	3	4	3	3	3	3	3	3	3	3	4	3	3	3	3	74.7	16.9	16.9	17.633	154	154	0	46.093	By MS/MS	By MS/MS	By MS/MS	By MS/MS	By MS/MS
SPAC1071.08|rpp203|I|60S	SPAC1071.08|rpp203|I|60S	6	6	4	>SPAC1071.08|rpp203|I|60S acidic ribosomal protein A2	1	6	6	4	6	6	6	6	6	6	5	5	4	6	6	6	6	6	6	5	5	4	4	4	4	4	4	4	3	3	3	80.9	80.9	69.1	11.114	110	110	0	170.57	By MS/MS	By MS/MS	By MS/MS	By MS/MS	By MS/MS
SPAC1071.09c|SPAC1071.09c|I|DNAJ	SPAC1071.09c|SPAC1071.09c|I|DNAJ	2	2	2	>SPAC1071.09c|SPAC1071.09c|I|DNAJ domain protein, DNAJC9 family (predicted)	1	2	2	2	1	1	1	2	2	2	1	0	0	1	1	1	2	2	2	1	0	0	1	1	1	2	2	2	1	0	0	8.9	8.9	8.9	32.85	282	282	0	5.5549	By MS/MS	By MS/MS	By MS/MS	By MS/MS	By MS/MS
SPAC1071.10c|pma1|I|P-type;SPCC1020.01c|pma2|III|P-type	SPAC1071.10c|pma1|I|P-type	34;7	34;7	34;7	>SPAC1071.10c|pma1|I|P-type proton ATPase, P3-type Pma1	2	34	34	34	30	30	29	24	25	23	22	22	22	30	30	29	24	25	23	22	22	22	30	30	29	24	25	23	22	22	22	41.9	41.9	41.9	99.883	919	919;1010	0	323.31	By MS/MS	By MS/MS	By MS/MS	By MS/MS	By MS/MS
SPAC1071.11|SPAC1071.11|I|NADH-dependent	SPAC1071.11|SPAC1071.11|I|NADH-dependent	2	2	2	>SPAC1071.11|SPAC1071.11|I|NADH-dependent flavin oxidoreductase (predicted), possibly riboflavin reductase	1	2	2	2	2	2	1	0	0	0	0	0	0	2	2	1	0	0	0	0	0	0	2	2	1	0	0	0	0	0	0	9.4	9.4	9.4	27.042	244	244	0.0013228	3.7297	By MS/MS	By MS/MS	By MS/MS	By matching	By matching
SPAC1093.05|SPAC1093.05|I|ATP-dependent	SPAC1093.05|SPAC1093.05|I|ATP-dependent	9	9	9	>SPAC1093.05|SPAC1093.05|I|ATP-dependent RNA helicase Hca4 (predicted)	1	9	9	9	8	7	8	6	6	6	3	3	3	8	7	8	6	6	6	3	3	3	8	7	8	6	6	6	3	3	3	16.9	16.9	16.9	83.67	735	735	0	36.34	By MS/MS	By MS/MS	By MS/MS	By MS/MS	By MS/MS
SPAC10F6.01c|sir1|I|sulfite	SPAC10F6.01c|sir1|I|sulfite	60	60	60	>SPAC10F6.01c|sir1|I|sulfite reductase beta subunit Sir1	1	60	60	60	55	56	55	42	40	44	32	30	30	55	56	55	42	40	44	32	30	30	55	56	55	42	40	44	32	30	30	63.8	63.8	63.8	163.84	1473	1473	0	323.31	By MS/MS	By MS/MS	By MS/MS	By MS/MS	By MS/MS
SPAC10F6.02c|prp22|I|ATP-dependent	SPAC10F6.02c|prp22|I|ATP-dependent	4	4	4	>SPAC10F6.02c|prp22|I|ATP-dependent RNA helicase Prp22	1	4	4	4	3	4	3	2	2	2	0	0	0	3	4	3	2	2	2	0	0	0	3	4	3	2	2	2	0	0	0	3.3	3.3	3.3	131.49	1168	1168	0	10.456	By MS/MS	By MS/MS	By MS/MS	By MS/MS	By MS/MS
SPAC10F6.03c|cts1|I|CTP	SPAC10F6.03c|cts1|I|CTP	22	22	22	>SPAC10F6.03c|cts1|I|CTP synthase Cts1 (predicted)	1	22	22	22	19	21	19	18	19	19	18	18	18	19	21	19	18	19	19	18	18	18	19	21	19	18	19	19	18	18	18	47.5	47.5	47.5	66.867	600	600	0	115.34	By MS/MS	By MS/MS	By MS/MS	By MS/MS	By MS/MS
SPAC10F6.08c|nht1|I|Ino80	SPAC10F6.08c|nht1|I|Ino80	47	47	47	>SPAC10F6.08c|nht1|I|Ino80 complex HMG box subunit Nht1	1	47	47	47	5	4	6	45	47	42	0	1	0	5	4	6	45	47	42	0	1	0	5	4	6	45	47	42	0	1	0	86.2	86.2	86.2	38.243	341	341	0	323.31	By MS/MS	By matching	By MS/MS	By MS/MS	By MS/MS
SPAC10F6.09c|psm3|I|mitotic	SPAC10F6.09c|psm3|I|mitotic	5	5	5	>SPAC10F6.09c|psm3|I|mitotic cohesin complex subunit Psm3/Smc3	1	5	5	5	4	2	2	1	2	2	1	1	1	4	2	2	1	2	2	1	1	1	4	2	2	1	2	2	1	1	1	4.8	4.8	4.8	136.85	1194	1194	0	9.3009	By MS/MS	By MS/MS	By MS/MS	By MS/MS	By MS/MS
SPAC10F6.10|rio1|I|protein	SPAC10F6.10|rio1|I|protein	9	9	9	>SPAC10F6.10|rio1|I|protein kinase, RIO family Rio1 (predicted)	1	9	9	9	6	6	9	4	5	4	3	2	1	6	6	9	4	5	4	3	2	1	6	6	9	4	5	4	3	2	1	26.2	26.2	26.2	57.498	497	497	0	29.54	By MS/MS	By MS/MS	By MS/MS	By MS/MS	By MS/MS
SPAC10F6.13c|caa1|I|cytoplasmic	SPAC10F6.13c|caa1|I|cytoplasmic	5	5	5	>SPAC10F6.13c|caa1|I|cytoplasmic aspartate aminotransferase Caa1 (predicted)	1	5	5	5	3	3	3	1	3	4	0	0	0	3	3	3	1	3	4	0	0	0	3	3	3	1	3	4	0	0	0	18.3	18.3	18.3	46.14	409	409	0	17.526	By MS/MS	By MS/MS	By MS/MS	By matching	By MS/MS
SPAC10F6.17c|SPAC10F6.17c|I|mitochondrial	SPAC10F6.17c|SPAC10F6.17c|I|mitochondrial	11	11	11	>SPAC10F6.17c|SPAC10F6.17c|I|mitochondrial pyruvate dehydrogenase (lipoamide) phosphatase (predicted)	1	11	11	11	8	10	10	0	1	0	0	0	0	8	10	10	0	1	0	0	0	0	8	10	10	0	1	0	0	0	0	36.3	36.3	36.3	49.74	444	444	0	41.044	By MS/MS	By MS/MS	By MS/MS	By matching	By matching
SPAC110.03|cdc42|I|Rho	SPAC110.03|cdc42|I|Rho	2	2	2	>SPAC110.03|cdc42|I|Rho family GTPase Cdc42	1	2	2	2	2	2	2	0	0	1	1	1	1	2	2	2	0	0	1	1	1	1	2	2	2	0	0	1	1	1	1	14.6	14.6	14.6	21.329	192	192	0	4.4258	By MS/MS	By MS/MS	By MS/MS	By matching	By matching
SPAC110.04c|pss1|I|heat	SPAC110.04c|pss1|I|heat	39	39	39	>SPAC110.04c|pss1|I|heat shock protein Pss1	1	39	39	39	36	35	37	25	22	26	17	18	16	36	35	37	25	22	26	17	18	16	36	35	37	25	22	26	17	18	16	57.8	57.8	57.8	80.374	720	720	0	219.41	By MS/MS	By MS/MS	By MS/MS	By MS/MS	By MS/MS
SPAC1142.01|rqc1|I|ribosome	SPAC1142.01|rqc1|I|ribosome	6	6	6	>SPAC1142.01|rqc1|I|ribosome quality control complex (RQC) complex subunit Rqc1 (predicted)	1	6	6	6	3	4	2	0	2	5	3	0	0	3	4	2	0	2	5	3	0	0	3	4	2	0	2	5	3	0	0	10.8	10.8	10.8	75.014	656	656	0	15.64	By MS/MS	By MS/MS	By MS/MS	By matching	By MS/MS
SPAC1142.04|SPAC1142.04|I|Noc	SPAC1142.04|SPAC1142.04|I|Noc	14	14	14	>SPAC1142.04|SPAC1142.04|I|Noc complex subunit Noc2 family (predicted)	1	14	14	14	13	12	12	10	12	12	4	1	1	13	12	12	10	12	12	4	1	1	13	12	12	10	12	12	4	1	1	21.9	21.9	21.9	81.127	707	707	0	78.434	By MS/MS	By MS/MS	By MS/MS	By MS/MS	By MS/MS
SPAC1142.06|get3|I|GET	SPAC1142.06|get3|I|GET	5	5	5	>SPAC1142.06|get3|I|GET complex ATPase subunit Get3 (predicted)	1	5	5	5	1	4	3	3	2	3	1	1	1	1	4	3	3	2	3	1	1	1	1	4	3	3	2	3	1	1	1	19.8	19.8	19.8	36.548	329	329	0	13.786	By MS/MS	By MS/MS	By MS/MS	By MS/MS	By matching
SPAC11D3.02c|SPAC11D3.02c|I|ELLA	SPAC11D3.02c|SPAC11D3.02c|I|ELLA	10	10	10	>SPAC11D3.02c|SPAC11D3.02c|I|ELLA family acetyltransferase (predicted)	1	10	10	10	8	8	7	8	8	8	4	5	2	8	8	7	8	8	8	4	5	2	8	8	7	8	8	8	4	5	2	60.7	60.7	60.7	17.414	150	150	0	38.567	By MS/MS	By MS/MS	By MS/MS	By MS/MS	By MS/MS
SPAC11E3.01c|swr1|I|SNF2	SPAC11E3.01c|swr1|I|SNF2	12	12	12	>SPAC11E3.01c|swr1|I|SNF2 family ATP-dependent DNA helicase Swr1	1	12	12	12	4	3	4	7	9	7	0	0	0	4	3	4	7	9	7	0	0	0	4	3	4	7	9	7	0	0	0	10.6	10.6	10.6	149.45	1288	1288	0	30.171	By MS/MS	By MS/MS	By MS/MS	By MS/MS	By MS/MS
SPAC11E3.07|vma4|I|V-type	SPAC11E3.07|vma4|I|V-type	2	2	2	>SPAC11E3.07|vma4|I|V-type ATPase V1 subunit E (predicted)	1	2	2	2	2	2	2	0	1	0	2	1	1	2	2	2	0	1	0	2	1	1	2	2	2	0	1	0	2	1	1	7	7	7	25.741	227	227	0.00067705	4.1351	By MS/MS	By MS/MS	By MS/MS	By matching	By MS/MS
SPAC11E3.15|rpl22|I|60S	SPAC11E3.15|rpl22|I|60S	9	9	9	>SPAC11E3.15|rpl22|I|60S ribosomal protein L22 (predicted)	1	9	9	9	8	7	8	9	9	9	6	5	5	8	7	8	9	9	9	6	5	5	8	7	8	9	9	9	6	5	5	66.7	66.7	66.7	13.32	117	117	0	80.819	By MS/MS	By MS/MS	By MS/MS	By MS/MS	By MS/MS
SPAC11G7.02|pub1|I|HECT-type	SPAC11G7.02|pub1|I|HECT-type	11	11	7	>SPAC11G7.02|pub1|I|HECT-type ubiquitin-protein ligase E3 Pub1	1	11	11	7	10	10	10	1	0	2	5	6	3	10	10	10	1	0	2	5	6	3	7	7	7	0	0	0	3	4	3	16	16	10.7	87.267	767	767	0	29.834	By MS/MS	By MS/MS	By MS/MS	By matching	By matching
SPAC11G7.03|idh1|I|isocitrate	SPAC11G7.03|idh1|I|isocitrate	11	11	11	>SPAC11G7.03|idh1|I|isocitrate dehydrogenase (NAD+) subunit 1 Idh1	1	11	11	11	9	9	8	7	6	5	2	1	0	9	9	8	7	6	5	2	1	0	9	9	8	7	6	5	2	1	0	41.3	41.3	41.3	38.758	356	356	0	46.46	By MS/MS	By MS/MS	By MS/MS	By MS/MS	By MS/MS
SPAC1805.12c|uep1|I|ribosomal-ubiquitin;SPAC11G7.04|ubi1|I|ribosomal-ubiquitin	SPAC1805.12c|uep1|I|ribosomal-ubiquitin;SPAC11G7.04|ubi1|I|ribosomal-ubiquitin	8;8	1;1	1;1	>SPAC1805.12c|uep1|I|ribosomal-ubiquitin fusion protein Ubi2;>SPAC11G7.04|ubi1|I|ribosomal-ubiquitin fusion protein Ubi1 (predicted)	2	8	1	1	8	7	8	7	6	7	7	7	8	1	1	1	1	1	1	1	1	1	1	1	1	1	1	1	1	1	1	53.9	7.8	7.8	14.595	128	128;128	0	7.6299	By MS/MS	By MS/MS	By MS/MS	By MS/MS	By MS/MS
SPAC11H11.06|arp2|I|ARP2/3	SPAC11H11.06|arp2|I|ARP2/3	8	8	8	>SPAC11H11.06|arp2|I|ARP2/3 actin-organizing complex subunit Arp2	1	8	8	8	6	6	3	5	4	5	2	3	3	6	6	3	5	4	5	2	3	3	6	6	3	5	4	5	2	3	3	21	21	21	44.23	390	390	0	23.388	By MS/MS	By MS/MS	By MS/MS	By MS/MS	By MS/MS
SPAC1250.01|snf21|I|ATP-dependent	SPAC1250.01|snf21|I|ATP-dependent	36	36	34	>SPAC1250.01|snf21|I|ATP-dependent DNA helicase Snf21	1	36	36	34	27	23	26	22	30	27	3	1	0	27	23	26	22	30	27	3	1	0	25	21	24	22	30	26	3	1	0	35	35	32.7	140.09	1199	1199	0	203.65	By MS/MS	By MS/MS	By MS/MS	By MS/MS	By MS/MS
SPAC1250.05|rpl3002|I|60S	SPAC1250.05|rpl3002|I|60S	8	8	8	>SPAC1250.05|rpl3002|I|60S ribosomal protein L30 (predicted)	1	8	8	8	8	7	8	7	6	8	3	3	3	8	7	8	7	6	8	3	3	3	8	7	8	7	6	8	3	3	3	70.9	70.9	70.9	12.242	117	117	0	62.083	By MS/MS	By MS/MS	By MS/MS	By MS/MS	By MS/MS
SPAC12B10.01c|SPAC12B10.01c|I|HECT-type	SPAC12B10.01c|SPAC12B10.01c|I|HECT-type	4	4	4	>SPAC12B10.01c|SPAC12B10.01c|I|HECT-type ubiquitin-protein ligase E3 (predicted)	1	4	4	4	4	3	4	3	1	2	1	1	0	4	3	4	3	1	2	1	1	0	4	3	4	3	1	2	1	1	0	3.2	3.2	3.2	185.61	1647	1647	0	9.0512	By MS/MS	By MS/MS	By MS/MS	By matching	By matching
SPAC12B10.05|icp55|I|mitochondrial	SPAC12B10.05|icp55|I|mitochondrial	2	2	2	>SPAC12B10.05|icp55|I|mitochondrial intermediate cleavage peptidase Icp55 (predicted)	1	2	2	2	2	2	2	0	0	1	0	0	0	2	2	2	0	0	1	0	0	0	2	2	2	0	0	1	0	0	0	4.3	4.3	4.3	55.14	486	486	0	4.4565	By MS/MS	By MS/MS	By MS/MS	By matching	By matching
SPAC12B10.13|gid8|I|GID	SPAC12B10.13|gid8|I|GID	3	3	3	>SPAC12B10.13|gid8|I|GID complex subunit Gid8 (predicted)	1	3	3	3	3	3	2	0	0	2	0	1	1	3	3	2	0	0	2	0	1	1	3	3	2	0	0	2	0	1	1	11.7	11.7	11.7	27.033	240	240	0	6.8857	By MS/MS	By MS/MS	By MS/MS	By matching	By matching
SPAC12B10.16c|mug157|I|conserved	SPAC12B10.16c|mug157|I|conserved	5	5	5	>SPAC12B10.16c|mug157|I|conserved protein Mug157	1	5	5	5	5	5	4	1	1	1	0	0	0	5	5	4	1	1	1	0	0	0	5	5	4	1	1	1	0	0	0	13.2	13.2	13.2	57.153	509	509	0	13.215	By MS/MS	By MS/MS	By MS/MS	By MS/MS	By MS/MS
SPAC12G12.02|efg1|I|rRNA	SPAC12G12.02|efg1|I|rRNA	4	4	4	>SPAC12G12.02|efg1|I|rRNA processing protein Efg1 (predicted)	1	4	4	4	3	1	2	2	1	3	0	0	1	3	1	2	2	1	3	0	0	1	3	1	2	2	1	3	0	0	1	30.6	30.6	30.6	21.804	183	183	0	17.159	By MS/MS	By MS/MS	By MS/MS	By MS/MS	By MS/MS
SPAC12G12.03|cip2|I|RNA-binding	SPAC12G12.03|cip2|I|RNA-binding	2	2	2	>SPAC12G12.03|cip2|I|RNA-binding protein Cip2	1	2	2	2	2	1	1	1	0	0	0	0	0	2	1	1	1	0	0	0	0	0	2	1	1	1	0	0	0	0	0	3.8	3.8	3.8	62.068	576	576	0	5.9758	By MS/MS	By MS/MS	By MS/MS	By matching	By matching
SPAC12G12.04|mcp60|I|mitochondrial	SPAC12G12.04|mcp60|I|mitochondrial	39	39	39	>SPAC12G12.04|mcp60|I|mitochondrial heat shock protein Hsp60/Mcp60	1	39	39	39	35	36	35	31	32	31	32	31	29	35	36	35	31	32	31	32	31	29	35	36	35	31	32	31	32	31	29	74.9	74.9	74.9	62.167	582	582	0	323.31	By MS/MS	By MS/MS	By MS/MS	By MS/MS	By MS/MS
SPAC12G12.05c|taf9|I|SAGA	SPAC12G12.05c|taf9|I|SAGA	10	10	10	>SPAC12G12.05c|taf9|I|SAGA complex/ transcription initiation factor Taf9	1	10	10	10	9	9	10	3	3	3	0	0	1	9	9	10	3	3	3	0	0	1	9	9	10	3	3	3	0	0	1	71.2	71.2	71.2	18.448	163	163	0	112.63	By MS/MS	By MS/MS	By MS/MS	By MS/MS	By MS/MS
SPAC12G12.06c|rcl1|I|rRNA	SPAC12G12.06c|rcl1|I|rRNA	9	9	9	>SPAC12G12.06c|rcl1|I|rRNA processing protein Rcl1 (predicted)	1	9	9	9	9	9	9	5	6	6	2	0	0	9	9	9	5	6	6	2	0	0	9	9	9	5	6	6	2	0	0	36.4	36.4	36.4	39.525	363	363	0	46.386	By MS/MS	By MS/MS	By MS/MS	By MS/MS	By MS/MS
SPAC12G12.07c|SPAC12G12.07c|I|conserved	SPAC12G12.07c|SPAC12G12.07c|I|conserved	11	11	11	>SPAC12G12.07c|SPAC12G12.07c|I|conserved fungal protein	1	11	11	11	7	9	8	6	4	7	10	10	10	7	9	8	6	4	7	10	10	10	7	9	8	6	4	7	10	10	10	37.6	37.6	37.6	45.724	412	412	0	48.803	By MS/MS	By MS/MS	By MS/MS	By MS/MS	By MS/MS
SPAC12G12.09|eti1|I|conserved	SPAC12G12.09|eti1|I|conserved	3	3	3	>SPAC12G12.09|eti1|I|conserved fungal protein associated with stress granule	1	3	3	3	3	3	3	0	0	0	0	0	0	3	3	3	0	0	0	0	0	0	3	3	3	0	0	0	0	0	0	3.8	3.8	3.8	109.71	977	977	0	7.5837	By MS/MS	By MS/MS	By MS/MS	By matching	By matching
SPAC12G12.13c|cid14|I|poly(A)	SPAC12G12.13c|cid14|I|poly(A)	8	8	8	>SPAC12G12.13c|cid14|I|poly(A) polymerase Cid14	1	8	8	8	8	5	6	5	5	7	0	0	0	8	5	6	5	5	7	0	0	0	8	5	6	5	5	7	0	0	0	14.2	14.2	14.2	78.297	684	684	0	26.015	By MS/MS	By MS/MS	By MS/MS	By MS/MS	By MS/MS
SPAC139.01c|ath2|I|Ath1	SPAC139.01c|ath2|I|Ath1	5	5	5	>SPAC139.01c|ath2|I|Ath1 complex protein Ath2 nuclease, XP-G family (predicted)	1	5	5	5	4	4	3	2	2	2	0	0	0	4	4	3	2	2	2	0	0	0	4	4	3	2	2	2	0	0	0	9.1	9.1	9.1	90.152	802	802	0	15.8	By MS/MS	By MS/MS	By MS/MS	By MS/MS	By MS/MS
SPAC13A11.01c|rga8|I|Rho-type	SPAC13A11.01c|rga8|I|Rho-type	11	11	11	>SPAC13A11.01c|rga8|I|Rho-type GTPase activating protein Rga8	1	11	11	11	8	8	8	8	5	4	1	0	0	8	8	8	8	5	4	1	0	0	8	8	8	8	5	4	1	0	0	18.4	18.4	18.4	88.207	777	777	0	42.912	By MS/MS	By MS/MS	By MS/MS	By MS/MS	By MS/MS
SPAC13A11.02c|erg11|I|sterol	SPAC13A11.02c|erg11|I|sterol	6	6	6	>SPAC13A11.02c|erg11|I|sterol 14-demethylase Erg11 (predicted)	1	6	6	6	5	3	2	1	1	2	3	4	3	5	3	2	1	1	2	3	4	3	5	3	2	1	1	2	3	4	3	20.4	20.4	20.4	56.331	495	495	0	9.947	By MS/MS	By MS/MS	By MS/MS	By MS/MS	By MS/MS
SPAC13A11.04c|ubp8|I|SAGA	SPAC13A11.04c|ubp8|I|SAGA	11	11	11	>SPAC13A11.04c|ubp8|I|SAGA complex ubiquitin C-terminal hydrolase Ubp8	1	11	11	11	9	11	7	1	1	1	0	0	0	9	11	7	1	1	1	0	0	0	9	11	7	1	1	1	0	0	0	32.7	32.7	32.7	51.72	449	449	0	46.849	By MS/MS	By MS/MS	By MS/MS	By MS/MS	By MS/MS
SPAC13C5.01c|pre9|I|20S	SPAC13C5.01c|pre9|I|20S	4	4	4	>SPAC13C5.01c|pre9|I|20S proteasome complex subunit alpha 3 Pre9 (predicted)	1	4	4	4	4	4	4	1	1	1	1	1	0	4	4	4	1	1	1	1	1	0	4	4	4	1	1	1	1	1	0	21	21	21	27.925	248	248	0	7.1823	By MS/MS	By MS/MS	By MS/MS	By matching	By matching
SPAC13D6.02c|byr3|I|translational	SPAC13D6.02c|byr3|I|translational	12	12	12	>SPAC13D6.02c|byr3|I|translational activator, zf-CCHC type zinc finger protein (predicted)	1	12	12	12	10	11	9	10	8	9	10	10	10	10	11	9	10	8	9	10	10	10	10	11	9	10	8	9	10	10	10	77.7	77.7	77.7	19.342	179	179	0	136.44	By MS/MS	By MS/MS	By MS/MS	By MS/MS	By MS/MS
SPAC13F5.02c|taf7|I|transcription	SPAC13F5.02c|taf7|I|transcription	3	3	3	>SPAC13F5.02c|taf7|I|transcription factor TFIID complex subunit Taf7	1	3	3	3	3	3	3	1	1	2	1	0	0	3	3	3	1	1	2	1	0	0	3	3	3	1	1	2	1	0	0	9.4	9.4	9.4	45	393	393	0	7.5701	By MS/MS	By MS/MS	By MS/MS	By MS/MS	By MS/MS
SPAC13F5.05|mpd1|I|thioredoxin	SPAC13F5.05|mpd1|I|thioredoxin	10	10	10	>SPAC13F5.05|mpd1|I|thioredoxin family protein Mpd1 (predicted)	1	10	10	10	4	7	7	7	7	9	1	0	0	4	7	7	7	7	9	1	0	0	4	7	7	7	7	9	1	0	0	42.1	42.1	42.1	40.763	363	363	0	117.2	By MS/MS	By MS/MS	By MS/MS	By MS/MS	By MS/MS
SPAC13G6.02c|rps101|I|40S	SPAC13G6.02c|rps101|I|40S	23	12	12	>SPAC13G6.02c|rps101|I|40S ribosomal protein S3a	1	23	12	12	21	22	21	21	21	20	19	17	18	11	12	11	10	11	10	10	9	9	11	12	11	10	11	10	10	9	9	66.7	44.4	44.4	28.488	252	252	0	113.67	By MS/MS	By MS/MS	By MS/MS	By MS/MS	By MS/MS
SPAC13G6.04|tim8|I|TIM22	SPAC13G6.04|tim8|I|TIM22	4	4	4	>SPAC13G6.04|tim8|I|TIM22 inner membrane protein import complex subunit Tim8 (predicted)	1	4	4	4	2	4	1	1	2	1	2	2	2	2	4	1	1	2	1	2	2	2	2	4	1	1	2	1	2	2	2	60.9	60.9	60.9	9.9873	87	87	0	12.079	By MS/MS	By MS/MS	By matching	By MS/MS	By MS/MS
SPAC13G6.07c|rps601|I|40S	SPAC13G6.07c|rps601|I|40S	16	16	1	>SPAC13G6.07c|rps601|I|40S ribosomal protein S6	1	16	16	1	15	15	16	15	14	13	12	10	12	15	15	16	15	14	13	12	10	12	1	1	1	1	1	1	1	1	1	56.5	56.5	7.1	27.499	239	239	0	164.21	By MS/MS	By MS/MS	By MS/MS	By MS/MS	By MS/MS
SPAC13G6.10c|asl1|I|cell	SPAC13G6.10c|asl1|I|cell	3	3	3	>SPAC13G6.10c|asl1|I|cell wall protein Asl1, predicted O-glucosyl hydrolase	1	3	3	3	2	2	2	2	2	3	1	0	0	2	2	2	2	2	3	1	0	0	2	2	2	2	2	3	1	0	0	13	13	13	54.21	530	530	0	17.261	By MS/MS	By MS/MS	By MS/MS	By MS/MS	By MS/MS
SPAC13G6.11c|erg12|I|mevalonate	SPAC13G6.11c|erg12|I|mevalonate	8	8	8	>SPAC13G6.11c|erg12|I|mevalonate kinase Erg12 (predicted)	1	8	8	8	6	8	7	5	5	5	2	0	0	6	8	7	5	5	5	2	0	0	6	8	7	5	5	5	2	0	0	18.8	18.8	18.8	43.406	404	404	0	26.929	By MS/MS	By MS/MS	By MS/MS	By MS/MS	By MS/MS
SPAC13G6.14|aps1|I|diadenosine	SPAC13G6.14|aps1|I|diadenosine	2	2	2	>SPAC13G6.14|aps1|I|diadenosine 5,5-p1,p6-hexaphosphate hydrolase Aps1	1	2	2	2	0	0	1	0	0	0	2	2	2	0	0	1	0	0	0	2	2	2	0	0	1	0	0	0	2	2	2	9.5	9.5	9.5	23.724	210	210	0.0013307	3.8287	By matching	By matching	By matching	By matching	By matching
SPAC13G7.01c|erg7|I|lanosterol	SPAC13G7.01c|erg7|I|lanosterol	2	2	2	>SPAC13G7.01c|erg7|I|lanosterol synthase Erg7	1	2	2	2	1	1	0	0	0	0	0	0	0	1	1	0	0	0	0	0	0	0	1	1	0	0	0	0	0	0	0	2.9	2.9	2.9	82.818	721	721	0.0013201	3.7152	By MS/MS	By MS/MS	By matching	By matching	By matching
SPAC13G7.02c|ssa1|I|heat	SPAC13G7.02c|ssa1|I|heat	32	8	8	>SPAC13G7.02c|ssa1|I|heat shock protein Ssa1 (predicted)	1	32	8	8	28	27	26	24	28	26	21	20	21	7	5	5	3	5	4	1	0	1	7	5	5	3	5	4	1	0	1	52	18	18	70.142	644	644	0	17.417	By MS/MS	By MS/MS	By MS/MS	By MS/MS	By MS/MS
SPAC13G7.07|arb2|I|argonaute	SPAC13G7.07|arb2|I|argonaute	1	1	1	>SPAC13G7.07|arb2|I|argonaute binding protein 2	1	1	1	1	0	0	0	0	0	1	0	0	0	0	0	0	0	0	1	0	0	0	0	0	0	0	0	1	0	0	0	2.2	2.2	2.2	37.169	321	321	1	-2	By matching	By matching	By matching	By matching	By matching
SPAC13G7.08c|crb3|I|WD	SPAC13G7.08c|crb3|I|WD	10	10	10	>SPAC13G7.08c|crb3|I|WD repeat protein Crb3	1	10	10	10	7	8	8	6	5	5	0	0	0	7	8	8	6	5	5	0	0	0	7	8	8	6	5	5	0	0	0	31.6	31.6	31.6	49.506	446	446	0	37.093	By MS/MS	By MS/MS	By MS/MS	By MS/MS	By MS/MS
SPAC13G7.12c|eki1|I|choline/ethanolamine	SPAC13G7.12c|eki1|I|choline/ethanolamine	3	3	3	>SPAC13G7.12c|eki1|I|choline/ethanolamine kinase Eki1 (predicted)	1	3	3	3	2	2	1	1	1	1	1	0	0	2	2	1	1	1	1	1	0	0	2	2	1	1	1	1	1	0	0	6.4	6.4	6.4	52.535	456	456	0	6.4952	By MS/MS	By MS/MS	By MS/MS	By MS/MS	By matching
SPAC13G7.13c|msa1|I|RNA-binding	SPAC13G7.13c|msa1|I|RNA-binding	5	5	5	>SPAC13G7.13c|msa1|I|RNA-binding protein Msa1	1	5	5	5	2	2	2	1	0	4	1	1	0	2	2	2	1	0	4	1	1	0	2	2	2	1	0	4	1	1	0	13.5	13.5	13.5	59.117	533	533	0	14.509	By MS/MS	By MS/MS	By MS/MS	By MS/MS	By matching
SPAC140.01|sdh2|I|succinate	SPAC140.01|sdh2|I|succinate	7	7	7	>SPAC140.01|sdh2|I|succinate dehydrogenase (ubiquinone) iron-sulfur protein subunit (predicted)	1	7	7	7	5	5	5	4	6	4	4	4	4	5	5	5	4	6	4	4	4	4	5	5	5	4	6	4	4	4	4	27.3	27.3	27.3	31.425	275	275	0	17.801	By MS/MS	By MS/MS	By MS/MS	By MS/MS	By MS/MS
SPAC140.02|gar2|I|nucleolar	SPAC140.02|gar2|I|nucleolar	11	11	11	>SPAC140.02|gar2|I|nucleolar protein required for rRNA processing	1	11	11	11	9	7	9	11	11	11	7	7	6	9	7	9	11	11	11	7	7	6	9	7	9	11	11	11	7	7	6	24.2	24.2	24.2	52.987	500	500	0	60.19	By MS/MS	By MS/MS	By MS/MS	By MS/MS	By MS/MS
SPAC1420.02c|cct5|I|chaperonin-containing	SPAC1420.02c|cct5|I|chaperonin-containing	26	26	26	>SPAC1420.02c|cct5|I|chaperonin-containing T-complex epsilon subunit Cct5	1	26	26	26	22	22	19	13	10	14	20	23	21	22	22	19	13	10	14	20	23	21	22	22	19	13	10	14	20	23	21	61.2	61.2	61.2	59.377	546	546	0	265.04	By MS/MS	By MS/MS	By MS/MS	By MS/MS	By MS/MS
SPAPB8E5.02c|rpn502|I|19S;SPAC1420.03|rpn501|I|19S	SPAPB8E5.02c|rpn502|I|19S;SPAC1420.03|rpn501|I|19S	24;24	24;24	24;24	>SPAPB8E5.02c|rpn502|I|19S proteasome regulatory subunit Rpn502;>SPAC1420.03|rpn501|I|19S proteasome regulatory subunit Rpn501	2	24	24	24	23	22	22	22	22	23	15	16	15	23	22	22	22	22	23	15	16	15	23	22	22	22	22	23	15	16	15	65.5	65.5	65.5	51.618	443	443;443	0	173.45	By MS/MS	By MS/MS	By MS/MS	By MS/MS	By MS/MS
SPAC19B12.13|cox1102|I|cytochrome;SPAC1420.04c|cox1101|I|cytochrome	SPAC19B12.13|cox1102|I|cytochrome;SPAC1420.04c|cox1101|I|cytochrome	2;2	2;2	2;2	>SPAC19B12.13|cox1102|I|cytochrome c oxidase assembly protein Cox1102/ mitochondrial ribosomal protein Rsm2202, fusion protein (predicted);>SPAC1420.04c|cox1101|I|cytochrome c oxidase assembly protein Cox1101/ mitochondrial ribosomal protein Rsm22 fusion p	2	2	2	2	1	1	1	1	1	1	0	0	0	1	1	1	1	1	1	0	0	0	1	1	1	1	1	1	0	0	0	4	4	4	86.11	753	753;753	0	4.3696	By MS/MS	By MS/MS	By MS/MS	By MS/MS	By matching
SPAC144.02|iec1|I|Ino80	SPAC144.02|iec1|I|Ino80	24	24	24	>SPAC144.02|iec1|I|Ino80 complex subunit Iec1	1	24	24	24	6	4	5	24	23	22	2	1	1	6	4	5	24	23	22	2	1	1	6	4	5	24	23	22	2	1	1	66.3	66.3	66.3	28.348	249	249	0	323.31	By MS/MS	By MS/MS	By matching	By MS/MS	By MS/MS
SPAC144.03|ade2|I|adenylosuccinate	SPAC144.03|ade2|I|adenylosuccinate	4	4	4	>SPAC144.03|ade2|I|adenylosuccinate synthetase Ade2	1	4	4	4	3	3	4	1	1	2	0	0	0	3	3	4	1	1	2	0	0	0	3	3	4	1	1	2	0	0	0	13.1	13.1	13.1	47.876	434	434	0	9.5734	By MS/MS	By MS/MS	By MS/MS	By matching	By matching
SPAC31G5.03|rps1101|I|40S;SPAC144.11|rps1102|I|40S	SPAC31G5.03|rps1101|I|40S;SPAC144.11|rps1102|I|40S	13;13	13;13	13;13	>SPAC31G5.03|rps1101|I|40S ribosomal protein S11 (predicted);>SPAC144.11|rps1102|I|40S ribosomal protein S11 (predicted)	2	13	13	13	13	11	13	13	13	13	13	13	13	13	11	13	13	13	13	13	13	13	13	11	13	13	13	13	13	13	13	60.5	60.5	60.5	17.5	152	152;152	0	155.39	By MS/MS	By MS/MS	By MS/MS	By MS/MS	By MS/MS
SPAC144.12|rki1|I|ribose	SPAC144.12|rki1|I|ribose	9	9	9	>SPAC144.12|rki1|I|ribose 5-phosphate isomerase Rki1 (predicted)	1	9	9	9	9	8	8	4	4	6	7	5	7	9	8	8	4	4	6	7	5	7	9	8	8	4	4	6	7	5	7	42	42	42	29.329	274	274	0	50.041	By MS/MS	By MS/MS	By MS/MS	By MS/MS	By MS/MS
SPAC1486.01|sod2|I|mitochondrial	SPAC1486.01|sod2|I|mitochondrial	1	1	1	>SPAC1486.01|sod2|I|mitochondrial superoxide dismutase Sod2	1	1	1	1	1	1	1	0	0	0	0	0	0	1	1	1	0	0	0	0	0	0	1	1	1	0	0	0	0	0	0	5.5	5.5	5.5	24.346	218	218	0.0045337	3.4134	By MS/MS	By MS/MS	By MS/MS	By matching	By matching
SPAC1486.03c|SPAC1486.03c|I|RNA-binding	SPAC1486.03c|SPAC1486.03c|I|RNA-binding	4	4	4	>SPAC1486.03c|SPAC1486.03c|I|RNA-binding splicing factor (predicted)	1	4	4	4	2	3	2	0	1	0	0	0	0	2	3	2	0	1	0	0	0	0	2	3	2	0	1	0	0	0	0	6.8	6.8	6.8	91.668	797	797	0	7.1001	By MS/MS	By MS/MS	By MS/MS	By matching	By MS/MS
SPAC1486.04c|alm1|I|medial	SPAC1486.04c|alm1|I|medial	2	2	2	>SPAC1486.04c|alm1|I|medial ring protein Alm1	1	2	2	2	1	2	1	0	0	0	0	0	0	1	2	1	0	0	0	0	0	0	1	2	1	0	0	0	0	0	0	1.5	1.5	1.5	197.86	1727	1727	0.0013369	3.9328	By MS/MS	By MS/MS	By matching	By matching	By matching
SPAC1486.09|nob1|I|ribosome	SPAC1486.09|nob1|I|ribosome	14	14	14	>SPAC1486.09|nob1|I|ribosome biogenesis protein Nob1 (predicted)	1	14	14	14	13	14	12	4	6	3	4	2	0	13	14	12	4	6	3	4	2	0	13	14	12	4	6	3	4	2	0	47.2	47.2	47.2	43.874	388	388	0	64.355	By MS/MS	By MS/MS	By MS/MS	By MS/MS	By MS/MS
SPAC1486.10|thi1|I|transcription	SPAC1486.10|thi1|I|transcription	2	2	2	>SPAC1486.10|thi1|I|transcription factor Thi1	1	2	2	2	0	0	1	0	1	0	0	0	0	0	0	1	0	1	0	0	0	0	0	0	1	0	1	0	0	0	0	4.1	4.1	4.1	88.059	775	775	0	6.0158	By matching	By matching	By MS/MS	By matching	By MS/MS
SPAC14C4.11|vtc2|I|polyphosphate	SPAC14C4.11|vtc2|I|polyphosphate	7	7	7	>SPAC14C4.11|vtc2|I|polyphosphate synthetase, VTC complex subunit Vtc2/3 (predicted)	1	7	7	7	6	5	4	1	2	2	0	0	0	6	5	4	1	2	2	0	0	0	6	5	4	1	2	2	0	0	0	11.4	11.4	11.4	85.444	734	734	0	21.314	By MS/MS	By MS/MS	By MS/MS	By MS/MS	By MS/MS
SPAC14C4.14|atp1|I|F1-ATPase	SPAC14C4.14|atp1|I|F1-ATPase	21	21	21	>SPAC14C4.14|atp1|I|F1-ATPase alpha subunit	1	21	21	21	18	20	20	13	12	14	13	12	12	18	20	20	13	12	14	13	12	12	18	20	20	13	12	14	13	12	12	46.3	46.3	46.3	58.587	536	536	0	118.02	By MS/MS	By MS/MS	By MS/MS	By MS/MS	By MS/MS
SPAC1527.03|SPAC1527.03|I|RNA-binding	SPAC1527.03|SPAC1527.03|I|RNA-binding	16	16	16	>SPAC1527.03|SPAC1527.03|I|RNA-binding protein (predicted)	1	16	16	16	14	12	13	13	11	10	1	1	0	14	12	13	13	11	10	1	1	0	14	12	13	13	11	10	1	1	0	48	48	48	53.232	475	475	0	102.19	By MS/MS	By MS/MS	By MS/MS	By MS/MS	By MS/MS
SPAC1556.01c|rad50|I|DNA	SPAC1556.01c|rad50|I|DNA	7	7	7	>SPAC1556.01c|rad50|I|DNA repair protein Rad50	1	7	7	7	3	5	4	1	2	4	2	2	2	3	5	4	1	2	4	2	2	2	3	5	4	1	2	4	2	2	2	6.9	6.9	6.9	149.03	1285	1285	0	16.197	By MS/MS	By MS/MS	By MS/MS	By matching	By MS/MS
SPAC1556.02c|sdh1|I|succinate	SPAC1556.02c|sdh1|I|succinate	16	16	16	>SPAC1556.02c|sdh1|I|succinate dehydrogenase Sdh1 (predicted)	1	16	16	16	13	12	15	6	8	7	9	8	7	13	12	15	6	8	7	9	8	7	13	12	15	6	8	7	9	8	7	34.9	34.9	34.9	70.465	641	641	0	90.533	By MS/MS	By MS/MS	By MS/MS	By MS/MS	By MS/MS
SPAC1556.07|pmm1|I|phosphomannomutase	SPAC1556.07|pmm1|I|phosphomannomutase	8	8	8	>SPAC1556.07|pmm1|I|phosphomannomutase Pmm1	1	8	8	8	4	5	5	5	4	5	2	1	1	4	5	5	5	4	5	2	1	1	4	5	5	5	4	5	2	1	1	41.2	41.2	41.2	29.223	257	257	0	24.533	By MS/MS	By MS/MS	By MS/MS	By MS/MS	By MS/MS
SPAC1565.05|utp8|I|t-UTP	SPAC1565.05|utp8|I|t-UTP	9	9	9	>SPAC1565.05|utp8|I|t-UTP complex subunit Utp8 (predicted)	1	9	9	9	5	4	5	5	5	6	0	1	0	5	4	5	5	5	6	0	1	0	5	4	5	5	5	6	0	1	0	13.3	13.3	13.3	86.679	773	773	0	43.55	By MS/MS	By MS/MS	By MS/MS	By MS/MS	By MS/MS
SPAC1565.06c|spg1|I|GTPase	SPAC1565.06c|spg1|I|GTPase	2	2	2	>SPAC1565.06c|spg1|I|GTPase Spg1	1	2	2	2	1	1	1	1	2	1	0	0	0	1	1	1	1	2	1	0	0	0	1	1	1	1	2	1	0	0	0	10.6	10.6	10.6	22.543	198	198	0	5.3264	By MS/MS	By MS/MS	By matching	By MS/MS	By MS/MS
SPAC1565.07c|knd1|I|Cullin-associated	SPAC1565.07c|knd1|I|Cullin-associated	2	2	2	>SPAC1565.07c|knd1|I|Cullin-associated NEDD8-dissociated protein Knd1 (predicted)	1	2	2	2	1	0	1	0	1	0	0	0	1	1	0	1	0	1	0	0	0	1	1	0	1	0	1	0	0	0	1	2	2	2	137.88	1220	1220	0.00067843	4.1946	By MS/MS	By matching	By MS/MS	By matching	By MS/MS
SPAC1565.08|cdc48|I|AAA	SPAC1565.08|cdc48|I|AAA	56	56	56	>SPAC1565.08|cdc48|I|AAA family ATPase involved in ubiquitin-mediated protein degradation Cdc48	1	56	56	56	51	52	52	26	21	26	20	18	18	51	52	52	26	21	26	20	18	18	51	52	52	26	21	26	20	18	18	76.9	76.9	76.9	90.124	815	815	0	323.31	By MS/MS	By MS/MS	By MS/MS	By MS/MS	By MS/MS
SPAC15A10.02|taf12|I|transcription	SPAC15A10.02|taf12|I|transcription	21	21	21	>SPAC15A10.02|taf12|I|transcription factor TFIID complex subunit A/ SAGA complex subunit Taf12	1	21	21	21	19	21	17	3	7	6	4	3	0	19	21	17	3	7	6	4	3	0	19	21	17	3	7	6	4	3	0	64.7	64.7	64.7	49.195	450	450	0	107.51	By MS/MS	By MS/MS	By MS/MS	By MS/MS	By MS/MS
SPAC15A10.04c|zpr1|I|EF-1	SPAC15A10.04c|zpr1|I|EF-1	4	4	4	>SPAC15A10.04c|zpr1|I|EF-1 alpha binding zinc finger protein Zpr1 (predicted)	1	4	4	4	3	2	2	0	0	0	3	4	4	3	2	2	0	0	0	3	4	4	3	2	2	0	0	0	3	4	4	15.9	15.9	15.9	51.376	459	459	0	10.662	By MS/MS	By MS/MS	By MS/MS	By matching	By matching
SPAC15E1.03|rpl42|I|60S	SPAC15E1.03|rpl42|I|60S	5	5	5	>SPAC15E1.03|rpl42|I|60S ribosomal protein L36/L42	1	5	5	5	4	5	5	5	4	4	4	3	3	4	5	5	5	4	4	4	3	3	4	5	5	5	4	4	4	3	3	24.5	24.5	24.5	12.205	106	106	0	13.847	By MS/MS	By MS/MS	By MS/MS	By MS/MS	By MS/MS
SPAC15E1.08|naa10|I|NatA	SPAC15E1.08|naa10|I|NatA	2	2	2	>SPAC15E1.08|naa10|I|NatA N-acetyltransferase complex catalytic subunit Naa10 (predicted)	1	2	2	2	1	0	1	1	1	1	1	0	0	1	0	1	1	1	1	1	0	0	1	0	1	1	1	1	1	0	0	11.3	11.3	11.3	20.305	177	177	0	4.2909	By matching	By matching	By MS/MS	By matching	By MS/MS
SPAC15F9.02|seh1|I|Seh1-associated	SPAC15F9.02|seh1|I|Seh1-associated	11	11	11	>SPAC15F9.02|seh1|I|Seh1-associated complex subunit Seh1	1	11	11	11	9	10	8	7	7	7	2	3	1	9	10	8	7	7	7	2	3	1	9	10	8	7	7	7	2	3	1	37.2	37.2	37.2	38.564	339	339	0	37.728	By MS/MS	By MS/MS	By MS/MS	By MS/MS	By MS/MS
SPAC16.02c|srp2|I|splicing	SPAC16.02c|srp2|I|splicing	19	19	19	>SPAC16.02c|srp2|I|splicing factor Srp2	1	19	19	19	18	18	18	15	15	14	17	18	17	18	18	18	15	15	14	17	18	17	18	18	18	15	15	14	17	18	17	48.2	48.2	48.2	42.566	365	365	0	229.94	By MS/MS	By MS/MS	By MS/MS	By MS/MS	By MS/MS
SPAC16.03c|ura2|I|dihydroorotase	SPAC16.03c|ura2|I|dihydroorotase	6	6	6	>SPAC16.03c|ura2|I|dihydroorotase Ura2 (predicted)	1	6	6	6	5	4	3	0	0	0	6	6	6	5	4	3	0	0	0	6	6	6	5	4	3	0	0	0	6	6	6	22.6	22.6	22.6	37.552	337	337	0	17.562	By MS/MS	By MS/MS	By MS/MS	By matching	By matching
SPAC16.04|dus3|I|tRNA	SPAC16.04|dus3|I|tRNA	12	12	12	>SPAC16.04|dus3|I|tRNA dihydrouridine synthase Dus3 (predicted)	1	12	12	12	11	11	11	5	6	4	10	10	9	11	11	11	5	6	4	10	10	9	11	11	11	5	6	4	10	10	9	27.7	27.7	27.7	69.698	617	617	0	46.345	By MS/MS	By MS/MS	By MS/MS	By MS/MS	By MS/MS
SPAC1610.02c|mrpl1|I|mitochondrial	SPAC1610.02c|mrpl1|I|mitochondrial	2	2	2	>SPAC1610.02c|mrpl1|I|mitochondrial ribosomal protein subunit L1 (predicted)	1	2	2	2	2	2	1	1	1	1	0	1	0	2	2	1	1	1	1	0	1	0	2	2	1	1	1	1	0	1	0	13.4	13.4	13.4	27.685	253	253	0	6.7225	By MS/MS	By MS/MS	By MS/MS	By matching	By MS/MS
SPAC1610.03c|crp79|I|poly(A)	SPAC1610.03c|crp79|I|poly(A)	1	1	1	>SPAC1610.03c|crp79|I|poly(A) binding protein Crp79	1	1	1	1	1	1	1	1	1	1	1	1	1	1	1	1	1	1	1	1	1	1	1	1	1	1	1	1	1	1	1	1.4	1.4	1.4	79.061	710	710	0	7.6836	By MS/MS	By MS/MS	By MS/MS	By MS/MS	By MS/MS
SPAC1635.01|SPAC1635.01|I|mitochondrial	SPAC1635.01|SPAC1635.01|I|mitochondrial	2	2	2	>SPAC1635.01|SPAC1635.01|I|mitochondrial outer membrane voltage-dependent anion-selective channel (predicted)	1	2	2	2	2	1	1	0	0	1	1	1	1	2	1	1	0	0	1	1	1	1	2	1	1	0	0	1	1	1	1	7.8	7.8	7.8	29.653	282	282	0	4.2989	By MS/MS	By MS/MS	By MS/MS	By matching	By matching
SPAC167.05|dbs2|I|Usp	SPAC167.05|dbs2|I|Usp	5	5	5	>SPAC167.05|dbs2|I|Usp (universal stress protein) family protein, implicated in meiotic chromosome segregation	1	5	5	5	5	4	3	1	0	0	3	3	3	5	4	3	1	0	0	3	3	3	5	4	3	1	0	0	3	3	3	11	11	11	65.947	601	601	0	9.83	By MS/MS	By MS/MS	By MS/MS	By matching	By matching
SPAC167.07c|hul5|I|HECT-type	SPAC167.07c|hul5|I|HECT-type	2	2	2	>SPAC167.07c|hul5|I|HECT-type ubiquitin-protein ligase E3 (predicted)	1	2	2	2	1	2	1	0	0	0	0	0	0	1	2	1	0	0	0	0	0	0	1	2	1	0	0	0	0	0	0	1.8	1.8	1.8	117.77	1029	1029	0.0057729	3.3266	By MS/MS	By MS/MS	By matching	By matching	By matching
SPAC1687.01|rpc19|I|DNA-directed	SPAC1687.01|rpc19|I|DNA-directed	3	3	3	>SPAC1687.01|rpc19|I|DNA-directed RNA polymerase I and III subunit Rpc19	1	3	3	3	1	1	0	3	3	3	0	0	0	1	1	0	3	3	3	0	0	0	1	1	0	3	3	3	0	0	0	38.4	38.4	38.4	13.721	125	125	0	13.987	By MS/MS	By MS/MS	By matching	By MS/MS	By MS/MS
SPAC1687.03c|rfc4|I|DNA	SPAC1687.03c|rfc4|I|DNA	7	7	7	>SPAC1687.03c|rfc4|I|DNA replication factor C complex subunit Rfc4 (predicted)	1	7	7	7	6	6	6	7	3	5	1	1	0	6	6	6	7	3	5	1	1	0	6	6	6	7	3	5	1	1	0	24.3	24.3	24.3	37.654	342	342	0	23.718	By MS/MS	By MS/MS	By MS/MS	By MS/MS	By MS/MS
SPAC1687.06c|rpl44|I|60S	SPAC1687.06c|rpl44|I|60S	14	14	14	>SPAC1687.06c|rpl44|I|60S ribosomal protein L28/L44 (predicted)	1	14	14	14	14	13	13	14	14	12	11	12	11	14	13	13	14	14	12	11	12	11	14	13	13	14	14	12	11	12	11	62.7	62.7	62.7	14.755	134	134	0	162.03	By MS/MS	By MS/MS	By MS/MS	By MS/MS	By MS/MS
SPAC1687.09|tax4|I|autophagy/CVT	SPAC1687.09|tax4|I|autophagy/CVT	3	3	3	>SPAC1687.09|tax4|I|autophagy/CVT pathway ENTH/VHS domain protein Tax4(predicted)	1	3	3	3	0	1	1	0	0	0	2	2	2	0	1	1	0	0	0	2	2	2	0	1	1	0	0	0	2	2	2	2.6	2.6	2.6	150.02	1379	1379	0	4.5866	By matching	By MS/MS	By matching	By matching	By matching
SPAC1687.11|spb1|I|rRNA	SPAC1687.11|spb1|I|rRNA	16	16	16	>SPAC1687.11|spb1|I|rRNA methyltransferase Spb1 (predicted)	1	16	16	16	9	6	10	9	12	12	0	0	0	9	6	10	9	12	12	0	0	0	9	6	10	9	12	12	0	0	0	31.3	31.3	31.3	90.905	802	802	0	108.77	By MS/MS	By MS/MS	By MS/MS	By MS/MS	By MS/MS
SPAC1687.15|gsk3|I|serine/threonine	SPAC1687.15|gsk3|I|serine/threonine	2	2	2	>SPAC1687.15|gsk3|I|serine/threonine protein kinase Gsk3	1	2	2	2	1	2	2	2	2	2	1	1	1	1	2	2	2	2	2	1	1	1	1	2	2	2	2	2	1	1	1	5.9	5.9	5.9	44.165	387	387	0	6.6043	By MS/MS	By MS/MS	By MS/MS	By MS/MS	By MS/MS
SPAC16A10.02|sub1|I|transcription	SPAC16A10.02|sub1|I|transcription	3	3	3	>SPAC16A10.02|sub1|I|transcription coactivator PC4	1	3	3	3	1	0	0	0	0	0	3	1	0	1	0	0	0	0	0	3	1	0	1	0	0	0	0	0	3	1	0	19.9	19.9	19.9	15.448	136	136	0	6.0225	By matching	By matching	By matching	By matching	By matching
SPAC16C9.03|nmd3|I|export	SPAC16C9.03|nmd3|I|export	15	15	15	>SPAC16C9.03|nmd3|I|export adaptor Nmd3 (predicted)	1	15	15	15	8	10	9	14	12	14	7	2	2	8	10	9	14	12	14	7	2	2	8	10	9	14	12	14	7	2	2	38.4	38.4	38.4	56.55	498	498	0	105.57	By MS/MS	By MS/MS	By MS/MS	By MS/MS	By MS/MS
SPAC16C9.04c|mot2|I|CCR4-Not	SPAC16C9.04c|mot2|I|CCR4-Not	8	8	8	>SPAC16C9.04c|mot2|I|CCR4-Not complex ubiquitin-protein ligase E3 subunit Mot2 (predicted)	1	8	8	8	8	8	8	6	5	7	3	1	1	8	8	8	6	5	7	3	1	1	8	8	8	6	5	7	3	1	1	17.8	17.8	17.8	54.417	489	489	0	29.665	By MS/MS	By MS/MS	By MS/MS	By MS/MS	By MS/MS
SPAC16C9.06c|upf1|I|ATP-dependent	SPAC16C9.06c|upf1|I|ATP-dependent	21	21	21	>SPAC16C9.06c|upf1|I|ATP-dependent RNA helicase Upf1	1	21	21	21	12	12	13	10	11	12	3	1	2	12	12	13	10	11	12	3	1	2	12	12	13	10	11	12	3	1	2	29.6	29.6	29.6	104.53	925	925	0	69.25	By MS/MS	By MS/MS	By MS/MS	By MS/MS	By MS/MS
SPAC16E8.01|shd1|I|cytoskeletal	SPAC16E8.01|shd1|I|cytoskeletal	22	22	22	>SPAC16E8.01|shd1|I|cytoskeletal protein binding protein Sla1 family, Shd1 (predicted)	1	22	22	22	14	16	16	2	3	5	15	18	17	14	16	16	2	3	5	15	18	17	14	16	16	2	3	5	15	18	17	21.5	21.5	21.5	154.63	1420	1420	0	56.93	By MS/MS	By MS/MS	By MS/MS	By MS/MS	By MS/MS
SPAC16E8.06c|nop12|I|RNA-binding	SPAC16E8.06c|nop12|I|RNA-binding	10	10	10	>SPAC16E8.06c|nop12|I|RNA-binding protein Nop12 (predicted)	1	10	10	10	8	9	8	9	8	10	0	0	0	8	9	8	9	8	10	0	0	0	8	9	8	9	8	10	0	0	0	25.6	25.6	25.6	49.38	438	438	0	117.3	By MS/MS	By MS/MS	By MS/MS	By MS/MS	By MS/MS
SPAC16E8.07c|vph1|I|V-type	SPAC16E8.07c|vph1|I|V-type	4	4	4	>SPAC16E8.07c|vph1|I|V-type ATPase V0 subunit a (predicted)	1	4	4	4	2	0	0	1	1	1	0	0	0	2	0	0	1	1	1	0	0	0	2	0	0	1	1	1	0	0	0	8.3	8.3	8.3	94.158	831	831	0	27.487	By MS/MS	By matching	By matching	By MS/MS	By MS/MS
SPAC16E8.10c|rsm7|I|mitochondrial	SPAC16E8.10c|rsm7|I|mitochondrial	1	1	1	>SPAC16E8.10c|rsm7|I|mitochondrial ribosomal protein subunit S7, Rsm7(predicted)	1	1	1	1	1	1	1	0	0	0	0	0	0	1	1	1	0	0	0	0	0	0	1	1	1	0	0	0	0	0	0	4.2	4.2	4.2	29.559	259	259	0.0093226	2.8652	By MS/MS	By MS/MS	By MS/MS	By matching	By matching
SPAC16E8.15|tif45|I|translation	SPAC16E8.15|tif45|I|translation	9	9	9	>SPAC16E8.15|tif45|I|translation initiation factor eIF4E, 4F complex subunit	1	9	9	9	7	8	7	6	5	6	6	6	5	7	8	7	6	5	6	6	6	5	7	8	7	6	5	6	6	6	5	47.7	47.7	47.7	24.958	218	218	0	74.639	By MS/MS	By MS/MS	By MS/MS	By MS/MS	By MS/MS
SPAC1705.03c|ecm33|I|cell	SPAC1705.03c|ecm33|I|cell	2	2	2	>SPAC1705.03c|ecm33|I|cell wall protein Ecm33	1	2	2	2	2	2	2	1	2	2	2	2	2	2	2	2	1	2	2	2	2	2	2	2	2	1	2	2	2	2	2	3.8	3.8	3.8	43.345	421	421	0	5.0448	By MS/MS	By MS/MS	By MS/MS	By MS/MS	By MS/MS
SPAC1751.03|tif313|I|translation	SPAC1751.03|tif313|I|translation	17	17	17	>SPAC1751.03|tif313|I|translation initiation factor eIF3m	1	17	17	17	17	17	17	15	16	17	15	15	15	17	17	17	15	16	17	15	15	15	17	17	17	15	16	17	15	15	15	51.5	51.5	51.5	45.085	402	402	0	316.87	By MS/MS	By MS/MS	By MS/MS	By MS/MS	By MS/MS
SPAC1751.04|loc1|I|ribosome	SPAC1751.04|loc1|I|ribosome	2	2	2	>SPAC1751.04|loc1|I|ribosome biogenesis protein Loc1 (predicted)	1	2	2	2	0	0	0	2	1	2	0	0	0	0	0	0	2	1	2	0	0	0	0	0	0	2	1	2	0	0	0	26.2	26.2	26.2	11.919	103	103	0	5.1993	By matching	By matching	By matching	By MS/MS	By MS/MS
SPAC1782.01|ecm29|I|proteasome	SPAC1782.01|ecm29|I|proteasome	13	13	13	>SPAC1782.01|ecm29|I|proteasome assembly chaperone Ecm29	1	13	13	13	8	10	9	5	6	7	0	0	0	8	10	9	5	6	7	0	0	0	8	10	9	5	6	7	0	0	0	13.2	13.2	13.2	190.97	1679	1679	0	36.767	By MS/MS	By MS/MS	By MS/MS	By MS/MS	By MS/MS
SPAC1782.06c|phb1|I|prohibitin	SPAC1782.06c|phb1|I|prohibitin	2	2	2	>SPAC1782.06c|phb1|I|prohibitin Phb1 (predicted)	1	2	2	2	2	1	0	0	0	0	0	0	0	2	1	0	0	0	0	0	0	0	2	1	0	0	0	0	0	0	0	7.8	7.8	7.8	31.053	282	282	0.0038986	3.4851	By MS/MS	By MS/MS	By matching	By matching	By matching
SPAC1782.10c|nhp2|I|box	SPAC1782.10c|nhp2|I|box	4	4	4	>SPAC1782.10c|nhp2|I|box H/ACA snoRNP complex subunit Nhp2	1	4	4	4	2	2	2	4	4	4	1	0	1	2	2	2	4	4	4	1	0	1	2	2	2	4	4	4	1	0	1	46.1	46.1	46.1	17.178	154	154	0	18.339	By matching	By matching	By MS/MS	By MS/MS	By MS/MS
SPAC1782.11|met14|I|adenylyl-sulfate	SPAC1782.11|met14|I|adenylyl-sulfate	3	3	3	>SPAC1782.11|met14|I|adenylyl-sulfate kinase (predicted)	1	3	3	3	1	1	0	3	3	3	0	0	0	1	1	0	3	3	3	0	0	0	1	1	0	3	3	3	0	0	0	17.3	17.3	17.3	22.669	202	202	0	23.135	By MS/MS	By MS/MS	By matching	By MS/MS	By MS/MS
SPAC1783.05|hrp1|I|ATP-dependent	SPAC1783.05|hrp1|I|ATP-dependent	40	40	38	>SPAC1783.05|hrp1|I|ATP-dependent DNA helicase Hrp1	1	40	40	38	21	22	22	34	33	33	4	0	0	21	22	22	34	33	33	4	0	0	20	20	20	32	31	31	4	0	0	33.2	33.2	32	158.55	1373	1373	0	189.29	By MS/MS	By MS/MS	By MS/MS	By MS/MS	By MS/MS
SPAC1783.07c|pap1|I|transcription;CON__Q3SX28	SPAC1783.07c|pap1|I|transcription	4;1	4;1	4;1	>SPAC1783.07c|pap1|I|transcription factor Pap1/Caf3	2	4	4	4	1	1	1	1	3	2	0	0	0	1	1	1	1	3	2	0	0	0	1	1	1	1	3	2	0	0	0	8.7	8.7	8.7	61.531	552	552;284	0	21.497	By MS/MS	By MS/MS	By matching	By MS/MS	By MS/MS
SPAC1783.08c|rpl1502|I|60S	SPAC1783.08c|rpl1502|I|60S	16	1	1	>SPAC1783.08c|rpl1502|I|60S ribosomal protein L15b (predicted)	1	16	1	1	13	13	13	16	14	14	12	9	9	1	1	1	1	1	1	1	1	1	1	1	1	1	1	1	1	1	1	58.2	6	6	23.822	201	201	0	19.22	By MS/MS	By MS/MS	By MS/MS	By MS/MS	By MS/MS
SPAC1786.02|SPAC1786.02|I|phospholipase	SPAC1786.02|SPAC1786.02|I|phospholipase	7	7	7	>SPAC1786.02|SPAC1786.02|I|phospholipase (predicted)	1	7	7	7	3	3	3	1	1	2	3	4	3	3	3	3	1	1	2	3	4	3	3	3	3	1	1	2	3	4	3	17.4	17.4	17.4	70.57	644	644	0	18.355	By MS/MS	By MS/MS	By MS/MS	By MS/MS	By MS/MS
SPAC17A2.03c|vma6|I|V-type	SPAC17A2.03c|vma6|I|V-type	6	6	6	>SPAC17A2.03c|vma6|I|V-type ATPase V0 subunit d (predicted)	1	6	6	6	5	5	6	3	3	2	1	1	1	5	5	6	3	3	2	1	1	1	5	5	6	3	3	2	1	1	1	23.3	23.3	23.3	39.323	343	343	0	16.633	By MS/MS	By MS/MS	By MS/MS	By MS/MS	By MS/MS
SPAC17A2.09c|csx1|I|RNA-binding	SPAC17A2.09c|csx1|I|RNA-binding	4	4	4	>SPAC17A2.09c|csx1|I|RNA-binding protein Csx1	1	4	4	4	3	4	3	2	1	2	1	1	1	3	4	3	2	1	2	1	1	1	3	4	3	2	1	2	1	1	1	9.8	9.8	9.8	67.87	632	632	0	7.1275	By MS/MS	By MS/MS	By MS/MS	By MS/MS	By MS/MS
SPAC17A2.13c|rad25|I|14-3-3	SPAC17A2.13c|rad25|I|14-3-3	21	21	18	>SPAC17A2.13c|rad25|I|14-3-3 protein Rad25	1	21	21	18	19	19	19	15	16	17	18	18	18	19	19	19	15	16	17	18	18	18	17	17	17	13	13	14	16	16	16	74.8	74.8	69.3	30.369	270	270	0	269.75	By MS/MS	By MS/MS	By MS/MS	By MS/MS	By MS/MS
SPAC17A5.01|pex6|I|peroxin-6	SPAC17A5.01|pex6|I|peroxin-6	2	2	2	>SPAC17A5.01|pex6|I|peroxin-6 (predicted)	1	2	2	2	2	2	0	2	2	2	0	0	0	2	2	0	2	2	2	0	0	0	2	2	0	2	2	2	0	0	0	3.1	3.1	3.1	106.5	948	948	0	6.8082	By matching	By matching	By matching	By MS/MS	By MS/MS
SPAC17A5.03|rpl301|I|60S	SPAC17A5.03|rpl301|I|60S	36	1	1	>SPAC17A5.03|rpl301|I|60S ribosomal protein L3	1	36	1	1	30	29	30	34	31	31	22	21	20	1	1	1	1	1	1	1	0	0	1	1	1	1	1	1	1	0	0	74.2	7	7	43.802	388	388	0	30.561	By MS/MS	By MS/MS	By MS/MS	By MS/MS	By MS/MS
SPAC17A5.06|ptr8|I|transcription	SPAC17A5.06|ptr8|I|transcription	5	5	5	>SPAC17A5.06|ptr8|I|transcription factor TFIIH complex ERCC-3 subunit Ptr8	1	5	5	5	2	0	1	0	1	1	0	0	0	2	0	1	0	1	1	0	0	0	2	0	1	0	1	1	0	0	0	9.3	9.3	9.3	91.344	804	804	0	9.6595	By MS/MS	By matching	By MS/MS	By matching	By MS/MS
SPAC17A5.10|hua1|I|conserved	SPAC17A5.10|hua1|I|conserved	3	3	3	>SPAC17A5.10|hua1|I|conserved fungal protein Hua1	1	3	3	3	2	2	2	1	0	0	3	3	3	2	2	2	1	0	0	3	3	3	2	2	2	1	0	0	3	3	3	16.1	16.1	16.1	24.069	224	224	0	8.5069	By MS/MS	By MS/MS	By MS/MS	By matching	By matching
SPAC17A5.13|fol2|I|GTP	SPAC17A5.13|fol2|I|GTP	16	16	16	>SPAC17A5.13|fol2|I|GTP cyclohydrolase Fol2 (predicted)	1	16	16	16	16	15	15	4	5	4	2	3	3	16	15	15	4	5	4	2	3	3	16	15	15	4	5	4	2	3	3	66	66	66	26.492	235	235	0	189.9	By MS/MS	By MS/MS	By MS/MS	By MS/MS	By MS/MS
SPAC17A5.14|exo2|I|exonuclease	SPAC17A5.14|exo2|I|exonuclease	11	11	11	>SPAC17A5.14|exo2|I|exonuclease II Exo2	1	11	11	11	10	8	8	2	2	4	0	0	0	10	8	8	2	2	4	0	0	0	10	8	8	2	2	4	0	0	0	8.8	8.8	8.8	152.59	1328	1328	0	27.654	By MS/MS	By MS/MS	By MS/MS	By MS/MS	By MS/MS
SPAC17A5.15c|gus1|I|cytoplasmic	SPAC17A5.15c|gus1|I|cytoplasmic	38	38	38	>SPAC17A5.15c|gus1|I|cytoplasmic glutamate-tRNA ligase gus1 (predicted)	1	38	38	38	30	33	30	29	28	32	18	19	14	30	33	30	29	28	32	18	19	14	30	33	30	29	28	32	18	19	14	59.6	59.6	59.6	80.749	716	716	0	322.26	By MS/MS	By MS/MS	By MS/MS	By MS/MS	By MS/MS
SPAC17A5.16|ftp105|I|Ubp5	SPAC17A5.16|ftp105|I|Ubp5	2	2	2	>SPAC17A5.16|ftp105|I|Ubp5 interacting protein Ftp105	1	2	2	2	2	2	1	1	1	1	1	1	1	2	2	1	1	1	1	1	1	1	2	2	1	1	1	1	1	1	1	2.4	2.4	2.4	104.83	925	925	0.00067568	4.0905	By MS/MS	By MS/MS	By matching	By matching	By matching
SPAC17C9.03|tif471|I|translation	SPAC17C9.03|tif471|I|translation	55	55	55	>SPAC17C9.03|tif471|I|translation initiation factor eIF4G	1	55	55	55	50	50	48	44	42	45	37	39	35	50	50	48	44	42	45	37	39	35	50	50	48	44	42	45	37	39	35	51.8	51.8	51.8	154.03	1403	1403	0	323.31	By MS/MS	By MS/MS	By MS/MS	By MS/MS	By MS/MS
SPAC17C9.05c|pmc3|I|mediator	SPAC17C9.05c|pmc3|I|mediator	2	2	2	>SPAC17C9.05c|pmc3|I|mediator complex subunit Med27	1	2	2	2	1	2	1	0	0	0	1	1	1	1	2	1	0	0	0	1	1	1	1	2	1	0	0	0	1	1	1	9.2	9.2	9.2	31.092	273	273	0.00067249	4.0043	By matching	By MS/MS	By matching	By matching	By matching
SPAC17C9.09c|tim13|I|TIM22	SPAC17C9.09c|tim13|I|TIM22	3	3	3	>SPAC17C9.09c|tim13|I|TIM22 inner membrane protein import complex subunit Tim13 (predicted)	1	3	3	3	2	2	2	0	0	1	3	2	2	2	2	2	0	0	1	3	2	2	2	2	2	0	0	1	3	2	2	43.2	43.2	43.2	10.742	95	95	0	22.072	By MS/MS	By MS/MS	By MS/MS	By matching	By matching
SPAC17C9.10|stm1|I|G-protein	SPAC17C9.10|stm1|I|G-protein	1	1	1	>SPAC17C9.10|stm1|I|G-protein coupled receptor Stm1	1	1	1	1	1	1	1	1	1	1	1	0	1	1	1	1	1	1	1	1	0	1	1	1	1	1	1	1	1	0	1	4.4	4.4	4.4	30.614	271	271	0.0058065	3.3723	By matching	By matching	By matching	By MS/MS	By MS/MS
SPAC17D4.01|pex7|I|peroxin-7	SPAC17D4.01|pex7|I|peroxin-7	6	6	6	>SPAC17D4.01|pex7|I|peroxin-7 (predicted)	1	6	6	6	6	6	5	2	3	3	1	0	0	6	6	5	2	3	3	1	0	0	6	6	5	2	3	3	1	0	0	25.3	25.3	25.3	34.588	308	308	0	16.666	By MS/MS	By MS/MS	By MS/MS	By MS/MS	By MS/MS
SPAC17D4.02|cdc45|I|DNA	SPAC17D4.02|cdc45|I|DNA	4	4	4	>SPAC17D4.02|cdc45|I|DNA replication pre-initiation complex subunit Cdc45	1	4	4	4	1	1	0	2	2	2	3	1	1	1	1	0	2	2	2	3	1	1	1	1	0	2	2	2	3	1	1	7.7	7.7	7.7	73.378	638	638	0	9.0527	By MS/MS	By MS/MS	By matching	By MS/MS	By MS/MS
SPAC17G6.06|rps2401|I|40S	SPAC17G6.06|rps2401|I|40S	7	4	4	>SPAC17G6.06|rps2401|I|40S ribosomal protein S24 (predicted)	1	7	4	4	7	7	7	7	7	7	7	7	6	4	4	4	4	4	4	4	4	3	4	4	4	4	4	4	4	4	3	41.8	27.6	27.6	15.47	134	134	0	45.067	By MS/MS	By MS/MS	By MS/MS	By MS/MS	By MS/MS
SPAC17G6.10|ssr1|I|SWI/SNF	SPAC17G6.10|ssr1|I|SWI/SNF	21	21	21	>SPAC17G6.10|ssr1|I|SWI/SNF and RSC complex subunit Ssr1	1	21	21	21	18	16	16	15	16	13	5	3	3	18	16	16	15	16	13	5	3	3	18	16	16	15	16	13	5	3	3	43.8	43.8	43.8	59.638	527	527	0	118.09	By MS/MS	By MS/MS	By MS/MS	By MS/MS	By MS/MS
SPAC17G6.12|cul1|I|cullin	SPAC17G6.12|cul1|I|cullin	3	3	3	>SPAC17G6.12|cul1|I|cullin 1	1	3	3	3	3	3	3	0	1	0	0	1	1	3	3	3	0	1	0	0	1	1	3	3	3	0	1	0	0	1	1	5.6	5.6	5.6	89.425	767	767	0	13.77	By MS/MS	By MS/MS	By MS/MS	By matching	By matching
SPAC17G6.13|slt1|I|Schizosaccharomyces	SPAC17G6.13|slt1|I|Schizosaccharomyces	13	13	13	>SPAC17G6.13|slt1|I|Schizosaccharomyces specific protein Slt1	1	13	13	13	12	13	12	8	9	10	1	0	1	12	13	12	8	9	10	1	0	1	12	13	12	8	9	10	1	0	1	42.7	42.7	42.7	49.136	433	433	0	89.433	By MS/MS	By MS/MS	By MS/MS	By MS/MS	By MS/MS
SPAC17G6.14c|uap56|I|TREX	SPAC17G6.14c|uap56|I|TREX	2	2	2	>SPAC17G6.14c|uap56|I|TREX complex subunit, ATP-dependent RNA helicase Uap56	1	2	2	2	1	2	0	1	1	2	0	0	0	1	2	0	1	1	2	0	0	0	1	2	0	1	1	2	0	0	0	6.5	6.5	6.5	49.231	434	434	0	20.034	By MS/MS	By MS/MS	By matching	By MS/MS	By MS/MS
SPAC17G6.16c|ysh1|I|mRNA	SPAC17G6.16c|ysh1|I|mRNA	4	4	4	>SPAC17G6.16c|ysh1|I|mRNA cleavage and polyadenylation specificity factor complex endoribonuclease subunit Ysh1	1	4	4	4	3	3	3	0	1	1	0	0	0	3	3	3	0	1	1	0	0	0	3	3	3	0	1	1	0	0	0	5.5	5.5	5.5	85.989	757	757	0	11.867	By MS/MS	By MS/MS	By MS/MS	By matching	By MS/MS
SPAC17G8.01c|trl1|I|tRNA	SPAC17G8.01c|trl1|I|tRNA	6	6	6	>SPAC17G8.01c|trl1|I|tRNA ligase Trl1 (predicted)	1	6	6	6	3	4	3	1	1	2	0	0	0	3	4	3	1	1	2	0	0	0	3	4	3	1	1	2	0	0	0	9.5	9.5	9.5	90.342	787	787	0	12.207	By MS/MS	By MS/MS	By MS/MS	By MS/MS	By MS/MS
SPAC17G8.03c|dpb3|I|DNA	SPAC17G8.03c|dpb3|I|DNA	5	5	5	>SPAC17G8.03c|dpb3|I|DNA polymerase epsilon interactor Dpb3-like	1	5	5	5	0	0	0	4	5	3	0	0	0	0	0	0	4	5	3	0	0	0	0	0	0	4	5	3	0	0	0	33.2	33.2	33.2	22.235	199	199	0	16.575	By matching	By matching	By matching	By MS/MS	By MS/MS
SPAC17G8.04c|arc5|I|ARP2/3	SPAC17G8.04c|arc5|I|ARP2/3	2	2	2	>SPAC17G8.04c|arc5|I|ARP2/3 actin-organizing complex subunit Arc5	1	2	2	2	2	2	0	0	0	0	0	0	0	2	2	0	0	0	0	0	0	0	2	2	0	0	0	0	0	0	0	19.1	19.1	19.1	16.91	152	152	0	4.6339	By MS/MS	By MS/MS	By matching	By matching	By matching
SPAC17G8.05|med20|I|mediator	SPAC17G8.05|med20|I|mediator	2	2	2	>SPAC17G8.05|med20|I|mediator complex subunit Med20	1	2	2	2	0	2	1	0	0	0	0	0	0	0	2	1	0	0	0	0	0	0	0	2	1	0	0	0	0	0	0	10.9	10.9	10.9	22.35	193	193	0.0013414	3.9666	By matching	By MS/MS	By MS/MS	By matching	By matching
SPAC17G8.06c|SPAC17G8.06c|I|dihydroxy-acid	SPAC17G8.06c|SPAC17G8.06c|I|dihydroxy-acid	12	12	12	>SPAC17G8.06c|SPAC17G8.06c|I|dihydroxy-acid dehydratase (predicted)	1	12	12	12	9	10	11	5	7	7	11	11	10	9	10	11	5	7	7	11	11	10	9	10	11	5	7	7	11	11	10	22.7	22.7	22.7	63.926	598	598	0	36.249	By MS/MS	By MS/MS	By MS/MS	By MS/MS	By MS/MS
SPAC17G8.07|yaf9|I|YEATS	SPAC17G8.07|yaf9|I|YEATS	11	11	11	>SPAC17G8.07|yaf9|I|YEATS family histone acetyltransferase subunit Yaf9	1	11	11	11	11	11	11	7	5	4	0	0	1	11	11	11	7	5	4	0	0	1	11	11	11	7	5	4	0	0	1	49.3	49.3	49.3	24.946	217	217	0	82.829	By MS/MS	By MS/MS	By MS/MS	By MS/MS	By MS/MS
SPAC17G8.13c|mst2|I|histone	SPAC17G8.13c|mst2|I|histone	24	24	24	>SPAC17G8.13c|mst2|I|histone acetyltransferase Mst2	1	24	24	24	8	11	9	24	24	23	0	0	0	8	11	9	24	24	23	0	0	0	8	11	9	24	24	23	0	0	0	64.6	64.6	64.6	47.274	407	407	0	323.31	By MS/MS	By MS/MS	By MS/MS	By MS/MS	By MS/MS
SPAC17G8.14c|pck1|I|protein	SPAC17G8.14c|pck1|I|protein	5	5	5	>SPAC17G8.14c|pck1|I|protein kinase C (PKC)-like Pck1	1	5	5	5	2	5	4	1	2	3	1	1	1	2	5	4	1	2	3	1	1	1	2	5	4	1	2	3	1	1	1	7.9	7.9	7.9	111.78	988	988	0	10.524	By MS/MS	By MS/MS	By MS/MS	By MS/MS	By MS/MS
SPAC17H9.02|mtl1|I|TRAMP	SPAC17H9.02|mtl1|I|TRAMP	4	4	4	>SPAC17H9.02|mtl1|I|TRAMP complex ATP-dependent RNA helicase (predicted)	1	4	4	4	4	2	2	0	0	0	0	0	0	4	2	2	0	0	0	0	0	0	4	2	2	0	0	0	0	0	0	4.9	4.9	4.9	118.46	1030	1030	0	7.6931	By MS/MS	By MS/MS	By MS/MS	By matching	By matching
SPAC17H9.04c|nrp1|I|RNA-binding	SPAC17H9.04c|nrp1|I|RNA-binding	6	6	6	>SPAC17H9.04c|nrp1|I|RNA-binding protein	1	6	6	6	5	4	4	4	3	3	3	3	3	5	4	4	4	3	3	3	3	3	5	4	4	4	3	3	3	3	3	13.6	13.6	13.6	66.396	604	604	0	20.54	By MS/MS	By MS/MS	By MS/MS	By MS/MS	By MS/MS
SPAC17H9.05|ebp2|I|rRNA	SPAC17H9.05|ebp2|I|rRNA	7	7	7	>SPAC17H9.05|ebp2|I|rRNA processing protein Ebp2 (predicted)	1	7	7	7	5	4	5	4	4	5	0	0	0	5	4	5	4	4	5	0	0	0	5	4	5	4	4	5	0	0	0	28.2	28.2	28.2	37.818	333	333	0	31.224	By MS/MS	By matching	By MS/MS	By MS/MS	By MS/MS
SPAC17H9.07|SPAC17H9.07|I|signal	SPAC17H9.07|SPAC17H9.07|I|signal	5	5	5	>SPAC17H9.07|SPAC17H9.07|I|signal recognition particle subunit Srp21 (predicted)	1	5	5	5	4	4	4	4	3	4	3	3	2	4	4	4	4	3	4	3	3	2	4	4	4	4	3	4	3	3	2	39.2	39.2	39.2	13.412	120	120	0	42.119	By MS/MS	By MS/MS	By MS/MS	By MS/MS	By matching
SPAC17H9.09c|ras1|I|GTPase	SPAC17H9.09c|ras1|I|GTPase	1	1	1	>SPAC17H9.09c|ras1|I|GTPase Ras1	1	1	1	1	1	1	1	1	0	1	0	0	0	1	1	1	1	0	1	0	0	0	1	1	1	1	0	1	0	0	0	11.4	11.4	11.4	24.734	219	219	0	6.2678	By MS/MS	By MS/MS	By matching	By MS/MS	By matching
SPAC17H9.12c|SPAC17H9.12c|I|mitochondrial	SPAC17H9.12c|SPAC17H9.12c|I|mitochondrial	6	6	6	>SPAC17H9.12c|SPAC17H9.12c|I|mitochondrial cytochrome c-heme linkage protein Cyc2 (predicted)	1	6	6	6	5	5	4	3	4	6	3	4	5	5	5	4	3	4	6	3	4	5	5	5	4	3	4	6	3	4	5	41	41	41	29.375	266	266	0	20.829	By MS/MS	By MS/MS	By MS/MS	By MS/MS	By MS/MS
SPAC17H9.13c|SPAC17H9.13c|I|glutamate	SPAC17H9.13c|SPAC17H9.13c|I|glutamate	13	13	13	>SPAC17H9.13c|SPAC17H9.13c|I|glutamate 5-kinase (predicted)	1	13	13	13	6	6	8	9	8	8	0	0	0	6	6	8	9	8	8	0	0	0	6	6	8	9	8	8	0	0	0	47.8	47.8	47.8	43.933	402	402	0	47.849	By MS/MS	By MS/MS	By MS/MS	By MS/MS	By MS/MS
SPAC17H9.14c|pdi2|I|protein	SPAC17H9.14c|pdi2|I|protein	16	16	16	>SPAC17H9.14c|pdi2|I|protein disulfide isomerase	1	16	16	16	14	15	16	12	11	12	8	7	6	14	15	16	12	11	12	8	7	6	14	15	16	12	11	12	8	7	6	51.5	51.5	51.5	40.691	359	359	0	145.3	By MS/MS	By MS/MS	By MS/MS	By MS/MS	By MS/MS
SPAC1805.01c|ppk6|I|serine/threonine	SPAC1805.01c|ppk6|I|serine/threonine	26	26	26	>SPAC1805.01c|ppk6|I|serine/threonine protein kinase Ppk6 (predicted)	1	26	26	26	26	25	25	0	0	0	0	0	0	26	25	25	0	0	0	0	0	0	26	25	25	0	0	0	0	0	0	48.8	48.8	48.8	88.612	775	775	0	95.799	By MS/MS	By MS/MS	By MS/MS	By matching	By matching
SPAC1805.11c|rps2602|I|40S	SPAC1805.11c|rps2602|I|40S	5	5	4	>SPAC1805.11c|rps2602|I|40S ribosomal protein S26 (predicted)	1	5	5	4	5	5	5	5	4	5	5	5	5	5	5	5	5	4	5	5	5	5	4	4	4	4	3	4	4	4	4	37.8	37.8	30.3	13.862	119	119	0	62.284	By MS/MS	By MS/MS	By MS/MS	By MS/MS	By MS/MS
SPAC1805.13|rpl14|I|60S	SPAC1805.13|rpl14|I|60S	11	11	11	>SPAC1805.13|rpl14|I|60S ribosomal protein L14 (predicted)	1	11	11	11	9	9	9	11	11	10	9	7	8	9	9	9	11	11	10	9	7	8	9	9	9	11	11	10	9	7	8	59	59	59	15.21	134	134	0	76.584	By MS/MS	By MS/MS	By MS/MS	By MS/MS	By MS/MS
SPAC1805.17|crm1|I|importin	SPAC1805.17|crm1|I|importin	8	8	8	>SPAC1805.17|crm1|I|importin family nuclear export receptor Crm1	1	8	8	8	6	4	2	3	1	2	0	0	0	6	4	2	3	1	2	0	0	0	6	4	2	3	1	2	0	0	0	7.5	7.5	7.5	123.57	1078	1078	0	16.074	By MS/MS	By MS/MS	By MS/MS	By MS/MS	By matching
SPAC1805.18|new2|I|Schizosaccharomyces	SPAC1805.18|new2|I|Schizosaccharomyces	1	1	1	>SPAC1805.18|new2|I|Schizosaccharomyces specific protein New2	1	1	1	1	1	1	1	0	0	0	0	0	0	1	1	1	0	0	0	0	0	0	1	1	1	0	0	0	0	0	0	9.5	9.5	9.5	10.9	95	95	1	-2	By MS/MS	By matching	By matching	By matching	By matching
SPAC1834.01|sup45|I|translation	SPAC1834.01|sup45|I|translation	16	16	16	>SPAC1834.01|sup45|I|translation release factor eRF1	1	16	16	16	10	14	14	14	13	13	9	7	6	10	14	14	14	13	13	9	7	6	10	14	14	14	13	13	9	7	6	53.8	53.8	53.8	48.803	433	433	0	118.94	By MS/MS	By MS/MS	By MS/MS	By MS/MS	By MS/MS
SPAC1834.02|aro1|I|pentafunctional	SPAC1834.02|aro1|I|pentafunctional	52	52	52	>SPAC1834.02|aro1|I|pentafunctional aromatic polypeptide Aro1 (predicted)	1	52	52	52	47	46	46	34	30	35	14	8	6	47	46	46	34	30	35	14	8	6	47	46	46	34	30	35	14	8	6	43.7	43.7	43.7	173.78	1573	1573	0	287.37	By MS/MS	By MS/MS	By MS/MS	By MS/MS	By MS/MS
SPBC8D2.03c|hhf2|II|histone;SPBC1105.12|hhf3|II|histone;SPAC1834.03c|hhf1|I|histone	SPBC8D2.03c|hhf2|II|histone;SPBC1105.12|hhf3|II|histone;SPAC1834.03c|hhf1|I|histone	22;22;22	22;22;22	21;21;21	>SPBC8D2.03c|hhf2|II|histone H4 h4.2;>SPBC1105.12|hhf3|II|histone H4 h4.3;>SPAC1834.03c|hhf1|I|histone H4 h4.1	3	22	22	21	15	12	15	20	21	20	9	9	8	15	12	15	20	21	20	9	9	8	15	12	15	20	21	20	9	9	8	82.5	82.5	77.7	11.423	103	103;103;103	0	322.53	By MS/MS	By MS/MS	By MS/MS	By MS/MS	By MS/MS
SPBC8D2.04|hht2|II|histone;SPBC1105.11c|hht3|II|histone;SPAC1834.04|hht1|I|histone	SPBC8D2.04|hht2|II|histone;SPBC1105.11c|hht3|II|histone;SPAC1834.04|hht1|I|histone	15;15;15	15;15;15	15;15;15	>SPBC8D2.04|hht2|II|histone H3 h3.2;>SPBC1105.11c|hht3|II|histone H3 h3.3;>SPAC1834.04|hht1|I|histone H3 h3.1	3	15	15	15	8	10	8	15	15	15	5	4	5	8	10	8	15	15	15	5	4	5	8	10	8	15	15	15	5	4	5	70.6	70.6	70.6	15.357	136	136;136;136	0	323.31	By MS/MS	By MS/MS	By MS/MS	By MS/MS	By MS/MS
SPAC1834.08|mak1|I|histidine	SPAC1834.08|mak1|I|histidine	4	4	4	>SPAC1834.08|mak1|I|histidine kinase Mak1	1	4	4	4	3	3	3	0	0	0	1	1	1	3	3	3	0	0	0	1	1	1	3	3	3	0	0	0	1	1	1	2.7	2.7	2.7	184.58	1639	1639	0	7.2289	By MS/MS	By MS/MS	By MS/MS	By matching	By matching
SPAC1834.11c|sec18|I|secretory	SPAC1834.11c|sec18|I|secretory	11	10	10	>SPAC1834.11c|sec18|I|secretory pathway protein Sec18 (predicted)	1	11	10	10	8	8	7	4	3	6	1	1	1	7	7	6	3	2	5	0	0	0	7	7	6	3	2	5	0	0	0	19.2	17.7	17.7	87.553	792	792	0	46.414	By MS/MS	By MS/MS	By MS/MS	By MS/MS	By MS/MS
SPAC1851.03|ckb1|I|CK2	SPAC1851.03|ckb1|I|CK2	10	10	10	>SPAC1851.03|ckb1|I|CK2 family regulatory subunit Ckb1	1	10	10	10	8	8	7	9	10	8	1	2	3	8	8	7	9	10	8	1	2	3	8	8	7	9	10	8	1	2	3	68.4	68.4	68.4	26.677	231	231	0	89.923	By MS/MS	By MS/MS	By MS/MS	By MS/MS	By MS/MS
SPAC186.07c|SPAC186.07c|I|hydroxyacid	SPAC186.07c|SPAC186.07c|I|hydroxyacid	2	2	2	>SPAC186.07c|SPAC186.07c|I|hydroxyacid dehydrogenase (predicted)	1	2	2	2	0	1	0	0	0	1	0	0	0	0	1	0	0	0	1	0	0	0	0	1	0	0	0	1	0	0	0	4.2	4.2	4.2	36.589	332	332	1	-2	By matching	By MS/MS	By matching	By matching	By matching
SPAC18B11.06|lcp5|I|U3	SPAC18B11.06|lcp5|I|U3	5	5	5	>SPAC18B11.06|lcp5|I|U3 snoRNP-associated protein Lcp5 (predicted)	1	5	5	5	5	4	4	3	2	4	2	2	2	5	4	4	3	2	4	2	2	2	5	4	4	3	2	4	2	2	2	18.3	18.3	18.3	37.645	327	327	0	14.151	By MS/MS	By MS/MS	By MS/MS	By MS/MS	By MS/MS
SPAC18B11.10|tup11|I|transcriptional	SPAC18B11.10|tup11|I|transcriptional	4	4	4	>SPAC18B11.10|tup11|I|transcriptional corepressor Tup11	1	4	4	4	2	3	2	2	2	0	0	0	0	2	3	2	2	2	0	0	0	0	2	3	2	2	2	0	0	0	0	9.4	9.4	9.4	67.33	614	614	0	8.4472	By MS/MS	By MS/MS	By MS/MS	By MS/MS	By MS/MS
SPAC18G6.02c|chp1|I|chromodomain	SPAC18G6.02c|chp1|I|chromodomain	6	6	6	>SPAC18G6.02c|chp1|I|chromodomain protein Chp1	1	6	6	6	1	1	1	4	5	5	0	0	0	1	1	1	4	5	5	0	0	0	1	1	1	4	5	5	0	0	0	8.4	8.4	8.4	108.72	960	960	0	82.032	By matching	By matching	By matching	By MS/MS	By MS/MS
SPAC18G6.03|ypt3|I|GTPase	SPAC18G6.03|ypt3|I|GTPase	4	4	4	>SPAC18G6.03|ypt3|I|GTPase Ypt3	1	4	4	4	4	3	2	1	1	1	3	2	0	4	3	2	1	1	1	3	2	0	4	3	2	1	1	1	3	2	0	20.1	20.1	20.1	23.861	214	214	0	7.4866	By MS/MS	By MS/MS	By MS/MS	By matching	By MS/MS
SPAC18G6.04c|shm2|I|serine	SPAC18G6.04c|shm2|I|serine	17	16	16	>SPAC18G6.04c|shm2|I|serine hydroxymethyltransferase Shm2 (predicted)	1	17	16	16	17	14	15	7	10	11	4	2	2	16	13	14	6	9	10	3	1	1	16	13	14	6	9	10	3	1	1	40	38.1	38.1	53.978	488	488	0	76.018	By MS/MS	By MS/MS	By MS/MS	By MS/MS	By MS/MS
SPAC18G6.05c|gcn1|I|translation	SPAC18G6.05c|gcn1|I|translation	79	79	79	>SPAC18G6.05c|gcn1|I|translation elongation regulator Gcn1 (predicted)	1	79	79	79	70	70	70	61	54	67	14	11	6	70	70	70	61	54	67	14	11	6	70	70	70	61	54	67	14	11	6	40.2	40.2	40.2	297.33	2670	2670	0	323.31	By MS/MS	By MS/MS	By MS/MS	By MS/MS	By MS/MS
SPAC18G6.06|utp11|I|U3	SPAC18G6.06|utp11|I|U3	5	4	4	>SPAC18G6.06|utp11|I|U3 snoRNP-associated protein Utp11 (predicted)	1	5	4	4	3	2	2	3	5	3	1	1	1	2	1	1	2	4	2	0	0	0	2	1	1	2	4	2	0	0	0	23.7	20.9	20.9	29.682	249	249	0	16.116	By MS/MS	By matching	By matching	By MS/MS	By MS/MS
SPAC18G6.07c|mra1|I|rRNA	SPAC18G6.07c|mra1|I|rRNA	11	11	11	>SPAC18G6.07c|mra1|I|rRNA (pseudouridine) methyltransferase Mra1	1	11	11	11	9	11	11	5	6	9	1	1	1	9	11	11	5	6	9	1	1	1	9	11	11	5	6	9	1	1	1	36.5	36.5	36.5	39.775	359	359	0	40.027	By MS/MS	By MS/MS	By MS/MS	By MS/MS	By MS/MS
SPAC18G6.14c|rps7|I|40S	SPAC18G6.14c|rps7|I|40S	15	15	15	>SPAC18G6.14c|rps7|I|40S ribosomal protein S7 (predicted)	1	15	15	15	13	12	15	15	14	13	13	11	12	13	12	15	15	14	13	13	11	12	13	12	15	15	14	13	13	11	12	68.7	68.7	68.7	21.947	195	195	0	323.31	By MS/MS	By MS/MS	By MS/MS	By MS/MS	By MS/MS
SPAC1952.05|gcn5|I|SAGA	SPAC1952.05|gcn5|I|SAGA	21	21	21	>SPAC1952.05|gcn5|I|SAGA complex histone acetyltransferase catalytic subunit Gcn5	1	21	21	21	20	20	18	1	0	0	0	0	0	20	20	18	1	0	0	0	0	0	20	20	18	1	0	0	0	0	0	63.7	63.7	63.7	51.975	454	454	0	105.75	By MS/MS	By MS/MS	By MS/MS	By matching	By matching
SPAC1952.07|rad1|I|checkpoint	SPAC1952.07|rad1|I|checkpoint	1	1	1	>SPAC1952.07|rad1|I|checkpoint clamp complex protein Rad1	1	1	1	1	1	1	1	0	0	0	0	0	0	1	1	1	0	0	0	0	0	0	1	1	1	0	0	0	0	0	0	3.7	3.7	3.7	36.527	323	323	0	4.3019	By matching	By MS/MS	By matching	By matching	By matching
SPAC19A8.04|erg5|I|C-22	SPAC19A8.04|erg5|I|C-22	8	8	8	>SPAC19A8.04|erg5|I|C-22 sterol desaturase Erg5	1	8	8	8	6	4	5	2	3	6	0	0	0	6	4	5	2	3	6	0	0	0	6	4	5	2	3	6	0	0	0	17.9	17.9	17.9	62.27	543	543	0	22.534	By MS/MS	By MS/MS	By MS/MS	By matching	By MS/MS
SPAC19A8.07c|imp4|I|U3	SPAC19A8.07c|imp4|I|U3	5	5	5	>SPAC19A8.07c|imp4|I|U3 snoRNP-associated protein Imp4 (predicted)	1	5	5	5	5	4	4	3	3	4	4	3	5	5	4	4	3	3	4	4	3	5	5	4	4	3	3	4	4	3	5	21.1	21.1	21.1	33.395	289	289	0	13.196	By matching	By MS/MS	By MS/MS	By MS/MS	By MS/MS
SPAC19A8.15|trp2|I|tryptophan	SPAC19A8.15|trp2|I|tryptophan	23	23	23	>SPAC19A8.15|trp2|I|tryptophan synthase (predicted)	1	23	23	23	18	22	22	14	17	14	14	17	15	18	22	22	14	17	14	14	17	15	18	22	22	14	17	14	14	17	15	49.4	49.4	49.4	75.436	697	697	0	119	By MS/MS	By MS/MS	By MS/MS	By MS/MS	By MS/MS
SPAC19B12.01|SPAC19B12.01|I|TPR	SPAC19B12.01|SPAC19B12.01|I|TPR	7	7	7	>SPAC19B12.01|SPAC19B12.01|I|TPR repeat protein, TTC27 family	1	7	7	7	6	6	4	3	1	2	1	0	0	6	6	4	3	1	2	1	0	0	6	6	4	3	1	2	1	0	0	11.1	11.1	11.1	94.268	817	817	0	13.278	By MS/MS	By MS/MS	By MS/MS	By MS/MS	By MS/MS
SPAC19B12.03|bgs3|I|1,3-beta-glucan	SPAC19B12.03|bgs3|I|1,3-beta-glucan	5	3	3	>SPAC19B12.03|bgs3|I|1,3-beta-glucan synthase subunit Bgs3	1	5	3	3	5	5	3	1	1	1	1	1	1	3	3	1	0	0	0	0	0	0	3	3	1	0	0	0	0	0	0	3.6	2.5	2.5	210.83	1826	1826	0	7.9435	By MS/MS	By MS/MS	By matching	By matching	By matching
SPBC19G7.03c|rps3002|II|40S;SPAC19B12.04|rps3001|I|40S	SPBC19G7.03c|rps3002|II|40S;SPAC19B12.04|rps3001|I|40S	2;2	2;2	2;2	>SPBC19G7.03c|rps3002|II|40S ribosomal protein S30 (predicted);>SPAC19B12.04|rps3001|I|40S ribosomal protein S30 (predicted)	2	2	2	2	2	2	2	2	2	2	2	2	1	2	2	2	2	2	2	2	2	1	2	2	2	2	2	2	2	2	1	19.7	19.7	19.7	6.9101	61	61;61	0	16.053	By MS/MS	By MS/MS	By MS/MS	By MS/MS	By MS/MS
SPAC19B12.09|srp14|I|signal	SPAC19B12.09|srp14|I|signal	2	2	2	>SPAC19B12.09|srp14|I|signal recognition particle subunit Srp14	1	2	2	2	2	1	2	1	0	1	1	0	0	2	1	2	1	0	1	1	0	0	2	1	2	1	0	1	1	0	0	27.4	27.4	27.4	11.718	106	106	0	7.993	By MS/MS	By MS/MS	By MS/MS	By MS/MS	By matching
SPAC19B12.11c|SPAC19B12.11c|I|zinc	SPAC19B12.11c|SPAC19B12.11c|I|zinc	3	3	3	>SPAC19B12.11c|SPAC19B12.11c|I|zinc finger protein, human ZNF593 ortholog	1	3	3	3	3	3	3	3	2	2	1	0	0	3	3	3	3	2	2	1	0	0	3	3	3	3	2	2	1	0	0	43.5	43.5	43.5	14.148	124	124	0	66.668	By MS/MS	By MS/MS	By MS/MS	By MS/MS	By MS/MS
SPAC19D5.04|ptr1|I|HECT-type	SPAC19D5.04|ptr1|I|HECT-type	42	42	42	>SPAC19D5.04|ptr1|I|HECT-type ubiquitin ligase E3 Ptr1	1	42	42	42	21	22	23	21	28	29	6	1	2	21	22	23	21	28	29	6	1	2	21	22	23	21	28	29	6	1	2	17.6	17.6	17.6	365.03	3227	3227	0	166.62	By MS/MS	By MS/MS	By MS/MS	By MS/MS	By MS/MS
SPAC19D5.05c|imp3|I|U3	SPAC19D5.05c|imp3|I|U3	2	2	2	>SPAC19D5.05c|imp3|I|U3 snoRNP-associated protein Imp3 (predicted)	1	2	2	2	1	0	0	1	2	2	0	0	1	1	0	0	1	2	2	0	0	1	1	0	0	1	2	2	0	0	1	11.5	11.5	11.5	21.777	183	183	0	12.72	By MS/MS	By matching	By matching	By MS/MS	By MS/MS
SPAC19G12.06c|hta2|I|histone	SPAC19G12.06c|hta2|I|histone	14	1	1	>SPAC19G12.06c|hta2|I|histone H2A beta	1	14	1	1	7	8	6	14	11	12	3	2	2	1	1	0	1	1	1	0	0	0	1	1	0	1	1	1	0	0	0	89.3	8.4	8.4	13.776	131	131	0	10.232	By matching	By matching	By matching	By MS/MS	By matching
SPAC19G12.07c|rsd1|I|RNA-binding	SPAC19G12.07c|rsd1|I|RNA-binding	16	16	16	>SPAC19G12.07c|rsd1|I|RNA-binding protein Rsd1 (predicted)	1	16	16	16	12	15	14	9	12	12	15	13	12	12	15	14	9	12	12	15	13	12	12	15	14	9	12	12	15	13	12	32.7	32.7	32.7	69.362	603	603	0	54.841	By MS/MS	By MS/MS	By MS/MS	By MS/MS	By MS/MS
SPAC19G12.08|scs7|I|sphingosine	SPAC19G12.08|scs7|I|sphingosine	2	2	2	>SPAC19G12.08|scs7|I|sphingosine hydroxylase Scs7	1	2	2	2	2	1	2	0	0	0	0	0	0	2	1	2	0	0	0	0	0	0	2	1	2	0	0	0	0	0	0	8.4	8.4	8.4	40.229	347	347	0.0075662	3.0851	By MS/MS	By matching	By matching	By matching	By matching
SPAC19G12.10c|cpy1|I|vacuolar	SPAC19G12.10c|cpy1|I|vacuolar	10	10	10	>SPAC19G12.10c|cpy1|I|vacuolar carboxypeptidase Y	1	10	10	10	4	9	6	7	6	7	4	5	4	4	9	6	7	6	7	4	5	4	4	9	6	7	6	7	4	5	4	14	14	14	114.24	1002	1002	0	73.384	By MS/MS	By MS/MS	By MS/MS	By MS/MS	By MS/MS
SPAC19G12.14|its3|I|1-phosphatidylinositol-4-phosphate	SPAC19G12.14|its3|I|1-phosphatidylinositol-4-phosphate	6	6	6	>SPAC19G12.14|its3|I|1-phosphatidylinositol-4-phosphate 5-kinase Its3	1	6	6	6	5	6	5	1	2	2	1	0	1	5	6	5	1	2	2	1	0	1	5	6	5	1	2	2	1	0	1	11.3	11.3	11.3	83.747	742	742	0	13.297	By MS/MS	By MS/MS	By MS/MS	By matching	By MS/MS
SPAC19G12.15c|tpp1|I|trehalose-6-phosphate	SPAC19G12.15c|tpp1|I|trehalose-6-phosphate	8	8	8	>SPAC19G12.15c|tpp1|I|trehalose-6-phosphate phosphatase Tpp1	1	8	8	8	6	7	7	5	3	3	3	0	1	6	7	7	5	3	3	3	0	1	6	7	7	5	3	3	3	0	1	14.8	14.8	14.8	93.876	817	817	0	26.639	By MS/MS	By MS/MS	By MS/MS	By MS/MS	By MS/MS
SPAC1A6.02|SPAC1A6.02|I|WD	SPAC1A6.02|SPAC1A6.02|I|WD	8	8	8	>SPAC1A6.02|SPAC1A6.02|I|WD repeat protein, human WDR55 family, involved in ribosome biogenesis (predicted)	1	8	8	8	5	6	6	7	4	6	1	1	1	5	6	6	7	4	6	1	1	1	5	6	6	7	4	6	1	1	1	37.1	37.1	37.1	39.779	361	361	0	36.989	By MS/MS	By MS/MS	By MS/MS	By MS/MS	By MS/MS
SPAC1A6.04c|plb1|I|phospholipase	SPAC1A6.04c|plb1|I|phospholipase	12	12	12	>SPAC1A6.04c|plb1|I|phospholipase B homolog Plb1	1	12	12	12	12	11	9	8	10	8	11	11	12	12	11	9	8	10	8	11	11	12	12	11	9	8	10	8	11	11	12	26.9	26.9	26.9	67.118	613	613	0	138.2	By MS/MS	By MS/MS	By MS/MS	By MS/MS	By MS/MS
SPAC1A6.07|sle1|I|eisosome	SPAC1A6.07|sle1|I|eisosome	3	3	3	>SPAC1A6.07|sle1|I|eisosome assembly protein Seg1	1	3	3	3	1	0	1	0	0	0	2	2	2	1	0	1	0	0	0	2	2	2	1	0	1	0	0	0	2	2	2	4.7	4.7	4.7	69.793	636	636	0	6.3928	By MS/MS	By matching	By MS/MS	By matching	By matching
SPAC1A6.10|tcd1|I|tRNA	SPAC1A6.10|tcd1|I|tRNA	2	2	2	>SPAC1A6.10|tcd1|I|tRNA threonylcarbamoyladenosine dehydratase Tcd1 (predicted)	1	2	2	2	1	1	0	0	0	0	0	0	0	1	1	0	0	0	0	0	0	0	1	1	0	0	0	0	0	0	0	4.1	4.1	4.1	54.299	485	485	0.0013423	3.9762	By MS/MS	By MS/MS	By matching	By matching	By matching
SPAC1B1.01|deb1|I|transcription	SPAC1B1.01|deb1|I|transcription	7	7	7	>SPAC1B1.01|deb1|I|transcription factor Deb1/Rdp1	1	7	7	7	5	5	5	3	4	5	3	2	3	5	5	5	3	4	5	3	2	3	5	5	5	3	4	5	3	2	3	20.3	20.3	20.3	51.766	478	478	0	26.08	By MS/MS	By MS/MS	By MS/MS	By MS/MS	By MS/MS
SPAC1B1.02c|SPAC1B1.02c|I|NAD/NADH	SPAC1B1.02c|SPAC1B1.02c|I|NAD/NADH	9	9	9	>SPAC1B1.02c|SPAC1B1.02c|I|NAD/NADH kinase (predicted)	1	9	9	9	7	5	4	2	0	1	3	3	4	7	5	4	2	0	1	3	3	4	7	5	4	2	0	1	3	3	4	19.9	19.9	19.9	60.708	537	537	0	21.323	By MS/MS	By MS/MS	By MS/MS	By MS/MS	By matching
SPAC1B1.03c|kap95|I|karyopherin	SPAC1B1.03c|kap95|I|karyopherin	17	17	17	>SPAC1B1.03c|kap95|I|karyopherin Kap95	1	17	17	17	3	3	3	16	15	17	0	0	0	3	3	3	16	15	17	0	0	0	3	3	3	16	15	17	0	0	0	32.6	32.6	32.6	94.746	863	863	0	206.31	By MS/MS	By MS/MS	By MS/MS	By MS/MS	By MS/MS
SPAC1B2.03c|SPAC1B2.03c|I|GNS1/SUR4	SPAC1B2.03c|SPAC1B2.03c|I|GNS1/SUR4	2	2	2	>SPAC1B2.03c|SPAC1B2.03c|I|GNS1/SUR4 family protein (predicted)	1	2	2	2	2	2	2	1	2	2	2	1	1	2	2	2	1	2	2	2	1	1	2	2	2	1	2	2	2	1	1	13.2	13.2	13.2	38.337	334	334	0	24.558	By MS/MS	By MS/MS	By MS/MS	By MS/MS	By MS/MS
SPAC1B2.05|mcm5|I|MCM	SPAC1B2.05|mcm5|I|MCM	16	16	16	>SPAC1B2.05|mcm5|I|MCM complex subunit Mcm5	1	16	16	16	9	8	8	8	14	7	11	3	3	9	8	8	8	14	7	11	3	3	9	8	8	8	14	7	11	3	3	29.6	29.6	29.6	80.099	720	720	0	50.935	By MS/MS	By MS/MS	By MS/MS	By MS/MS	By MS/MS
SPAC1B3.01c|SPAC1B3.01c|I|uracil	SPAC1B3.01c|SPAC1B3.01c|I|uracil	8	8	8	>SPAC1B3.01c|SPAC1B3.01c|I|uracil phosphoribosyltransferase (predicted)	1	8	8	8	6	7	5	2	3	3	1	3	2	6	7	5	2	3	3	1	3	2	6	7	5	2	3	3	1	3	2	56.2	56.2	56.2	24.466	219	219	0	29.161	By MS/MS	By MS/MS	By MS/MS	By MS/MS	By MS/MS
SPAC1B3.02c|SPAC1B3.02c|I|transcription	SPAC1B3.02c|SPAC1B3.02c|I|transcription	2	2	2	>SPAC1B3.02c|SPAC1B3.02c|I|transcription elongation factor, Elf1 family (predicted)	1	2	2	2	1	1	1	1	2	1	0	0	0	1	1	1	1	2	1	0	0	0	1	1	1	1	2	1	0	0	0	25.2	25.2	25.2	11.803	107	107	0	6.8423	By MS/MS	By matching	By matching	By MS/MS	By MS/MS
SPAC1B3.05|not3|I|CCR4-Not	SPAC1B3.05|not3|I|CCR4-Not	13	13	13	>SPAC1B3.05|not3|I|CCR4-Not complex subunit Not3/5 (predicted)	1	13	13	13	8	9	9	4	6	5	5	1	1	8	9	9	4	6	5	5	1	1	8	9	9	4	6	5	5	1	1	26.7	26.7	26.7	72.759	640	640	0	66.13	By MS/MS	By MS/MS	By MS/MS	By MS/MS	By MS/MS
SPAC1B3.09c|SPAC1B3.09c|I|Noc2p-Noc3p	SPAC1B3.09c|SPAC1B3.09c|I|Noc2p-Noc3p	5	5	5	>SPAC1B3.09c|SPAC1B3.09c|I|Noc2p-Noc3p complex subunit Noc2 family (predicted)	1	5	5	5	2	2	2	4	5	4	0	0	0	2	2	2	4	5	4	0	0	0	2	2	2	4	5	4	0	0	0	9.7	9.7	9.7	60.786	528	528	0	13.916	By MS/MS	By MS/MS	By MS/MS	By MS/MS	By MS/MS
SPAC1B3.12c|rpb10|I|DNA-directed	SPAC1B3.12c|rpb10|I|DNA-directed	4	4	4	>SPAC1B3.12c|rpb10|I|DNA-directed RNA polymerase I, II, and III subunit Rpb10	1	4	4	4	2	2	1	3	3	4	2	1	1	2	2	1	3	3	4	2	1	1	2	2	1	3	3	4	2	1	1	63.4	63.4	63.4	8.2757	71	71	0	50.373	By MS/MS	By MS/MS	By MS/MS	By MS/MS	By MS/MS
SPAC1B3.13|nan1|I|U3	SPAC1B3.13|nan1|I|U3	7	7	7	>SPAC1B3.13|nan1|I|U3 snoRNP-associated protein Nan1 (predicted)	1	7	7	7	3	3	2	2	4	3	0	0	0	3	3	2	2	4	3	0	0	0	3	3	2	2	4	3	0	0	0	10.8	10.8	10.8	88.937	806	806	0	13.422	By MS/MS	By MS/MS	By MS/MS	By MS/MS	By MS/MS
SPAC1B3.18c|mrps18|I|mitochondrial	SPAC1B3.18c|mrps18|I|mitochondrial	3	3	3	>SPAC1B3.18c|mrps18|I|mitochondrial ribosomal protein subunit S18 (predicted)	1	3	3	3	3	3	3	2	1	2	0	0	0	3	3	3	2	1	2	0	0	0	3	3	3	2	1	2	0	0	0	17	17	17	25.601	223	223	0	19.344	By MS/MS	By MS/MS	By MS/MS	By MS/MS	By MS/MS
SPAC1B9.03c|SPAC1B9.03c|I|RNA-binding	SPAC1B9.03c|SPAC1B9.03c|I|RNA-binding	9	9	9	>SPAC1B9.03c|SPAC1B9.03c|I|RNA-binding protein involved in ribosomal large subunit assembly and maintenance (predicted)	1	9	9	9	7	6	7	7	8	7	6	7	6	7	6	7	7	8	7	6	7	6	7	6	7	7	8	7	6	7	6	21.6	21.6	21.6	44.261	389	389	0	25.502	By MS/MS	By MS/MS	By MS/MS	By MS/MS	By MS/MS
SPAC1D4.04|cct2|I|chaperonin-containing	SPAC1D4.04|cct2|I|chaperonin-containing	28	28	28	>SPAC1D4.04|cct2|I|chaperonin-containing T-complex beta subunit Cct2	1	28	28	28	27	28	24	19	22	20	21	19	18	27	28	24	19	22	20	21	19	18	27	28	24	19	22	20	21	19	18	65.7	65.7	65.7	56.676	527	527	0	210.53	By MS/MS	By MS/MS	By MS/MS	By MS/MS	By MS/MS
SPAC1D4.13|byr1|I|MAP	SPAC1D4.13|byr1|I|MAP	3	3	3	>SPAC1D4.13|byr1|I|MAP kinase kinase Byr1	1	3	3	3	2	2	1	2	1	1	0	0	0	2	2	1	2	1	1	0	0	0	2	2	1	2	1	1	0	0	0	10.9	10.9	10.9	38.188	340	340	0	17.392	By MS/MS	By matching	By MS/MS	By MS/MS	By MS/MS
SPAC1D4.14|tho2|I|THO	SPAC1D4.14|tho2|I|THO	5	5	5	>SPAC1D4.14|tho2|I|THO complex subunit Tho2 (predicted)	1	5	5	5	4	3	1	1	3	2	0	0	0	4	3	1	1	3	2	0	0	0	4	3	1	1	3	2	0	0	0	3.4	3.4	3.4	188.83	1628	1628	0	9.6652	By MS/MS	By MS/MS	By matching	By MS/MS	By MS/MS
SPAC1F12.02c|tma19|I|translationally	SPAC1F12.02c|tma19|I|translationally	2	2	2	>SPAC1F12.02c|tma19|I|translationally controlled tumor protein homolog Tma19/Tpt1	1	2	2	2	2	2	2	2	2	2	2	2	2	2	2	2	2	2	2	2	2	2	2	2	2	2	2	2	2	2	2	14.3	14.3	14.3	19.048	168	168	0	29.874	By MS/MS	By MS/MS	By MS/MS	By MS/MS	By MS/MS
SPAC1F12.05|any2|I|arrestin-related	SPAC1F12.05|any2|I|arrestin-related	1	1	1	>SPAC1F12.05|any2|I|arrestin-related endocytic adaptor Any2 (predicted)	1	1	1	1	1	1	1	1	1	1	1	1	1	1	1	1	1	1	1	1	1	1	1	1	1	1	1	1	1	1	1	2.7	2.7	2.7	42.375	377	377	1	-2	By matching	By matching	By matching	By matching	By MS/MS
SPAC1F12.07|ser1|I|phosphoserine	SPAC1F12.07|ser1|I|phosphoserine	19	19	19	>SPAC1F12.07|ser1|I|phosphoserine aminotransferase (predicted)	1	19	19	19	17	17	17	9	11	11	15	15	16	17	17	17	9	11	11	15	15	16	17	17	17	9	11	11	15	15	16	59.1	59.1	59.1	42.797	389	389	0	145.79	By MS/MS	By MS/MS	By MS/MS	By MS/MS	By MS/MS
SPAC1F3.01|rrp6|I|exosome	SPAC1F3.01|rrp6|I|exosome	7	7	7	>SPAC1F3.01|rrp6|I|exosome 3-5 exoribonuclease subunit Rrp6 (predicted)	1	7	7	7	5	5	3	3	2	1	0	0	0	5	5	3	3	2	1	0	0	0	5	5	3	3	2	1	0	0	0	12	12	12	89.559	777	777	0	17.916	By MS/MS	By MS/MS	By MS/MS	By MS/MS	By matching
SPAC1F3.06c|spo15|I|mitotic	SPAC1F3.06c|spo15|I|mitotic	46	46	46	>SPAC1F3.06c|spo15|I|mitotic and mieotic spindle pole body protein Spo15	1	46	46	46	33	36	33	21	16	26	7	4	2	33	36	33	21	16	26	7	4	2	33	36	33	21	16	26	7	4	2	29.4	29.4	29.4	222.78	1957	1957	0	172.1	By MS/MS	By MS/MS	By MS/MS	By MS/MS	By MS/MS
SPAC1F3.07c|rsc58|I|RSC	SPAC1F3.07c|rsc58|I|RSC	11	11	11	>SPAC1F3.07c|rsc58|I|RSC complex subunit Rsc58	1	11	11	11	11	7	9	9	10	7	0	0	0	11	7	9	9	10	7	0	0	0	11	7	9	9	10	7	0	0	0	40.2	40.2	40.2	44.621	403	403	0	64.154	By MS/MS	By MS/MS	By MS/MS	By MS/MS	By MS/MS
SPAC1F3.09|mug161|I|CwfJ	SPAC1F3.09|mug161|I|CwfJ	3	3	3	>SPAC1F3.09|mug161|I|CwfJ family protein, splicing factor (predicted)	1	3	3	3	2	3	2	1	0	1	0	0	0	2	3	2	1	0	1	0	0	0	2	3	2	1	0	1	0	0	0	7.1	7.1	7.1	63.216	561	561	0	9.2537	By MS/MS	By MS/MS	By MS/MS	By MS/MS	By matching
SPAC1F5.02|pdi1|I|protein	SPAC1F5.02|pdi1|I|protein	2	2	2	>SPAC1F5.02|pdi1|I|protein disulfide isomerase (predicted)	1	2	2	2	2	1	1	1	1	1	1	1	0	2	1	1	1	1	1	1	1	0	2	1	1	1	1	1	1	1	0	3.3	3.3	3.3	54.88	492	492	0.0032595	3.5426	By MS/MS	By MS/MS	By MS/MS	By MS/MS	By MS/MS
SPAC1F5.03c|SPAC1F5.03c|I|FAD-dependent	SPAC1F5.03c|SPAC1F5.03c|I|FAD-dependent	7	7	7	>SPAC1F5.03c|SPAC1F5.03c|I|FAD-dependent oxidoreductase involved in late endosome to Golgi transport (predicted)	1	7	7	7	5	6	6	5	5	5	6	7	7	5	6	6	5	5	5	6	7	7	5	6	6	5	5	5	6	7	7	19.6	19.6	19.6	41.501	382	382	0	48.836	By MS/MS	By MS/MS	By MS/MS	By MS/MS	By MS/MS
SPAC1F5.06|lsh1|I|ER	SPAC1F5.06|lsh1|I|ER	10	10	10	>SPAC1F5.06|lsh1|I|ER heat shock protein Lsh1 (predicted)	1	10	10	10	4	7	5	0	2	1	1	4	0	4	7	5	0	2	1	1	4	0	4	7	5	0	2	1	1	4	0	15.7	15.7	15.7	94.897	848	848	0	25.113	By MS/MS	By MS/MS	By MS/MS	By matching	By MS/MS
SPAC1F5.10|SPAC1F5.10|I|ATP-dependent	SPAC1F5.10|SPAC1F5.10|I|ATP-dependent	10	9	9	>SPAC1F5.10|SPAC1F5.10|I|ATP-dependent RNA helicase (predicted)	1	10	9	9	5	7	7	3	4	5	2	2	1	4	6	6	2	3	4	1	1	0	4	6	6	2	3	4	1	1	0	34.3	29.4	29.4	44.706	394	394	0	22.851	By MS/MS	By MS/MS	By MS/MS	By MS/MS	By MS/MS
SPAC1F5.11c|tra2|I|NuA4	SPAC1F5.11c|tra2|I|NuA4	184	184	183	>SPAC1F5.11c|tra2|I|NuA4 complex phosphatidylinositol pseudokinase complex subunit Tra2	1	184	184	183	177	175	173	50	49	60	4	3	2	177	175	173	50	49	60	4	3	2	177	175	173	50	48	60	4	3	2	60.9	60.9	60.9	420.78	3655	3655	0	323.31	By MS/MS	By MS/MS	By MS/MS	By MS/MS	By MS/MS
SPAC1F7.01c|spt6|I|nucleosome	SPAC1F7.01c|spt6|I|nucleosome	58	58	58	>SPAC1F7.01c|spt6|I|nucleosome remodeling protein Spt6	1	58	58	58	15	12	16	48	55	50	26	2	3	15	12	16	48	55	50	26	2	3	15	12	16	48	55	50	26	2	3	58.8	58.8	58.8	157.21	1365	1365	0	323.31	By MS/MS	By MS/MS	By MS/MS	By MS/MS	By MS/MS
SPAC1F7.02c|has1|I|ATP-dependent	SPAC1F7.02c|has1|I|ATP-dependent	25	25	25	>SPAC1F7.02c|has1|I|ATP-dependent RNA helicase Has1 (predicted)	1	25	25	25	24	22	21	19	22	22	10	2	4	24	22	21	19	22	22	10	2	4	24	22	21	19	22	22	10	2	4	50.2	50.2	50.2	65.261	578	578	0	154.01	By MS/MS	By MS/MS	By MS/MS	By MS/MS	By MS/MS
SPAC1F7.04|rho1|I|Rho;SPAC20H4.11c|rho5|I|Rho	SPAC1F7.04|rho1|I|Rho;SPAC20H4.11c|rho5|I|Rho	6;3	6;3	5;2	>SPAC1F7.04|rho1|I|Rho family GTPase Rho1;>SPAC20H4.11c|rho5|I|Rho family GTPase Rho5	2	6	6	5	6	4	6	4	3	3	3	3	3	6	4	6	4	3	3	3	3	3	5	3	5	4	3	3	3	3	3	40.6	40.6	37.1	22.523	202	202;200	0	15.285	By MS/MS	By MS/MS	By MS/MS	By MS/MS	By MS/MS
SPAC1F7.05|cdc22|I|ribonucleoside	SPAC1F7.05|cdc22|I|ribonucleoside	36	36	36	>SPAC1F7.05|cdc22|I|ribonucleoside reductase large subunit Cdc22	1	36	36	36	31	31	32	33	29	33	19	17	18	31	31	32	33	29	33	19	17	18	31	31	32	33	29	33	19	17	18	58.4	58.4	58.4	91.998	811	811	0	271.84	By MS/MS	By MS/MS	By MS/MS	By MS/MS	By MS/MS
SPAC1F7.07c|fip1|I|iron	SPAC1F7.07c|fip1|I|iron	2	2	2	>SPAC1F7.07c|fip1|I|iron permease Fip1	1	2	2	2	2	2	1	0	0	0	0	0	0	2	2	1	0	0	0	0	0	0	2	2	1	0	0	0	0	0	0	7.8	7.8	7.8	44.314	397	397	0	5.2539	By MS/MS	By MS/MS	By matching	By matching	By matching
SPAC1F7.08|fio1|I|iron	SPAC1F7.08|fio1|I|iron	1	1	1	>SPAC1F7.08|fio1|I|iron transport multicopper oxidase Fio1	1	1	1	1	0	1	0	0	0	0	1	0	0	0	1	0	0	0	0	1	0	0	0	1	0	0	0	0	1	0	0	2.3	2.3	2.3	69.907	622	622	0	4.4084	By matching	By MS/MS	By matching	By matching	By matching
SPBC839.04|rpl803|II|60S;SPBC2F12.07c|rpl802|II|60S;SPAC1F7.13c|rpl801|I|60S	SPBC839.04|rpl803|II|60S;SPBC2F12.07c|rpl802|II|60S;SPAC1F7.13c|rpl801|I|60S	16;16;16	16;16;16	16;16;16	>SPBC839.04|rpl803|II|60S ribosomal protein L8 (predicted);>SPBC2F12.07c|rpl802|II|60S ribosomal protein L8 (predicted);>SPAC1F7.13c|rpl801|I|60S ribosomal protein L8 (predicted)	3	16	16	16	14	12	13	16	15	15	13	11	11	14	12	13	16	15	15	13	11	11	14	12	13	16	15	15	13	11	11	69.6	69.6	69.6	27.1	253	253;253;253	0	323.31	By MS/MS	By MS/MS	By MS/MS	By MS/MS	By MS/MS
SPAC1F8.07c|pdc101|I|pyruvate	SPAC1F8.07c|pdc101|I|pyruvate	42	42	42	>SPAC1F8.07c|pdc101|I|pyruvate decarboxylase (predicted)	1	42	42	42	37	34	39	37	35	40	31	31	34	37	34	39	37	35	40	31	31	34	37	34	39	37	35	40	31	31	34	81.5	81.5	81.5	61.547	568	568	0	323.31	By MS/MS	By MS/MS	By MS/MS	By MS/MS	By MS/MS
SPAC20G4.01|caf16|I|CCR4-Not	SPAC20G4.01|caf16|I|CCR4-Not	2	2	2	>SPAC20G4.01|caf16|I|CCR4-Not complex subunit Caf16 (predicted)	1	2	2	2	1	1	2	0	0	0	1	1	1	1	1	2	0	0	0	1	1	1	1	1	2	0	0	0	1	1	1	8.2	8.2	8.2	31.292	280	280	0.0013387	3.9526	By MS/MS	By matching	By MS/MS	By matching	By matching
SPAC20G4.08|pdc1|I|mRNA	SPAC20G4.08|pdc1|I|mRNA	2	2	2	>SPAC20G4.08|pdc1|I|mRNA decapping scaffolding protein	1	2	2	2	1	1	0	0	0	1	0	0	0	1	1	0	0	0	1	0	0	0	1	1	0	0	0	1	0	0	0	2.9	2.9	2.9	119.23	1076	1076	0	5.7079	By MS/MS	By MS/MS	By matching	By matching	By matching
SPAC20G8.01|cdc17|I|ATP-dependent	SPAC20G8.01|cdc17|I|ATP-dependent	8	8	8	>SPAC20G8.01|cdc17|I|ATP-dependent DNA replication ligase Cdc17	1	8	8	8	7	5	5	5	5	3	0	0	0	7	5	5	5	5	3	0	0	0	7	5	5	5	5	3	0	0	0	15.8	15.8	15.8	86.58	768	768	0	28.225	By MS/MS	By MS/MS	By MS/MS	By MS/MS	By MS/MS
SPAC20G8.04c|SPAC20G8.04c|I|mitochondrial	SPAC20G8.04c|SPAC20G8.04c|I|mitochondrial	1	1	1	>SPAC20G8.04c|SPAC20G8.04c|I|mitochondrial electron transfer flavoprotein-ubiquinone oxidoreductase Cir2 (predicted)	1	1	1	1	1	1	1	0	1	0	0	0	0	1	1	1	0	1	0	0	0	0	1	1	1	0	1	0	0	0	0	2.4	2.4	2.4	69.472	632	632	0.0094221	3.0161	By matching	By matching	By MS/MS	By matching	By MS/MS
SPAC20G8.05c|cdc15|I|extended	SPAC20G8.05c|cdc15|I|extended	1	1	1	>SPAC20G8.05c|cdc15|I|extended Fer/CIP4 (EFC) domain protein Cdc15	1	1	1	1	1	1	0	0	0	0	0	0	0	1	1	0	0	0	0	0	0	0	1	1	0	0	0	0	0	0	0	1.4	1.4	1.4	102.12	927	927	0.0057878	3.348	By matching	By MS/MS	By matching	By matching	By matching
SPAC20G8.06|not1|I|CCR4-Not	SPAC20G8.06|not1|I|CCR4-Not	30	30	30	>SPAC20G8.06|not1|I|CCR4-Not complex subunit Not1 (predicted)	1	30	30	30	23	19	23	19	18	21	9	1	1	23	19	23	19	18	21	9	1	1	23	19	23	19	18	21	9	1	1	19.9	19.9	19.9	237.13	2100	2100	0	112.04	By MS/MS	By MS/MS	By MS/MS	By MS/MS	By MS/MS
SPAC20G8.07c|erg2|I|C-8	SPAC20G8.07c|erg2|I|C-8	2	2	2	>SPAC20G8.07c|erg2|I|C-8 sterol isomerase Erg2	1	2	2	2	2	2	1	0	0	1	0	0	0	2	2	1	0	0	1	0	0	0	2	2	1	0	0	1	0	0	0	9.1	9.1	9.1	24.671	219	219	0.0057952	3.35	By MS/MS	By MS/MS	By MS/MS	By matching	By matching
SPAC20G8.09c|nat10|I|ribosome	SPAC20G8.09c|nat10|I|ribosome	35	35	35	>SPAC20G8.09c|nat10|I|ribosome biogenesis ATPase	1	35	35	35	28	30	31	26	29	30	4	3	0	28	30	31	26	29	30	4	3	0	28	30	31	26	29	30	4	3	0	46.4	46.4	46.4	116.46	1033	1033	0	210.9	By MS/MS	By MS/MS	By MS/MS	By MS/MS	By MS/MS
SPAC20H4.01|utp5|I|U3	SPAC20H4.01|utp5|I|U3	10	10	10	>SPAC20H4.01|utp5|I|U3 snoRNP-associated protein Utp5 (predicted)	1	10	10	10	4	4	2	4	5	8	6	1	1	4	4	2	4	5	8	6	1	1	4	4	2	4	5	8	6	1	1	17.6	17.6	17.6	73.697	666	666	0	25.271	By MS/MS	By MS/MS	By MS/MS	By MS/MS	By MS/MS
SPAC21E11.06|tif224|I|translation	SPAC21E11.06|tif224|I|translation	14	14	14	>SPAC21E11.06|tif224|I|translation initiation factor eIF2B delta subunit	1	14	14	14	10	10	10	4	10	8	8	4	3	10	10	10	4	10	8	8	4	3	10	10	10	4	10	8	8	4	3	55.2	55.2	55.2	51.583	467	467	0	54.431	By MS/MS	By MS/MS	By MS/MS	By MS/MS	By MS/MS
SPAC222.04c|ies6|I|Ino80	SPAC222.04c|ies6|I|Ino80	16	16	16	>SPAC222.04c|ies6|I|Ino80 complex subunit Ies6	1	16	16	16	6	4	6	15	15	15	3	0	1	6	4	6	15	15	15	3	0	1	6	4	6	15	15	15	3	0	1	92.3	92.3	92.3	13.476	117	117	0	252.1	By MS/MS	By matching	By MS/MS	By MS/MS	By MS/MS
SPAC222.06|mak16|I|nuclear	SPAC222.06|mak16|I|nuclear	5	5	5	>SPAC222.06|mak16|I|nuclear HMG-like acidic protein Mak16 (predicted)	1	5	5	5	3	3	3	4	5	4	0	0	0	3	3	3	4	5	4	0	0	0	3	3	3	4	5	4	0	0	0	24.2	24.2	24.2	35.626	302	302	0	61.94	By MS/MS	By MS/MS	By MS/MS	By MS/MS	By MS/MS
SPAC222.08c|sno1|I|glutamine	SPAC222.08c|sno1|I|glutamine	10	10	10	>SPAC222.08c|sno1|I|glutamine aminotransferase subunit Sno1 (predicted)	1	10	10	10	5	8	5	7	7	8	3	3	4	5	8	5	7	7	8	3	3	4	5	8	5	7	7	8	3	3	4	58.5	58.5	58.5	25.901	234	234	0	147.18	By MS/MS	By MS/MS	By MS/MS	By MS/MS	By MS/MS
SPAC222.11|hem13|I|coproporphyrinogen	SPAC222.11|hem13|I|coproporphyrinogen	5	5	5	>SPAC222.11|hem13|I|coproporphyrinogen III oxidase Hem13 (predicted)	1	5	5	5	2	5	3	0	0	2	0	0	0	2	5	3	0	0	2	0	0	0	2	5	3	0	0	2	0	0	0	25	25	25	36.244	312	312	0	13.193	By MS/MS	By MS/MS	By MS/MS	By matching	By matching
SPAC222.12c|atp2|I|F1-ATPase	SPAC222.12c|atp2|I|F1-ATPase	21	21	21	>SPAC222.12c|atp2|I|F1-ATPase beta subunit Atp2	1	21	21	21	20	21	20	17	17	17	11	12	8	20	21	20	17	17	17	11	12	8	20	21	20	17	17	17	11	12	8	69	69	69	56.875	525	525	0	236.11	By MS/MS	By MS/MS	By MS/MS	By MS/MS	By MS/MS
SPAC222.14c|sey1|I|GTP	SPAC222.14c|sey1|I|GTP	2	2	2	>SPAC222.14c|sey1|I|GTP binding protein Sey1 (predicted)	1	2	2	2	2	0	1	0	0	0	0	0	0	2	0	1	0	0	0	0	0	0	2	0	1	0	0	0	0	0	0	3.1	3.1	3.1	87.509	762	762	0.0098888	2.8264	By MS/MS	By matching	By matching	By matching	By matching
SPAC227.02c|rrp15|I|rRNA	SPAC227.02c|rrp15|I|rRNA	5	5	5	>SPAC227.02c|rrp15|I|rRNA processing protein Rrp15 (predicted)	1	5	5	5	3	3	2	4	4	3	4	3	3	3	3	2	4	4	3	4	3	3	3	3	2	4	4	3	4	3	3	28.3	28.3	28.3	23.412	205	205	0	36.439	By MS/MS	By MS/MS	By MS/MS	By MS/MS	By MS/MS
SPAC227.07c|pab1|I|protein	SPAC227.07c|pab1|I|protein	2	2	2	>SPAC227.07c|pab1|I|protein phosphatase PP2A regulatory subunit B-55 Pab1	1	2	2	2	0	2	1	0	0	0	0	1	0	0	2	1	0	0	0	0	1	0	0	2	1	0	0	0	0	1	0	5.8	5.8	5.8	52.795	463	463	0.0019711	3.6711	By matching	By MS/MS	By MS/MS	By matching	By matching
SPAC227.08c|yth1|I|mRNA	SPAC227.08c|yth1|I|mRNA	3	3	3	>SPAC227.08c|yth1|I|mRNA cleavage and polyadenylation specificity factor complex Yth1	1	3	3	3	1	1	1	2	2	1	2	1	1	1	1	1	2	2	1	2	1	1	1	1	1	2	2	1	2	1	1	23.5	23.5	23.5	19.379	170	170	0	6.9522	By matching	By matching	By MS/MS	By MS/MS	By MS/MS
SPAC227.18|lys3|I|saccharopine	SPAC227.18|lys3|I|saccharopine	7	7	7	>SPAC227.18|lys3|I|saccharopine dehydrogenase Lys3	1	7	7	7	6	6	4	4	4	4	2	2	2	6	6	4	4	4	4	2	2	2	6	6	4	4	4	4	2	2	2	24.5	24.5	24.5	41.392	368	368	0	16.18	By MS/MS	By MS/MS	By MS/MS	By MS/MS	By MS/MS
SPAC5D6.01|rps2202|I|40S;SPAC22A12.04c|rps2201|I|40S	SPAC5D6.01|rps2202|I|40S;SPAC22A12.04c|rps2201|I|40S	12;12	12;12	12;12	>SPAC5D6.01|rps2202|I|40S ribosomal protein S15a (predicted);>SPAC22A12.04c|rps2201|I|40S ribosomal protein S15a (predicted)	2	12	12	12	10	10	12	9	9	9	10	9	9	10	10	12	9	9	9	10	9	9	10	10	12	9	9	9	10	9	9	75.4	75.4	75.4	14.76	130	130;130	0	131.21	By MS/MS	By MS/MS	By MS/MS	By MS/MS	By MS/MS
SPAC22A12.09c|sap114|I|U2	SPAC22A12.09c|sap114|I|U2	3	3	3	>SPAC22A12.09c|sap114|I|U2 snRNP subunit Sap114	1	3	3	3	2	3	1	0	0	0	0	0	0	2	3	1	0	0	0	0	0	0	2	3	1	0	0	0	0	0	0	9.8	9.8	9.8	54.409	481	481	0	6.1392	By MS/MS	By MS/MS	By MS/MS	By matching	By matching
SPAC22A12.15c|bip1|I|ER	SPAC22A12.15c|bip1|I|ER	41	40	40	>SPAC22A12.15c|bip1|I|ER heat shock protein BiP	1	41	40	40	35	39	37	39	39	39	28	28	28	34	38	36	38	38	38	27	27	27	34	38	36	38	38	38	27	27	27	52.8	51.1	51.1	73.226	663	663	0	323.31	By MS/MS	By MS/MS	By MS/MS	By MS/MS	By MS/MS
SPAC22A12.16|acl2|I|ATP-citrate	SPAC22A12.16|acl2|I|ATP-citrate	26	26	26	>SPAC22A12.16|acl2|I|ATP-citrate synthase subunit 2 (predicted)	1	26	26	26	24	25	25	17	19	20	16	13	16	24	25	25	17	19	20	16	13	16	24	25	25	17	19	20	16	13	16	66.3	66.3	66.3	53.942	492	492	0	245.8	By MS/MS	By MS/MS	By MS/MS	By MS/MS	By MS/MS
SPAC22E12.04|ccs1|I|superoxide	SPAC22E12.04|ccs1|I|superoxide	8	8	8	>SPAC22E12.04|ccs1|I|superoxide dismutase copper chaperone Ccs1	1	8	8	8	6	5	6	2	3	4	6	6	5	6	5	6	2	3	4	6	6	5	6	5	6	2	3	4	6	6	5	38.4	38.4	38.4	32.243	297	297	0	29.044	By MS/MS	By MS/MS	By MS/MS	By matching	By MS/MS
SPAC22E12.06c|gmh3|I|alpha-1,2-galactosyltransferase	SPAC22E12.06c|gmh3|I|alpha-1,2-galactosyltransferase	2	2	2	>SPAC22E12.06c|gmh3|I|alpha-1,2-galactosyltransferase Gmh3	1	2	2	2	2	1	2	1	0	0	0	0	0	2	1	2	1	0	0	0	0	0	2	1	2	1	0	0	0	0	0	7.8	7.8	7.8	38.053	332	332	0	6.4646	By MS/MS	By MS/MS	By MS/MS	By matching	By matching
SPAC22E12.07|rna1|I|Ran	SPAC22E12.07|rna1|I|Ran	16	16	16	>SPAC22E12.07|rna1|I|Ran GAP Rna1	1	16	16	16	6	3	4	2	10	4	16	11	9	6	3	4	2	10	4	16	11	9	6	3	4	2	10	4	16	11	9	46.9	46.9	46.9	43.235	386	386	0	52.111	By MS/MS	By MS/MS	By MS/MS	By matching	By MS/MS
SPAC22E12.13c|rlp24|I|ribosomal	SPAC22E12.13c|rlp24|I|ribosomal	3	3	3	>SPAC22E12.13c|rlp24|I|ribosomal L24-like protein involved in ribosome biogenesis Rlp24 (predicted)	1	3	3	3	2	2	2	3	3	3	0	0	0	2	2	2	3	3	3	0	0	0	2	2	2	3	3	3	0	0	0	18.2	18.2	18.2	22.28	192	192	0	14.499	By MS/MS	By MS/MS	By MS/MS	By MS/MS	By matching
SPAC22F3.07c|atp20|I|F0-ATPase	SPAC22F3.07c|atp20|I|F0-ATPase	1	1	1	>SPAC22F3.07c|atp20|I|F0-ATPase subunit G (predicted)	1	1	1	1	1	1	1	0	0	1	1	1	0	1	1	1	0	0	1	1	1	0	1	1	1	0	0	1	1	1	0	9.3	9.3	9.3	13.64	118	118	0.007571	3.0859	By MS/MS	By MS/MS	By MS/MS	By matching	By matching
SPAC22F3.08c|rok1|I|ATP-dependent	SPAC22F3.08c|rok1|I|ATP-dependent	10	10	10	>SPAC22F3.08c|rok1|I|ATP-dependent RNA helicase Rok1 (predicted)	1	10	10	10	9	9	10	4	3	5	1	0	0	9	9	10	4	3	5	1	0	0	9	9	10	4	3	5	1	0	0	19.8	19.8	19.8	54.025	481	481	0	24.794	By MS/MS	By MS/MS	By MS/MS	By MS/MS	By matching
SPAC22F3.09c|res2|I|MBF	SPAC22F3.09c|res2|I|MBF	2	2	2	>SPAC22F3.09c|res2|I|MBF transcription factor complex subunit Res2	1	2	2	2	0	1	0	1	1	1	0	0	0	0	1	0	1	1	1	0	0	0	0	1	0	1	1	1	0	0	0	3.5	3.5	3.5	73.701	657	657	0	5.9307	By matching	By matching	By matching	By matching	By MS/MS
SPAC22F8.05|SPAC22F8.05|I|alpha,alpha-trehalose-phosphate	SPAC22F8.05|SPAC22F8.05|I|alpha,alpha-trehalose-phosphate	7	7	7	>SPAC22F8.05|SPAC22F8.05|I|alpha,alpha-trehalose-phosphate synthase (predicted)	1	7	7	7	4	6	4	0	0	0	0	0	0	4	6	4	0	0	0	0	0	0	4	6	4	0	0	0	0	0	0	9.3	9.3	9.3	100.66	891	891	0	13.836	By MS/MS	By MS/MS	By MS/MS	By matching	By matching
SPAC22F8.06|pam1|I|20S	SPAC22F8.06|pam1|I|20S	5	5	5	>SPAC22F8.06|pam1|I|20S proteasome complex subunit beta 6	1	5	5	5	4	5	3	2	2	3	0	1	0	4	5	3	2	2	3	0	1	0	4	5	3	2	2	3	0	1	0	32.9	32.9	32.9	25.082	225	225	0	26.2	By MS/MS	By MS/MS	By MS/MS	By matching	By matching
SPAC22F8.08|sec24|I|COPII	SPAC22F8.08|sec24|I|COPII	10	10	10	>SPAC22F8.08|sec24|I|COPII cargo receptor Sec24/Sfb2 subunit	1	10	10	10	5	7	4	0	2	3	0	1	0	5	7	4	0	2	3	0	1	0	5	7	4	0	2	3	0	1	0	14.1	14.1	14.1	101.9	926	926	0	24.922	By MS/MS	By MS/MS	By MS/MS	By matching	By MS/MS
SPAC22F8.09|rrp16|I|rRNA	SPAC22F8.09|rrp16|I|rRNA	12	12	12	>SPAC22F8.09|rrp16|I|rRNA processing protein Rrp16 (predicted)	1	12	12	12	9	8	10	8	8	8	6	6	4	9	8	10	8	8	8	6	6	4	9	8	10	8	8	8	6	6	4	34.1	34.1	34.1	48.129	419	419	0	55.177	By MS/MS	By MS/MS	By MS/MS	By MS/MS	By MS/MS
SPAC22F8.10c|sap145|I|U2	SPAC22F8.10c|sap145|I|U2	5	5	5	>SPAC22F8.10c|sap145|I|U2 snRNP-associated protein Sap145	1	5	5	5	3	4	3	3	4	2	0	0	0	3	4	3	3	4	2	0	0	0	3	4	3	3	4	2	0	0	0	10	10	10	69.184	601	601	0	21.141	By MS/MS	By MS/MS	By MS/MS	By MS/MS	By MS/MS
SPAC22G7.02|kap111|I|karyopherin	SPAC22G7.02|kap111|I|karyopherin	2	2	2	>SPAC22G7.02|kap111|I|karyopherin Kap111 (predicted)	1	2	2	2	1	1	0	1	1	1	0	0	0	1	1	0	1	1	1	0	0	0	1	1	0	1	1	1	0	0	0	2.6	2.6	2.6	111.47	990	990	0	5.2359	By MS/MS	By MS/MS	By matching	By MS/MS	By MS/MS
SPAC22G7.05|kri1|I|ribosome	SPAC22G7.05|kri1|I|ribosome	9	9	9	>SPAC22G7.05|kri1|I|ribosome biogenesis protein Kri1 (predicted)	1	9	9	9	8	6	6	6	8	7	5	3	2	8	6	6	6	8	7	5	3	2	8	6	6	6	8	7	5	3	2	19.1	19.1	19.1	69.523	598	598	0	47.958	By MS/MS	By MS/MS	By matching	By MS/MS	By MS/MS
SPAC22G7.06c|ura1|I|carbamoyl-phosphate	SPAC22G7.06c|ura1|I|carbamoyl-phosphate	125	125	125	>SPAC22G7.06c|ura1|I|carbamoyl-phosphate synthase (glutamine hydrolyzing), aspartate carbamoyltransferase Ura1	1	125	125	125	113	113	114	107	103	111	85	78	75	113	113	114	107	103	111	85	78	75	113	113	114	107	103	111	85	78	75	68.7	68.7	68.7	248.31	2244	2244	0	323.31	By MS/MS	By MS/MS	By MS/MS	By MS/MS	By MS/MS
SPAC22G7.10|iss1|I|mRNA	SPAC22G7.10|iss1|I|mRNA	4	4	4	>SPAC22G7.10|iss1|I|mRNA cleavage and polyadenylation specificity factor complex subunit, Fip1 homolog (predicted)	1	4	4	4	4	4	4	1	2	1	2	3	2	4	4	4	1	2	1	2	3	2	4	4	4	1	2	1	2	3	2	19.5	19.5	19.5	37.29	344	344	0	14.082	By MS/MS	By MS/MS	By MS/MS	By MS/MS	By MS/MS
SPAC22H12.01c|mug35|I|Schizosaccharomyces	SPAC22H12.01c|mug35|I|Schizosaccharomyces	7	7	7	>SPAC22H12.01c|mug35|I|Schizosaccharomyces specific protein Mug35	1	7	7	7	4	6	5	5	4	4	1	1	1	4	6	5	5	4	4	1	1	1	4	6	5	5	4	4	1	1	1	41	41	41	27.521	234	234	0	24.437	By MS/MS	By MS/MS	By MS/MS	By MS/MS	By MS/MS
SPAC22H12.02|tfg3|I|transcription	SPAC22H12.02|tfg3|I|transcription	29	29	29	>SPAC22H12.02|tfg3|I|transcription factor TFIIF complex subunit Tfg3	1	29	29	29	8	8	9	26	27	27	7	6	3	8	8	9	26	27	27	7	6	3	8	8	9	26	27	27	7	6	3	88	88	88	27.638	241	241	0	323.31	By MS/MS	By MS/MS	By MS/MS	By MS/MS	By MS/MS
SPAC22H12.04c|rps102|I|40S	SPAC22H12.04c|rps102|I|40S	24	24	13	>SPAC22H12.04c|rps102|I|40S ribosomal protein S3a (predicted)	1	24	24	13	23	23	23	24	23	22	22	21	19	23	23	23	24	23	22	22	21	19	13	13	13	13	13	12	13	13	10	66.3	66.3	44	28.521	252	252	0	267.14	By MS/MS	By MS/MS	By MS/MS	By MS/MS	By MS/MS
SPAC23A1.03|apt1|I|adenine	SPAC23A1.03|apt1|I|adenine	2	2	2	>SPAC23A1.03|apt1|I|adenine phosphoribosyltransferase (APRT) (predicted)	1	2	2	2	2	2	2	2	2	2	2	2	0	2	2	2	2	2	2	2	2	0	2	2	2	2	2	2	2	2	0	18.1	18.1	18.1	20.746	188	188	0	5.9336	By MS/MS	By MS/MS	By MS/MS	By MS/MS	By MS/MS
SPAC23A1.08c|rpl3401|I|60S;SPCC1322.15|rpl3402|III|60S	SPAC23A1.08c|rpl3401|I|60S;SPCC1322.15|rpl3402|III|60S	6;5	6;5	6;5	>SPAC23A1.08c|rpl3401|I|60S ribosomal protein L34;>SPCC1322.15|rpl3402|III|60S ribosomal protein L34	2	6	6	6	5	5	5	5	5	5	4	4	5	5	5	5	5	5	5	4	4	5	5	5	5	5	5	5	4	4	5	49.1	49.1	49.1	12.87	112	112;111	0	83.927	By MS/MS	By MS/MS	By MS/MS	By MS/MS	By MS/MS
SPBC839.15c|tef103|II|translation;SPAC23A1.10|tef102|I|translation	SPBC839.15c|tef103|II|translation;SPAC23A1.10|tef102|I|translation	38;38	1;1	1;1	>SPBC839.15c|tef103|II|translation elongation factor EF-1 alpha Ef1a-c;>SPAC23A1.10|tef102|I|translation elongation factor EF-1 alpha Ef1a-b	2	38	1	1	37	36	36	32	32	33	36	35	35	1	1	1	1	1	1	1	1	1	1	1	1	1	1	1	1	1	1	80.4	6.3	6.3	49.674	460	460;460	0	26.88	By MS/MS	By MS/MS	By MS/MS	By MS/MS	By MS/MS
SPAC23A1.11|rpl1602|I|60S	SPAC23A1.11|rpl1602|I|60S	8	1	1	>SPAC23A1.11|rpl1602|I|60S ribosomal protein L13/L16 (predicted)	1	8	1	1	8	8	8	7	7	8	6	6	6	1	1	1	0	1	1	0	0	0	1	1	1	0	1	1	0	0	0	34	3.6	3.6	22.005	197	197	1	-2	By matching	By MS/MS	By matching	By matching	By matching
SPAC23A1.12c|frs1|I|cytoplasmic	SPAC23A1.12c|frs1|I|cytoplasmic	16	16	16	>SPAC23A1.12c|frs1|I|cytoplasmic phenylalanine-tRNA ligase beta subunit Frs1 (predicted)	1	16	16	16	15	13	12	9	12	13	5	5	5	15	13	12	9	12	13	5	5	5	15	13	12	9	12	13	5	5	5	35.8	35.8	35.8	66.849	589	589	0	71.063	By MS/MS	By MS/MS	By MS/MS	By MS/MS	By MS/MS
SPAC23A1.18c|mrp51|I|mitochondrial	SPAC23A1.18c|mrp51|I|mitochondrial	6	6	6	>SPAC23A1.18c|mrp51|I|mitochondrial ribosomal protein subunit L51-b (predicted)	1	6	6	6	6	5	4	5	4	4	0	0	0	6	5	4	5	4	4	0	0	0	6	5	4	5	4	4	0	0	0	22.8	22.8	22.8	34.434	303	303	0	19.277	By MS/MS	By MS/MS	By MS/MS	By MS/MS	By MS/MS
SPBP4H10.13|rps2302|II|40S;SPAC23C11.02c|rps23|I|40S	SPBP4H10.13|rps2302|II|40S;SPAC23C11.02c|rps23|I|40S	10;10	10;10	10;10	>SPBP4H10.13|rps2302|II|40S ribosomal protein S23 (predicted);>SPAC23C11.02c|rps23|I|40S ribosomal protein S23 (predicted)	2	10	10	10	8	7	8	10	7	9	9	9	9	8	7	8	10	7	9	9	9	9	8	7	8	10	7	9	9	9	9	59.4	59.4	59.4	15.655	143	143;143	0	182.93	By MS/MS	By MS/MS	By MS/MS	By MS/MS	By MS/MS
SPAC23C11.03|mpp1|I|U3	SPAC23C11.03|mpp1|I|U3	5	5	5	>SPAC23C11.03|mpp1|I|U3 snoRNP-associated protein Mpp1 (predicted)	1	5	5	5	2	2	4	2	3	3	3	0	1	2	2	4	2	3	3	3	0	1	2	2	4	2	3	3	3	0	1	10.7	10.7	10.7	67.706	598	598	0	8.373	By matching	By MS/MS	By MS/MS	By MS/MS	By MS/MS
SPAC23C11.05|ipp1|I|inorganic	SPAC23C11.05|ipp1|I|inorganic	6	6	6	>SPAC23C11.05|ipp1|I|inorganic pyrophosphatase Ipp1 (predicted)	1	6	6	6	4	4	3	2	1	1	3	2	3	4	4	3	2	1	1	3	2	3	4	4	3	2	1	1	3	2	3	29.8	29.8	29.8	32.467	289	289	0	15.573	By MS/MS	By MS/MS	By MS/MS	By MS/MS	By MS/MS
SPAC23C11.09|ala1|I|mitochondrial	SPAC23C11.09|ala1|I|mitochondrial	31	31	31	>SPAC23C11.09|ala1|I|mitochondrial and cytoplasmic alanine-tRNA ligase Ala1 (predicted)	1	31	31	31	19	23	18	19	18	20	13	8	10	19	23	18	19	18	20	13	8	10	19	23	18	19	18	20	13	8	10	43.3	43.3	43.3	107.38	959	959	0	123.33	By MS/MS	By MS/MS	By MS/MS	By MS/MS	By MS/MS
SPAC23C11.11|cka1|I|serine/threonine	SPAC23C11.11|cka1|I|serine/threonine	24	24	24	>SPAC23C11.11|cka1|I|serine/threonine protein kinase Cka1	1	24	24	24	22	23	22	21	21	21	16	13	11	22	23	22	21	21	21	16	13	11	22	23	22	21	21	21	16	13	11	76.2	76.2	76.2	39.527	332	332	0	203.28	By MS/MS	By MS/MS	By MS/MS	By MS/MS	By MS/MS
SPAC23C11.13c|hpt1|I|xanthine	SPAC23C11.13c|hpt1|I|xanthine	1	1	1	>SPAC23C11.13c|hpt1|I|xanthine phosphoribosyltransferase (predicted)	1	1	1	1	1	1	1	0	0	0	0	0	0	1	1	1	0	0	0	0	0	0	1	1	1	0	0	0	0	0	0	5.8	5.8	5.8	23.572	206	206	0.005799	3.357	By MS/MS	By MS/MS	By MS/MS	By matching	By matching
SPAC23C11.14|zhf1|I|zinc	SPAC23C11.14|zhf1|I|zinc	3	3	3	>SPAC23C11.14|zhf1|I|zinc ion transmembrane transporter Zhf1	1	3	3	3	3	2	2	2	2	3	1	2	0	3	2	2	2	2	3	1	2	0	3	2	2	2	2	3	1	2	0	13.4	13.4	13.4	42.941	387	387	0	17.042	By MS/MS	By MS/MS	By MS/MS	By MS/MS	By MS/MS
SPAC23C11.15|pst2|I|Clr6	SPAC23C11.15|pst2|I|Clr6	3	3	3	>SPAC23C11.15|pst2|I|Clr6 histone deacetylase complex subunit Pst2	1	3	3	3	0	0	0	1	2	0	0	0	0	0	0	0	1	2	0	0	0	0	0	0	0	1	2	0	0	0	0	3.1	3.1	3.1	124.85	1075	1075	0	6.794	By matching	By matching	By matching	By MS/MS	By MS/MS
SPAC23C11.17|mdm28|I|mitochondrial	SPAC23C11.17|mdm28|I|mitochondrial	7	7	7	>SPAC23C11.17|mdm28|I|mitochondrial inner membrane protein involved in potassium ion transport Mdm28 (predicted)	1	7	7	7	6	6	4	4	2	5	1	2	1	6	6	4	4	2	5	1	2	1	6	6	4	4	2	5	1	2	1	15.9	15.9	15.9	55.723	485	485	0	13.842	By MS/MS	By MS/MS	By MS/MS	By matching	By matching
SPAC23C4.02|crn1|I|actin	SPAC23C4.02|crn1|I|actin	5	5	5	>SPAC23C4.02|crn1|I|actin binding protein, coronin Crn1	1	5	5	5	5	5	4	0	1	2	0	0	0	5	5	4	0	1	2	0	0	0	5	5	4	0	1	2	0	0	0	9.8	9.8	9.8	67.015	601	601	0	9.6103	By MS/MS	By MS/MS	By MS/MS	By matching	By matching
SPAC23C4.05c|SPAC23C4.05c|I|LEA	SPAC23C4.05c|SPAC23C4.05c|I|LEA	6	6	6	>SPAC23C4.05c|SPAC23C4.05c|I|LEA domain protein	1	6	6	6	5	4	5	3	1	3	0	0	0	5	4	5	3	1	3	0	0	0	5	4	5	3	1	3	0	0	0	14.6	14.6	14.6	49.532	431	431	0	9.8671	By MS/MS	By MS/MS	By MS/MS	By MS/MS	By MS/MS
SPAC23C4.08|rho3|I|Rho	SPAC23C4.08|rho3|I|Rho	4	3	3	>SPAC23C4.08|rho3|I|Rho family GTPase Rho3	1	4	3	3	3	3	4	0	0	0	1	0	0	2	2	3	0	0	0	1	0	0	2	2	3	0	0	0	1	0	0	15.1	11.7	11.7	22.501	205	205	0	5.9798	By MS/MS	By MS/MS	By MS/MS	By matching	By matching
SPAC23C4.10|sec2|I|guanyl-nucleotide	SPAC23C4.10|sec2|I|guanyl-nucleotide	2	2	2	>SPAC23C4.10|sec2|I|guanyl-nucleotide exchange factor Sec2 (predicted)	1	2	2	2	2	2	1	0	0	0	2	2	2	2	2	1	0	0	0	2	2	2	2	2	1	0	0	0	2	2	2	4.2	4.2	4.2	59.052	527	527	0.001321	3.7213	By MS/MS	By matching	By matching	By matching	By matching
SPAC23C4.12|hhp2|I|serine/threonine	SPAC23C4.12|hhp2|I|serine/threonine	16	16	15	>SPAC23C4.12|hhp2|I|serine/threonine protein kinase Hhp2	1	16	16	15	16	16	15	2	2	3	1	0	0	16	16	15	2	2	3	1	0	0	15	15	14	2	2	2	0	0	0	60.8	60.8	57.8	45.831	400	400	0	81.523	By MS/MS	By MS/MS	By MS/MS	By MS/MS	By MS/MS
SPAC23C4.15|rpb5|I|DNA-directed	SPAC23C4.15|rpb5|I|DNA-directed	10	10	10	>SPAC23C4.15|rpb5|I|DNA-directed RNA polymerase I, II and III subunit Rpb5	1	10	10	10	8	9	9	10	10	10	8	5	5	8	9	9	10	10	10	8	5	5	8	9	9	10	10	10	8	5	5	46.7	46.7	46.7	23.915	210	210	0	96.047	By MS/MS	By MS/MS	By MS/MS	By MS/MS	By MS/MS
SPAC23C4.19|spt5|I|DSIF	SPAC23C4.19|spt5|I|DSIF	40	40	40	>SPAC23C4.19|spt5|I|DSIF transcription elongation factor complex subunit Spt5	1	40	40	40	19	20	19	38	38	37	25	10	7	19	20	19	38	38	37	25	10	7	19	20	19	38	38	37	25	10	7	48.1	48.1	48.1	109.01	990	990	0	323.31	By MS/MS	By MS/MS	By MS/MS	By MS/MS	By MS/MS
SPAC23D3.01|pdp3|I|PWWP	SPAC23D3.01|pdp3|I|PWWP	19	19	19	>SPAC23D3.01|pdp3|I|PWWP domain protein, involved in chromatin remodeling (predicted)	1	19	19	19	5	5	4	18	18	16	0	0	0	5	5	4	18	18	16	0	0	0	5	5	4	18	18	16	0	0	0	40.8	40.8	40.8	46.855	407	407	0	186.55	By MS/MS	By MS/MS	By matching	By MS/MS	By MS/MS
SPAC23D3.02|rfc2|I|DNA	SPAC23D3.02|rfc2|I|DNA	11	11	11	>SPAC23D3.02|rfc2|I|DNA replication factor C complex subunit Rfc2	1	11	11	11	11	10	11	7	8	7	1	1	0	11	10	11	7	8	7	1	1	0	11	10	11	7	8	7	1	1	0	40	40	40	37.876	340	340	0	52.218	By MS/MS	By MS/MS	By MS/MS	By MS/MS	By MS/MS
SPAC23D3.04c|gpd2|I|glycerol-3-phosphate	SPAC23D3.04c|gpd2|I|glycerol-3-phosphate	5	5	5	>SPAC23D3.04c|gpd2|I|glycerol-3-phosphate dehydrogenase Gpd2	1	5	5	5	4	5	4	3	2	3	3	3	2	4	5	4	3	2	3	3	3	2	4	5	4	3	2	3	3	3	2	20.4	20.4	20.4	40.874	373	373	0	27.141	By MS/MS	By MS/MS	By MS/MS	By MS/MS	By MS/MS
SPAC23D3.06c|nup146|I|nucleoporin	SPAC23D3.06c|nup146|I|nucleoporin	2	2	2	>SPAC23D3.06c|nup146|I|nucleoporin Nup146	1	2	2	2	2	2	0	0	0	1	0	0	0	2	2	0	0	0	1	0	0	0	2	2	0	0	0	1	0	0	0	1.7	1.7	1.7	145.78	1325	1325	0	6.6641	By MS/MS	By MS/MS	By matching	By matching	By matching
SPAC23D3.07|pup1|I|20S	SPAC23D3.07|pup1|I|20S	6	6	6	>SPAC23D3.07|pup1|I|20S proteasome complex subunit beta 2 (predicted)	1	6	6	6	6	6	5	1	1	1	1	0	0	6	6	5	1	1	1	1	0	0	6	6	5	1	1	1	1	0	0	27	27	27	29.337	267	267	0	12.745	By MS/MS	By MS/MS	By MS/MS	By MS/MS	By MS/MS
SPAC23D3.08|usp108|I|U1	SPAC23D3.08|usp108|I|U1	5	5	5	>SPAC23D3.08|usp108|I|U1 snRNP-associated protein Usp108	1	5	5	5	5	4	5	2	5	4	2	2	2	5	4	5	2	5	4	2	2	2	5	4	5	2	5	4	2	2	2	26.4	26.4	26.4	36.487	337	337	0	17.6	By MS/MS	By MS/MS	By MS/MS	By MS/MS	By MS/MS
SPAC23D3.09|arp42|I|SWI/SNF	SPAC23D3.09|arp42|I|SWI/SNF	10	10	10	>SPAC23D3.09|arp42|I|SWI/SNF and RSC complex subunit Arp42	1	10	10	10	6	6	7	8	8	10	0	0	0	6	6	7	8	8	10	0	0	0	6	6	7	8	8	10	0	0	0	40.8	40.8	40.8	47.1	424	424	0	87.408	By MS/MS	By MS/MS	By MS/MS	By MS/MS	By MS/MS
SPAC23G3.01|rpb2|I|RNA	SPAC23G3.01|rpb2|I|RNA	51	51	51	>SPAC23G3.01|rpb2|I|RNA polymerase II complex subunit Rpb2	1	51	51	51	28	30	29	49	50	49	11	2	4	28	30	29	49	50	49	11	2	4	28	30	29	49	50	49	11	2	4	49.8	49.8	49.8	137.85	1210	1210	0	323.31	By MS/MS	By MS/MS	By MS/MS	By MS/MS	By MS/MS
SPAC23G3.04|ies4|I|Ino80	SPAC23G3.04|ies4|I|Ino80	24	24	24	>SPAC23G3.04|ies4|I|Ino80 complex subunit Ies4	1	24	24	24	4	6	5	24	24	23	2	0	2	4	6	5	24	24	23	2	0	2	4	6	5	24	24	23	2	0	2	87.1	87.1	87.1	21.142	194	194	0	323.31	By MS/MS	By MS/MS	By MS/MS	By MS/MS	By MS/MS
SPAC23G3.06|nop58|I|U3	SPAC23G3.06|nop58|I|U3	15	15	15	>SPAC23G3.06|nop58|I|U3 snoRNP protein Nop58 (predicted)	1	15	15	15	7	7	6	10	12	13	3	0	1	7	7	6	10	12	13	3	0	1	7	7	6	10	12	13	3	0	1	40.6	40.6	40.6	55.758	508	508	0	74.209	By MS/MS	By MS/MS	By MS/MS	By MS/MS	By MS/MS
SPAC23G3.08c|ubp7|I|ubiquitin	SPAC23G3.08c|ubp7|I|ubiquitin	3	3	3	>SPAC23G3.08c|ubp7|I|ubiquitin C-terminal hydrolase Ubp7	1	3	3	3	2	3	2	1	1	2	0	0	0	2	3	2	1	1	2	0	0	0	2	3	2	1	1	2	0	0	0	4.8	4.8	4.8	98.376	875	875	0	16.763	By MS/MS	By MS/MS	By MS/MS	By MS/MS	By MS/MS
SPAC23G3.09|taf4|I|transcription	SPAC23G3.09|taf4|I|transcription	7	7	7	>SPAC23G3.09|taf4|I|transcription factor TFIID complex subunit Taf4 (predicted)	1	7	7	7	5	6	5	3	1	4	0	0	0	5	6	5	3	1	4	0	0	0	5	6	5	3	1	4	0	0	0	21.4	21.4	21.4	40.546	365	365	0	19.3	By MS/MS	By MS/MS	By MS/MS	By MS/MS	By matching
SPAC23G3.10c|ssr3|I|SWI/SNF	SPAC23G3.10c|ssr3|I|SWI/SNF	19	19	19	>SPAC23G3.10c|ssr3|I|SWI/SNF and RSC complex subunit Ssr3	1	19	19	19	12	14	15	13	10	13	1	2	1	12	14	15	13	10	13	1	2	1	12	14	15	13	10	13	1	2	1	63.8	63.8	63.8	49.759	425	425	0	110.48	By MS/MS	By MS/MS	By MS/MS	By MS/MS	By MS/MS
SPAC23G3.11|rpn6|I|19S	SPAC23G3.11|rpn6|I|19S	15	15	15	>SPAC23G3.11|rpn6|I|19S proteasome regulatory subunit Rpn6 (predicted)	1	15	15	15	13	13	13	10	13	12	10	8	6	13	13	13	10	13	12	10	8	6	13	13	13	10	13	12	10	8	6	46.6	46.6	46.6	47.341	421	421	0	130.17	By MS/MS	By MS/MS	By MS/MS	By MS/MS	By MS/MS
SPAC23G3.12c|htr12|I|serine	SPAC23G3.12c|htr12|I|serine	10	10	10	>SPAC23G3.12c|htr12|I|serine protease (predicted)	1	10	10	10	8	8	4	1	2	0	0	0	0	8	8	4	1	2	0	0	0	0	8	8	4	1	2	0	0	0	0	13.6	13.6	13.6	110.41	996	996	0	31.779	By MS/MS	By MS/MS	By MS/MS	By matching	By matching
SPAC23H3.02c|ini1|I|RING	SPAC23H3.02c|ini1|I|RING	4	4	4	>SPAC23H3.02c|ini1|I|RING finger-like protein Ini1	1	4	4	4	4	4	4	2	2	2	4	3	3	4	4	4	2	2	2	4	3	3	4	4	4	2	2	2	4	3	3	38.5	38.5	38.5	13.267	117	117	0	11.506	By MS/MS	By MS/MS	By MS/MS	By MS/MS	By MS/MS
SPAC23H3.05c|swd1|I|Set1C	SPAC23H3.05c|swd1|I|Set1C	3	3	3	>SPAC23H3.05c|swd1|I|Set1C complex subunit Swd1	1	3	3	3	0	0	0	0	2	1	0	0	0	0	0	0	0	2	1	0	0	0	0	0	0	0	2	1	0	0	0	14.1	14.1	14.1	45.183	398	398	0	5.3133	By matching	By matching	By matching	By matching	By MS/MS
SPAC23H3.06|apl6|I|AP-3	SPAC23H3.06|apl6|I|AP-3	5	5	5	>SPAC23H3.06|apl6|I|AP-3 adaptor complex subunit Apl6 (predicted)	1	5	5	5	2	2	3	2	3	2	1	1	1	2	2	3	2	3	2	1	1	1	2	2	3	2	3	2	1	1	1	11	11	11	83.87	745	745	0	15.629	By MS/MS	By MS/MS	By MS/MS	By MS/MS	By MS/MS
SPAC23H3.07c|mrp2|I|mitochondrial	SPAC23H3.07c|mrp2|I|mitochondrial	3	3	3	>SPAC23H3.07c|mrp2|I|mitochondrial ribosomal protein subunit S14 (predicted)	1	3	3	3	3	3	3	0	0	2	3	3	3	3	3	3	0	0	2	3	3	3	3	3	3	0	0	2	3	3	3	27.6	27.6	27.6	12.287	105	105	0	7.1177	By MS/MS	By MS/MS	By MS/MS	By matching	By matching
SPAC23H3.09c|gly1|I|threonine	SPAC23H3.09c|gly1|I|threonine	14	14	14	>SPAC23H3.09c|gly1|I|threonine aldolase Gly1 (predicted)	1	14	14	14	9	11	9	6	8	10	5	6	5	9	11	9	6	8	10	5	6	5	9	11	9	6	8	10	5	6	5	50.5	50.5	50.5	41.318	376	376	0	50.286	By MS/MS	By MS/MS	By MS/MS	By MS/MS	By MS/MS
SPAC23H3.10|ssr2|I|SWI/SNF	SPAC23H3.10|ssr2|I|SWI/SNF	8	8	8	>SPAC23H3.10|ssr2|I|SWI/SNF and RSC complex subunit Ssr2	1	8	8	8	6	5	5	4	7	7	0	1	0	6	5	5	4	7	7	0	1	0	6	5	5	4	7	7	0	1	0	20.9	20.9	20.9	57.684	503	503	0	57.062	By MS/MS	By MS/MS	By MS/MS	By MS/MS	By MS/MS
SPAC23H4.01c|osh3|I|sterol	SPAC23H4.01c|osh3|I|sterol	1	1	1	>SPAC23H4.01c|osh3|I|sterol binding ankyrin repeat protein Osh3	1	1	1	1	1	1	0	0	0	0	1	0	0	1	1	0	0	0	0	1	0	0	1	1	0	0	0	0	1	0	0	1.4	1.4	1.4	106.81	945	945	0.0093633	2.9277	By MS/MS	By MS/MS	By matching	By matching	By matching
SPAC23H4.06|gln1|I|glutamate-ammonia	SPAC23H4.06|gln1|I|glutamate-ammonia	4	4	4	>SPAC23H4.06|gln1|I|glutamate-ammonia ligase Gln1	1	4	4	4	2	3	2	0	1	0	0	1	1	2	3	2	0	1	0	0	1	1	2	3	2	0	1	0	0	1	1	15.6	15.6	15.6	40.018	359	359	0	9.8446	By MS/MS	By MS/MS	By MS/MS	By matching	By MS/MS
SPAC23H4.09|cdb4|I|curved	SPAC23H4.09|cdb4|I|curved	2	2	2	>SPAC23H4.09|cdb4|I|curved DNA-binding protein Cdb4, peptidase family	1	2	2	2	0	2	1	0	0	0	0	0	0	0	2	1	0	0	0	0	0	0	0	2	1	0	0	0	0	0	0	7.1	7.1	7.1	41.597	381	381	0	7.4449	By matching	By MS/MS	By MS/MS	By matching	By matching
SPAC23H4.12|alp13|I|MRG	SPAC23H4.12|alp13|I|MRG	16	16	16	>SPAC23H4.12|alp13|I|MRG family Clr6 histone deacetylase complex subunit Alp13	1	16	16	16	15	16	15	7	9	9	1	0	1	15	16	15	7	9	9	1	0	1	15	16	15	7	9	9	1	0	1	55.5	55.5	55.5	39.138	337	337	0	72.06	By MS/MS	By MS/MS	By MS/MS	By MS/MS	By MS/MS
SPAC23H4.15|tsr1|I|ribosome	SPAC23H4.15|tsr1|I|ribosome	33	33	33	>SPAC23H4.15|tsr1|I|ribosome biogenesis protein Tsr1 (predicted)	1	33	33	33	33	30	32	13	15	16	8	3	3	33	30	32	13	15	16	8	3	3	33	30	32	13	15	16	8	3	3	52	52	52	90.125	783	783	0	244.51	By MS/MS	By MS/MS	By MS/MS	By MS/MS	By MS/MS
SPAC24B11.06c|sty1|I|MAP	SPAC24B11.06c|sty1|I|MAP	8	8	7	>SPAC24B11.06c|sty1|I|MAP kinase Sty1	1	8	8	7	8	7	5	6	5	6	3	5	4	8	7	5	6	5	6	3	5	4	7	6	4	5	4	5	2	4	3	34.1	34.1	31.8	40.222	349	349	0	41.852	By MS/MS	By MS/MS	By MS/MS	By MS/MS	By MS/MS
SPAC24B11.11c|sid2|I|NDR	SPAC24B11.11c|sid2|I|NDR	3	3	3	>SPAC24B11.11c|sid2|I|NDR kinase Sid2	1	3	3	3	2	2	2	0	0	0	0	0	0	2	2	2	0	0	0	0	0	0	2	2	2	0	0	0	0	0	0	6.8	6.8	6.8	70.491	607	607	0	7.7275	By MS/MS	By MS/MS	By MS/MS	By matching	By matching
SPAC24B11.12c|SPAC24B11.12c|I|P-type	SPAC24B11.12c|SPAC24B11.12c|I|P-type	5	5	5	>SPAC24B11.12c|SPAC24B11.12c|I|P-type ATPase (predicted)	1	5	5	5	3	4	4	0	0	0	0	0	0	3	4	4	0	0	0	0	0	0	3	4	4	0	0	0	0	0	0	5.2	5.2	5.2	159.35	1402	1402	0	7.1771	By MS/MS	By MS/MS	By MS/MS	By matching	By matching
SPAC24C9.03|mvd1|I|diphosphomevalonate	SPAC24C9.03|mvd1|I|diphosphomevalonate	5	5	5	>SPAC24C9.03|mvd1|I|diphosphomevalonate decarboxylase mvd1 (predicted)	1	5	5	5	5	4	5	2	1	4	2	0	0	5	4	5	2	1	4	2	0	0	5	4	5	2	1	4	2	0	0	14.5	14.5	14.5	42.755	393	393	0	15.021	By MS/MS	By MS/MS	By MS/MS	By MS/MS	By matching
SPAC24C9.06c|aco1|I|aconitate	SPAC24C9.06c|aco1|I|aconitate	13	12	12	>SPAC24C9.06c|aco1|I|aconitate hydratase Aco1 (predicted)	1	13	12	12	11	11	12	3	4	4	7	7	7	10	10	11	3	3	3	6	6	6	10	10	11	3	3	3	6	6	6	19.6	18.8	18.8	86.112	789	789	0	48.708	By MS/MS	By MS/MS	By MS/MS	By matching	By MS/MS
SPAC24C9.10c|mrp4|I|mitochondrial	SPAC24C9.10c|mrp4|I|mitochondrial	9	9	9	>SPAC24C9.10c|mrp4|I|mitochondrial ribosomal protein subunit S2 (predicted)	1	9	9	9	6	5	6	5	4	7	0	0	0	6	5	6	5	4	7	0	0	0	6	5	6	5	4	7	0	0	0	36.5	36.5	36.5	29.311	263	263	0	31.198	By MS/MS	By MS/MS	By MS/MS	By MS/MS	By MS/MS
SPAC24C9.11|sgd1|I|ribosome	SPAC24C9.11|sgd1|I|ribosome	5	5	5	>SPAC24C9.11|sgd1|I|ribosome small subunit biogenesis protein Sgd1 (predicted)	1	5	5	5	3	3	2	3	3	2	0	0	0	3	3	2	3	3	2	0	0	0	3	3	2	3	3	2	0	0	0	7.9	7.9	7.9	87.87	775	775	0	12.663	By MS/MS	By MS/MS	By MS/MS	By MS/MS	By MS/MS
SPAC24C9.12c|shm1|I|serine	SPAC24C9.12c|shm1|I|serine	38	38	37	>SPAC24C9.12c|shm1|I|serine hydroxymethyltransferase Shm1 (predicted)	1	38	38	37	34	32	37	25	27	30	18	19	19	34	32	37	25	27	30	18	19	19	33	31	36	24	26	29	17	18	18	87.4	87.4	85.4	51.86	467	467	0	323.31	By MS/MS	By MS/MS	By MS/MS	By MS/MS	By MS/MS
SPAC24H6.03|cul3|I|cullin	SPAC24H6.03|cul3|I|cullin	2	2	2	>SPAC24H6.03|cul3|I|cullin 3	1	2	2	2	2	2	2	2	2	2	0	0	0	2	2	2	2	2	2	0	0	0	2	2	2	2	2	2	0	0	0	3.4	3.4	3.4	90.511	785	785	0	10.191	By MS/MS	By MS/MS	By MS/MS	By MS/MS	By MS/MS
SPAC24H6.04|hxk1|I|hexokinase	SPAC24H6.04|hxk1|I|hexokinase	13	13	13	>SPAC24H6.04|hxk1|I|hexokinase 1	1	13	13	13	12	11	12	12	11	12	5	5	6	12	11	12	12	11	12	5	5	6	12	11	12	12	11	12	5	5	6	38	38	38	53.597	484	484	0	66.715	By MS/MS	By MS/MS	By MS/MS	By MS/MS	By MS/MS
SPAC24H6.05|cdc25|I|M	SPAC24H6.05|cdc25|I|M	1	1	1	>SPAC24H6.05|cdc25|I|M phase inducer tyrosine phosphatase Cdc25	1	1	1	1	1	0	1	0	0	0	1	1	1	1	0	1	0	0	0	1	1	1	1	0	1	0	0	0	1	1	1	1.2	1.2	1.2	66.565	596	596	1	-2	By MS/MS	By matching	By matching	By matching	By matching
SPAC24H6.07|rps901|I|40S	SPAC24H6.07|rps901|I|40S	19	3	3	>SPAC24H6.07|rps901|I|40S ribosomal protein S9	1	19	3	3	19	17	18	16	15	16	17	15	16	3	2	3	2	2	2	3	2	3	3	2	3	2	2	2	3	2	3	59.2	12	12	22.161	191	191	0	40.803	By MS/MS	By MS/MS	By MS/MS	By MS/MS	By MS/MS
SPAC24H6.10c|SPAC24H6.10c|I|phospho-2-dehydro-3-deoxyheptonate	SPAC24H6.10c|SPAC24H6.10c|I|phospho-2-dehydro-3-deoxyheptonate	6	5	5	>SPAC24H6.10c|SPAC24H6.10c|I|phospho-2-dehydro-3-deoxyheptonate aldolase (predicted)	1	6	5	5	6	6	5	4	3	3	1	1	0	5	5	4	3	2	2	0	0	0	5	5	4	3	2	2	0	0	0	27.2	25	25	39.76	368	368	0	21.298	By MS/MS	By MS/MS	By MS/MS	By MS/MS	By matching
SPAC25A8.01c|fft3|I|SMARCAD1	SPAC25A8.01c|fft3|I|SMARCAD1	6	6	6	>SPAC25A8.01c|fft3|I|SMARCAD1 family ATP-dependent DNA helicase Fft3	1	6	6	6	6	6	6	1	3	4	4	3	0	6	6	6	1	3	4	4	3	0	6	6	6	1	3	4	4	3	0	7.6	7.6	7.6	104.5	922	922	0	13.487	By MS/MS	By MS/MS	By MS/MS	By MS/MS	By matching
SPAC25B8.02|sds3|I|Clr6	SPAC25B8.02|sds3|I|Clr6	1	1	1	>SPAC25B8.02|sds3|I|Clr6 histone deacetylase complex subunit Sds3	1	1	1	1	1	1	1	0	0	0	1	0	0	1	1	1	0	0	0	1	0	0	1	1	1	0	0	0	1	0	0	4.1	4.1	4.1	30.752	267	267	0.0057252	3.2155	By MS/MS	By MS/MS	By MS/MS	By matching	By matching
SPAC25B8.12c|SPAC25B8.12c|I|unknown	SPAC25B8.12c|SPAC25B8.12c|I|unknown	3	3	3	>SPAC25B8.12c|SPAC25B8.12c|I|unknown HAD superfamily hydrolase	1	3	3	3	2	1	1	1	1	2	1	0	1	2	1	1	1	1	2	1	0	1	2	1	1	1	1	2	1	0	1	11.6	11.6	11.6	33.85	303	303	0	6.4938	By MS/MS	By MS/MS	By matching	By matching	By MS/MS
SPAC25G10.05c|his1|I|ATP	SPAC25G10.05c|his1|I|ATP	7	7	7	>SPAC25G10.05c|his1|I|ATP phosphoribosyltransferase	1	7	7	7	7	7	7	5	6	5	1	0	1	7	7	7	5	6	5	1	0	1	7	7	7	5	6	5	1	0	1	37.4	37.4	37.4	34.029	310	310	0	52.868	By MS/MS	By MS/MS	By MS/MS	By MS/MS	By MS/MS
SPCC285.15c|rps2802|III|40S;SPAC25G10.06|rps2801|I|40S	SPCC285.15c|rps2802|III|40S;SPAC25G10.06|rps2801|I|40S	5;5	5;5	5;5	>SPCC285.15c|rps2802|III|40S ribosomal protein S28, Rps2802;>SPAC25G10.06|rps2801|I|40S ribosomal protein S28 (predicted)	2	5	5	5	5	4	5	4	4	5	3	3	4	5	4	5	4	4	5	3	3	4	5	4	5	4	4	5	3	3	4	54.4	54.4	54.4	7.6638	68	68;68	0	38.079	By MS/MS	By MS/MS	By MS/MS	By MS/MS	By MS/MS
SPAC25G10.08|SPAC25G10.08|I|translation	SPAC25G10.08|SPAC25G10.08|I|translation	58	58	58	>SPAC25G10.08|SPAC25G10.08|I|translation initiation factor eIF3b (p84)	1	58	58	58	55	56	55	44	43	46	46	48	44	55	56	55	44	43	46	46	48	44	55	56	55	44	43	46	46	48	44	76.3	76.3	76.3	84.034	725	725	0	323.31	By MS/MS	By MS/MS	By MS/MS	By MS/MS	By MS/MS
SPAC25H1.08c|sqt1|I|ribosome	SPAC25H1.08c|sqt1|I|ribosome	4	4	4	>SPAC25H1.08c|sqt1|I|ribosome assembly protein Sqt1 (predicted)	1	4	4	4	3	3	3	3	3	3	0	0	0	3	3	3	3	3	3	0	0	0	3	3	3	3	3	3	0	0	0	18.5	18.5	18.5	43.431	399	399	0	8.5855	By MS/MS	By MS/MS	By MS/MS	By MS/MS	By MS/MS
SPAC3A12.10|rpl2001|I|60S;SPAC26A3.04|rpl2002|I|60S	SPAC3A12.10|rpl2001|I|60S;SPAC26A3.04|rpl2002|I|60S	20;20	20;20	20;20	>SPAC3A12.10|rpl2001|I|60S ribosomal protein L20a (predicted);>SPAC26A3.04|rpl2002|I|60S ribosomal protein L20 (predicted)	2	20	20	20	17	16	19	20	17	19	17	16	15	17	16	19	20	17	19	17	16	15	17	16	19	20	17	19	17	16	15	64.8	64.8	64.8	20.599	176	176;176	0	194.11	By MS/MS	By MS/MS	By MS/MS	By MS/MS	By MS/MS
SPAC26A3.05|chc1|I|clathrin	SPAC26A3.05|chc1|I|clathrin	29	29	29	>SPAC26A3.05|chc1|I|clathrin heavy chain Chc1 (predicted)	1	29	29	29	26	27	27	11	14	18	12	8	7	26	27	27	11	14	18	12	8	7	26	27	27	11	14	18	12	8	7	27.1	27.1	27.1	190.02	1666	1666	0	140.64	By MS/MS	By MS/MS	By MS/MS	By MS/MS	By MS/MS
SPBC17G9.10|rpl1102|II|60S;SPAC26A3.07c|rpl1101|I|60S	SPBC17G9.10|rpl1102|II|60S;SPAC26A3.07c|rpl1101|I|60S	12;12	12;12	12;12	>SPBC17G9.10|rpl1102|II|60S ribosomal protein L11 (predicted);>SPAC26A3.07c|rpl1101|I|60S ribosomal protein L11 (predicted)	2	12	12	12	11	10	11	12	11	11	8	8	8	11	10	11	12	11	11	8	8	8	11	10	11	12	11	11	8	8	8	64.4	64.4	64.4	19.891	174	174;174	0	123.14	By MS/MS	By MS/MS	By MS/MS	By MS/MS	By MS/MS
SPAC26A3.08|smb1|I|Sm	SPAC26A3.08|smb1|I|Sm	5	5	5	>SPAC26A3.08|smb1|I|Sm snRNP core protein Smb1	1	5	5	5	5	5	5	4	3	3	3	5	2	5	5	5	4	3	3	3	5	2	5	5	5	4	3	3	3	5	2	41.5	41.5	41.5	15.476	147	147	0	28.388	By MS/MS	By MS/MS	By MS/MS	By MS/MS	By MS/MS
SPAC26A3.11|SPAC26A3.11|I|omega-amidase	SPAC26A3.11|SPAC26A3.11|I|omega-amidase	5	5	5	>SPAC26A3.11|SPAC26A3.11|I|omega-amidase (predicted)	1	5	5	5	5	5	4	1	1	0	1	1	2	5	5	4	1	1	0	1	1	2	5	5	4	1	1	0	1	1	2	16.5	16.5	16.5	35.679	322	322	0	11.927	By MS/MS	By MS/MS	By MS/MS	By matching	By matching
SPAC26A3.12c|dhp1|I|5'-3'	SPAC26A3.12c|dhp1|I|5'-3'	11	11	11	>SPAC26A3.12c|dhp1|I|5-3 exoribonuclease Dhp1	1	11	11	11	9	7	9	2	2	3	11	9	11	9	7	9	2	2	3	11	9	11	9	7	9	2	2	3	11	9	11	15.2	15.2	15.2	112.37	991	991	0	29.235	By MS/MS	By MS/MS	By MS/MS	By MS/MS	By MS/MS
SPAC26A3.15c|nsp1|I|nucleoporin	SPAC26A3.15c|nsp1|I|nucleoporin	6	6	6	>SPAC26A3.15c|nsp1|I|nucleoporin Nsp1	1	6	6	6	3	6	4	1	2	2	0	1	0	3	6	4	1	2	2	0	1	0	3	6	4	1	2	2	0	1	0	16.1	16.1	16.1	60.73	598	598	0	14.691	By MS/MS	By MS/MS	By MS/MS	By matching	By MS/MS
SPAC26A3.17c|rmt2|I|N-methyltransferase	SPAC26A3.17c|rmt2|I|N-methyltransferase	3	3	3	>SPAC26A3.17c|rmt2|I|N-methyltransferase (predicted)	1	3	3	3	2	2	2	0	1	0	0	0	0	2	2	2	0	1	0	0	0	0	2	2	2	0	1	0	0	0	0	10.9	10.9	10.9	40.708	357	357	0	6.0321	By matching	By MS/MS	By matching	By matching	By MS/MS
SPAC26F1.01|sec74|I|guanyl-nucleotide	SPAC26F1.01|sec74|I|guanyl-nucleotide	2	2	2	>SPAC26F1.01|sec74|I|guanyl-nucleotide exchange factor Sec74 (predicted)	1	2	2	2	1	1	1	0	1	1	1	1	1	1	1	1	0	1	1	1	1	1	1	1	1	0	1	1	1	1	1	2.4	2.4	2.4	103.63	928	928	0.0056998	3.1579	By MS/MS	By matching	By MS/MS	By matching	By MS/MS
SPAC26F1.02|pnn1|I|pinin	SPAC26F1.02|pnn1|I|pinin	4	4	4	>SPAC26F1.02|pnn1|I|pinin ortholog, involved in splicing Pnn1 (predicted)	1	4	4	4	4	4	4	2	2	2	3	3	3	4	4	4	2	2	2	3	3	3	4	4	4	2	2	2	3	3	3	19.3	19.3	19.3	23.237	197	197	0	8.9792	By MS/MS	By MS/MS	By MS/MS	By MS/MS	By MS/MS
SPAC26F1.03|pda1|I|pyruvate	SPAC26F1.03|pda1|I|pyruvate	32	32	32	>SPAC26F1.03|pda1|I|pyruvate dehydrogenase e1 component alpha subunit Pda1 (predicted)	1	32	32	32	31	31	32	14	12	12	5	4	4	31	31	32	14	12	12	5	4	4	31	31	32	14	12	12	5	4	4	81.4	81.4	81.4	45.137	409	409	0	323.31	By MS/MS	By MS/MS	By MS/MS	By MS/MS	By MS/MS
SPAC26F1.06|gpm1|I|monomeric	SPAC26F1.06|gpm1|I|monomeric	15	15	15	>SPAC26F1.06|gpm1|I|monomeric 2,3-bisphosphoglycerate (BPG)-dependent phosphoglycerate mutase (PGAM), Gpm1	1	15	15	15	14	14	13	13	13	13	12	12	10	14	14	13	13	13	13	12	12	10	14	14	13	13	13	13	12	12	10	73.5	73.5	73.5	23.765	211	211	0	116.8	By MS/MS	By MS/MS	By MS/MS	By MS/MS	By MS/MS
SPAC26F1.09|gyp51|I|GTPase	SPAC26F1.09|gyp51|I|GTPase	2	2	2	>SPAC26F1.09|gyp51|I|GTPase activating protein Gyp51 (predicted)	1	2	2	2	1	1	1	1	0	1	0	0	0	1	1	1	1	0	1	0	0	0	1	1	1	1	0	1	0	0	0	3.1	3.1	3.1	116.29	1031	1031	0	4.8865	By MS/MS	By MS/MS	By MS/MS	By MS/MS	By matching
SPAC26F1.13c|lrs1|I|cytoplasmic	SPAC26F1.13c|lrs1|I|cytoplasmic	18	18	18	>SPAC26F1.13c|lrs1|I|cytoplasmic leucine-tRNA ligase Lrs1 (predicted)	1	18	18	18	14	13	14	11	9	11	3	4	1	14	13	14	11	9	11	3	4	1	14	13	14	11	9	11	3	4	1	19.2	19.2	19.2	126.45	1111	1111	0	74.395	By MS/MS	By MS/MS	By MS/MS	By MS/MS	By MS/MS
SPAC26F1.14c|aif1|I|apoptosis-inducing	SPAC26F1.14c|aif1|I|apoptosis-inducing	1	1	1	>SPAC26F1.14c|aif1|I|apoptosis-inducing factor homolog Aif1 (predicted)	1	1	1	1	1	0	0	1	1	1	1	1	1	1	0	0	1	1	1	1	1	1	1	0	0	1	1	1	1	1	1	1.6	1.6	1.6	66.565	611	611	1	-2	By MS/MS	By matching	By matching	By matching	By matching
SPAC26H5.07c|SPAC26H5.07c|I|seven	SPAC26H5.07c|SPAC26H5.07c|I|seven	1	1	1	>SPAC26H5.07c|SPAC26H5.07c|I|seven transmembrane receptor protein (predicted)	1	1	1	1	1	1	0	0	0	1	1	1	1	1	1	0	0	0	1	1	1	1	1	1	0	0	0	1	1	1	1	2.6	2.6	2.6	56.858	505	505	0.0057143	3.2001	By MS/MS	By MS/MS	By matching	By matching	By matching
SPAC26H5.09c|SPAC26H5.09c|I|oxidoreductase	SPAC26H5.09c|SPAC26H5.09c|I|oxidoreductase	5	5	5	>SPAC26H5.09c|SPAC26H5.09c|I|oxidoreductase involved in NADPH regeneration (predicted)	1	5	5	5	2	2	3	2	1	2	2	1	2	2	2	3	2	1	2	2	1	2	2	2	3	2	1	2	2	1	2	14.6	14.6	14.6	41.432	369	369	0	20.175	By MS/MS	By MS/MS	By MS/MS	By MS/MS	By matching
SPAC26H5.10c|tif51|I|translation	SPAC26H5.10c|tif51|I|translation	6	6	1	>SPAC26H5.10c|tif51|I|translation elongation factor eIF5A (predicted)	1	6	6	1	6	5	4	5	4	6	3	4	2	6	5	4	5	4	6	3	4	2	1	0	0	0	0	1	1	0	0	61.1	61.1	17.2	17.152	157	157	0	43.049	By MS/MS	By MS/MS	By MS/MS	By MS/MS	By MS/MS
SPAC27D7.07c|smd1|I|Sm	SPAC27D7.07c|smd1|I|Sm	4	4	4	>SPAC27D7.07c|smd1|I|Sm snRNP core protein Smd1	1	4	4	4	4	4	4	4	4	3	2	2	2	4	4	4	4	4	3	2	2	2	4	4	4	4	4	3	2	2	2	39.3	39.3	39.3	13.089	117	117	0	32.64	By MS/MS	By MS/MS	By MS/MS	By MS/MS	By MS/MS
SPAC27D7.14c|tpr1|I|RNA	SPAC27D7.14c|tpr1|I|RNA	36	36	36	>SPAC27D7.14c|tpr1|I|RNA polymerase II associated Paf1 complex subunit Tpr1	1	36	36	36	29	27	29	27	32	31	22	20	16	29	27	29	27	32	31	22	20	16	29	27	29	27	32	31	22	20	16	43.3	43.3	43.3	119.15	1039	1039	0	218.7	By MS/MS	By MS/MS	By MS/MS	By MS/MS	By MS/MS
SPAC27E2.03c|SPAC27E2.03c|I|Obg-Like	SPAC27E2.03c|SPAC27E2.03c|I|Obg-Like	20	20	20	>SPAC27E2.03c|SPAC27E2.03c|I|Obg-Like ATPase (predicted)	1	20	20	20	14	13	14	14	12	15	4	3	3	14	13	14	14	12	15	4	3	3	14	13	14	14	12	15	4	3	3	56.1	56.1	56.1	44.332	392	392	0	107.3	By MS/MS	By MS/MS	By MS/MS	By MS/MS	By MS/MS
SPAC27E2.10c|rfc3|I|DNA	SPAC27E2.10c|rfc3|I|DNA	8	8	8	>SPAC27E2.10c|rfc3|I|DNA replication factor C complex subunit Rfc3	1	8	8	8	6	6	4	5	6	8	0	0	1	6	6	4	5	6	8	0	0	1	6	6	4	5	6	8	0	0	1	31.6	31.6	31.6	38.439	342	342	0	45.918	By MS/MS	By MS/MS	By MS/MS	By MS/MS	By MS/MS
SPAC27F1.06c|SPAC27F1.06c|I|FKBP-type	SPAC27F1.06c|SPAC27F1.06c|I|FKBP-type	18	18	18	>SPAC27F1.06c|SPAC27F1.06c|I|FKBP-type peptidyl-prolyl cis-trans isomerase (predicted)	1	18	18	18	13	11	13	18	17	17	7	4	4	13	11	13	18	17	17	7	4	4	13	11	13	18	17	17	7	4	4	55.2	55.2	55.2	40.54	362	362	0	281.65	By MS/MS	By MS/MS	By MS/MS	By MS/MS	By MS/MS
SPAC27F1.07|ost1|I|dolichyl-diphospho-oligosaccharide-protein	SPAC27F1.07|ost1|I|dolichyl-diphospho-oligosaccharide-protein	1	1	1	>SPAC27F1.07|ost1|I|dolichyl-diphospho-oligosaccharide-protein glycosyltransferase Ost1 (predicted)	1	1	1	1	1	0	0	0	0	0	0	0	0	1	0	0	0	0	0	0	0	0	1	0	0	0	0	0	0	0	0	3.6	3.6	3.6	51.683	450	450	0.009375	2.9383	By MS/MS	By matching	By matching	By matching	By matching
SPAC27F1.09c|prp10|I|U2	SPAC27F1.09c|prp10|I|U2	20	20	20	>SPAC27F1.09c|prp10|I|U2 snRNP-associated protein Sap155	1	20	20	20	13	13	13	8	11	16	0	1	0	13	13	13	8	11	16	0	1	0	13	13	13	8	11	16	0	1	0	26.2	26.2	26.2	132.67	1166	1166	0	62.868	By MS/MS	By MS/MS	By MS/MS	By MS/MS	By MS/MS
SPAC29A4.02c|SPAC29A4.02c|I|translation	SPAC29A4.02c|SPAC29A4.02c|I|translation	17	17	17	>SPAC29A4.02c|SPAC29A4.02c|I|translation elongation factor EF-1 gamma subunit	1	17	17	17	14	16	16	13	15	15	11	10	10	14	16	16	13	15	15	11	10	10	14	16	16	13	15	15	11	10	10	57	57	57	45.701	409	409	0	100.36	By MS/MS	By MS/MS	By MS/MS	By MS/MS	By MS/MS
SPAC29A4.03c|SPAC29A4.03c|I|mitochondrial	SPAC29A4.03c|SPAC29A4.03c|I|mitochondrial	6	6	6	>SPAC29A4.03c|SPAC29A4.03c|I|mitochondrial ribosomal protein subunit Mrps9 (predicted)	1	6	6	6	6	6	6	4	4	4	1	0	0	6	6	6	4	4	4	1	0	0	6	6	6	4	4	4	1	0	0	22.9	22.9	22.9	31.062	271	271	0	17.862	By MS/MS	By MS/MS	By MS/MS	By MS/MS	By MS/MS
SPAC29A4.04c|cbf5|I|pseudouridylate	SPAC29A4.04c|cbf5|I|pseudouridylate	11	11	11	>SPAC29A4.04c|cbf5|I|pseudouridylate synthase Cbf5 (predicted)	1	11	11	11	8	8	7	10	8	10	4	5	3	8	8	7	10	8	10	4	5	3	8	8	7	10	8	10	4	5	3	29.7	29.7	29.7	53.11	474	474	0	106.75	By MS/MS	By MS/MS	By MS/MS	By MS/MS	By MS/MS
SPAC29A4.08c|prp19|I|ubiquitin-protein	SPAC29A4.08c|prp19|I|ubiquitin-protein	13	13	13	>SPAC29A4.08c|prp19|I|ubiquitin-protein ligase E4 Prp19	1	13	13	13	8	10	8	9	8	10	3	4	4	8	10	8	9	8	10	3	4	4	8	10	8	9	8	10	3	4	4	45.5	45.5	45.5	54.191	488	488	0	132.13	By MS/MS	By MS/MS	By MS/MS	By MS/MS	By MS/MS
SPAC29A4.09|SPAC29A4.09|I|rRNA	SPAC29A4.09|SPAC29A4.09|I|rRNA	1	1	1	>SPAC29A4.09|SPAC29A4.09|I|rRNA exonuclease Rrp17 (predicted)	1	1	1	1	1	1	1	1	1	1	1	1	1	1	1	1	1	1	1	1	1	1	1	1	1	1	1	1	1	1	1	4.9	4.9	4.9	24.332	203	203	0	8.5994	By MS/MS	By MS/MS	By MS/MS	By MS/MS	By MS/MS
SPAC29A4.10|rrn5|I|RNA	SPAC29A4.10|rrn5|I|RNA	6	6	6	>SPAC29A4.10|rrn5|I|RNA polymerase I upstream activation factor complex subunit Rrn5	1	6	6	6	1	0	0	6	6	3	0	0	0	1	0	0	6	6	3	0	0	0	1	0	0	6	6	3	0	0	0	12.6	12.6	12.6	64.025	556	556	0	17.002	By matching	By matching	By matching	By MS/MS	By MS/MS
SPAC29A4.11|rga3|I|Rho-type	SPAC29A4.11|rga3|I|Rho-type	2	2	2	>SPAC29A4.11|rga3|I|Rho-type GTPase activating protein Rga3	1	2	2	2	2	0	0	0	0	0	0	0	0	2	0	0	0	0	0	0	0	0	2	0	0	0	0	0	0	0	0	3.6	3.6	3.6	108.65	969	969	0.0057034	3.1794	By MS/MS	By matching	By matching	By matching	By matching
SPAC29A4.15|srs1|I|cytoplasmic	SPAC29A4.15|srs1|I|cytoplasmic	15	15	15	>SPAC29A4.15|srs1|I|cytoplasmic serine-tRNA ligase Srs1 (predicted)	1	15	15	15	11	11	12	13	10	13	2	2	3	11	11	12	13	10	13	2	2	3	11	11	12	13	10	13	2	2	3	40.9	40.9	40.9	51.642	450	450	0	105.4	By MS/MS	By MS/MS	By MS/MS	By MS/MS	By MS/MS
SPAC29A4.16|hal4|I|serine/threonine	SPAC29A4.16|hal4|I|serine/threonine	4	4	4	>SPAC29A4.16|hal4|I|serine/threonine protein kinase Hal4	1	4	4	4	2	3	2	1	2	2	2	1	1	2	3	2	1	2	2	2	1	1	2	3	2	1	2	2	2	1	1	7.5	7.5	7.5	69.114	636	636	0	11.543	By MS/MS	By MS/MS	By MS/MS	By MS/MS	By MS/MS
SPAC29A4.18|prw1|I|Clr6	SPAC29A4.18|prw1|I|Clr6	8	8	8	>SPAC29A4.18|prw1|I|Clr6 histone deacetylase complex subunit Prw1	1	8	8	8	6	7	5	3	5	3	3	2	1	6	7	5	3	5	3	3	2	1	6	7	5	3	5	3	3	2	1	32.3	32.3	32.3	48.476	431	431	0	33.133	By MS/MS	By MS/MS	By MS/MS	By MS/MS	By MS/MS
SPAC29A4.20|elp3|I|elongator	SPAC29A4.20|elp3|I|elongator	41	41	41	>SPAC29A4.20|elp3|I|elongator complex subunit Elp3 (predicted)	1	41	41	41	38	39	39	13	16	13	12	14	9	38	39	39	13	16	13	12	14	9	38	39	39	13	16	13	12	14	9	73.3	73.3	73.3	61.849	544	544	0	323.31	By MS/MS	By MS/MS	By MS/MS	By MS/MS	By MS/MS
SPAC29B12.01|ino80|I|SNF2	SPAC29B12.01|ino80|I|SNF2	173	173	173	>SPAC29B12.01|ino80|I|SNF2 family ATP-dependent 3 to 5 DNA helicase Ino80	1	173	173	173	24	25	29	164	160	152	4	4	2	24	25	29	164	160	152	4	4	2	24	25	29	164	160	152	4	4	2	79.6	79.6	79.6	183.05	1604	1604	0	323.31	By MS/MS	By MS/MS	By MS/MS	By MS/MS	By MS/MS
SPAC29B12.02c|set2|I|histone	SPAC29B12.02c|set2|I|histone	3	3	3	>SPAC29B12.02c|set2|I|histone lysine methyltransferase Set2	1	3	3	3	2	3	2	1	0	0	0	0	0	2	3	2	1	0	0	0	0	0	2	3	2	1	0	0	0	0	0	5	5	5	90.678	798	798	0	6.7171	By MS/MS	By MS/MS	By MS/MS	By MS/MS	By matching
SPAC29B12.04|snz1|I|pyridoxine	SPAC29B12.04|snz1|I|pyridoxine	6	6	6	>SPAC29B12.04|snz1|I|pyridoxine biosynthesis protein	1	6	6	6	4	5	3	3	3	3	3	3	2	4	5	3	3	3	3	3	3	2	4	5	3	3	3	3	3	3	2	22.6	22.6	22.6	31.403	296	296	0	9.0696	By MS/MS	By MS/MS	By matching	By MS/MS	By matching
SPAC29B12.06c|rcd1|I|RNA-binding	SPAC29B12.06c|rcd1|I|RNA-binding	5	5	5	>SPAC29B12.06c|rcd1|I|RNA-binding protein, CCR4-NOT complex subunit Rcd1	1	5	5	5	2	3	2	4	3	4	1	0	0	2	3	2	4	3	4	1	0	0	2	3	2	4	3	4	1	0	0	22.6	22.6	22.6	32.211	283	283	0	13.629	By MS/MS	By MS/MS	By MS/MS	By MS/MS	By MS/MS
SPAC29B12.08|clr5|I|Clr5	SPAC29B12.08|clr5|I|Clr5	2	2	2	>SPAC29B12.08|clr5|I|Clr5 protein	1	2	2	2	1	2	2	1	1	1	2	2	2	1	2	2	1	1	1	2	2	2	1	2	2	1	1	1	2	2	2	3	3	3	75.679	689	689	0	21.499	By MS/MS	By MS/MS	By MS/MS	By MS/MS	By MS/MS
SPAC29E6.03c|uso1|I|ER	SPAC29E6.03c|uso1|I|ER	8	8	8	>SPAC29E6.03c|uso1|I|ER to Golgi tethering factor Uso1 (predicted)	1	8	8	8	7	4	3	1	2	2	1	0	1	7	4	3	1	2	2	1	0	1	7	4	3	1	2	2	1	0	1	8.1	8.1	8.1	121.57	1067	1067	0	15.65	By MS/MS	By MS/MS	By MS/MS	By matching	By matching
SPAC29E6.08|tbp1|I|TATA-binding	SPAC29E6.08|tbp1|I|TATA-binding	9	9	9	>SPAC29E6.08|tbp1|I|TATA-binding protein (TBP)	1	9	9	9	2	2	0	9	9	8	0	0	0	2	2	0	9	9	8	0	0	0	2	2	0	9	9	8	0	0	0	48.1	48.1	48.1	25.442	231	231	0	69.324	By MS/MS	By matching	By matching	By MS/MS	By MS/MS
SPAC29E6.10c|nst1|I|conserved	SPAC29E6.10c|nst1|I|conserved	2	2	2	>SPAC29E6.10c|nst1|I|conserved fungal protein Nst1	1	2	2	2	2	1	2	1	1	2	2	1	1	2	1	2	1	1	2	2	1	1	2	1	2	1	1	2	2	1	1	1.8	1.8	1.8	122.94	1085	1085	0.0039012	3.4924	By MS/MS	By matching	By MS/MS	By MS/MS	By matching
SPAC2C4.03c|smd2|I|Sm	SPAC2C4.03c|smd2|I|Sm	6	6	6	>SPAC2C4.03c|smd2|I|Sm snRNP core protein Smd2	1	6	6	6	5	5	5	4	6	4	3	1	2	5	5	5	4	6	4	3	1	2	5	5	5	4	6	4	3	1	2	57.4	57.4	57.4	13.095	115	115	0	39.27	By MS/MS	By MS/MS	By MS/MS	By MS/MS	By MS/MS
SPAC2C4.11c|rbp28|I|RNA-binding	SPAC2C4.11c|rbp28|I|RNA-binding	8	8	8	>SPAC2C4.11c|rbp28|I|RNA-binding protein Rbp28	1	8	8	8	7	7	7	4	4	6	7	2	1	7	7	7	4	4	6	7	2	1	7	7	7	4	4	6	7	2	1	34	34	34	26.393	241	241	0	60.912	By MS/MS	By MS/MS	By MS/MS	By MS/MS	By MS/MS
SPAC2C4.12c|tpt1|I|tRNA	SPAC2C4.12c|tpt1|I|tRNA	1	1	1	>SPAC2C4.12c|tpt1|I|tRNA 2-phosphotransferase Tpt1 (predicted)	1	1	1	1	1	1	0	0	0	0	0	0	0	1	1	0	0	0	0	0	0	0	1	1	0	0	0	0	0	0	0	3.6	3.6	3.6	41.027	365	365	0.0093284	2.8689	By MS/MS	By MS/MS	By matching	By matching	By matching
SPAC2C4.15c|ubx2|I|UBX	SPAC2C4.15c|ubx2|I|UBX	15	15	15	>SPAC2C4.15c|ubx2|I|UBX domain protein Ubx2	1	15	15	15	15	15	14	1	0	1	0	0	0	15	15	14	1	0	1	0	0	0	15	15	14	1	0	1	0	0	0	61.4	61.4	61.4	47.234	427	427	0	148.38	By MS/MS	By MS/MS	By MS/MS	By matching	By matching
SPAC2C4.16c|rps801|I|40S	SPAC2C4.16c|rps801|I|40S	12	1	1	>SPAC2C4.16c|rps801|I|40S ribosomal protein S8 (predicted)	1	12	1	1	12	12	12	12	11	11	9	9	9	1	1	1	1	0	0	1	1	1	1	1	1	1	0	0	1	1	1	59.5	4	4	22.593	200	200	1	-2	By MS/MS	By matching	By MS/MS	By matching	By matching
SPAC2E1P3.04|cao1|I|copper	SPAC2E1P3.04|cao1|I|copper	4	4	4	>SPAC2E1P3.04|cao1|I|copper amine oxidase Cao1	1	4	4	4	1	1	1	3	2	2	2	1	1	1	1	1	3	2	2	2	1	1	1	1	1	3	2	2	2	1	1	5.6	5.6	5.6	81.24	712	712	0	8.8751	By matching	By MS/MS	By matching	By MS/MS	By MS/MS
SPAC2E1P5.05|rrp9|I|U3	SPAC2E1P5.05|rrp9|I|U3	3	3	3	>SPAC2E1P5.05|rrp9|I|U3 snoRNP-associated protein Rrp9 (predicted)	1	3	3	3	1	1	0	2	1	2	0	0	0	1	1	0	2	1	2	0	0	0	1	1	0	2	1	2	0	0	0	8.4	8.4	8.4	59.134	524	524	0	6.5182	By matching	By MS/MS	By matching	By MS/MS	By MS/MS
SPAC2F3.03c|rpa49|I|DNA-directed	SPAC2F3.03c|rpa49|I|DNA-directed	23	23	23	>SPAC2F3.03c|rpa49|I|DNA-directed RNA polymerase I complex subunit Rpa49 (predicted)	1	23	23	23	13	13	16	15	20	17	12	13	11	13	13	16	15	20	17	12	13	11	13	13	16	15	20	17	12	13	11	55.1	55.1	55.1	48.066	425	425	0	97.752	By MS/MS	By MS/MS	By MS/MS	By MS/MS	By MS/MS
SPAC2F3.04c|rim1|I|mitochondrial	SPAC2F3.04c|rim1|I|mitochondrial	1	1	1	>SPAC2F3.04c|rim1|I|mitochondrial single-stranded DNA binding protein Rim1	1	1	1	1	1	0	1	0	0	0	1	1	0	1	0	1	0	0	0	1	1	0	1	0	1	0	0	0	1	1	0	7.3	7.3	7.3	17.139	150	150	0.009901	2.836	By MS/MS	By matching	By MS/MS	By matching	By matching
SPAC2F3.06c|kap104|I|karyopherin	SPAC2F3.06c|kap104|I|karyopherin	5	5	5	>SPAC2F3.06c|kap104|I|karyopherin Kap104	1	5	5	5	5	4	5	0	1	0	1	1	0	5	4	5	0	1	0	1	1	0	5	4	5	0	1	0	1	1	0	6.8	6.8	6.8	101.72	910	910	0	15.116	By MS/MS	By MS/MS	By MS/MS	By matching	By MS/MS
SPAC2F3.09|hem1|I|5-aminolevulinate	SPAC2F3.09|hem1|I|5-aminolevulinate	16	16	16	>SPAC2F3.09|hem1|I|5-aminolevulinate synthase Hem1	1	16	16	16	15	14	14	11	11	13	7	4	2	15	14	14	11	11	13	7	4	2	15	14	14	11	11	13	7	4	2	43.4	43.4	43.4	60.959	558	558	0	109.35	By MS/MS	By MS/MS	By MS/MS	By MS/MS	By MS/MS
SPAC2F7.03c|pom1|I|DYRK	SPAC2F7.03c|pom1|I|DYRK	4	4	4	>SPAC2F7.03c|pom1|I|DYRK family protein kinase Pom1	1	4	4	4	1	2	0	1	1	1	0	0	0	1	2	0	1	1	1	0	0	0	1	2	0	1	1	1	0	0	0	3.4	3.4	3.4	121.14	1087	1087	0	6.0864	By MS/MS	By MS/MS	By matching	By MS/MS	By matching
SPAC2F7.05c|tif5|I|translation	SPAC2F7.05c|tif5|I|translation	15	15	15	>SPAC2F7.05c|tif5|I|translation initiation factor eIF5, Tif5(predicted)	1	15	15	15	10	10	9	13	10	12	8	7	5	10	10	9	13	10	12	8	7	5	10	10	9	13	10	12	8	7	5	46.6	46.6	46.6	44.944	395	395	0	97.018	By MS/MS	By MS/MS	By MS/MS	By MS/MS	By MS/MS
SPAC2F7.08c|snf5|I|SWI/SNF	SPAC2F7.08c|snf5|I|SWI/SNF	2	2	2	>SPAC2F7.08c|snf5|I|SWI/SNF complex subunit Snf5	1	2	2	2	2	1	2	1	0	1	0	0	0	2	1	2	1	0	1	0	0	0	2	1	2	1	0	1	0	0	0	2.7	2.7	2.7	71.915	632	632	0	4.4879	By MS/MS	By MS/MS	By MS/MS	By matching	By matching
SPAC2F7.11|nrd1|I|RNA-binding	SPAC2F7.11|nrd1|I|RNA-binding	13	13	13	>SPAC2F7.11|nrd1|I|RNA-binding protein Nrd1	1	13	13	13	12	9	6	5	6	7	1	0	0	12	9	6	5	6	7	1	0	0	12	9	6	5	6	7	1	0	0	45.9	45.9	45.9	57.76	529	529	0	118.99	By MS/MS	By MS/MS	By MS/MS	By MS/MS	By MS/MS
SPAC2F7.13c|wrs1|I|cytoplasmic	SPAC2F7.13c|wrs1|I|cytoplasmic	7	7	7	>SPAC2F7.13c|wrs1|I|cytoplasmic tryptophan-tRNA ligase Wrs1 (predicted)	1	7	7	7	7	5	5	3	2	5	0	0	0	7	5	5	3	2	5	0	0	0	7	5	5	3	2	5	0	0	0	20.3	20.3	20.3	44.91	395	395	0	22.896	By MS/MS	By MS/MS	By MS/MS	By MS/MS	By MS/MS
SPAC2G11.05c|rim20|I|BRO1	SPAC2G11.05c|rim20|I|BRO1	1	1	1	>SPAC2G11.05c|rim20|I|BRO1 domain protein Rim20 (predicted)	1	1	1	1	0	0	0	1	0	0	0	0	0	0	0	0	1	0	0	0	0	0	0	0	0	1	0	0	0	0	0	1	1	1	81.769	701	701	1	-2	By matching	By matching	By matching	By MS/MS	By matching
SPAC2G11.06|vps4|I|AAA	SPAC2G11.06|vps4|I|AAA	2	2	2	>SPAC2G11.06|vps4|I|AAA family ATPase Vps4 (predicted)	1	2	2	2	2	1	2	1	1	1	0	0	1	2	1	2	1	1	1	0	0	1	2	1	2	1	1	1	0	0	1	7.6	7.6	7.6	48.401	432	432	0	5.7805	By MS/MS	By MS/MS	By matching	By MS/MS	By matching
SPAC2G11.10c|uba42|I|thiosulfate	SPAC2G11.10c|uba42|I|thiosulfate	1	1	1	>SPAC2G11.10c|uba42|I|thiosulfate sulfurtransferase, URM1 activating enzyme E1-type Uba42 (predicted)	1	1	1	1	1	1	1	1	1	0	0	0	0	1	1	1	1	1	0	0	0	0	1	1	1	1	1	0	0	0	0	3.7	3.7	3.7	44.415	401	401	0.0013333	3.8784	By MS/MS	By MS/MS	By MS/MS	By matching	By matching
SPAC2G11.11c|prh1|I|ATP-dependent	SPAC2G11.11c|prh1|I|ATP-dependent	4	4	4	>SPAC2G11.11c|prh1|I|ATP-dependent RNA helicase Prh1 (predicted)	1	4	4	4	2	1	1	3	3	3	0	0	0	2	1	1	3	3	3	0	0	0	2	1	1	3	3	3	0	0	0	7.8	7.8	7.8	80.604	719	719	0	9.8907	By matching	By matching	By matching	By MS/MS	By MS/MS
SPAC2G11.14|taf111|I|transcription	SPAC2G11.14|taf111|I|transcription	7	7	7	>SPAC2G11.14|taf111|I|transcription factor TFIID complex subunit Taf111	1	7	7	7	5	6	4	2	2	2	0	0	0	5	6	4	2	2	2	0	0	0	5	6	4	2	2	2	0	0	0	7.3	7.3	7.3	111.01	979	979	0	18.389	By MS/MS	By MS/MS	By MS/MS	By MS/MS	By matching
SPAC30.01c|sec72|I|Sec7	SPAC30.01c|sec72|I|Sec7	12	12	12	>SPAC30.01c|sec72|I|Sec7 domain protein, ARF GEF Sec72	1	12	12	12	8	8	7	7	6	7	0	0	0	8	8	7	7	6	7	0	0	0	8	8	7	7	6	7	0	0	0	7.6	7.6	7.6	206.8	1822	1822	0	40.182	By MS/MS	By MS/MS	By MS/MS	By MS/MS	By MS/MS
SPAC30.04c|abc4|I|glutathione	SPAC30.04c|abc4|I|glutathione	3	3	3	>SPAC30.04c|abc4|I|glutathione S-conjugate-exporting ATPase Abc4	1	3	3	3	2	2	2	1	2	3	0	0	0	2	2	2	1	2	3	0	0	0	2	2	2	1	2	3	0	0	0	2.5	2.5	2.5	164.79	1469	1469	0.0039037	3.5056	By matching	By matching	By matching	By matching	By MS/MS
SPAC30C2.02|mmd1|I|deoxyhypusine	SPAC30C2.02|mmd1|I|deoxyhypusine	9	9	9	>SPAC30C2.02|mmd1|I|deoxyhypusine hydroxylase (predicted)	1	9	9	9	7	7	7	7	6	7	3	1	1	7	7	7	7	6	7	3	1	1	7	7	7	7	6	7	3	1	1	43.7	43.7	43.7	35.689	318	318	0	74.268	By MS/MS	By MS/MS	By MS/MS	By MS/MS	By MS/MS
SPAC30C2.04|asc1|I|cofactor	SPAC30C2.04|asc1|I|cofactor	22	22	22	>SPAC30C2.04|asc1|I|cofactor for cytoplasmic methionyl-and glutamyl-tRNA synthetases Asc1 (predicted)	1	22	22	22	20	21	19	19	19	19	17	15	12	20	21	19	19	19	19	17	15	12	20	21	19	19	19	19	17	15	12	60.9	60.9	60.9	50.606	450	450	0	238.95	By MS/MS	By MS/MS	By MS/MS	By MS/MS	By MS/MS
SPAC30D11.03|ddx27|I|ATP-dependent	SPAC30D11.03|ddx27|I|ATP-dependent	8	8	8	>SPAC30D11.03|ddx27|I|ATP-dependent RNA helicase Ddx27/Drs1 (predicted)	1	8	8	8	4	2	3	4	6	5	3	1	1	4	2	3	4	6	5	3	1	1	4	2	3	4	6	5	3	1	1	12.2	12.2	12.2	85.452	754	754	0	39.431	By MS/MS	By MS/MS	By MS/MS	By MS/MS	By MS/MS
SPAC30D11.04c|nup124|I|nucleoporin	SPAC30D11.04c|nup124|I|nucleoporin	7	7	7	>SPAC30D11.04c|nup124|I|nucleoporin Nup124	1	7	7	7	4	5	4	0	0	3	3	3	3	4	5	4	0	0	3	3	3	3	4	5	4	0	0	3	3	3	3	7.3	7.3	7.3	123.97	1159	1159	0	13.518	By MS/MS	By MS/MS	By MS/MS	By matching	By matching
SPAC30D11.10|rad52|I|DNA;SPBC119.14|rti1|II|Rad22	SPAC30D11.10|rad52|I|DNA	12;1	12;1	12;1	>SPAC30D11.10|rad52|I|DNA recombination protein, Rad51 mediator Rad52 (previously Rad22)	2	12	12	12	8	12	8	2	1	2	0	0	0	8	12	8	2	1	2	0	0	0	8	12	8	2	1	2	0	0	0	33.5	33.5	33.5	51.96	469	469;371	0	41.035	By MS/MS	By MS/MS	By MS/MS	By matching	By matching
SPAC30D11.12|rpl3802|I|60S	SPAC30D11.12|rpl3802|I|60S	5	5	3	>SPAC30D11.12|rpl3802|I|60S ribosomal protein L38 (predicted)	1	5	5	3	5	4	5	5	5	5	3	3	3	5	4	5	5	5	5	3	3	3	3	3	3	3	3	3	2	2	2	47.3	47.3	31.1	8.3388	74	74	0	23.243	By MS/MS	By MS/MS	By MS/MS	By MS/MS	By MS/MS
SPAC31A2.04c|pre1|I|20S	SPAC31A2.04c|pre1|I|20S	2	2	2	>SPAC31A2.04c|pre1|I|20S proteasome complex subunit beta 4 Pre1 (predicted)	1	2	2	2	1	1	0	0	0	0	1	0	0	1	1	0	0	0	0	1	0	0	1	1	0	0	0	0	1	0	0	11.9	11.9	11.9	21.967	194	194	0.0057361	3.2498	By MS/MS	By MS/MS	By matching	By matching	By matching
SPAC31A2.07c|dbp10|I|ATP-dependent	SPAC31A2.07c|dbp10|I|ATP-dependent	15	15	15	>SPAC31A2.07c|dbp10|I|ATP-dependent RNA helicase Dbp10 (predicted)	1	15	15	15	11	11	9	7	10	12	0	1	0	11	11	9	7	10	12	0	1	0	11	11	9	7	10	12	0	1	0	23	23	23	94.66	848	848	0	66.521	By MS/MS	By MS/MS	By MS/MS	By MS/MS	By MS/MS
SPAC31A2.08|mrp20|I|mitochondrial	SPAC31A2.08|mrp20|I|mitochondrial	2	2	2	>SPAC31A2.08|mrp20|I|mitochondrial ribosomal protein subunit L23 (predicted)	1	2	2	2	2	2	2	0	0	1	0	0	0	2	2	2	0	0	1	0	0	0	2	2	2	0	0	1	0	0	0	11.2	11.2	11.2	18.977	161	161	0.0038885	3.4345	By MS/MS	By MS/MS	By MS/MS	By matching	By matching
SPAC31A2.09c|apm4|I|AP-2	SPAC31A2.09c|apm4|I|AP-2	3	3	3	>SPAC31A2.09c|apm4|I|AP-2 adaptor complex subunit Apm4 (predicted)	1	3	3	3	3	2	2	0	0	0	0	0	0	3	2	2	0	0	0	0	0	0	3	2	2	0	0	0	0	0	0	6.1	6.1	6.1	50.821	446	446	0	5.4249	By MS/MS	By MS/MS	By MS/MS	By matching	By matching
SPAC31A2.12|rod1|I|arrestin/PY	SPAC31A2.12|rod1|I|arrestin/PY	3	3	3	>SPAC31A2.12|rod1|I|arrestin/PY protein involved in ubiquitin-mediated endocytosis Rod1 (predicted)	1	3	3	3	3	2	3	0	0	0	0	0	0	3	2	3	0	0	0	0	0	0	3	2	3	0	0	0	0	0	0	6.9	6.9	6.9	65.902	596	596	0	12.574	By MS/MS	By matching	By MS/MS	By matching	By matching
SPAC31A2.14|bun107|I|WD	SPAC31A2.14|bun107|I|WD	3	3	3	>SPAC31A2.14|bun107|I|WD repeat protein, human WDR48 family Bun107	1	3	3	3	3	0	2	0	0	1	0	0	0	3	0	2	0	0	1	0	0	0	3	0	2	0	0	1	0	0	0	3.6	3.6	3.6	107.28	962	962	0	9.7093	By MS/MS	By matching	By MS/MS	By matching	By matching
SPAC31G5.01|sap49|I|U2	SPAC31G5.01|sap49|I|U2	2	2	2	>SPAC31G5.01|sap49|I|U2 snRNP-associated RNA-binding protein Sap49	1	2	2	2	2	2	2	1	1	1	0	0	0	2	2	2	1	1	1	0	0	0	2	2	2	1	1	1	0	0	0	10.7	10.7	10.7	35.908	335	335	0	7.3646	By MS/MS	By MS/MS	By MS/MS	By MS/MS	By MS/MS
SPAC31G5.04|lys12|I|homoisocitrate	SPAC31G5.04|lys12|I|homoisocitrate	13	13	13	>SPAC31G5.04|lys12|I|homoisocitrate dehydrogenase Lys12	1	13	13	13	11	12	11	9	7	8	11	11	11	11	12	11	9	7	8	11	11	11	11	12	11	9	7	8	11	11	11	37	37	37	39.256	362	362	0	50.238	By MS/MS	By MS/MS	By MS/MS	By MS/MS	By MS/MS
SPAC31G5.05c|SPAC31G5.05c|I|ribulose	SPAC31G5.05c|SPAC31G5.05c|I|ribulose	2	2	2	>SPAC31G5.05c|SPAC31G5.05c|I|ribulose phosphate 3-epimerase (predicted)	1	2	2	2	1	2	1	1	2	2	2	1	1	1	2	1	1	2	2	2	1	1	1	2	1	1	2	2	2	1	1	12.3	12.3	12.3	25.205	228	228	0	7.3967	By MS/MS	By MS/MS	By MS/MS	By MS/MS	By MS/MS
SPAC31G5.11|pac2|I|cAMP-independent	SPAC31G5.11|pac2|I|cAMP-independent	2	2	2	>SPAC31G5.11|pac2|I|cAMP-independent regulatory protein Pac2	1	2	2	2	1	1	2	0	0	0	0	0	0	1	1	2	0	0	0	0	0	0	1	1	2	0	0	0	0	0	0	8.9	8.9	8.9	26.106	235	235	0.0099071	2.8378	By MS/MS	By matching	By MS/MS	By matching	By matching
SPAC31G5.13|rpn11|I|19S	SPAC31G5.13|rpn11|I|19S	12	12	12	>SPAC31G5.13|rpn11|I|19S proteasome regulatory subunit Rpn11	1	12	12	12	9	9	9	10	10	10	5	5	6	9	9	9	10	10	10	5	5	6	9	9	9	10	10	10	5	5	6	50.6	50.6	50.6	34.572	308	308	0	83.029	By MS/MS	By MS/MS	By MS/MS	By MS/MS	By MS/MS
SPAC31G5.15|psd3|I|phosphatidylserine	SPAC31G5.15|psd3|I|phosphatidylserine	10	10	10	>SPAC31G5.15|psd3|I|phosphatidylserine decarboxylase Psd3	1	10	10	10	8	9	9	0	0	0	4	4	3	8	9	9	0	0	0	4	4	3	8	9	9	0	0	0	4	4	3	12.6	12.6	12.6	108.21	967	967	0	36.995	By MS/MS	By MS/MS	By MS/MS	By matching	By matching
SPAC31G5.17c|rps1001|I|40S	SPAC31G5.17c|rps1001|I|40S	12	12	8	>SPAC31G5.17c|rps1001|I|40S ribosomal protein S10 (predicted)	1	12	12	8	11	11	12	11	11	11	10	10	10	11	11	12	11	11	11	10	10	10	7	7	8	7	7	7	6	6	6	64.6	64.6	38.9	16.275	144	144	0	148.38	By MS/MS	By MS/MS	By MS/MS	By MS/MS	By MS/MS
SPAC31G5.19|abo1|I|ATPase	SPAC31G5.19|abo1|I|ATPase	40	40	39	>SPAC31G5.19|abo1|I|ATPase with bromodomain protein	1	40	40	39	19	22	23	35	37	38	0	0	0	19	22	23	35	37	38	0	0	0	18	22	23	34	36	37	0	0	0	44.8	44.8	43.8	135.35	1190	1190	0	307.47	By MS/MS	By MS/MS	By MS/MS	By MS/MS	By MS/MS
SPAC323.02c|pup2|I|20S	SPAC323.02c|pup2|I|20S	8	8	8	>SPAC323.02c|pup2|I|20S proteasome complex subunit alpha 5, Pup2 (predicted)	1	8	8	8	6	7	7	0	0	3	1	2	3	6	7	7	0	0	3	1	2	3	6	7	7	0	0	3	1	2	3	46.2	46.2	46.2	27.573	247	247	0	23.567	By MS/MS	By MS/MS	By MS/MS	By matching	By matching
SPAC323.04|SPAC323.04|I|mitochondrial	SPAC323.04|SPAC323.04|I|mitochondrial	9	9	9	>SPAC323.04|SPAC323.04|I|mitochondrial ATPase (predicted)	1	9	9	9	4	7	5	7	4	6	1	0	0	4	7	5	7	4	6	1	0	0	4	7	5	7	4	6	1	0	0	25.5	25.5	25.5	54.841	487	487	0	30.704	By MS/MS	By MS/MS	By MS/MS	By MS/MS	By MS/MS
SPAC328.02|dbl4|I|ubiquitin-protein	SPAC328.02|dbl4|I|ubiquitin-protein	2	2	2	>SPAC328.02|dbl4|I|ubiquitin-protein ligase E3 involved in sporulation Dbl4	1	2	2	2	1	1	1	0	2	1	1	1	1	1	1	1	0	2	1	1	1	1	1	1	1	0	2	1	1	1	1	4.4	4.4	4.4	58.938	504	504	0.0019724	3.6805	By matching	By matching	By matching	By matching	By MS/MS
SPAC328.03|tps1|I|alpha,alpha-trehalose-phosphate	SPAC328.03|tps1|I|alpha,alpha-trehalose-phosphate	31	31	31	>SPAC328.03|tps1|I|alpha,alpha-trehalose-phosphate synthase [UDP-forming]	1	31	31	31	29	31	28	15	14	13	10	12	8	29	31	28	15	14	13	10	12	8	29	31	28	15	14	13	10	12	8	72.5	72.5	72.5	58.493	513	513	0	323.31	By MS/MS	By MS/MS	By MS/MS	By MS/MS	By MS/MS
SPAC328.10c|rps502|I|40S	SPAC328.10c|rps502|I|40S	16	1	1	>SPAC328.10c|rps502|I|40S ribosomal protein S5 (predicted)	1	16	1	1	16	16	14	16	14	16	12	13	12	1	1	1	1	1	1	1	1	1	1	1	1	1	1	1	1	1	1	70.4	5.4	5.4	22.357	203	203	0	10.579	By MS/MS	By MS/MS	By MS/MS	By MS/MS	By MS/MS
SPAC32A11.04c|tif212|I|translation	SPAC32A11.04c|tif212|I|translation	28	28	28	>SPAC32A11.04c|tif212|I|translation initiation factor eIF2 beta subunit (predicted)	1	28	28	28	22	26	24	15	19	19	19	16	15	22	26	24	15	19	19	19	16	15	22	26	24	15	19	19	19	16	15	80.7	80.7	80.7	35.96	321	321	0	232.32	By MS/MS	By MS/MS	By MS/MS	By MS/MS	By MS/MS
SPAC343.02|img1|I|mitochondrial	SPAC343.02|img1|I|mitochondrial	3	3	3	>SPAC343.02|img1|I|mitochondrial ribosomal protein subunit L19 (predicted)	1	3	3	3	2	2	3	2	2	2	0	0	0	2	2	3	2	2	2	0	0	0	2	2	3	2	2	2	0	0	0	15.4	15.4	15.4	21.373	182	182	0	6.7616	By MS/MS	By MS/MS	By MS/MS	By MS/MS	By MS/MS
SPAC343.04c|gid7|I|GID	SPAC343.04c|gid7|I|GID	2	2	2	>SPAC343.04c|gid7|I|GID complex subunit Gid7 (predicted)	1	2	2	2	2	1	1	0	0	0	0	0	0	2	1	1	0	0	0	0	0	0	2	1	1	0	0	0	0	0	0	6.1	6.1	6.1	58.403	507	507	0.00067981	4.2408	By MS/MS	By MS/MS	By MS/MS	By matching	By matching
SPAC343.05|vma1|I|V-type	SPAC343.05|vma1|I|V-type	22	22	22	>SPAC343.05|vma1|I|V-type ATPase V1 domain, subunit A	1	22	22	22	16	14	14	11	12	10	13	4	3	16	14	14	11	12	10	13	4	3	16	14	14	11	12	10	13	4	3	47.7	47.7	47.7	68.805	619	619	0	95.257	By MS/MS	By MS/MS	By MS/MS	By MS/MS	By MS/MS
SPAC343.08c|mrp17|I|mitochondrial	SPAC343.08c|mrp17|I|mitochondrial	2	2	2	>SPAC343.08c|mrp17|I|mitochondrial ribosomal protein subunit Mrp17 (predicted)	1	2	2	2	0	2	2	2	2	0	0	0	0	0	2	2	2	2	0	0	0	0	0	2	2	2	2	0	0	0	0	21.6	21.6	21.6	12.602	111	111	0	7.4628	By matching	By MS/MS	By MS/MS	By MS/MS	By MS/MS
SPAC343.11c|msc1|I|Swr1	SPAC343.11c|msc1|I|Swr1	4	4	4	>SPAC343.11c|msc1|I|Swr1 complex subunit Chk1	1	4	4	4	1	1	1	3	3	4	0	0	0	1	1	1	3	3	4	0	0	0	1	1	1	3	3	4	0	0	0	3.7	3.7	3.7	180.35	1588	1588	0	13.758	By MS/MS	By MS/MS	By MS/MS	By MS/MS	By MS/MS
SPAC343.14c|tif222|I|translation	SPAC343.14c|tif222|I|translation	12	12	12	>SPAC343.14c|tif222|I|translation initiation factor eIF2B beta subunit	1	12	12	12	10	10	11	5	9	6	8	4	1	10	10	11	5	9	6	8	4	1	10	10	11	5	9	6	8	4	1	40.2	40.2	40.2	43.221	393	393	0	82.841	By MS/MS	By MS/MS	By MS/MS	By MS/MS	By MS/MS
SPAC343.16|lys2|I|homoaconitate	SPAC343.16|lys2|I|homoaconitate	20	20	20	>SPAC343.16|lys2|I|homoaconitate hydratase Lys2	1	20	20	20	19	18	19	13	12	17	12	13	11	19	18	19	13	12	17	12	13	11	19	18	19	13	12	17	12	13	11	33.7	33.7	33.7	78.024	721	721	0	86.087	By MS/MS	By MS/MS	By MS/MS	By MS/MS	By MS/MS
SPAC3A11.10c|dpe1|I|dipeptidyl	SPAC3A11.10c|dpe1|I|dipeptidyl	6	6	6	>SPAC3A11.10c|dpe1|I|dipeptidyl peptidase (predicted)	1	6	6	6	4	6	6	1	1	1	6	5	6	4	6	6	1	1	1	6	5	6	4	6	6	1	1	1	6	5	6	20.3	20.3	20.3	46.047	409	409	0	15.352	By MS/MS	By MS/MS	By MS/MS	By matching	By matching
SPAC3A11.12c|rpt5|I|19S	SPAC3A11.12c|rpt5|I|19S	20	20	20	>SPAC3A11.12c|rpt5|I|19S proteasome regulatory subunit Rpt5 (predicted)	1	20	20	20	20	20	19	18	17	16	9	12	9	20	20	19	18	17	16	9	12	9	20	20	19	18	17	16	9	12	9	53.2	53.2	53.2	48.835	438	438	0	155.46	By MS/MS	By MS/MS	By MS/MS	By MS/MS	By MS/MS
SPAC3A11.14c|pkl1|I|minus-end	SPAC3A11.14c|pkl1|I|minus-end	2	2	2	>SPAC3A11.14c|pkl1|I|minus-end directed microtubule motor, kinesin Pkl1	1	2	2	2	0	0	1	1	1	0	0	0	0	0	0	1	1	1	0	0	0	0	0	0	1	1	1	0	0	0	0	1.9	1.9	1.9	96.336	832	832	0.0099317	2.8526	By matching	By matching	By MS/MS	By MS/MS	By matching
SPAC3A12.05c|taf2|I|TATA-binding	SPAC3A12.05c|taf2|I|TATA-binding	7	7	7	>SPAC3A12.05c|taf2|I|TATA-binding protein associated factor Taf2 (predicted)	1	7	7	7	5	4	2	1	2	1	0	0	0	5	4	2	1	2	1	0	0	0	5	4	2	1	2	1	0	0	0	9.5	9.5	9.5	133.91	1172	1172	0	12.291	By MS/MS	By MS/MS	By MS/MS	By matching	By MS/MS
SPAC3A12.07|rpb11|I|RNA	SPAC3A12.07|rpb11|I|RNA	7	7	7	>SPAC3A12.07|rpb11|I|RNA polymerase II complex subunit Rpb11	1	7	7	7	4	6	3	7	7	7	2	1	0	4	6	3	7	7	7	2	1	0	4	6	3	7	7	7	2	1	0	65	65	65	14.127	123	123	0	58.66	By MS/MS	By MS/MS	By MS/MS	By MS/MS	By MS/MS
SPAC3A12.11c|cwf2|I|RNA-binding	SPAC3A12.11c|cwf2|I|RNA-binding	7	7	7	>SPAC3A12.11c|cwf2|I|RNA-binding protein Cwf2	1	7	7	7	7	6	7	0	3	6	1	1	0	7	6	7	0	3	6	1	1	0	7	6	7	0	3	6	1	1	0	22.2	22.2	22.2	44.281	388	388	0	46.532	By MS/MS	By MS/MS	By MS/MS	By matching	By MS/MS
SPAC3A12.13c|hcr1|I|translation	SPAC3A12.13c|hcr1|I|translation	13	13	13	>SPAC3A12.13c|hcr1|I|translation initiation factor eIF3j (p35)	1	13	13	13	13	10	13	4	5	4	10	10	8	13	10	13	4	5	4	10	10	8	13	10	13	4	5	4	10	10	8	38	38	38	30.532	274	274	0	109.5	By MS/MS	By MS/MS	By MS/MS	By matching	By MS/MS
SPAC3A12.14|cam1|I|calmodulin	SPAC3A12.14|cam1|I|calmodulin	1	1	1	>SPAC3A12.14|cam1|I|calmodulin Cam1	1	1	1	1	0	0	0	1	0	1	0	0	0	0	0	0	1	0	1	0	0	0	0	0	0	1	0	1	0	0	0	11.3	11.3	11.3	16.905	150	150	0	4.8407	By matching	By matching	By matching	By MS/MS	By matching
SPAC3A12.18|zwf1|I|glucose-6-phosphate	SPAC3A12.18|zwf1|I|glucose-6-phosphate	20	20	20	>SPAC3A12.18|zwf1|I|glucose-6-phosphate 1-dehydrogenase (predicted)	1	20	20	20	16	16	16	14	14	14	10	10	7	16	16	16	14	14	14	10	10	7	16	16	16	14	14	14	10	10	7	59.6	59.6	59.6	57.204	500	500	0	108.97	By MS/MS	By MS/MS	By MS/MS	By MS/MS	By MS/MS
SPAC3C7.07c|SPAC3C7.07c|I|arginine-tRNA	SPAC3C7.07c|SPAC3C7.07c|I|arginine-tRNA	3	3	3	>SPAC3C7.07c|SPAC3C7.07c|I|arginine-tRNA protein transferase (predicted)	1	3	3	3	2	0	1	1	2	0	2	2	1	2	0	1	1	2	0	2	2	1	2	0	1	1	2	0	2	2	1	8.4	8.4	8.4	45.092	391	391	0	10.003	By MS/MS	By matching	By matching	By MS/MS	By MS/MS
SPAC3C7.08c|elf1|I|AAA	SPAC3C7.08c|elf1|I|AAA	49	49	49	>SPAC3C7.08c|elf1|I|AAA family ATPase Elf1	1	49	49	49	44	43	42	38	35	39	16	7	9	44	43	42	38	35	39	16	7	9	44	43	42	38	35	39	16	7	9	65.6	65.6	65.6	116.7	1057	1057	0	312.71	By MS/MS	By MS/MS	By MS/MS	By MS/MS	By MS/MS
SPAC3C7.11c|cnx1|I|calnexin	SPAC3C7.11c|cnx1|I|calnexin	9	9	9	>SPAC3C7.11c|cnx1|I|calnexin Cnx1	1	9	9	9	8	8	8	5	6	6	7	7	5	8	8	8	5	6	6	7	7	5	8	8	8	5	6	6	7	7	5	21.1	21.1	21.1	63.465	560	560	0	31.395	By MS/MS	By MS/MS	By MS/MS	By MS/MS	By MS/MS
SPAC3C7.14c|obr1|I|ubiquitinated	SPAC3C7.14c|obr1|I|ubiquitinated	4	4	4	>SPAC3C7.14c|obr1|I|ubiquitinated protein Uhp1	1	4	4	4	3	4	4	4	3	3	1	2	2	3	4	4	4	3	3	1	2	2	3	4	4	4	3	3	1	2	2	27.2	27.2	27.2	21.898	202	202	0	30.061	By MS/MS	By MS/MS	By MS/MS	By MS/MS	By MS/MS
SPAC3F10.03|grs1|I|mitochondrial	SPAC3F10.03|grs1|I|mitochondrial	8	8	8	>SPAC3F10.03|grs1|I|mitochondrial and cytoplasmic glycine-tRNA ligase Grs1	1	8	8	8	4	4	6	6	5	6	2	2	2	4	4	6	6	5	6	2	2	2	4	4	6	6	5	6	2	2	2	15.5	15.5	15.5	74.004	652	652	0	25.431	By MS/MS	By MS/MS	By MS/MS	By MS/MS	By MS/MS
SPAC3F10.11c|abc2|I|glutathione	SPAC3F10.11c|abc2|I|glutathione	4	4	4	>SPAC3F10.11c|abc2|I|glutathione S-conjugate-exporting ATPase Abc2	1	4	4	4	2	1	1	0	1	1	0	0	0	2	1	1	0	1	1	0	0	0	2	1	1	0	1	1	0	0	0	3.8	3.8	3.8	166.94	1478	1478	0	6.243	By MS/MS	By matching	By matching	By matching	By MS/MS
SPAC3F10.16c|SPAC3F10.16c|I|GTP	SPAC3F10.16c|SPAC3F10.16c|I|GTP	14	14	14	>SPAC3F10.16c|SPAC3F10.16c|I|GTP binding protein, HSR1-related (predicted)	1	14	14	14	9	10	12	7	10	12	0	1	0	9	10	12	7	10	12	0	1	0	9	10	12	7	10	12	0	1	0	31.7	31.7	31.7	69.674	616	616	0	56.672	By MS/MS	By MS/MS	By MS/MS	By MS/MS	By MS/MS
SPAC3F10.17|ltv1|I|ribosome	SPAC3F10.17|ltv1|I|ribosome	14	14	14	>SPAC3F10.17|ltv1|I|ribosome biogenesis protein Ltv1 (predicted)	1	14	14	14	14	14	14	3	3	5	2	1	0	14	14	14	3	3	5	2	1	0	14	14	14	3	3	5	2	1	0	50.3	50.3	50.3	44.479	386	386	0	70.058	By MS/MS	By MS/MS	By MS/MS	By MS/MS	By MS/MS
SPAC3G6.01|hrp3|I|ATP-dependent	SPAC3G6.01|hrp3|I|ATP-dependent	37	35	35	>SPAC3G6.01|hrp3|I|ATP-dependent DNA helicase Hrp3	1	37	35	35	19	17	20	30	31	28	12	7	5	18	15	18	28	29	26	12	7	5	18	15	18	28	29	26	12	7	5	30.8	29.6	29.6	159.38	1388	1388	0	161.76	By MS/MS	By MS/MS	By MS/MS	By MS/MS	By MS/MS
SPAC3G6.04|rnp24|I|RNA-binding	SPAC3G6.04|rnp24|I|RNA-binding	9	9	9	>SPAC3G6.04|rnp24|I|RNA-binding protein Rnp24	1	9	9	9	7	5	6	4	3	6	1	0	0	7	5	6	4	3	6	1	0	0	7	5	6	4	3	6	1	0	0	31.2	31.2	31.2	42.073	369	369	0	29.193	By MS/MS	By MS/MS	By MS/MS	By MS/MS	By MS/MS
SPAC3G6.09c|tps2|I|trehalose-phosphate	SPAC3G6.09c|tps2|I|trehalose-phosphate	18	18	18	>SPAC3G6.09c|tps2|I|trehalose-phosphate synthase Tps2 (predicted)	1	18	18	18	16	18	12	0	0	0	0	1	1	16	18	12	0	0	0	0	1	1	16	18	12	0	0	0	0	1	1	27.2	27.2	27.2	96.34	849	849	0	64.145	By MS/MS	By MS/MS	By MS/MS	By matching	By matching
SPCC1322.11|rpl2302|III|60S;SPAC3G9.03|rpl2301|I|60S	SPCC1322.11|rpl2302|III|60S;SPAC3G9.03|rpl2301|I|60S	9;9	9;9	9;9	>SPCC1322.11|rpl2302|III|60S ribosomal protein L23;>SPAC3G9.03|rpl2301|I|60S ribosomal protein L23	2	9	9	9	9	8	9	9	9	9	8	7	7	9	8	9	9	9	9	8	7	7	9	8	9	9	9	9	8	7	7	62.6	62.6	62.6	14.882	139	139;139	0	162.1	By MS/MS	By MS/MS	By MS/MS	By MS/MS	By MS/MS
SPAC3G9.06|frs2|I|cytoplasmic	SPAC3G9.06|frs2|I|cytoplasmic	10	10	10	>SPAC3G9.06|frs2|I|cytoplasmic phenylalanine-tRNA ligase alpha subunit Frs2 (predicted)	1	10	10	10	10	10	9	7	8	9	7	7	5	10	10	9	7	8	9	7	7	5	10	10	9	7	8	9	7	7	5	23.8	23.8	23.8	56.266	499	499	0	45.574	By MS/MS	By MS/MS	By MS/MS	By MS/MS	By MS/MS
SPAC3G9.08|png1|I|ING	SPAC3G9.08|png1|I|ING	14	14	14	>SPAC3G9.08|png1|I|ING family homolog Png1	1	14	14	14	14	14	13	5	5	3	0	0	0	14	14	13	5	5	3	0	0	0	14	14	13	5	5	3	0	0	0	71.4	71.4	71.4	31.275	283	283	0	322.7	By MS/MS	By MS/MS	By MS/MS	By MS/MS	By matching
SPAC3G9.09c|tif211|I|translation	SPAC3G9.09c|tif211|I|translation	20	20	20	>SPAC3G9.09c|tif211|I|translation initiation factor eIF2 alpha subunit	1	20	20	20	20	20	19	14	17	17	17	16	17	20	20	19	14	17	17	17	16	17	20	20	19	14	17	17	17	16	17	68	68	68	34.525	306	306	0	190.53	By MS/MS	By MS/MS	By MS/MS	By MS/MS	By MS/MS
SPAC3G9.15c|fcf2|I|rRNA	SPAC3G9.15c|fcf2|I|rRNA	2	2	2	>SPAC3G9.15c|fcf2|I|rRNA processing protein Fcf2 (predicted)	1	2	2	2	2	2	1	1	1	0	2	2	2	2	2	1	1	1	0	2	2	2	2	2	1	1	1	0	2	2	2	13.9	13.9	13.9	26.677	230	230	0	9.5225	By MS/MS	By MS/MS	By MS/MS	By MS/MS	By MS/MS
SPAC3G9.17|new8|I|holo-[acyl-carrier-protein]	SPAC3G9.17|new8|I|holo-[acyl-carrier-protein]	2	2	2	>SPAC3G9.17|new8|I|holo-[acyl-carrier-protein] synthase (predicted)	1	2	2	2	2	2	2	1	0	0	1	1	1	2	2	2	1	0	0	1	1	1	2	2	2	1	0	0	1	1	1	16.7	16.7	16.7	15.271	132	132	0.00067935	4.2148	By MS/MS	By MS/MS	By MS/MS	By matching	By matching
SPAC3H1.01c|orc3|I|origin	SPAC3H1.01c|orc3|I|origin	7	7	7	>SPAC3H1.01c|orc3|I|origin recognition complex subunit Orp3	1	7	7	7	3	5	4	6	3	4	0	0	0	3	5	4	6	3	4	0	0	0	3	5	4	6	3	4	0	0	0	12.2	12.2	12.2	80.192	690	690	0	15.749	By MS/MS	By MS/MS	By matching	By MS/MS	By MS/MS
SPAC3H1.07|aru1|I|arginase;SPBP26C9.02c|car1|II|arginase	SPAC3H1.07|aru1|I|arginase	4;1	4;1	4;1	>SPAC3H1.07|aru1|I|arginase Aru1	2	4	4	4	2	2	2	3	3	4	3	3	3	2	2	2	3	3	4	3	3	3	2	2	2	3	3	4	3	3	3	11.8	11.8	11.8	35.703	323	323;323	0	21.996	By MS/MS	By MS/MS	By MS/MS	By MS/MS	By MS/MS
SPBC18H10.13|rps1402|II|40S;SPAC3H5.05c|rps1401|I|40S	SPBC18H10.13|rps1402|II|40S;SPAC3H5.05c|rps1401|I|40S	13;13	13;13	13;13	>SPBC18H10.13|rps1402|II|40S ribosomal protein S14 (predicted);>SPAC3H5.05c|rps1401|I|40S ribosomal protein S14 (predicted)	2	13	13	13	12	12	12	12	11	12	10	10	10	12	12	12	12	11	12	10	10	10	12	12	12	12	11	12	10	10	10	77.7	77.7	77.7	14.699	139	139;139	0	192.53	By MS/MS	By MS/MS	By MS/MS	By MS/MS	By MS/MS
SPAC3H5.06c|pol1|I|DNA	SPAC3H5.06c|pol1|I|DNA	1	1	1	>SPAC3H5.06c|pol1|I|DNA polymerase alpha catalytic subunit	1	1	1	1	0	0	0	1	1	1	0	0	0	0	0	0	1	1	1	0	0	0	0	0	0	1	1	1	0	0	0	1.5	1.5	1.5	159.35	1405	1405	1	-2	By matching	By matching	By matching	By MS/MS	By matching
SPAC3H5.07|rpl702|I|60S	SPAC3H5.07|rpl702|I|60S	22	16	16	>SPAC3H5.07|rpl702|I|60S ribosomal protein L7	1	22	16	16	20	20	21	21	21	21	15	16	15	16	15	16	16	16	16	12	12	11	16	15	16	16	16	16	12	12	11	75.2	64.4	64.4	28.449	250	250	0	232.71	By MS/MS	By MS/MS	By MS/MS	By MS/MS	By MS/MS
SPAC3H5.10|rpl3202|I|60S	SPAC3H5.10|rpl3202|I|60S	8	1	1	>SPAC3H5.10|rpl3202|I|60S ribosomal protein L32 (predicted)	1	8	1	1	7	6	7	8	8	8	7	7	6	1	1	1	1	1	1	1	1	1	1	1	1	1	1	1	1	1	1	57.5	10.2	10.2	14.458	127	127	0	12.411	By MS/MS	By MS/MS	By MS/MS	By MS/MS	By MS/MS
SPBC11C11.09c|rpl502|II|60S;SPAC3H5.12c|rpl501|I|60S	SPBC11C11.09c|rpl502|II|60S;SPAC3H5.12c|rpl501|I|60S	21;21	21;21	21;21	>SPBC11C11.09c|rpl502|II|60S ribosomal protein L5;>SPAC3H5.12c|rpl501|I|60S ribosomal protein L5 (predicted)	2	21	21	21	18	18	19	21	20	19	17	14	14	18	18	19	21	20	19	17	14	14	18	18	19	21	20	19	17	14	14	66	66	66	33.485	294	294;294	0	323.31	By MS/MS	By MS/MS	By MS/MS	By MS/MS	By MS/MS
SPAC3H8.02|csr102|I|sec14	SPAC3H8.02|csr102|I|sec14	3	3	3	>SPAC3H8.02|csr102|I|sec14 cytosolic factor family, glycerophospholipid-transfer protein Crs102 (predicted)	1	3	3	3	1	3	2	1	1	1	0	0	0	1	3	2	1	1	1	0	0	0	1	3	2	1	1	1	0	0	0	7.7	7.7	7.7	51.473	444	444	0	7.05	By matching	By MS/MS	By MS/MS	By matching	By matching
SPAC458.02c|SPAC458.02c|I|mRNP	SPAC458.02c|SPAC458.02c|I|mRNP	18	18	18	>SPAC458.02c|SPAC458.02c|I|mRNP complex (predicted)	1	18	18	18	15	14	16	5	4	4	6	4	8	15	14	16	5	4	4	6	4	8	15	14	16	5	4	4	6	4	8	41.5	41.5	41.5	53.735	468	468	0	57.281	By MS/MS	By MS/MS	By MS/MS	By MS/MS	By MS/MS
SPAC458.03|tel2|I|Tel2/Rad-5/Clk-2	SPAC458.03|tel2|I|Tel2/Rad-5/Clk-2	2	2	2	>SPAC458.03|tel2|I|Tel2/Rad-5/Clk-2 family protein Tel2	1	2	2	2	1	2	1	2	1	0	0	0	0	1	2	1	2	1	0	0	0	0	1	2	1	2	1	0	0	0	0	2.8	2.8	2.8	99.049	868	868	0	7.3163	By MS/MS	By MS/MS	By MS/MS	By MS/MS	By matching
SPAC4A8.09c|cwf21|I|complexed	SPAC4A8.09c|cwf21|I|complexed	3	3	3	>SPAC4A8.09c|cwf21|I|complexed with Cdc5 protein Cwf21	1	3	3	3	1	2	2	1	0	0	0	0	0	1	2	2	1	0	0	0	0	0	1	2	2	1	0	0	0	0	0	12.3	12.3	12.3	34.553	293	293	0	6.748	By MS/MS	By MS/MS	By MS/MS	By MS/MS	By matching
SPAC4A8.11c|fas2|I|fatty	SPAC4A8.11c|fas2|I|fatty	109	109	109	>SPAC4A8.11c|fas2|I|fatty acid synthase alpha subunit Fas2	1	109	109	109	106	100	101	79	93	84	75	67	59	106	100	101	79	93	84	75	67	59	106	100	101	79	93	84	75	67	59	73.2	73.2	73.2	202.17	1842	1842	0	323.31	By MS/MS	By MS/MS	By MS/MS	By MS/MS	By MS/MS
SPAC4A8.12c|sds22|I|protein	SPAC4A8.12c|sds22|I|protein	5	5	5	>SPAC4A8.12c|sds22|I|protein phosphatase regulatory subunit Sds22	1	5	5	5	4	1	2	0	1	0	3	3	2	4	1	2	0	1	0	3	3	2	4	1	2	0	1	0	3	3	2	15.4	15.4	15.4	38.066	332	332	0	8.8295	By MS/MS	By MS/MS	By matching	By matching	By matching
SPAC4A8.13c|pts1|I|20S	SPAC4A8.13c|pts1|I|20S	5	5	5	>SPAC4A8.13c|pts1|I|20S proteasome complex subunit beta 5	1	5	5	5	5	4	4	2	2	3	1	1	2	5	4	4	2	2	3	1	1	2	5	4	4	2	2	3	1	1	2	20.6	20.6	20.6	29.986	272	272	0	14.832	By MS/MS	By MS/MS	By MS/MS	By matching	By matching
SPAC4A8.14|SPAC4A8.14|I|ribose-phosphate	SPAC4A8.14|SPAC4A8.14|I|ribose-phosphate	10	10	10	>SPAC4A8.14|SPAC4A8.14|I|ribose-phosphate pyrophosphokinase (predicted)	1	10	10	10	7	8	8	4	3	5	9	9	8	7	8	8	4	3	5	9	9	8	7	8	8	4	3	5	9	9	8	31.8	31.8	31.8	45.352	409	409	0	30.979	By MS/MS	By MS/MS	By MS/MS	By MS/MS	By MS/MS
SPAC4A8.16c|tif33|I|translation	SPAC4A8.16c|tif33|I|translation	48	48	48	>SPAC4A8.16c|tif33|I|translation initiation factor eIF3c	1	48	48	48	44	44	44	40	41	41	35	35	31	44	44	44	40	41	41	35	35	31	44	44	44	40	41	41	35	35	31	54.9	54.9	54.9	104.37	918	918	0	323.31	By MS/MS	By MS/MS	By MS/MS	By MS/MS	By MS/MS
SPAC4D7.01c|sec71|I|Sec7	SPAC4D7.01c|sec71|I|Sec7	11	11	11	>SPAC4D7.01c|sec71|I|Sec7 domain protein, ARF GEF (predicted)	1	11	11	11	6	5	6	3	2	4	0	0	1	6	5	6	3	2	4	0	0	1	6	5	6	3	2	4	0	0	1	6.8	6.8	6.8	206.93	1811	1811	0	30.691	By MS/MS	By MS/MS	By MS/MS	By MS/MS	By MS/MS
SPAC4D7.05|sum1|I|translation	SPAC4D7.05|sum1|I|translation	24	24	24	>SPAC4D7.05|sum1|I|translation initiation factor eIF3i	1	24	24	24	23	24	23	22	23	23	19	19	20	23	24	23	22	23	23	19	19	20	23	24	23	22	23	23	19	19	20	86.6	86.6	86.6	36.811	328	328	0	323.31	By MS/MS	By MS/MS	By MS/MS	By MS/MS	By MS/MS
SPAC4D7.08c|ade4|I|amidophosphoribosyltransferase	SPAC4D7.08c|ade4|I|amidophosphoribosyltransferase	6	6	6	>SPAC4D7.08c|ade4|I|amidophosphoribosyltransferase Ade4	1	6	6	6	5	5	4	2	3	2	4	4	4	5	5	4	2	3	2	4	4	4	5	5	4	2	3	2	4	4	4	16.3	16.3	16.3	59.831	533	533	0	22.13	By MS/MS	By MS/MS	By MS/MS	By MS/MS	By MS/MS
SPAC4D7.09|tif223|I|translation	SPAC4D7.09|tif223|I|translation	17	17	17	>SPAC4D7.09|tif223|I|translation initiation factor eIF2B gamma subunit	1	17	17	17	16	15	14	12	15	13	9	8	6	16	15	14	12	15	13	9	8	6	16	15	14	12	15	13	9	8	6	45.4	45.4	45.4	50.461	458	458	0	114.47	By MS/MS	By MS/MS	By MS/MS	By MS/MS	By MS/MS
SPAC4D7.10c|spt20|I|SAGA	SPAC4D7.10c|spt20|I|SAGA	22	22	22	>SPAC4D7.10c|spt20|I|SAGA complex subunit Spt20	1	22	22	22	21	20	20	0	4	2	2	1	0	21	20	20	0	4	2	2	1	0	21	20	20	0	4	2	2	1	0	58.4	58.4	58.4	54.028	473	473	0	123.74	By MS/MS	By MS/MS	By MS/MS	By matching	By MS/MS
SPAC4D7.13|usp104|I|U1	SPAC4D7.13|usp104|I|U1	3	3	3	>SPAC4D7.13|usp104|I|U1 snRNP-associated protein Usp104	1	3	3	3	1	0	1	2	1	1	0	0	0	1	0	1	2	1	1	0	0	0	1	0	1	2	1	1	0	0	0	5.2	5.2	5.2	81.929	695	695	0.00067751	4.1654	By MS/MS	By matching	By MS/MS	By MS/MS	By matching
SPAC4F10.05c|lip2|I|mitochondrial	SPAC4F10.05c|lip2|I|mitochondrial	4	4	4	>SPAC4F10.05c|lip2|I|mitochondrial lipoate-protein ligase Lip2	1	4	4	4	3	3	3	0	1	1	0	0	0	3	3	3	0	1	1	0	0	0	3	3	3	0	1	1	0	0	0	22.4	22.4	22.4	24.497	219	219	0	10.011	By MS/MS	By MS/MS	By MS/MS	By matching	By matching
SPAC4F10.06|bud22|I|ribosome	SPAC4F10.06|bud22|I|ribosome	5	5	5	>SPAC4F10.06|bud22|I|ribosome small subunit biogenesis protein, BUD22 family (predicted)	1	5	5	5	3	3	2	2	0	1	1	0	1	3	3	2	2	0	1	1	0	1	3	3	2	2	0	1	1	0	1	18.8	18.8	18.8	44.883	388	388	0	8.6795	By MS/MS	By MS/MS	By MS/MS	By MS/MS	By matching
SPAC4F10.09c|noc1|I|ribosome	SPAC4F10.09c|noc1|I|ribosome	19	19	19	>SPAC4F10.09c|noc1|I|ribosome biogenesis protein Noc1 (predicted)	1	19	19	19	18	17	17	14	13	16	7	2	0	18	17	17	14	13	16	7	2	0	18	17	17	14	13	16	7	2	0	25.5	25.5	25.5	97.992	860	860	0	74.999	By MS/MS	By MS/MS	By MS/MS	By MS/MS	By MS/MS
SPAC4F10.10c|mnn9|I|mannosyltransferase	SPAC4F10.10c|mnn9|I|mannosyltransferase	7	7	7	>SPAC4F10.10c|mnn9|I|mannosyltransferase complex subunit, Anp family Mnn9 (predicted)	1	7	7	7	7	6	7	3	5	3	3	2	1	7	6	7	3	5	3	3	2	1	7	6	7	3	5	3	3	2	1	34.4	34.4	34.4	38.296	337	337	0	52.949	By MS/MS	By MS/MS	By MS/MS	By MS/MS	By MS/MS
SPAC4F10.13c|mpd2|I|GYF	SPAC4F10.13c|mpd2|I|GYF	6	6	6	>SPAC4F10.13c|mpd2|I|GYF domain protein	1	6	6	6	3	5	4	0	0	0	0	0	0	3	5	4	0	0	0	0	0	0	3	5	4	0	0	0	0	0	0	8.5	8.5	8.5	106.14	992	992	0	16.665	By MS/MS	By MS/MS	By MS/MS	By matching	By matching
SPAC4F10.14c|btf3|I|nascent	SPAC4F10.14c|btf3|I|nascent	1	1	1	>SPAC4F10.14c|btf3|I|nascent polypeptide-associated complex beta subunit	1	1	1	1	1	1	1	0	0	0	0	0	0	1	1	1	0	0	0	0	0	0	1	1	1	0	0	0	0	0	0	11.9	11.9	11.9	16.202	151	151	0.0019608	3.5856	By MS/MS	By MS/MS	By MS/MS	By matching	By matching
SPAC4F8.02c|mrpl40|I|mitochondrial	SPAC4F8.02c|mrpl40|I|mitochondrial	4	4	4	>SPAC4F8.02c|mrpl40|I|mitochondrial ribosomal protein subunit L40 (predicted)	1	4	4	4	2	2	2	1	2	2	1	1	0	2	2	2	1	2	2	1	1	0	2	2	2	1	2	2	1	1	0	17.2	17.2	17.2	31.76	279	279	0	12.246	By MS/MS	By MS/MS	By MS/MS	By MS/MS	By MS/MS
SPAC4F8.04|SPAC4F8.04|I|Brix	SPAC4F8.04|SPAC4F8.04|I|Brix	8	8	8	>SPAC4F8.04|SPAC4F8.04|I|Brix domain protein Rpf1 (predicted)	1	8	8	8	5	3	3	6	6	8	0	0	0	5	3	3	6	6	8	0	0	0	5	3	3	6	6	8	0	0	0	33.3	33.3	33.3	35.834	306	306	0	54.754	By MS/MS	By matching	By MS/MS	By MS/MS	By MS/MS
SPAC4F8.06|mrps12|I|mitochondrial	SPAC4F8.06|mrps12|I|mitochondrial	4	4	4	>SPAC4F8.06|mrps12|I|mitochondrial ribosomal protein subunit MrpS12 (predicted)	1	4	4	4	3	3	3	2	2	3	3	3	4	3	3	3	2	2	3	3	3	4	3	3	3	2	2	3	3	3	4	35.2	35.2	35.2	17.867	162	162	0	15.537	By MS/MS	By MS/MS	By MS/MS	By MS/MS	By MS/MS
SPAC4F8.07c|hxk2|I|hexokinase	SPAC4F8.07c|hxk2|I|hexokinase	15	15	15	>SPAC4F8.07c|hxk2|I|hexokinase 2	1	15	15	15	14	15	14	10	9	14	7	7	2	14	15	14	10	9	14	7	7	2	14	15	14	10	9	14	7	7	2	34.3	34.3	34.3	50.92	455	455	0	61.954	By MS/MS	By MS/MS	By MS/MS	By MS/MS	By MS/MS
SPAC4F8.12c|spp42|I|U5	SPAC4F8.12c|spp42|I|U5	83	83	83	>SPAC4F8.12c|spp42|I|U5 snRNP complex subunit Spp42	1	83	83	83	79	75	77	42	44	47	11	7	4	79	75	77	42	44	47	11	7	4	79	75	77	42	44	47	11	7	4	40.7	40.7	40.7	274.55	2363	2363	0	323.31	By MS/MS	By MS/MS	By MS/MS	By MS/MS	By MS/MS
SPAC4F8.14c|hcs1|I|3-hydroxy-3-methylglutaryl-CoA	SPAC4F8.14c|hcs1|I|3-hydroxy-3-methylglutaryl-CoA	8	8	8	>SPAC4F8.14c|hcs1|I|3-hydroxy-3-methylglutaryl-CoA synthase	1	8	8	8	8	8	8	4	2	5	2	3	1	8	8	8	4	2	5	2	3	1	8	8	8	4	2	5	2	3	1	24.2	24.2	24.2	49.238	447	447	0	31.888	By MS/MS	By MS/MS	By MS/MS	By MS/MS	By matching
SPAC4G8.07c|trm2|I|tRNA	SPAC4G8.07c|trm2|I|tRNA	2	2	2	>SPAC4G8.07c|trm2|I|tRNA (m5U54) methyltransferase Trm2 (predicted)	1	2	2	2	0	1	1	0	0	0	1	1	1	0	1	1	0	0	0	1	1	1	0	1	1	0	0	0	1	1	1	4	4	4	59.613	527	527	0.0093867	2.9668	By matching	By MS/MS	By matching	By matching	By matching
SPAC4G8.09|SPAC4G8.09|I|mitochondrial	SPAC4G8.09|SPAC4G8.09|I|mitochondrial	2	2	2	>SPAC4G8.09|SPAC4G8.09|I|mitochondrial leucine-tRNA ligase (predicted)	1	2	2	2	1	1	1	0	0	1	0	0	0	1	1	1	0	0	1	0	0	0	1	1	1	0	0	1	0	0	0	2.5	2.5	2.5	100.89	874	874	0	4.782	By MS/MS	By matching	By MS/MS	By matching	By matching
SPAC4G9.08c|rpc2|I|DNA-directed	SPAC4G9.08c|rpc2|I|DNA-directed	28	28	28	>SPAC4G9.08c|rpc2|I|DNA-directed RNA polymerase III complex subunit Rpc2	1	28	28	28	21	15	20	19	20	22	1	1	1	21	15	20	19	20	22	1	1	1	21	15	20	19	20	22	1	1	1	29.6	29.6	29.6	130.24	1165	1165	0	97.475	By MS/MS	By MS/MS	By MS/MS	By MS/MS	By MS/MS
SPAC4G9.09c|arg11|I|N-acetyl-gamma-glutamyl-phosphate	SPAC4G9.09c|arg11|I|N-acetyl-gamma-glutamyl-phosphate	28	28	28	>SPAC4G9.09c|arg11|I|N-acetyl-gamma-glutamyl-phosphate reductase/acetylglutamate kinase	1	28	28	28	27	23	25	20	21	18	23	23	24	27	23	25	20	21	18	23	23	24	27	23	25	20	21	18	23	23	24	42	42	42	97.704	885	885	0	183.5	By MS/MS	By MS/MS	By MS/MS	By MS/MS	By MS/MS
SPAC4G9.11c|cmb1|I|cytosine-mismatch	SPAC4G9.11c|cmb1|I|cytosine-mismatch	7	7	7	>SPAC4G9.11c|cmb1|I|cytosine-mismatch binding protein 1	1	7	7	7	5	3	4	3	5	4	2	4	3	5	3	4	3	5	4	2	4	3	5	3	4	3	5	4	2	4	3	26.9	26.9	26.9	26.304	223	223	0	20.7	By MS/MS	By MS/MS	By MS/MS	By MS/MS	By MS/MS
SPAC4G9.16c|rpl901|I|60S	SPAC4G9.16c|rpl901|I|60S	14	14	8	>SPAC4G9.16c|rpl901|I|60S ribosomal protein L9	1	14	14	8	13	13	13	13	14	12	12	10	9	13	13	13	13	14	12	12	10	9	8	8	8	8	8	7	8	7	7	66.8	66.8	34.2	21.513	190	190	0	162.16	By MS/MS	By MS/MS	By MS/MS	By MS/MS	By MS/MS
SPAC4G9.17c|mrp5|I|mitochondrial	SPAC4G9.17c|mrp5|I|mitochondrial	11	11	11	>SPAC4G9.17c|mrp5|I|mitochondrial ribosomal protein subunit S5 (predicted)	1	11	11	11	8	7	8	5	4	9	0	0	0	8	7	8	5	4	9	0	0	0	8	7	8	5	4	9	0	0	0	32.6	32.6	32.6	43.957	387	387	0	36.198	By MS/MS	By MS/MS	By MS/MS	By MS/MS	By MS/MS
SPAC4H3.02c|swc3|I|Swr1	SPAC4H3.02c|swc3|I|Swr1	2	2	2	>SPAC4H3.02c|swc3|I|Swr1 complex subunit Swc3	1	2	2	2	1	1	2	1	2	1	0	0	0	1	1	2	1	2	1	0	0	0	1	1	2	1	2	1	0	0	0	6.1	6.1	6.1	44.716	391	391	0	6.0643	By matching	By matching	By matching	By matching	By MS/MS
SPAC4H3.10c|pyk1|I|pyruvate	SPAC4H3.10c|pyk1|I|pyruvate	34	34	34	>SPAC4H3.10c|pyk1|I|pyruvate kinase	1	34	34	34	30	29	31	30	28	30	25	27	25	30	29	31	30	28	30	25	27	25	30	29	31	30	28	30	25	27	25	78	78	78	55.514	509	509	0	323.31	By MS/MS	By MS/MS	By MS/MS	By MS/MS	By MS/MS
SPCP31B10.07|eft202|III|translation;SPAC513.01c|eft201|I|translation	SPCP31B10.07|eft202|III|translation;SPAC513.01c|eft201|I|translation	56;56	56;56	55;55	>SPCP31B10.07|eft202|III|translation elongation factor 2 (EF-2) Eft2,B;>SPAC513.01c|eft201|I|translation elongation factor 2 (EF-2) Eft2,A	2	56	56	55	49	49	47	47	47	50	47	45	44	49	49	47	47	47	50	47	45	44	48	48	46	46	46	49	46	44	43	77.9	77.9	76.7	93.23	842	842;842	0	323.31	By MS/MS	By MS/MS	By MS/MS	By MS/MS	By MS/MS
SPAC521.03|SPAC521.03|I|short	SPAC521.03|SPAC521.03|I|short	13	13	13	>SPAC521.03|SPAC521.03|I|short chain dehydrogenase (predicted)	1	13	13	13	11	12	12	8	6	6	6	6	5	11	12	12	8	6	6	6	6	5	11	12	12	8	6	6	6	6	5	59.8	59.8	59.8	28.148	259	259	0	41.244	By MS/MS	By MS/MS	By MS/MS	By MS/MS	By MS/MS
SPAC521.05|rps802|I|40S	SPAC521.05|rps802|I|40S	13	13	2	>SPAC521.05|rps802|I|40S ribosomal protein S8 (predicted)	1	13	13	2	13	13	13	13	13	13	10	9	9	13	13	13	13	13	13	10	9	9	2	2	2	2	2	2	2	1	1	60	60	4.5	22.564	200	200	0	210.15	By MS/MS	By MS/MS	By MS/MS	By MS/MS	By MS/MS
SPAC56E4.03|SPAC56E4.03|I|aromatic	SPAC56E4.03|SPAC56E4.03|I|aromatic	3	3	3	>SPAC56E4.03|SPAC56E4.03|I|aromatic aminotransferase (predicted)	1	3	3	3	3	3	3	2	3	3	2	0	1	3	3	3	2	3	3	2	0	1	3	3	3	2	3	3	2	0	1	8.2	8.2	8.2	53.166	474	474	0	6.3677	By MS/MS	By matching	By MS/MS	By matching	By matching
SPAC56E4.04c|cut6|I|acetyl-CoA/biotin	SPAC56E4.04c|cut6|I|acetyl-CoA/biotin	80	80	80	>SPAC56E4.04c|cut6|I|acetyl-CoA/biotin carboxylase	1	80	80	80	69	73	69	55	54	58	38	37	34	69	73	69	55	54	58	38	37	34	69	73	69	55	54	58	38	37	34	47.8	47.8	47.8	256.84	2280	2280	0	323.31	By MS/MS	By MS/MS	By MS/MS	By MS/MS	By MS/MS
SPAC56F8.03|tif52|I|translation	SPAC56F8.03|tif52|I|translation	29	29	29	>SPAC56F8.03|tif52|I|translation initiation factor eIF5B Tif52 (predicted)	1	29	29	29	22	27	23	18	19	22	19	17	14	22	27	23	18	19	22	19	17	14	22	27	23	18	19	22	19	17	14	42.5	42.5	42.5	119.93	1079	1079	0	137.39	By MS/MS	By MS/MS	By MS/MS	By MS/MS	By MS/MS
SPAC56F8.05c|mug64|I|BAR	SPAC56F8.05c|mug64|I|BAR	7	7	7	>SPAC56F8.05c|mug64|I|BAR domain protein (predicted)	1	7	7	7	4	7	4	1	1	1	3	2	4	4	7	4	1	1	1	3	2	4	4	7	4	1	1	1	3	2	4	25.5	25.5	25.5	31.747	286	286	0	14.237	By MS/MS	By MS/MS	By MS/MS	By matching	By MS/MS
SPAC57A10.03|cyp1|I|cyclophilin	SPAC57A10.03|cyp1|I|cyclophilin	5	5	5	>SPAC57A10.03|cyp1|I|cyclophilin family peptidyl-prolyl cis-trans isomerase Cyp1	1	5	5	5	3	4	4	3	5	3	1	1	1	3	4	4	3	5	3	1	1	1	3	4	4	3	5	3	1	1	1	39.4	39.4	39.4	16.864	155	155	0	14.251	By MS/MS	By MS/MS	By MS/MS	By matching	By MS/MS
SPAC57A10.12c|ura3|I|dihydroorotate	SPAC57A10.12c|ura3|I|dihydroorotate	8	8	8	>SPAC57A10.12c|ura3|I|dihydroorotate dehydrogenase Ura3	1	8	8	8	6	6	5	4	3	3	4	5	3	6	6	5	4	3	3	4	5	3	6	6	5	4	3	3	4	5	3	23.7	23.7	23.7	48.295	443	443	0	30.352	By MS/MS	By MS/MS	By MS/MS	By MS/MS	By MS/MS
SPAC57A7.04c|pabp|I|mRNA	SPAC57A7.04c|pabp|I|mRNA	19	19	19	>SPAC57A7.04c|pabp|I|mRNA export shuttling protein	1	19	19	19	18	16	18	13	15	15	12	9	8	18	16	18	13	15	15	12	9	8	18	16	18	13	15	15	12	9	8	33.4	33.4	33.4	71.512	653	653	0	88.187	By MS/MS	By MS/MS	By MS/MS	By MS/MS	By MS/MS
SPAC57A7.06|utp14|I|U3	SPAC57A7.06|utp14|I|U3	6	6	6	>SPAC57A7.06|utp14|I|U3 snoRNP protein Utp14 (predicted)	1	6	6	6	2	5	5	2	5	3	2	3	2	2	5	5	2	5	3	2	3	2	2	5	5	2	5	3	2	3	2	6.6	6.6	6.6	105.06	929	929	0	26.635	By MS/MS	By MS/MS	By MS/MS	By MS/MS	By MS/MS
SPAC57A7.10c|sec21|I|coatomer	SPAC57A7.10c|sec21|I|coatomer	33	33	33	>SPAC57A7.10c|sec21|I|coatomer gamma subunit Sec21 (predicted)	1	33	33	33	29	30	29	21	18	25	10	6	7	29	30	29	21	18	25	10	6	7	29	30	29	21	18	25	10	6	7	46.3	46.3	46.3	100.93	905	905	0	180.55	By MS/MS	By MS/MS	By MS/MS	By MS/MS	By MS/MS
SPAC57A7.11|mip1|I|WD	SPAC57A7.11|mip1|I|WD	13	13	13	>SPAC57A7.11|mip1|I|WD repeat protein, Raptor homolog Mip1	1	13	13	13	9	10	7	1	0	3	1	1	1	9	10	7	1	0	3	1	1	1	9	10	7	1	0	3	1	1	1	14.2	14.2	14.2	148.53	1313	1313	0	41.976	By MS/MS	By MS/MS	By MS/MS	By matching	By matching
SPAC57A7.12|ssz1|I|heat	SPAC57A7.12|ssz1|I|heat	21	21	21	>SPAC57A7.12|ssz1|I|heat shock protein Ssz1 (predicted)	1	21	21	21	19	16	17	16	17	17	9	8	7	19	16	17	16	17	17	9	8	7	19	16	17	16	17	17	9	8	7	48.9	48.9	48.9	61.285	566	566	0	139.17	By MS/MS	By MS/MS	By MS/MS	By MS/MS	By MS/MS
SPAC589.02c|med13|I|mediator	SPAC589.02c|med13|I|mediator	1	1	1	>SPAC589.02c|med13|I|mediator complex subunit Med13	1	1	1	1	0	0	0	1	1	1	0	0	0	0	0	0	1	1	1	0	0	0	0	0	0	1	1	1	0	0	0	0.7	0.7	0.7	139.26	1225	1225	1	-2	By matching	By matching	By matching	By matching	By MS/MS
SPAC6G10.11c|ubi3|I|ribosomal-ubiquitin;SPAC589.10c|ubi5|I|ribosomal-ubiquitin	SPAC6G10.11c|ubi3|I|ribosomal-ubiquitin;SPAC589.10c|ubi5|I|ribosomal-ubiquitin	14;14	14;14	7;7	>SPAC6G10.11c|ubi3|I|ribosomal-ubiquitin fusion protein Ubi3 (predicted);>SPAC589.10c|ubi5|I|ribosomal-ubiquitin fusion protein Ubi5 (predicted)	2	14	14	7	14	13	13	13	12	13	13	12	13	14	13	13	13	12	13	13	12	13	7	7	6	7	7	7	7	6	6	63.3	63.3	24	17.258	150	150;150	0	153.5	By MS/MS	By MS/MS	By MS/MS	By MS/MS	By MS/MS
SPAC5H10.06c|adh4|I|alcohol	SPAC5H10.06c|adh4|I|alcohol	6	6	6	>SPAC5H10.06c|adh4|I|alcohol dehydrogenase Adh4	1	6	6	6	6	4	5	1	0	0	6	5	4	6	4	5	1	0	0	6	5	4	6	4	5	1	0	0	6	5	4	20.1	20.1	20.1	40.674	379	379	0	18.253	By MS/MS	By MS/MS	By MS/MS	By matching	By matching
SPAC607.03c|snu13|I|U3	SPAC607.03c|snu13|I|U3	4	4	4	>SPAC607.03c|snu13|I|U3 snoRNP-associated protein Snu13	1	4	4	4	3	2	2	3	3	2	0	0	1	3	2	2	3	3	2	0	0	1	3	2	2	3	3	2	0	0	1	72.8	72.8	72.8	13.535	125	125	0	76.201	By MS/MS	By MS/MS	By MS/MS	By MS/MS	By MS/MS
SPAC607.05|rpn9|I|19S	SPAC607.05|rpn9|I|19S	12	12	12	>SPAC607.05|rpn9|I|19S proteasome regulatory subunit Rpn9	1	12	12	12	10	10	10	8	5	8	7	7	7	10	10	10	8	5	8	7	7	7	10	10	10	8	5	8	7	7	7	40.2	40.2	40.2	43.457	381	381	0	53.84	By MS/MS	By MS/MS	By MS/MS	By MS/MS	By MS/MS
SPAC630.03|arp3|I|Arp2/3	SPAC630.03|arp3|I|Arp2/3	8	8	8	>SPAC630.03|arp3|I|Arp2/3 protein complex, actin-like protein subunit Arp3	1	8	8	8	7	7	5	5	4	5	3	4	4	7	7	5	5	4	5	3	4	4	7	7	5	5	4	5	3	4	4	30.4	30.4	30.4	47.373	427	427	0	26.334	By MS/MS	By MS/MS	By MS/MS	By MS/MS	By MS/MS
SPAC630.09c|mug58|I|GLYK	SPAC630.09c|mug58|I|GLYK	6	6	6	>SPAC630.09c|mug58|I|GLYK family kinase of unknown specificity (predicted)	1	6	6	6	3	3	3	1	2	2	3	2	3	3	3	3	1	2	2	3	2	3	3	3	3	1	2	2	3	2	3	26.4	26.4	26.4	31.809	277	277	0	19.421	By MS/MS	By MS/MS	By MS/MS	By matching	By MS/MS
SPAC630.14c|tup12|I|transcriptional	SPAC630.14c|tup12|I|transcriptional	4	4	4	>SPAC630.14c|tup12|I|transcriptional corepressor Tup12	1	4	4	4	0	2	3	1	0	1	0	0	0	0	2	3	1	0	1	0	0	0	0	2	3	1	0	1	0	0	0	7.2	7.2	7.2	65.56	598	598	0	6.4857	By matching	By MS/MS	By MS/MS	By MS/MS	By matching
SPAC631.01c|acp2|I|F-actin	SPAC631.01c|acp2|I|F-actin	6	6	6	>SPAC631.01c|acp2|I|F-actin capping protein beta subunit Acp2	1	6	6	6	6	5	4	1	2	2	5	4	6	6	5	4	1	2	2	5	4	6	6	5	4	1	2	2	5	4	6	31	31	31	29.845	268	268	0	31.187	By MS/MS	By MS/MS	By MS/MS	By MS/MS	By MS/MS
SPAC631.02|bdf2|I|BET	SPAC631.02|bdf2|I|BET	15	15	15	>SPAC631.02|bdf2|I|BET family double bromodomain protein Bdf2	1	15	15	15	7	6	8	8	13	10	3	1	0	7	6	8	8	13	10	3	1	0	7	6	8	8	13	10	3	1	0	25.6	25.6	25.6	81.031	727	727	0	91.883	By MS/MS	By MS/MS	By MS/MS	By MS/MS	By MS/MS
SPAC637.04|ypp1|I|cargo-transport	SPAC637.04|ypp1|I|cargo-transport	4	4	4	>SPAC637.04|ypp1|I|cargo-transport protein Ypp1 (predicted)	1	4	4	4	3	2	2	1	2	1	0	0	0	3	2	2	1	2	1	0	0	0	3	2	2	1	2	1	0	0	0	5.5	5.5	5.5	98.306	862	862	0	8.4488	By MS/MS	By MS/MS	By MS/MS	By MS/MS	By MS/MS
SPAC637.05c|vma2|I|V-type	SPAC637.05c|vma2|I|V-type	21	21	21	>SPAC637.05c|vma2|I|V-type ATPase V1 subunit B	1	21	21	21	15	16	19	13	12	14	17	16	17	15	16	19	13	12	14	17	16	17	15	16	19	13	12	14	17	16	17	57.7	57.7	57.7	55.841	503	503	0	104.01	By MS/MS	By MS/MS	By MS/MS	By MS/MS	By MS/MS
SPAC637.07|moe1|I|translation	SPAC637.07|moe1|I|translation	36	36	36	>SPAC637.07|moe1|I|translation initiation factor eIF3d Moe1	1	36	36	36	32	32	34	29	25	27	32	30	28	32	32	34	29	25	27	32	30	28	32	32	34	29	25	27	32	30	28	71.6	71.6	71.6	62.636	567	567	0	323.31	By MS/MS	By MS/MS	By MS/MS	By MS/MS	By MS/MS
SPAC637.08|nbp35|I|iron-sulfur	SPAC637.08|nbp35|I|iron-sulfur	3	3	3	>SPAC637.08|nbp35|I|iron-sulfur cluster assembly ATPase Nbp35 (predicted)	1	3	3	3	2	3	2	2	3	1	2	2	2	2	3	2	2	3	1	2	2	2	2	3	2	2	3	1	2	2	2	10.7	10.7	10.7	34.261	317	317	0	7.8779	By MS/MS	By MS/MS	By MS/MS	By MS/MS	By MS/MS
SPAC637.10c|rpn10|I|19S	SPAC637.10c|rpn10|I|19S	4	4	4	>SPAC637.10c|rpn10|I|19S proteasome regulatory subunit Rpn10	1	4	4	4	4	4	3	4	4	4	2	3	2	4	4	3	4	4	4	2	3	2	4	4	3	4	4	4	2	3	2	17.3	17.3	17.3	27.14	243	243	0	24.119	By MS/MS	By MS/MS	By MS/MS	By MS/MS	By MS/MS
SPAC637.12c|mst1|I|KAT5	SPAC637.12c|mst1|I|KAT5	25	25	25	>SPAC637.12c|mst1|I|KAT5 family histone acetyltransferase Mst1	1	25	25	25	23	23	24	5	2	3	1	1	1	23	23	24	5	2	3	1	1	1	23	23	24	5	2	3	1	1	1	54	54	54	54.389	463	463	0	208.63	By MS/MS	By MS/MS	By MS/MS	By MS/MS	By MS/MS
SPAC637.13c|slm1|I|cytoskeletal	SPAC637.13c|slm1|I|cytoskeletal	6	6	6	>SPAC637.13c|slm1|I|cytoskeletal signaling protein Slm1 (predicted)	1	6	6	6	5	4	4	2	2	4	2	1	1	5	4	4	2	2	4	2	1	1	5	4	4	2	2	4	2	1	1	12.2	12.2	12.2	56.087	498	498	0	15.867	By MS/MS	By MS/MS	By MS/MS	By MS/MS	By MS/MS
SPAC644.11c|pkp1|I|mitochondrial	SPAC644.11c|pkp1|I|mitochondrial	5	5	5	>SPAC644.11c|pkp1|I|mitochondrial pyruvate dehydrogenase (lipoamide) kinase Pkp1 (predicted)	1	5	5	5	5	5	5	2	3	4	0	0	0	5	5	5	2	3	4	0	0	0	5	5	5	2	3	4	0	0	0	16	16	16	48.187	425	425	0	14.996	By MS/MS	By MS/MS	By MS/MS	By MS/MS	By MS/MS
SPAC644.12|cdc5|I|splicing	SPAC644.12|cdc5|I|splicing	15	15	15	>SPAC644.12|cdc5|I|splicing factor, Prp19 complex subunit Cdc5	1	15	15	15	14	11	11	3	7	4	0	0	0	14	11	11	3	7	4	0	0	0	14	11	11	3	7	4	0	0	0	23.2	23.2	23.2	86.843	757	757	0	60.382	By MS/MS	By MS/MS	By MS/MS	By MS/MS	By MS/MS
SPAC644.13c|SPAC644.13c|I|Rab	SPAC644.13c|SPAC644.13c|I|Rab	1	1	1	>SPAC644.13c|SPAC644.13c|I|Rab GTPase binding (predicted)	1	1	1	1	0	1	1	0	0	0	0	0	0	0	1	1	0	0	0	0	0	0	0	1	1	0	0	0	0	0	0	5.3	5.3	5.3	25.309	225	225	0.0069532	3.1123	By matching	By MS/MS	By MS/MS	By matching	By matching
SPAC644.15|rpp101|I|60S;SPBC3B9.13c|rpp102|II|60S	SPAC644.15|rpp101|I|60S;SPBC3B9.13c|rpp102|II|60S	3;3	3;3	3;3	>SPAC644.15|rpp101|I|60S acidic ribosomal protein A1;>SPBC3B9.13c|rpp102|II|60S acidic ribosomal protein A3	2	3	3	3	3	3	3	3	3	3	1	1	1	3	3	3	3	3	3	1	1	1	3	3	3	3	3	3	1	1	1	43.1	43.1	43.1	11.141	109	109;110	0	211.04	By MS/MS	By MS/MS	By MS/MS	By MS/MS	By MS/MS
SPAC644.16|rna15|I|RNA-binding	SPAC644.16|rna15|I|RNA-binding	2	2	2	>SPAC644.16|rna15|I|RNA-binding protein Rna15	1	2	2	2	0	0	1	1	2	1	0	0	0	0	0	1	1	2	1	0	0	0	0	0	1	1	2	1	0	0	0	7.6	7.6	7.6	45.01	422	422	0.0032573	3.5303	By matching	By matching	By matching	By matching	By MS/MS
SPAC644.17c|mrpl9|I|mitochondrial	SPAC644.17c|mrpl9|I|mitochondrial	5	5	5	>SPAC644.17c|mrpl9|I|mitochondrial ribosomal protein subunit L9 (predicted)	1	5	5	5	3	4	5	4	5	4	2	0	0	3	4	5	4	5	4	2	0	0	3	4	5	4	5	4	2	0	0	27.4	27.4	27.4	28.567	259	259	0	23.598	By MS/MS	By MS/MS	By MS/MS	By MS/MS	By MS/MS
SPAC664.01c|swi6|I|HP1	SPAC664.01c|swi6|I|HP1	8	8	8	>SPAC664.01c|swi6|I|HP1 family chromodomain protein Swi6	1	8	8	8	0	0	0	0	8	1	5	2	2	0	0	0	0	8	1	5	2	2	0	0	0	0	8	1	5	2	2	32.9	32.9	32.9	37.292	328	328	0	41.737	By matching	By matching	By matching	By matching	By MS/MS
SPAC664.02c|arp8|I|actin-like	SPAC664.02c|arp8|I|actin-like	77	77	77	>SPAC664.02c|arp8|I|actin-like protein, Ino80 complex subunit Arp8	1	77	77	77	14	14	14	75	72	68	1	0	1	14	14	14	75	72	68	1	0	1	14	14	14	75	72	68	1	0	1	93.1	93.1	93.1	75.192	662	662	0	323.31	By MS/MS	By MS/MS	By MS/MS	By MS/MS	By MS/MS
SPAC664.03|paf1|I|RNA	SPAC664.03|paf1|I|RNA	16	16	16	>SPAC664.03|paf1|I|RNA polymerase II associated Paf1 complex (predicted)	1	16	16	16	13	11	12	12	15	14	12	11	9	13	11	12	12	15	14	12	11	9	13	11	12	12	15	14	12	11	9	47.6	47.6	47.6	51.189	456	456	0	163.33	By MS/MS	By MS/MS	By MS/MS	By MS/MS	By MS/MS
SPBC18H10.14|rps1601|II|40S;SPAC664.04c|rps1602|I|40S	SPBC18H10.14|rps1601|II|40S;SPAC664.04c|rps1602|I|40S	12;12	12;12	12;12	>SPBC18H10.14|rps1601|II|40S ribosomal protein S16 (predicted);>SPAC664.04c|rps1602|I|40S ribosomal protein S16 (predicted)	2	12	12	12	12	11	12	12	12	11	10	10	10	12	11	12	12	12	11	10	10	10	12	11	12	12	12	11	10	10	10	73.6	73.6	73.6	15.395	140	140;140	0	71.056	By MS/MS	By MS/MS	By MS/MS	By MS/MS	By MS/MS
SPAC664.05|rpl13|I|60S	SPAC664.05|rpl13|I|60S	24	24	24	>SPAC664.05|rpl13|I|60S ribosomal protein L13 (predicted)	1	24	24	24	20	18	18	22	16	19	17	16	16	20	18	18	22	16	19	17	16	16	20	18	18	22	16	19	17	16	16	75	75	75	23.529	208	208	0	283.2	By MS/MS	By MS/MS	By MS/MS	By MS/MS	By MS/MS
SPAC664.06|rlp7|I|ribosomal	SPAC664.06|rlp7|I|ribosomal	13	13	13	>SPAC664.06|rlp7|I|ribosomal protein L7-like Rlp7 involved in ribosome biogenesis (predicted)	1	13	13	13	11	12	12	12	10	13	3	2	4	11	12	12	12	10	13	3	2	4	11	12	12	12	10	13	3	2	4	53.8	53.8	53.8	29.165	249	249	0	155.72	By MS/MS	By MS/MS	By MS/MS	By MS/MS	By MS/MS
SPAC664.08c|bfr2|I|traub	SPAC664.08c|bfr2|I|traub	8	8	8	>SPAC664.08c|bfr2|I|traub family protein involved in ribosome biogenesis (predicted)	1	8	8	8	7	5	7	6	5	5	5	3	2	7	5	7	6	5	5	5	3	2	7	5	7	6	5	5	5	3	2	21.7	21.7	21.7	51.565	452	452	0	52.34	By MS/MS	By MS/MS	By MS/MS	By MS/MS	By MS/MS
SPAC664.11|ssc1|I|mitochondrial	SPAC664.11|ssc1|I|mitochondrial	44	44	44	>SPAC664.11|ssc1|I|mitochondrial heat shock protein Hsp70	1	44	44	44	43	43	43	42	40	44	39	41	38	43	43	43	42	40	44	39	41	38	43	43	43	42	40	44	39	41	38	64.7	64.7	64.7	72.976	674	674	0	323.31	By MS/MS	By MS/MS	By MS/MS	By MS/MS	By MS/MS
SPAC683.02c|SPAC683.02c|I|zf-CCHC	SPAC683.02c|SPAC683.02c|I|zf-CCHC	2	2	2	>SPAC683.02c|SPAC683.02c|I|zf-CCHC type zinc finger protein (predicted)	1	2	2	2	1	1	2	1	1	2	0	1	0	1	1	2	1	1	2	0	1	0	1	1	2	1	1	2	0	1	0	10.6	10.6	10.6	24.644	218	218	0.0013405	3.954	By matching	By matching	By matching	By MS/MS	By matching
SPAC688.11|end4|I|Huntingtin-interacting	SPAC688.11|end4|I|Huntingtin-interacting	10	10	10	>SPAC688.11|end4|I|Huntingtin-interacting protein homolog	1	10	10	10	7	8	9	2	2	3	8	7	6	7	8	9	2	2	3	8	7	6	7	8	9	2	2	3	8	7	6	11.2	11.2	11.2	124.37	1102	1102	0	24.335	By MS/MS	By MS/MS	By MS/MS	By matching	By matching
SPAC694.02|SPAC694.02|I|DEAD/DEAH	SPAC694.02|SPAC694.02|I|DEAD/DEAH	76	76	76	>SPAC694.02|SPAC694.02|I|DEAD/DEAH box helicase	1	76	76	76	70	69	73	51	41	57	45	45	41	70	69	73	51	41	57	45	45	41	70	69	73	51	41	57	45	45	41	49.2	49.2	49.2	195.06	1717	1717	0	323.31	By MS/MS	By MS/MS	By MS/MS	By MS/MS	By MS/MS
SPAC694.05c|rps2502|I|40S;SPBC3D6.15|rps2501|II|40S	SPAC694.05c|rps2502|I|40S;SPBC3D6.15|rps2501|II|40S	7;6	7;6	7;6	>SPAC694.05c|rps2502|I|40S ribosomal protein S25 (predicted);>SPBC3D6.15|rps2501|II|40S ribosomal protein S25 (predicted)	2	7	7	7	6	7	7	7	5	4	4	3	4	6	7	7	7	5	4	4	3	4	6	7	7	7	5	4	4	3	4	67.4	67.4	67.4	9.9586	89	89;88	0	32.541	By MS/MS	By MS/MS	By MS/MS	By MS/MS	By MS/MS
SPAC6B12.04c|SPAC6B12.04c|I|2-aminoadipate	SPAC6B12.04c|SPAC6B12.04c|I|2-aminoadipate	4	4	4	>SPAC6B12.04c|SPAC6B12.04c|I|2-aminoadipate transaminase (predicted)	1	4	4	4	3	1	2	1	1	2	1	2	2	3	1	2	1	1	2	1	2	2	3	1	2	1	1	2	1	2	2	8.6	8.6	8.6	47.569	421	421	0	6.983	By MS/MS	By MS/MS	By MS/MS	By MS/MS	By MS/MS
SPAC6B12.05c|ies2|I|Ino80	SPAC6B12.05c|ies2|I|Ino80	23	23	23	>SPAC6B12.05c|ies2|I|Ino80 complex subunit Ies2	1	23	23	23	3	2	2	23	23	23	0	1	0	3	2	2	23	23	23	0	1	0	3	2	2	23	23	23	0	1	0	52.9	52.9	52.9	33.535	295	295	0	323.31	By MS/MS	By MS/MS	By MS/MS	By MS/MS	By MS/MS
SPAC6B12.10c|spp1|I|DNA	SPAC6B12.10c|spp1|I|DNA	4	4	4	>SPAC6B12.10c|spp1|I|DNA primase catalytic subunit Spp1	1	4	4	4	3	3	3	2	1	2	1	0	1	3	3	3	2	1	2	1	0	1	3	3	3	2	1	2	1	0	1	9.7	9.7	9.7	52.009	454	454	0	10.509	By MS/MS	By MS/MS	By MS/MS	By MS/MS	By MS/MS
SPAC6B12.12|tom70|I|mitochondrial	SPAC6B12.12|tom70|I|mitochondrial	14	14	14	>SPAC6B12.12|tom70|I|mitochondrial TOM complex subunit Tom70 (predicted)	1	14	14	14	9	11	11	5	5	7	2	1	1	9	11	11	5	5	7	2	1	1	9	11	11	5	5	7	2	1	1	31.5	31.5	31.5	69.516	625	625	0	45.33	By MS/MS	By MS/MS	By MS/MS	By MS/MS	By MS/MS
SPAC6B12.15|cpc2|I|RACK1	SPAC6B12.15|cpc2|I|RACK1	23	23	23	>SPAC6B12.15|cpc2|I|RACK1 ortholog Cpc2	1	23	23	23	21	22	22	20	21	22	19	19	18	21	22	22	20	21	22	19	19	18	21	22	22	20	21	22	19	19	18	84.4	84.4	84.4	34.851	314	314	0	323.31	By MS/MS	By MS/MS	By MS/MS	By MS/MS	By MS/MS
SPAC6C3.04|cit1|I|citrate	SPAC6C3.04|cit1|I|citrate	7	7	7	>SPAC6C3.04|cit1|I|citrate synthase Cit1	1	7	7	7	7	7	6	5	4	5	2	0	0	7	7	6	5	4	5	2	0	0	7	7	6	5	4	5	2	0	0	18	18	18	54.16	483	483	0	18.206	By MS/MS	By MS/MS	By MS/MS	By MS/MS	By MS/MS
SPAC6C3.06c|SPAC6C3.06c|I|P-type	SPAC6C3.06c|SPAC6C3.06c|I|P-type	1	1	1	>SPAC6C3.06c|SPAC6C3.06c|I|P-type ATPase, calcium transporting (predicted)	1	1	1	1	0	0	0	1	1	1	0	0	0	0	0	0	1	1	1	0	0	0	0	0	0	1	1	1	0	0	0	0.8	0.8	0.8	116.59	1033	1033	1	-2	By matching	By matching	By matching	By MS/MS	By matching
SPAC6C3.09|rpp40|I|RNase	SPAC6C3.09|rpp40|I|RNase	2	2	2	>SPAC6C3.09|rpp40|I|RNase P subunit Rpp40 (predicted)	1	2	2	2	0	1	0	0	0	1	0	0	0	0	1	0	0	0	1	0	0	0	0	1	0	0	0	1	0	0	0	11.3	11.3	11.3	37.948	335	335	0.0098826	2.8231	By matching	By MS/MS	By matching	By matching	By matching
SPAC6F12.07|tom20|I|mitochondrial	SPAC6F12.07|tom20|I|mitochondrial	4	4	4	>SPAC6F12.07|tom20|I|mitochondrial TOM complex subunit Tom20 (predicted)	1	4	4	4	3	3	4	0	1	2	2	2	2	3	3	4	0	1	2	2	2	2	3	3	4	0	1	2	2	2	2	31.6	31.6	31.6	17.529	152	152	0	8.4763	By MS/MS	By MS/MS	By MS/MS	By matching	By matching
SPAC6F12.10c|ade3|I|phosphoribosylformylglycinamidine	SPAC6F12.10c|ade3|I|phosphoribosylformylglycinamidine	19	19	19	>SPAC6F12.10c|ade3|I|phosphoribosylformylglycinamidine synthase Ade3 (predicted)	1	19	19	19	16	16	13	10	8	10	5	7	6	16	16	13	10	8	10	5	7	6	16	16	13	10	8	10	5	7	6	21.9	21.9	21.9	144.86	1323	1323	0	104.35	By MS/MS	By MS/MS	By MS/MS	By MS/MS	By MS/MS
SPAC6F12.13c|fps1|I|geranyltranstransferase	SPAC6F12.13c|fps1|I|geranyltranstransferase	3	3	3	>SPAC6F12.13c|fps1|I|geranyltranstransferase Fps1	1	3	3	3	3	3	3	1	2	1	0	1	0	3	3	3	1	2	1	0	1	0	3	3	3	1	2	1	0	1	0	7.8	7.8	7.8	39.516	347	347	0	7.7689	By MS/MS	By MS/MS	By MS/MS	By MS/MS	By MS/MS
SPAC6F12.15c|cut9|I|anaphase-promoting	SPAC6F12.15c|cut9|I|anaphase-promoting	2	2	2	>SPAC6F12.15c|cut9|I|anaphase-promoting complex, TPR lobe subcomplex subunit Cut9/Apc6	1	2	2	2	2	2	2	1	0	0	0	0	0	2	2	2	1	0	0	0	0	0	2	2	2	1	0	0	0	0	0	3.3	3.3	3.3	75.888	671	671	0	4.7684	By MS/MS	By MS/MS	By matching	By matching	By matching
SPAC6F12.17|rna14|I|mRNA	SPAC6F12.17|rna14|I|mRNA	4	4	3	>SPAC6F12.17|rna14|I|mRNA cleavage and polyadenylation specificity factor complex subunit Rna14 (predicted)	1	4	4	3	2	1	2	1	0	0	3	1	1	2	1	2	1	0	0	3	1	1	2	1	2	1	0	0	3	1	1	6	6	4.9	83.925	733	733	0.00067431	4.0767	By MS/MS	By matching	By MS/MS	By matching	By matching
SPAC6F6.03c|nog2|I|ribosome	SPAC6F6.03c|nog2|I|ribosome	16	16	16	>SPAC6F6.03c|nog2|I|ribosome export GTPase Nog2 (predicted)	1	16	16	16	14	13	13	13	13	14	4	0	1	14	13	13	13	13	14	4	0	1	14	13	13	13	13	14	4	0	1	37.4	37.4	37.4	59.913	537	537	0	99.218	By MS/MS	By MS/MS	By MS/MS	By MS/MS	By MS/MS
SPAC6F6.07c|rps13|I|40S	SPAC6F6.07c|rps13|I|40S	13	13	13	>SPAC6F6.07c|rps13|I|40S ribosomal protein S13	1	13	13	13	12	10	12	13	12	12	10	11	10	12	10	12	13	12	12	10	11	10	12	10	12	13	12	12	10	11	10	66.2	66.2	66.2	16.953	151	151	0	131.4	By MS/MS	By MS/MS	By MS/MS	By MS/MS	By MS/MS
SPAC6F6.09|eaf6|I|Mst2/NuA4	SPAC6F6.09|eaf6|I|Mst2/NuA4	14	14	14	>SPAC6F6.09|eaf6|I|Mst2/NuA4 histone acetyltransferase complex subunit Eaf6	1	14	14	14	13	14	13	12	10	11	0	1	0	13	14	13	12	10	11	0	1	0	13	14	13	12	10	11	0	1	0	81.2	81.2	81.2	15.877	138	138	0	99.428	By MS/MS	By MS/MS	By MS/MS	By MS/MS	By MS/MS
SPAC6F6.10c|arc2|I|ARP2/3	SPAC6F6.10c|arc2|I|ARP2/3	7	7	7	>SPAC6F6.10c|arc2|I|ARP2/3 actin-organizing complex subunit Arc34	1	7	7	7	7	6	6	3	4	3	4	3	2	7	6	6	3	4	3	4	3	2	7	6	6	3	4	3	4	3	2	29.7	29.7	29.7	36.974	317	317	0	20.258	By MS/MS	By MS/MS	By MS/MS	By MS/MS	By MS/MS
SPAC6F6.12|atg24|I|autophagy	SPAC6F6.12|atg24|I|autophagy	3	3	3	>SPAC6F6.12|atg24|I|autophagy associated protein Atg24 (predicted)	1	3	3	3	2	3	2	0	2	1	0	0	0	2	3	2	0	2	1	0	0	0	2	3	2	0	2	1	0	0	0	9.7	9.7	9.7	46.376	401	401	0	6.5442	By MS/MS	By MS/MS	By MS/MS	By matching	By MS/MS
SPAC6F6.15|ypt5|I|GTPase	SPAC6F6.15|ypt5|I|GTPase	3	3	3	>SPAC6F6.15|ypt5|I|GTPase Ypt5	1	3	3	3	2	1	2	2	0	2	1	1	2	2	1	2	2	0	2	1	1	2	2	1	2	2	0	2	1	1	2	15.6	15.6	15.6	22.985	211	211	0	9.3863	By MS/MS	By MS/MS	By matching	By MS/MS	By matching
SPAC6G10.03c|cld1|I|mitochondrial	SPAC6G10.03c|cld1|I|mitochondrial	6	6	6	>SPAC6G10.03c|cld1|I|mitochondrial cardiolipin-specific phospholipase Cld1 (predicted)	1	6	6	6	5	5	4	5	3	4	1	0	0	5	5	4	5	3	4	1	0	0	5	5	4	5	3	4	1	0	0	17.1	17.1	17.1	48.72	428	428	0	14.807	By MS/MS	By MS/MS	By MS/MS	By MS/MS	By MS/MS
SPAC6G10.04c|pre5|I|20S	SPAC6G10.04c|pre5|I|20S	15	15	15	>SPAC6G10.04c|pre5|I|20S proteasome complex subunit alpha 6 subunit Pre5 (predicted)	1	15	15	15	12	14	13	6	4	7	4	2	3	12	14	13	6	4	7	4	2	3	12	14	13	6	4	7	4	2	3	54.8	54.8	54.8	30.11	272	272	0	94.351	By MS/MS	By MS/MS	By MS/MS	By MS/MS	By MS/MS
SPAC6G10.05c|trs120|I|TRAPP	SPAC6G10.05c|trs120|I|TRAPP	6	6	6	>SPAC6G10.05c|trs120|I|TRAPP complex subunit Trs120 (predicted)	1	6	6	6	6	5	5	0	0	1	0	0	0	6	5	5	0	0	1	0	0	0	6	5	5	0	0	1	0	0	0	5.6	5.6	5.6	137.76	1210	1210	0	17.697	By MS/MS	By MS/MS	By MS/MS	By matching	By matching
SPAC6G10.07|cbc1|I|nuclear	SPAC6G10.07|cbc1|I|nuclear	6	6	6	>SPAC6G10.07|cbc1|I|nuclear cap-binding complex large subunit (predicted)	1	6	6	6	1	1	1	1	0	0	5	5	4	1	1	1	1	0	0	5	5	4	1	1	1	1	0	0	5	5	4	7.7	7.7	7.7	90.077	780	780	0	11.251	By matching	By matching	By matching	By matching	By matching
SPAC6G10.08|idp1|I|isocitrate	SPAC6G10.08|idp1|I|isocitrate	21	21	21	>SPAC6G10.08|idp1|I|isocitrate dehydrogenase Idp1 (predicted)	1	21	21	21	19	20	19	13	12	11	10	9	10	19	20	19	13	12	11	10	9	10	19	20	19	13	12	11	10	9	10	48.7	48.7	48.7	49.478	439	439	0	77.433	By MS/MS	By MS/MS	By MS/MS	By MS/MS	By MS/MS
SPAC6G9.02c|nop9|I|pumilio	SPAC6G9.02c|nop9|I|pumilio	16	16	16	>SPAC6G9.02c|nop9|I|pumilio family RNA-binding protein Nop9 (predicted)	1	16	16	16	15	12	12	7	9	9	1	1	1	15	12	12	7	9	9	1	1	1	15	12	12	7	9	9	1	1	1	31.9	31.9	31.9	75.439	655	655	0	52.967	By MS/MS	By MS/MS	By MS/MS	By MS/MS	By MS/MS
SPAC6G9.03c|mug183|I|histone	SPAC6G9.03c|mug183|I|histone	41	41	41	>SPAC6G9.03c|mug183|I|histone chaperone Rtt106-like (predicted)	1	41	41	41	3	2	4	41	38	36	4	0	2	3	2	4	41	38	36	4	0	2	3	2	4	41	38	36	4	0	2	83.5	83.5	83.5	42.418	376	376	0	323.31	By matching	By matching	By matching	By MS/MS	By MS/MS
SPAC6G9.07c|arc4|I|ARP2/3	SPAC6G9.07c|arc4|I|ARP2/3	6	6	6	>SPAC6G9.07c|arc4|I|ARP2/3 actin-organizing complex subunit Arc4	1	6	6	6	5	4	4	3	1	3	2	2	3	5	4	4	3	1	3	2	2	3	5	4	4	3	1	3	2	2	3	41.1	41.1	41.1	19.614	168	168	0	24.481	By MS/MS	By MS/MS	By MS/MS	By MS/MS	By MS/MS
SPCC330.14c|rpl2402|III|60S;SPAC6G9.09c|rpl2401|I|60S	SPCC330.14c|rpl2402|III|60S;SPAC6G9.09c|rpl2401|I|60S	9;9	9;9	9;9	>SPCC330.14c|rpl2402|III|60S ribosomal protein L24 (predicted);>SPAC6G9.09c|rpl2401|I|60S ribosomal protein L24 (predicted)	2	9	9	9	7	7	7	9	9	8	6	6	5	7	7	7	9	9	8	6	6	5	7	7	7	9	9	8	6	6	5	34.2	34.2	34.2	16.912	149	149;149	0	32.39	By MS/MS	By MS/MS	By MS/MS	By MS/MS	By MS/MS
SPAC6G9.10c|sen1|I|ATP-dependent	SPAC6G9.10c|sen1|I|ATP-dependent	5	5	5	>SPAC6G9.10c|sen1|I|ATP-dependent 5 to 3 DNA/RNA helicase Sen1	1	5	5	5	4	4	2	2	2	2	0	0	0	4	4	2	2	2	2	0	0	0	4	4	2	2	2	2	0	0	0	3.3	3.3	3.3	192.55	1687	1687	0	9.2128	By MS/MS	By MS/MS	By MS/MS	By MS/MS	By MS/MS
SPAC6G9.14|puf4|I|pumilio	SPAC6G9.14|puf4|I|pumilio	1	1	1	>SPAC6G9.14|puf4|I|pumilio family RNA-binding protein Puf4 (predicted)	1	1	1	1	1	1	1	1	1	1	0	0	0	1	1	1	1	1	1	0	0	0	1	1	1	1	1	1	0	0	0	2.6	2.6	2.6	73.291	681	681	0.00067522	4.0877	By matching	By matching	By matching	By MS/MS	By MS/MS
SPAC767.01c|vps1|I|dynamin	SPAC767.01c|vps1|I|dynamin	18	18	18	>SPAC767.01c|vps1|I|dynamin family protein Vps1	1	18	18	18	16	15	16	13	14	16	12	11	8	16	15	16	13	14	16	12	11	8	16	15	16	13	14	16	12	11	8	38.2	38.2	38.2	75.79	678	678	0	143.06	By MS/MS	By MS/MS	By MS/MS	By MS/MS	By MS/MS
SPAC7D4.02c|sfp47|I|Ubp4	SPAC7D4.02c|sfp47|I|Ubp4	3	3	3	>SPAC7D4.02c|sfp47|I|Ubp4 interactor Sfp47	1	3	3	3	2	3	1	0	0	0	0	0	0	2	3	1	0	0	0	0	0	0	2	3	1	0	0	0	0	0	0	11.1	11.1	11.1	46.782	415	415	0	4.588	By MS/MS	By MS/MS	By MS/MS	By matching	By matching
SPAC7D4.07c|trx1|I|cytosolic	SPAC7D4.07c|trx1|I|cytosolic	3	3	3	>SPAC7D4.07c|trx1|I|cytosolic thioredoxin Trx1	1	3	3	3	1	1	1	2	2	3	1	1	1	1	1	1	2	2	3	1	1	1	1	1	1	2	2	3	1	1	1	47.6	47.6	47.6	11.297	103	103	0	16.22	By matching	By matching	By matching	By MS/MS	By MS/MS
SPAC806.02c|SPAC806.02c|I|Par	SPAC806.02c|SPAC806.02c|I|Par	5	5	5	>SPAC806.02c|SPAC806.02c|I|Par A family ATPase/WD repeat iron cluster assembly fusion protein (predicted)	1	5	5	5	5	4	5	1	0	1	1	2	0	5	4	5	1	0	1	1	2	0	5	4	5	1	0	1	1	2	0	14.8	14.8	14.8	67.68	608	608	0	12.576	By MS/MS	By MS/MS	By MS/MS	By matching	By matching
SPAC806.03c|rps2601|I|40S	SPAC806.03c|rps2601|I|40S	5	4	4	>SPAC806.03c|rps2601|I|40S ribosomal protein S26 (predicted)	1	5	4	4	5	5	5	5	5	5	5	5	5	4	4	4	4	4	4	4	4	4	4	4	4	4	4	4	4	4	4	37.5	30	30	13.876	120	120	0	33.652	By MS/MS	By MS/MS	By MS/MS	By MS/MS	By MS/MS
SPAC821.03c|slf1|I|cell	SPAC821.03c|slf1|I|cell	4	4	4	>SPAC821.03c|slf1|I|cell cortex node protein Slf1	1	4	4	4	4	3	3	0	1	0	4	4	4	4	3	3	0	1	0	4	4	4	4	3	3	0	1	0	4	4	4	13.2	13.2	13.2	53.991	485	485	0	28.434	By MS/MS	By MS/MS	By MS/MS	By matching	By matching
SPAC821.05|tif38|I|translation	SPAC821.05|tif38|I|translation	12	12	12	>SPAC821.05|tif38|I|translation initiation factor eIF3h (p40)	1	12	12	12	11	12	11	9	10	9	9	10	10	11	12	11	9	10	9	9	10	10	11	12	11	9	10	9	9	10	10	48.5	48.5	48.5	39.78	357	357	0	214.97	By MS/MS	By MS/MS	By MS/MS	By MS/MS	By MS/MS
SPAC821.06|spn2|I|mitotic	SPAC821.06|spn2|I|mitotic	2	2	2	>SPAC821.06|spn2|I|mitotic and meiotic (sporulation) septin Spn2	1	2	2	2	1	1	2	0	0	0	0	0	0	1	1	2	0	0	0	0	0	0	1	1	2	0	0	0	0	0	0	6.3	6.3	6.3	38.129	331	331	0	5.1199	By MS/MS	By MS/MS	By MS/MS	By matching	By matching
SPAC821.11|pro1|I|gamma-glutamyl	SPAC821.11|pro1|I|gamma-glutamyl	20	20	20	>SPAC821.11|pro1|I|gamma-glutamyl phosphate reductase Pro1 (predicted)	1	20	20	20	18	18	17	10	11	10	16	15	15	18	18	17	10	11	10	16	15	15	18	18	17	10	11	10	16	15	15	52.8	52.8	52.8	48.706	451	451	0	119.99	By MS/MS	By MS/MS	By MS/MS	By MS/MS	By MS/MS
SPAC823.08c|rrp3|I|ATP-dependent	SPAC823.08c|rrp3|I|ATP-dependent	5	5	5	>SPAC823.08c|rrp3|I|ATP-dependent RNA helicase Rrp3 (predicted)	1	5	5	5	5	3	3	1	1	1	0	0	0	5	3	3	1	1	1	0	0	0	5	3	3	1	1	1	0	0	0	15.5	15.5	15.5	51.863	465	465	0	16.18	By MS/MS	By MS/MS	By MS/MS	By MS/MS	By matching
SPAC823.14|ptf1|I|Mst2	SPAC823.14|ptf1|I|Mst2	10	10	10	>SPAC823.14|ptf1|I|Mst2 histone acetytransferase acytyltransferase complex, predicted phosphoric monoester hydrolase Ptf1	1	10	10	10	2	2	2	10	10	8	0	0	0	2	2	2	10	10	8	0	0	0	2	2	2	10	10	8	0	0	0	56.3	56.3	56.3	26.271	229	229	0	108.11	By MS/MS	By MS/MS	By MS/MS	By MS/MS	By MS/MS
SPAC823.15|ppa1|I|minor	SPAC823.15|ppa1|I|minor	3	2	2	>SPAC823.15|ppa1|I|minor serine/threonine protein phosphatase Ppa1	1	3	2	2	2	3	2	0	2	1	2	2	2	1	2	1	0	1	0	1	1	1	1	2	1	0	1	0	1	1	1	16.8	12.3	12.3	35.29	309	309	0	6.5855	By matching	By MS/MS	By matching	By matching	By MS/MS
SPAC823.17|SPAC823.17|I|Schizosaccharomyces	SPAC823.17|SPAC823.17|I|Schizosaccharomyces	1	1	1	>SPAC823.17|SPAC823.17|I|Schizosaccharomyces pombe specific protein	1	1	1	1	0	1	1	0	0	0	0	0	0	0	1	1	0	0	0	0	0	0	0	1	1	0	0	0	0	0	0	18.8	18.8	18.8	5.3082	48	48	0.0099256	2.8497	By matching	By MS/MS	By MS/MS	By matching	By matching
SPAC890.04c|ytm1|I|ribosome	SPAC890.04c|ytm1|I|ribosome	17	17	17	>SPAC890.04c|ytm1|I|ribosome biogenesis protein Ytm1 (predicted)	1	17	17	17	13	13	11	16	16	17	3	1	0	13	13	11	16	16	17	3	1	0	13	13	11	16	16	17	3	1	0	56.1	56.1	56.1	48.334	440	440	0	163.93	By MS/MS	By MS/MS	By MS/MS	By MS/MS	By MS/MS
SPAC890.08|rpl31|I|60S	SPAC890.08|rpl31|I|60S	12	12	12	>SPAC890.08|rpl31|I|60S ribosomal protein L31 (predicted)	1	12	12	12	10	9	11	10	12	12	10	9	10	10	9	11	10	12	12	10	9	10	10	9	11	10	12	12	10	9	10	69	69	69	13.261	113	113	0	119.43	By MS/MS	By MS/MS	By MS/MS	By MS/MS	By MS/MS
SPAC8C9.03|cgs1|I|cAMP-dependent	SPAC8C9.03|cgs1|I|cAMP-dependent	4	4	4	>SPAC8C9.03|cgs1|I|cAMP-dependent protein kinase regulatory subunit Cgs1	1	4	4	4	4	3	2	2	1	1	1	0	0	4	3	2	2	1	1	1	0	0	4	3	2	2	1	1	1	0	0	12.1	12.1	12.1	46.468	412	412	0	9.5271	By MS/MS	By MS/MS	By MS/MS	By MS/MS	By MS/MS
SPAC8C9.04|SPAC8C9.04|I|Schizosaccharomyces	SPAC8C9.04|SPAC8C9.04|I|Schizosaccharomyces	5	5	5	>SPAC8C9.04|SPAC8C9.04|I|Schizosaccharomyces specific protein	1	5	5	5	3	1	2	1	4	1	4	3	2	3	1	2	1	4	1	4	3	2	3	1	2	1	4	1	4	3	2	10.4	10.4	10.4	67.035	647	647	0	21.05	By MS/MS	By matching	By matching	By matching	By MS/MS
SPAC8C9.08|rps5|I|40S	SPAC8C9.08|rps5|I|40S	16	16	1	>SPAC8C9.08|rps5|I|40S ribosomal protein S5 (predicted)	1	16	16	1	16	16	14	16	13	16	12	13	12	16	16	14	16	13	16	12	13	12	1	1	1	1	0	1	1	1	1	73.9	73.9	8.9	22.224	203	203	0	323.31	By MS/MS	By MS/MS	By MS/MS	By MS/MS	By MS/MS
SPAC8C9.10c|rrp14|I|ribosome	SPAC8C9.10c|rrp14|I|ribosome	3	3	3	>SPAC8C9.10c|rrp14|I|ribosome biogenesis protein Rrp14 (predicted)	1	3	3	3	1	2	3	3	3	2	0	0	0	1	2	3	3	3	2	0	0	0	1	2	3	3	3	2	0	0	0	27.9	27.9	27.9	17.905	154	154	0	9.6704	By MS/MS	By MS/MS	By MS/MS	By MS/MS	By MS/MS
SPAC8C9.14|prr1|I|transcription	SPAC8C9.14|prr1|I|transcription	2	2	2	>SPAC8C9.14|prr1|I|transcription factor Prr1	1	2	2	2	0	0	0	0	1	1	0	0	0	0	0	0	0	1	1	0	0	0	0	0	0	0	1	1	0	0	0	4.3	4.3	4.3	60.045	539	539	0	5.0187	By matching	By matching	By matching	By matching	By MS/MS
SPAC8C9.15c|tif225|I|translation	SPAC8C9.15c|tif225|I|translation	23	23	23	>SPAC8C9.15c|tif225|I|translation initiation factor eIF2B epsilon subunit	1	23	23	23	20	21	19	14	21	17	16	15	12	20	21	19	14	21	17	16	15	12	20	21	19	14	21	17	16	15	12	44	44	44	76.325	678	678	0	135.11	By MS/MS	By MS/MS	By MS/MS	By MS/MS	By MS/MS
SPAC8E11.02c|rad24|I|14-3-3	SPAC8E11.02c|rad24|I|14-3-3	21	18	18	>SPAC8E11.02c|rad24|I|14-3-3 protein Rad24	1	21	18	18	20	18	20	17	18	18	17	16	18	18	16	18	15	15	15	15	14	16	18	16	18	15	15	15	15	14	16	79.3	73.7	73.7	30.082	270	270	0	195.29	By MS/MS	By MS/MS	By MS/MS	By MS/MS	By MS/MS
SPAC8E11.10|SPAC8E11.10|I|sorbose	SPAC8E11.10|SPAC8E11.10|I|sorbose	5	5	5	>SPAC8E11.10|SPAC8E11.10|I|sorbose reductase (predicted)	1	5	5	5	4	4	4	4	5	4	4	2	2	4	4	4	4	5	4	4	2	2	4	4	4	4	5	4	4	2	2	24.3	24.3	24.3	27.437	255	255	0	28.013	By MS/MS	By MS/MS	By MS/MS	By MS/MS	By MS/MS
SPAC8F11.04|SPAC8F11.04|I|U3	SPAC8F11.04|SPAC8F11.04|I|U3	21	21	21	>SPAC8F11.04|SPAC8F11.04|I|U3 snoRNP-associated protein Cic1/Utp30 family (predicted)	1	21	21	21	19	19	19	13	14	14	5	3	3	19	19	19	13	14	14	5	3	3	19	19	19	13	14	14	5	3	3	52.3	52.3	52.3	41.357	373	373	0	125.23	By MS/MS	By MS/MS	By MS/MS	By MS/MS	By MS/MS
SPAC9.02c|SPAC9.02c|I|polyamine	SPAC9.02c|SPAC9.02c|I|polyamine	2	2	2	>SPAC9.02c|SPAC9.02c|I|polyamine N-acetyltransferase (predicted)	1	2	2	2	2	1	1	1	1	1	2	2	1	2	1	1	1	1	1	2	2	1	2	1	1	1	1	1	2	2	1	11.5	11.5	11.5	18.791	165	165	0.0013263	3.7582	By MS/MS	By MS/MS	By MS/MS	By matching	By matching
SPAC9.03c|brr2|I|U5	SPAC9.03c|brr2|I|U5	60	60	60	>SPAC9.03c|brr2|I|U5 snRNP complex subunit Brr2	1	60	60	60	55	54	53	25	28	32	5	3	4	55	54	53	25	28	32	5	3	4	55	54	53	25	28	32	5	3	4	34	34	34	248.81	2176	2176	0	247.99	By MS/MS	By MS/MS	By MS/MS	By MS/MS	By MS/MS
SPAC9.05|fml1|I|ATP-dependent	SPAC9.05|fml1|I|ATP-dependent	2	2	2	>SPAC9.05|fml1|I|ATP-dependent 3 to 5 DNA helicase, FANCM ortholog Fml1	1	2	2	2	0	0	0	0	2	0	0	0	0	0	0	0	0	2	0	0	0	0	0	0	0	0	2	0	0	0	0	3.8	3.8	3.8	96.554	834	834	0	7.0529	By matching	By matching	By matching	By matching	By MS/MS
SPAC9.07c|SPAC9.07c|I|GTPase	SPAC9.07c|SPAC9.07c|I|GTPase	17	17	17	>SPAC9.07c|SPAC9.07c|I|GTPase Rbg1 (predicted)	1	17	17	17	14	13	14	11	10	9	1	2	0	14	13	14	11	10	9	1	2	0	14	13	14	11	10	9	1	2	0	62	62	62	40.375	366	366	0	100.77	By MS/MS	By MS/MS	By MS/MS	By MS/MS	By MS/MS
SPAC9.09|met26|I|homocysteine	SPAC9.09|met26|I|homocysteine	43	43	43	>SPAC9.09|met26|I|homocysteine methyltransferase Met26	1	43	43	43	40	39	40	23	20	24	18	14	16	40	39	40	23	20	24	18	14	16	40	39	40	23	20	24	18	14	16	61.8	61.8	61.8	85.339	764	764	0	256.82	By MS/MS	By MS/MS	By MS/MS	By MS/MS	By MS/MS
SPAC922.04|SPAC922.04|I|Schizosaccharomyces	SPAC922.04|SPAC922.04|I|Schizosaccharomyces	2	2	2	>SPAC922.04|SPAC922.04|I|Schizosaccharomyces specific protein	1	2	2	2	2	2	2	2	2	2	2	2	2	2	2	2	2	2	2	2	2	2	2	2	2	2	2	2	2	2	2	16.2	16.2	16.2	12.817	117	117	0	10.816	By MS/MS	By MS/MS	By MS/MS	By MS/MS	By MS/MS
SPAC922.07c|atd2|I|aldehyde	SPAC922.07c|atd2|I|aldehyde	2	2	2	>SPAC922.07c|atd2|I|aldehyde dehydrogenase (predicted)	1	2	2	2	2	2	2	0	0	0	1	2	1	2	2	2	0	0	0	1	2	1	2	2	2	0	0	0	1	2	1	5.2	5.2	5.2	54.027	496	496	0	4.5268	By MS/MS	By MS/MS	By MS/MS	By matching	By matching
SPAC926.04c|hsp90|I|Hsp90	SPAC926.04c|hsp90|I|Hsp90	41	41	41	>SPAC926.04c|hsp90|I|Hsp90 chaperone	1	41	41	41	37	36	35	29	30	29	25	22	25	37	36	35	29	30	29	25	22	25	37	36	35	29	30	29	25	22	25	59.4	59.4	59.4	80.595	704	704	0	323.31	By MS/MS	By MS/MS	By MS/MS	By MS/MS	By MS/MS
SPAC926.08c|rpf2|I|Brix	SPAC926.08c|rpf2|I|Brix	15	15	15	>SPAC926.08c|rpf2|I|Brix domain ribosome biogenesis protein Rpf2	1	15	15	15	14	13	13	15	15	15	6	5	6	14	13	13	15	15	15	6	5	6	14	13	13	15	15	15	6	5	6	59	59	59	36.071	317	317	0	139.41	By MS/MS	By MS/MS	By MS/MS	By MS/MS	By MS/MS
SPAC926.09c|fas1|I|fatty	SPAC926.09c|fas1|I|fatty	105	105	105	>SPAC926.09c|fas1|I|fatty acid synthase beta subunit Fas1	1	105	105	105	102	95	96	79	90	86	69	59	55	102	95	96	79	90	86	69	59	55	102	95	96	79	90	86	69	59	55	60.6	60.6	60.6	230.56	2073	2073	0	323.31	By MS/MS	By MS/MS	By MS/MS	By MS/MS	By MS/MS
SPAC959.03c|utp7|I|U3	SPAC959.03c|utp7|I|U3	9	9	9	>SPAC959.03c|utp7|I|U3 snoRNP-associated protein Utp7 (predicted)	1	9	9	9	5	5	5	6	8	8	0	0	0	5	5	5	6	8	8	0	0	0	5	5	5	6	8	8	0	0	0	22.1	22.1	22.1	59.757	520	520	0	30.023	By MS/MS	By MS/MS	By MS/MS	By MS/MS	By MS/MS
SPAC959.07|rps403|I|40S	SPAC959.07|rps403|I|40S	21	1	1	>SPAC959.07|rps403|I|40S ribosomal protein S4 (predicted)	1	21	1	1	19	19	19	19	19	20	19	16	19	1	1	1	1	1	1	1	0	1	1	1	1	1	1	1	1	0	1	64.1	6.5	6.5	29.674	262	262	0	7.2513	By MS/MS	By MS/MS	By MS/MS	By MS/MS	By MS/MS
SPAC959.08|rpl2102|I|60S	SPAC959.08|rpl2102|I|60S	6	2	2	>SPAC959.08|rpl2102|I|60S ribosomal protein L21 (predicted)	1	6	2	2	5	5	5	6	5	5	5	5	4	2	2	2	2	2	2	2	2	1	2	2	2	2	2	2	2	2	1	42.5	19.4	19.4	18.353	160	160	0	98.839	By MS/MS	By MS/MS	By MS/MS	By MS/MS	By MS/MS
SPAC977.14c|SPAC977.14c|I|aldo/keto	SPAC977.14c|SPAC977.14c|I|aldo/keto	13	13	5	>SPAC977.14c|SPAC977.14c|I|aldo/keto reductase, predicted calcium channel regulator	1	13	13	5	7	10	6	9	9	9	6	5	3	7	10	6	9	9	9	6	5	3	2	4	1	3	3	3	2	2	1	42.7	42.7	17.9	39.914	351	351	0	54.937	By MS/MS	By MS/MS	By MS/MS	By MS/MS	By MS/MS
SPAC9E9.03|leu2|I|3-isopropylmalate	SPAC9E9.03|leu2|I|3-isopropylmalate	35	35	35	>SPAC9E9.03|leu2|I|3-isopropylmalate dehydratase Leu2 (predicted)	1	35	35	35	34	33	34	31	30	32	29	30	31	34	33	34	31	30	32	29	30	31	34	33	34	31	30	32	29	30	31	59.4	59.4	59.4	82.782	758	758	0	323.31	By MS/MS	By MS/MS	By MS/MS	By MS/MS	By MS/MS
SPAC9E9.06c|SPAC9E9.06c|I|threonine	SPAC9E9.06c|SPAC9E9.06c|I|threonine	3	3	3	>SPAC9E9.06c|SPAC9E9.06c|I|threonine synthase (predicted)	1	3	3	3	2	3	2	0	1	1	2	2	1	2	3	2	0	1	1	2	2	1	2	3	2	0	1	1	2	2	1	8.6	8.6	8.6	57.631	514	514	0	10.112	By MS/MS	By MS/MS	By MS/MS	By matching	By matching
SPAC9E9.07c|ypt2|I|GTPase	SPAC9E9.07c|ypt2|I|GTPase	5	4	4	>SPAC9E9.07c|ypt2|I|GTPase Ypt2	1	5	4	4	4	3	3	3	1	3	2	1	0	3	2	2	2	0	2	2	1	0	3	2	2	2	0	2	2	1	0	32.5	27	27	22.755	200	200	0	13.503	By MS/MS	By MS/MS	By MS/MS	By matching	By matching
SPAC9E9.09c|atd1|I|aldehyde	SPAC9E9.09c|atd1|I|aldehyde	24	24	24	>SPAC9E9.09c|atd1|I|aldehyde dehydrogenase (predicted)	1	24	24	24	22	21	21	18	19	19	11	11	13	22	21	21	18	19	19	11	11	13	22	21	21	18	19	19	11	11	13	69.4	69.4	69.4	54.768	503	503	0	188.05	By MS/MS	By MS/MS	By MS/MS	By MS/MS	By MS/MS
SPAC9E9.10c|cbh1|I|kinetochore	SPAC9E9.10c|cbh1|I|kinetochore	3	3	3	>SPAC9E9.10c|cbh1|I|kinetochore protein, CENP-B homolog Cbh1	1	3	3	3	2	0	2	1	2	1	0	0	0	2	0	2	1	2	1	0	0	0	2	0	2	1	2	1	0	0	0	7.6	7.6	7.6	59.865	514	514	0	8.6693	By matching	By matching	By matching	By MS/MS	By MS/MS
SPAC9E9.11|plr1|I|pyridoxal;SPCC1281.04|SPCC1281.04|III|pyridoxal	SPAC9E9.11|plr1|I|pyridoxal	5;1	5;1	5;1	>SPAC9E9.11|plr1|I|pyridoxal reductase Plr1	2	5	5	5	4	5	3	3	2	2	2	0	0	4	5	3	3	2	2	2	0	0	4	5	3	3	2	2	2	0	0	19.2	19.2	19.2	36.814	333	333;333	0	9.7245	By MS/MS	By MS/MS	By MS/MS	By MS/MS	By MS/MS
SPAC9G1.02|wis4|I|MAP	SPAC9G1.02|wis4|I|MAP	5	5	5	>SPAC9G1.02|wis4|I|MAP kinase kinase kinase Wis4	1	5	5	5	4	4	4	2	0	2	1	0	0	4	4	4	2	0	2	1	0	0	4	4	4	2	0	2	1	0	0	4.9	4.9	4.9	160.54	1401	1401	0	11.021	By MS/MS	By MS/MS	By MS/MS	By MS/MS	By matching
SPAC9G1.03c|rpl3001|I|60S	SPAC9G1.03c|rpl3001|I|60S	8	8	8	>SPAC9G1.03c|rpl3001|I|60S ribosomal protein L30 (predicted)	1	8	8	8	7	6	7	8	7	7	7	7	7	7	6	7	8	7	7	7	7	7	7	6	7	8	7	7	7	7	7	64.2	64.2	64.2	11.591	109	109	0	94.665	By MS/MS	By MS/MS	By MS/MS	By MS/MS	By MS/MS
SPAC9G1.05|aip1|I|actin	SPAC9G1.05|aip1|I|actin	3	3	3	>SPAC9G1.05|aip1|I|actin cortical patch component Aip1	1	3	3	3	2	0	0	0	1	1	0	0	0	2	0	0	0	1	1	0	0	0	2	0	0	0	1	1	0	0	0	7.7	7.7	7.7	65.266	595	595	0	4.9518	By MS/MS	By matching	By matching	By matching	By matching
SPAC9G1.13c|swc4|I|Swr1	SPAC9G1.13c|swc4|I|Swr1	31	31	31	>SPAC9G1.13c|swc4|I|Swr1 complex subunit Swc4	1	31	31	31	28	29	29	8	9	10	1	0	0	28	29	29	8	9	10	1	0	0	28	29	29	8	9	10	1	0	0	74.1	74.1	74.1	50.383	437	437	0	305.14	By MS/MS	By MS/MS	By MS/MS	By MS/MS	By MS/MS
SPACUNK4.06c|rpb7|I|DNA-directed	SPACUNK4.06c|rpb7|I|DNA-directed	5	5	5	>SPACUNK4.06c|rpb7|I|DNA-directed RNA polymerase complex II subunit Rpb7	1	5	5	5	1	1	0	5	5	5	1	0	0	1	1	0	5	5	5	1	0	0	1	1	0	5	5	5	1	0	0	38.4	38.4	38.4	19.103	172	172	0	26.957	By MS/MS	By matching	By matching	By MS/MS	By MS/MS
SPACUNK4.10|SPACUNK4.10|I|glyoxylate	SPACUNK4.10|SPACUNK4.10|I|glyoxylate	5	5	5	>SPACUNK4.10|SPACUNK4.10|I|glyoxylate reductase (predicted)	1	5	5	5	3	4	4	1	1	1	3	2	3	3	4	4	1	1	1	3	2	3	3	4	4	1	1	1	3	2	3	24	24	24	36.701	334	334	0	8.9202	By MS/MS	By MS/MS	By MS/MS	By matching	By MS/MS
SPACUNK4.14|mdb1|I|BRCT	SPACUNK4.14|mdb1|I|BRCT	2	2	2	>SPACUNK4.14|mdb1|I|BRCT domain protein Mdb1	1	2	2	2	1	1	1	1	1	2	0	0	0	1	1	1	1	1	2	0	0	0	1	1	1	1	1	2	0	0	0	3	3	3	70.2	624	624	0.0038961	3.4558	By matching	By MS/MS	By matching	By MS/MS	By matching
SPACUNK4.16c|SPACUNK4.16c|I|alpha,alpha-trehalose-phosphate	SPACUNK4.16c|SPACUNK4.16c|I|alpha,alpha-trehalose-phosphate	58	58	58	>SPACUNK4.16c|SPACUNK4.16c|I|alpha,alpha-trehalose-phosphate synthase (predicted)	1	58	58	58	54	57	53	6	5	7	1	2	1	54	57	53	6	5	7	1	2	1	54	57	53	6	5	7	1	2	1	72.9	72.9	72.9	106.82	944	944	0	323.31	By MS/MS	By MS/MS	By MS/MS	By MS/MS	By MS/MS
SPAP19A11.05c|mrp7|II|mitochondrial	SPAP19A11.05c|mrp7|II|mitochondrial	2	2	2	>SPAP19A11.05c|mrp7|II|mitochondrial ribosomal protein subunit L27 (predicted)	1	2	2	2	1	0	0	0	1	0	0	0	0	1	0	0	0	1	0	0	0	0	1	0	0	0	1	0	0	0	0	13.1	13.1	13.1	17.159	153	153	0.0038936	3.4472	By MS/MS	By matching	By matching	By matching	By MS/MS
SPAP27G11.10c|nup184|I|nucleoporin	SPAP27G11.10c|nup184|I|nucleoporin	8	8	8	>SPAP27G11.10c|nup184|I|nucleoporin Nup184	1	8	8	8	3	5	4	2	1	2	0	0	0	3	5	4	2	1	2	0	0	0	3	5	4	2	1	2	0	0	0	6.3	6.3	6.3	176.96	1564	1564	0	15.95	By MS/MS	By MS/MS	By MS/MS	By matching	By matching
SPAP27G11.13c|nop10|I|snoRNP	SPAP27G11.13c|nop10|I|snoRNP	2	2	2	>SPAP27G11.13c|nop10|I|snoRNP pseudouridylase box H/ACA snoRNP complex protein (predicted)	1	2	2	2	1	0	1	1	2	2	0	0	0	1	0	1	1	2	2	0	0	0	1	0	1	1	2	2	0	0	0	40.6	40.6	40.6	7.6578	64	64	0	7.7592	By MS/MS	By matching	By MS/MS	By MS/MS	By MS/MS
SPAP7G5.02c|gua2|I|GMP	SPAP7G5.02c|gua2|I|GMP	8	8	8	>SPAP7G5.02c|gua2|I|GMP synthase [glutamine-hydrolyzing] Gua2 (predicted)	1	8	8	8	5	6	5	3	4	4	4	4	3	5	6	5	3	4	4	4	4	3	5	6	5	3	4	4	4	4	3	18.2	18.2	18.2	60.044	539	539	0	25.907	By MS/MS	By MS/MS	By MS/MS	By MS/MS	By MS/MS
SPAP7G5.04c|lys1|I|aminoadipate-semialdehyde	SPAP7G5.04c|lys1|I|aminoadipate-semialdehyde	15	15	15	>SPAP7G5.04c|lys1|I|aminoadipate-semialdehyde dehydrogenase	1	15	15	15	12	9	12	5	3	3	2	2	1	12	9	12	5	3	3	2	2	1	12	9	12	5	3	3	2	2	1	13.8	13.8	13.8	156.89	1419	1419	0	35.27	By MS/MS	By MS/MS	By MS/MS	By MS/MS	By MS/MS
SPAP7G5.05|rpl1002|I|60S	SPAP7G5.05|rpl1002|I|60S	14	14	1	>SPAP7G5.05|rpl1002|I|60S ribosomal protein L10	1	14	14	1	14	13	14	14	14	13	11	11	11	14	13	14	14	14	13	11	11	11	1	1	1	1	1	1	1	1	1	54.3	54.3	5	25.359	221	221	0	130.22	By MS/MS	By MS/MS	By MS/MS	By MS/MS	By MS/MS
SPAP8A3.06|uaf2|I|U2AF	SPAP8A3.06|uaf2|I|U2AF	6	6	6	>SPAP8A3.06|uaf2|I|U2AF small subunit, U2AF-23	1	6	6	6	5	5	5	4	3	3	5	5	5	5	5	5	4	3	3	5	5	5	5	5	5	4	3	3	5	5	5	38	38	38	25.03	216	216	0	21.593	By MS/MS	By MS/MS	By MS/MS	By MS/MS	By MS/MS
SPAP8A3.07c|SPAP8A3.07c|I|phospho-2-dehydro-3-deoxyheptonate	SPAP8A3.07c|SPAP8A3.07c|I|phospho-2-dehydro-3-deoxyheptonate	13	13	12	>SPAP8A3.07c|SPAP8A3.07c|I|phospho-2-dehydro-3-deoxyheptonate aldolase (predicted)	1	13	13	12	9	9	8	8	8	12	8	4	2	9	9	8	8	8	12	8	4	2	8	8	7	7	7	11	7	3	2	43	43	40.9	40.638	372	372	0	57.521	By MS/MS	By MS/MS	By MS/MS	By MS/MS	By MS/MS
SPAP8A3.09c|paa1|I|protein	SPAP8A3.09c|paa1|I|protein	11	11	11	>SPAP8A3.09c|paa1|I|protein phosphatase regulatory subunit Paa1	1	11	11	11	7	7	8	6	6	9	5	4	2	7	7	8	6	6	9	5	4	2	7	7	8	6	6	9	5	4	2	31.4	31.4	31.4	66.616	590	590	0	64.721	By MS/MS	By MS/MS	By MS/MS	By MS/MS	By MS/MS
SPAP8A3.10|SPAP8A3.10|I|mitochondrial	SPAP8A3.10|SPAP8A3.10|I|mitochondrial	5	5	5	>SPAP8A3.10|SPAP8A3.10|I|mitochondrial intermembrane space protein sorting protein (predicted)	1	5	5	5	4	2	4	0	0	0	5	4	4	4	2	4	0	0	0	5	4	4	4	2	4	0	0	0	5	4	4	32.7	32.7	32.7	19.909	171	171	0	12.095	By MS/MS	By matching	By MS/MS	By matching	By matching
SPAPB17E12.05|rpl3703|I|60S	SPAPB17E12.05|rpl3703|I|60S	4	4	1	>SPAPB17E12.05|rpl3703|I|60S ribosomal protein L37 (predicted)	1	4	4	1	4	3	4	4	4	4	4	3	4	4	3	4	4	4	4	4	3	4	1	1	1	1	1	1	1	1	1	36	36	11.2	9.9605	89	89	0	14.884	By MS/MS	By MS/MS	By MS/MS	By MS/MS	By MS/MS
SPAPB17E12.13|rpl1802|I|60S	SPAPB17E12.13|rpl1802|I|60S	9	9	3	>SPAPB17E12.13|rpl1802|I|60S ribosomal protein L18 (predicted)	1	9	9	3	8	7	7	8	7	8	7	5	6	8	7	7	8	7	8	7	5	6	3	3	3	3	3	3	3	2	3	43.3	43.3	16.6	21.184	187	187	0	81.013	By MS/MS	By MS/MS	By MS/MS	By MS/MS	By MS/MS
SPAPB17E12.14c|SPAPB17E12.14c|I|6-phosphofructo-2-kinase/fructose-2,6-bisphosphate	SPAPB17E12.14c|SPAPB17E12.14c|I|6-phosphofructo-2-kinase/fructose-2,6-bisphosphate	2	2	2	>SPAPB17E12.14c|SPAPB17E12.14c|I|6-phosphofructo-2-kinase/fructose-2,6-bisphosphate 2-phosphatase (predicted)	1	2	2	2	2	2	1	0	0	0	1	1	0	2	2	1	0	0	0	1	1	0	2	2	1	0	0	0	1	1	0	3.1	3.1	3.1	76.392	668	668	0	5.5738	By matching	By MS/MS	By MS/MS	By matching	By matching
SPAPB1A10.06c|SPAPB1A10.06c|I|ATP-dependent	SPAPB1A10.06c|SPAPB1A10.06c|I|ATP-dependent	3	3	3	>SPAPB1A10.06c|SPAPB1A10.06c|I|ATP-dependent RNA helicase Dhr1 (predicted)	1	3	3	3	2	0	1	0	2	1	2	0	1	2	0	1	0	2	1	2	0	1	2	0	1	0	2	1	2	0	1	3.6	3.6	3.6	133.99	1183	1183	0	11.187	By matching	By matching	By matching	By matching	By MS/MS
SPAPB1A10.09|ase1|I|antiparallel	SPAPB1A10.09|ase1|I|antiparallel	2	2	2	>SPAPB1A10.09|ase1|I|antiparallel microtubule cross-linking factor Ase1	1	2	2	2	2	1	1	0	1	0	1	0	0	2	1	1	0	1	0	1	0	0	2	1	1	0	1	0	1	0	0	3.3	3.3	3.3	83.172	731	731	0.001975	3.6849	By MS/MS	By MS/MS	By matching	By matching	By matching
SPAPB1E7.02c|mcl1|I|DNA	SPAPB1E7.02c|mcl1|I|DNA	7	7	7	>SPAPB1E7.02c|mcl1|I|DNA polymerase alpha accessory factor Mcl1	1	7	7	7	0	1	0	7	5	4	0	0	0	0	1	0	7	5	4	0	0	0	0	1	0	7	5	4	0	0	0	12.3	12.3	12.3	90.985	815	815	0	32.263	By matching	By matching	By matching	By MS/MS	By MS/MS
SPAPB1E7.03|rpc82|I|DNA-directed	SPAPB1E7.03|rpc82|I|DNA-directed	7	7	7	>SPAPB1E7.03|rpc82|I|DNA-directed RNA polymerase III complex subunit Rpc82 (predicted)	1	7	7	7	0	0	0	6	7	4	0	0	0	0	0	0	6	7	4	0	0	0	0	0	0	6	7	4	0	0	0	17.8	17.8	17.8	68.367	591	591	0	32.352	By matching	By matching	By matching	By MS/MS	By MS/MS
SPAPB1E7.05|gde1|I|glycerophosphoryl	SPAPB1E7.05|gde1|I|glycerophosphoryl	37	37	37	>SPAPB1E7.05|gde1|I|glycerophosphoryl diester phosphodiesterase Gde1 (predicted)	1	37	37	37	33	35	31	1	0	2	0	2	2	33	35	31	1	0	2	0	2	2	33	35	31	1	0	2	0	2	2	43.8	43.8	43.8	118.13	1076	1076	0	160.44	By MS/MS	By MS/MS	By MS/MS	By matching	By matching
SPAPB1E7.07|glt1|I|glutamate	SPAPB1E7.07|glt1|I|glutamate	85	85	85	>SPAPB1E7.07|glt1|I|glutamate synthase Glt1 (predicted)	1	85	85	85	78	77	78	67	66	75	61	60	60	78	77	78	67	66	75	61	60	60	78	77	78	67	66	75	61	60	60	56.3	56.3	56.3	232.85	2111	2111	0	323.31	By MS/MS	By MS/MS	By MS/MS	By MS/MS	By MS/MS
SPAPB1E7.10|rpc17|I|DNA-directed	SPAPB1E7.10|rpc17|I|DNA-directed	2	2	2	>SPAPB1E7.10|rpc17|I|DNA-directed RNA polymerase III complex subunit Rpc17	1	2	2	2	0	0	0	1	2	2	0	0	0	0	0	0	1	2	2	0	0	0	0	0	0	1	2	2	0	0	0	20.9	20.9	20.9	14.927	129	129	0	8.641	By matching	By matching	By matching	By MS/MS	By MS/MS
SPAPB1E7.11c|SPAPB1E7.11c|I|Schizosaccharomyces	SPAPB1E7.11c|SPAPB1E7.11c|I|Schizosaccharomyces	6	6	6	>SPAPB1E7.11c|SPAPB1E7.11c|I|Schizosaccharomyces specific protein	1	6	6	6	2	3	2	5	5	5	0	0	0	2	3	2	5	5	5	0	0	0	2	3	2	5	5	5	0	0	0	23.8	23.8	23.8	36.702	319	319	0	18.426	By MS/MS	By MS/MS	By MS/MS	By MS/MS	By MS/MS
SPAPB1E7.12|rps602|I|40S	SPAPB1E7.12|rps602|I|40S	16	1	1	>SPAPB1E7.12|rps602|I|40S ribosomal protein S6	1	16	1	1	15	15	16	15	14	13	12	10	12	1	1	1	1	1	1	1	1	1	1	1	1	1	1	1	1	1	1	56.5	7.1	7.1	27.475	239	239	0	6.2592	By MS/MS	By MS/MS	By MS/MS	By MS/MS	By MS/MS
SPAPB1E7.14|iec5|I|Ino80	SPAPB1E7.14|iec5|I|Ino80	17	17	17	>SPAPB1E7.14|iec5|I|Ino80 complex subunit Iec5	1	17	17	17	4	3	3	16	17	17	2	1	1	4	3	3	16	17	17	2	1	1	4	3	3	16	17	17	2	1	1	73.6	73.6	73.6	16.897	144	144	0	323.31	By MS/MS	By MS/MS	By matching	By MS/MS	By MS/MS
SPAPB21F2.02|dop1|I|Dopey	SPAPB21F2.02|dop1|I|Dopey	4	4	4	>SPAPB21F2.02|dop1|I|Dopey family protein Dop1	1	4	4	4	3	1	2	0	0	1	0	0	0	3	1	2	0	0	1	0	0	0	3	1	2	0	0	1	0	0	0	3.1	3.1	3.1	192.65	1687	1687	0	7.3893	By MS/MS	By MS/MS	By MS/MS	By matching	By matching
SPAPB24D3.08c|SPAPB24D3.08c|I|NADP-dependent	SPAPB24D3.08c|SPAPB24D3.08c|I|NADP-dependent	2	2	2	>SPAPB24D3.08c|SPAPB24D3.08c|I|NADP-dependent oxidoreductase (predicted)	1	2	2	2	1	1	2	0	0	0	0	1	1	1	1	2	0	0	0	0	1	1	1	1	2	0	0	0	0	1	1	8.3	8.3	8.3	38.612	349	349	0.0057766	3.336	By matching	By MS/MS	By MS/MS	By matching	By matching
SPAPB8E5.06c|rpl302|I|60S	SPAPB8E5.06c|rpl302|I|60S	36	36	1	>SPAPB8E5.06c|rpl302|I|60S ribosomal protein L3	1	36	36	1	30	29	30	34	31	31	21	21	20	30	29	30	34	31	31	21	21	20	1	1	1	1	1	1	0	0	0	74.2	74.2	7	43.816	388	388	0	323.31	By MS/MS	By MS/MS	By MS/MS	By MS/MS	By MS/MS
SPAPB8E5.07c|rrp12|I|rRNA	SPAPB8E5.07c|rrp12|I|rRNA	16	16	16	>SPAPB8E5.07c|rrp12|I|rRNA processing protein Rrp12 (predicted)	1	16	16	16	12	10	12	3	6	10	3	3	1	12	10	12	3	6	10	3	3	1	12	10	12	3	6	10	3	3	1	16.4	16.4	16.4	130.53	1163	1163	0	47.506	By MS/MS	By MS/MS	By MS/MS	By MS/MS	By MS/MS
SPAPB8E5.09|rvb1|I|AAA	SPAPB8E5.09|rvb1|I|AAA	70	70	70	>SPAPB8E5.09|rvb1|I|AAA family ATPase Rvb1	1	70	70	70	25	22	25	69	69	66	17	17	14	25	22	25	69	69	66	17	17	14	25	22	25	69	69	66	17	17	14	84	84	84	50.052	456	456	0	323.31	By MS/MS	By MS/MS	By MS/MS	By MS/MS	By MS/MS
SPAPJ691.03|mic10|I|MICOS	SPAPJ691.03|mic10|I|MICOS	2	2	2	>SPAPJ691.03|mic10|I|MICOS complex subunit Mic10 (predicted)	1	2	2	2	1	1	1	1	2	1	0	0	1	1	1	1	1	2	1	0	0	1	1	1	1	1	2	1	0	0	1	26.7	26.7	26.7	9.3085	86	86	0	6.5257	By MS/MS	By MS/MS	By matching	By MS/MS	By MS/MS
SPAPJ696.01c|vps17|I|retromer	SPAPJ696.01c|vps17|I|retromer	2	2	2	>SPAPJ696.01c|vps17|I|retromer complex subunit Vps17	1	2	2	2	1	1	1	0	0	1	0	0	0	1	1	1	0	0	1	0	0	0	1	1	1	0	0	1	0	0	0	4.2	4.2	4.2	60.92	549	549	0.0057545	3.2889	By MS/MS	By MS/MS	By matching	By matching	By matching
SPAPJ696.02|lsb4|I|actin	SPAPJ696.02|lsb4|I|actin	15	15	15	>SPAPJ696.02|lsb4|I|actin cortical patch component Lsb4 (predicted)	1	15	15	15	14	13	13	10	10	8	14	10	9	14	13	13	10	10	8	14	10	9	14	13	13	10	10	8	14	10	9	42.1	42.1	42.1	46.373	430	430	0	77.8	By MS/MS	By MS/MS	By MS/MS	By MS/MS	By MS/MS
SPAPJ698.02c|rps002|I|40S	SPAPJ698.02c|rps002|I|40S	19	19	17	>SPAPJ698.02c|rps002|I|40S ribosomal protein S0B	1	19	19	17	19	19	19	19	19	19	17	16	15	19	19	19	19	19	19	17	16	15	17	17	17	17	17	17	15	14	13	59.9	59.9	51.2	31.42	287	287	0	323.31	By MS/MS	By MS/MS	By MS/MS	By MS/MS	By MS/MS
SPAPJ698.03c|prp12|I|U2	SPAPJ698.03c|prp12|I|U2	17	17	17	>SPAPJ698.03c|prp12|I|U2 snRNP-associated protein Sap130	1	17	17	17	15	13	12	10	9	10	1	0	0	15	13	12	10	9	10	1	0	0	15	13	12	10	9	10	1	0	0	19.2	19.2	19.2	134.97	1206	1206	0	71.588	By MS/MS	By MS/MS	By MS/MS	By MS/MS	By MS/MS
SPAPYUG7.04c|rpb9|I|DNA-directed	SPAPYUG7.04c|rpb9|I|DNA-directed	3	3	3	>SPAPYUG7.04c|rpb9|I|DNA-directed RNA polymerase II complex subunit Rpb9	1	3	3	3	0	0	0	2	3	3	0	0	0	0	0	0	2	3	3	0	0	0	0	0	0	2	3	3	0	0	0	45.1	45.1	45.1	13.175	113	113	0	109.93	By matching	By matching	By matching	By MS/MS	By MS/MS
SPAPYUG7.05|SPAPYUG7.05|I|delta-1-pyrroline-5-carboxylate	SPAPYUG7.05|SPAPYUG7.05|I|delta-1-pyrroline-5-carboxylate	8	8	8	>SPAPYUG7.05|SPAPYUG7.05|I|delta-1-pyrroline-5-carboxylate reductase (predicted)	1	8	8	8	5	8	6	6	7	8	2	2	1	5	8	6	6	7	8	2	2	1	5	8	6	6	7	8	2	2	1	49.6	49.6	49.6	29.875	282	282	0	114.47	By MS/MS	By MS/MS	By MS/MS	By MS/MS	By MS/MS
SPBC106.03|SPBC106.03|II|DUF1776	SPBC106.03|SPBC106.03|II|DUF1776	4	4	4	>SPBC106.03|SPBC106.03|II|DUF1776 family protein	1	4	4	4	4	4	4	1	1	1	0	1	0	4	4	4	1	1	1	0	1	0	4	4	4	1	1	1	0	1	0	16	16	16	40.006	357	357	0	8.4353	By MS/MS	By MS/MS	By MS/MS	By MS/MS	By MS/MS
SPBC106.04|ada1|II|adenosine	SPBC106.04|ada1|II|adenosine	20	20	20	>SPBC106.04|ada1|II|adenosine deaminase Ada1	1	20	20	20	19	19	18	15	14	16	3	2	2	19	19	18	15	14	16	3	2	2	19	19	18	15	14	16	3	2	2	33.6	33.6	33.6	95.886	831	831	0	118.21	By MS/MS	By MS/MS	By MS/MS	By MS/MS	By MS/MS
SPBC106.05c|tim11|II|F0-ATPase	SPBC106.05c|tim11|II|F0-ATPase	3	3	3	>SPBC106.05c|tim11|II|F0-ATPase subunit E (predicted)	1	3	3	3	1	1	2	1	1	1	0	0	0	1	1	2	1	1	1	0	0	0	1	1	2	1	1	1	0	0	0	26.1	26.1	26.1	10.711	92	92	0	14.649	By matching	By matching	By MS/MS	By MS/MS	By MS/MS
SPBC106.06|cct4|II|chaperonin-containing	SPBC106.06|cct4|II|chaperonin-containing	24	24	24	>SPBC106.06|cct4|II|chaperonin-containing T-complex delta subunit Cct4	1	24	24	24	22	22	24	21	20	20	9	8	6	22	22	24	21	20	20	9	8	6	22	22	24	21	20	20	9	8	6	57.9	57.9	57.9	56.968	527	527	0	171.44	By MS/MS	By MS/MS	By MS/MS	By MS/MS	By MS/MS
SPBC106.11c|plg7|II|phospholipase	SPBC106.11c|plg7|II|phospholipase	4	4	4	>SPBC106.11c|plg7|II|phospholipase A2, PAF family homolog	1	4	4	4	3	3	3	0	0	0	0	3	1	3	3	3	0	0	0	0	3	1	3	3	3	0	0	0	0	3	1	15.5	15.5	15.5	49.846	438	438	0	8.7093	By MS/MS	By MS/MS	By MS/MS	By matching	By matching
SPBC106.14c|sda1|II|SDA1	SPBC106.14c|sda1|II|SDA1	13	13	13	>SPBC106.14c|sda1|II|SDA1 family protein (predicted)	1	13	13	13	9	8	5	4	3	7	3	3	3	9	8	5	4	3	7	3	3	3	9	8	5	4	3	7	3	3	3	26	26	26	81.25	719	719	0	63.934	By MS/MS	By MS/MS	By MS/MS	By MS/MS	By MS/MS
SPBC106.15|idi1|II|isopentenyl-diphosphate	SPBC106.15|idi1|II|isopentenyl-diphosphate	13	13	13	>SPBC106.15|idi1|II|isopentenyl-diphosphate delta-isomerase Idi1	1	13	13	13	12	10	11	6	8	8	4	3	4	12	10	11	6	8	8	4	3	4	12	10	11	6	8	8	4	3	4	59.8	59.8	59.8	27.108	229	229	0	60.406	By MS/MS	By MS/MS	By MS/MS	By MS/MS	By MS/MS
SPBC106.16|pre6|II|20S	SPBC106.16|pre6|II|20S	8	8	8	>SPBC106.16|pre6|II|20S proteasome complex subunit alpha 4 Pre6	1	8	8	8	8	7	7	4	4	4	5	6	5	8	7	7	4	4	4	5	6	5	8	7	7	4	4	4	5	6	5	42.5	42.5	42.5	28.277	259	259	0	52.362	By MS/MS	By MS/MS	By MS/MS	By MS/MS	By MS/MS
SPBC106.18|rpl2501|II|60S	SPBC106.18|rpl2501|II|60S	11	11	4	>SPBC106.18|rpl2501|II|60S ribosomal protein L25 (predicted)	1	11	11	4	10	10	9	10	10	9	10	11	10	10	10	9	10	10	9	10	11	10	3	3	3	3	3	3	4	4	4	51.8	51.8	12.1	15.835	141	141	0	139.94	By MS/MS	By MS/MS	By MS/MS	By MS/MS	By MS/MS
SPBC106.19|SPBC106.19|II|Schizosaccharomyces	SPBC106.19|SPBC106.19|II|Schizosaccharomyces	6	6	6	>SPBC106.19|SPBC106.19|II|Schizosaccharomyces specific protein	1	6	6	6	1	0	1	2	4	4	0	0	0	1	0	1	2	4	4	0	0	0	1	0	1	2	4	4	0	0	0	17.3	17.3	17.3	59.225	515	515	0	15.999	By matching	By matching	By MS/MS	By MS/MS	By MS/MS
SPBC1105.02c|lys4|II|homocitrate	SPBC1105.02c|lys4|II|homocitrate	19	19	19	>SPBC1105.02c|lys4|II|homocitrate synthase	1	19	19	19	19	19	19	19	18	17	17	17	17	19	19	19	19	18	17	17	17	17	19	19	19	19	18	17	17	17	17	57.4	57.4	57.4	46.292	418	418	0	260.45	By MS/MS	By MS/MS	By MS/MS	By MS/MS	By MS/MS
SPBC1105.04c|cbp1|II|CENP-B	SPBC1105.04c|cbp1|II|CENP-B	4	4	4	>SPBC1105.04c|cbp1|II|CENP-B homolog	1	4	4	4	1	2	0	2	4	3	0	0	0	1	2	0	2	4	3	0	0	0	1	2	0	2	4	3	0	0	0	12.8	12.8	12.8	59.839	522	522	0	14.871	By matching	By matching	By matching	By MS/MS	By MS/MS
SPBC1105.17|cnp1|II|centromere-specific	SPBC1105.17|cnp1|II|centromere-specific	2	2	2	>SPBC1105.17|cnp1|II|centromere-specific histone H3 CENP-A	1	2	2	2	1	1	1	1	2	1	0	0	0	1	1	1	1	2	1	0	0	0	1	1	1	1	2	1	0	0	0	16.7	16.7	16.7	13.884	120	120	0	7.8078	By MS/MS	By MS/MS	By MS/MS	By matching	By MS/MS
SPBC115.03|SPBC115.03|II|gfo/idh/mocA	SPBC115.03|SPBC115.03|II|gfo/idh/mocA	2	2	2	>SPBC115.03|SPBC115.03|II|gfo/idh/mocA family oxidoreductase (predicted)	1	2	2	2	1	2	1	1	0	1	1	0	0	1	2	1	1	0	1	1	0	0	1	2	1	1	0	1	1	0	0	6.2	6.2	6.2	41.271	368	368	0.0013236	3.7302	By matching	By MS/MS	By matching	By MS/MS	By matching
SPBC119.01|rpn3|II|19S	SPBC119.01|rpn3|II|19S	16	16	16	>SPBC119.01|rpn3|II|19S proteasome regulatory subunit Rpn3	1	16	16	16	11	15	10	10	6	8	7	8	6	11	15	10	10	6	8	7	8	6	11	15	10	10	6	8	7	8	6	37	37	37	57.346	497	497	0	77.032	By MS/MS	By MS/MS	By MS/MS	By MS/MS	By MS/MS
SPBC119.02|ubc4|II|ubiquitin	SPBC119.02|ubc4|II|ubiquitin	2	2	2	>SPBC119.02|ubc4|II|ubiquitin conjugating enzyme E2 Ubc4/UbcP1	1	2	2	2	1	2	1	1	1	1	0	0	0	1	2	1	1	1	1	0	0	0	1	2	1	1	1	1	0	0	0	30.6	30.6	30.6	16.476	147	147	0	7.5662	By MS/MS	By MS/MS	By MS/MS	By MS/MS	By MS/MS
SPBC119.10|asn1|II|asparagine	SPBC119.10|asn1|II|asparagine	7	7	7	>SPBC119.10|asn1|II|asparagine synthetase	1	7	7	7	7	5	6	6	4	5	3	3	3	7	5	6	6	4	5	3	3	3	7	5	6	6	4	5	3	3	3	22.6	22.6	22.6	63.24	557	557	0	32.96	By MS/MS	By MS/MS	By MS/MS	By MS/MS	By MS/MS
SPBC119.15|npa3|II|RNA	SPBC119.15|npa3|II|RNA	1	1	1	>SPBC119.15|npa3|II|RNA polymerase II binding AAA family ATPase Npa3 (predicted)	1	1	1	1	1	1	1	0	0	1	1	1	1	1	1	1	0	0	1	1	1	1	1	1	1	0	0	1	1	1	1	2.5	2.5	2.5	41.642	367	367	0.0099194	2.8487	By matching	By MS/MS	By matching	By matching	By matching
SPBC119.17|cym1|II|mitochondrial	SPBC119.17|cym1|II|mitochondrial	3	3	3	>SPBC119.17|cym1|II|mitochondrial metalloendopeptidase (predicted)	1	3	3	3	0	1	1	1	0	0	0	0	0	0	1	1	1	0	0	0	0	0	0	1	1	1	0	0	0	0	0	4.2	4.2	4.2	111.4	992	992	0.0013184	3.7135	By matching	By MS/MS	By MS/MS	By MS/MS	By matching
SPBC1198.02|dea2|II|adenine	SPBC1198.02|dea2|II|adenine	8	8	8	>SPBC1198.02|dea2|II|adenine deaminase Dea2	1	8	8	8	7	7	7	7	7	7	5	5	4	7	7	7	7	7	7	5	5	4	7	7	7	7	7	7	5	5	4	29.2	29.2	29.2	41.198	367	367	0	74.522	By MS/MS	By MS/MS	By MS/MS	By MS/MS	By MS/MS
SPBC1198.08|dug1|II|dipeptidase	SPBC1198.08|dug1|II|dipeptidase	7	7	7	>SPBC1198.08|dug1|II|dipeptidase Dug1 (predicted)	1	7	7	7	3	5	3	5	2	1	4	4	3	3	5	3	5	2	1	4	4	3	3	5	3	5	2	1	4	4	3	19.3	19.3	19.3	52.84	476	476	0	24.451	By MS/MS	By MS/MS	By MS/MS	By MS/MS	By MS/MS
SPBC1198.13c|tfg2|II|transcription	SPBC1198.13c|tfg2|II|transcription	4	4	4	>SPBC1198.13c|tfg2|II|transcription factor TFIIF complex beta subunit Tfg2 (predicted)	1	4	4	4	3	3	2	1	2	0	2	2	1	3	3	2	1	2	0	2	2	1	3	3	2	1	2	0	2	2	1	15.6	15.6	15.6	34.622	307	307	0	6.2903	By MS/MS	By MS/MS	By matching	By MS/MS	By MS/MS
SPBC11B10.04c|mrps28|II|mitochondrial	SPBC11B10.04c|mrps28|II|mitochondrial	5	5	5	>SPBC11B10.04c|mrps28|II|mitochondrial ribosomal protein subunit S28 (predicted)	1	5	5	5	5	3	4	3	2	3	0	0	0	5	3	4	3	2	3	0	0	0	5	3	4	3	2	3	0	0	0	23.6	23.6	23.6	33.952	288	288	0	16.194	By MS/MS	By MS/MS	By MS/MS	By MS/MS	By MS/MS
SPBC11B10.09|cdc2|II|cyclin-dependent	SPBC11B10.09|cdc2|II|cyclin-dependent	3	3	2	>SPBC11B10.09|cdc2|II|cyclin-dependent protein kinase Cdk1/Cdc2	1	3	3	2	3	3	3	2	3	2	1	1	1	3	3	3	2	3	2	1	1	1	2	2	2	1	2	2	0	0	0	10.1	10.1	7.4	34.358	297	297	0	10.955	By MS/MS	By MS/MS	By MS/MS	By MS/MS	By MS/MS
SPBC11B10.10c|pht1|II|histone	SPBC11B10.10c|pht1|II|histone	9	8	8	>SPBC11B10.10c|pht1|II|histone H2A variant H2A.Z, Pht1	1	9	8	8	4	4	4	9	9	9	2	1	1	3	3	3	8	8	8	2	1	1	3	3	3	8	8	8	2	1	1	61.2	56.1	56.1	15.025	139	139	0	175.64	By MS/MS	By MS/MS	By MS/MS	By MS/MS	By MS/MS
SPBC11C11.02|imp2|II|contractile	SPBC11C11.02|imp2|II|contractile	5	5	5	>SPBC11C11.02|imp2|II|contractile ring protein Imp2	1	5	5	5	4	4	2	0	0	0	2	0	0	4	4	2	0	0	0	2	0	0	4	4	2	0	0	0	2	0	0	11	11	11	75.166	670	670	0	10.498	By MS/MS	By MS/MS	By MS/MS	By matching	By matching
SPBC11C11.07|rpl1801|II|60S	SPBC11C11.07|rpl1801|II|60S	8	2	2	>SPBC11C11.07|rpl1801|II|60S ribosomal protein L18	1	8	2	2	7	6	6	6	5	6	6	5	5	2	2	2	1	1	1	2	2	2	2	2	2	1	1	1	2	2	2	39.6	12.8	12.8	21.19	187	187	0	23.234	By MS/MS	By MS/MS	By MS/MS	By MS/MS	By MS/MS
SPBC11C11.08|srp1|II|SR	SPBC11C11.08|srp1|II|SR	8	8	8	>SPBC11C11.08|srp1|II|SR family protein, human SRFS2 ortholog Srp1	1	8	8	8	5	5	6	4	7	5	6	6	6	5	5	6	4	7	5	6	6	6	5	5	6	4	7	5	6	6	6	40.7	40.7	40.7	31.068	275	275	0	87.108	By MS/MS	By MS/MS	By MS/MS	By MS/MS	By MS/MS
SPBC11G11.03|mrt4|II|mRNA	SPBC11G11.03|mrt4|II|mRNA	9	9	9	>SPBC11G11.03|mrt4|II|mRNA turnover and ribosome assembly protein Mrt4 (predicted)	1	9	9	9	8	8	7	9	9	8	5	4	3	8	8	7	9	9	8	5	4	3	8	8	7	9	9	8	5	4	3	55.6	55.6	55.6	26.663	241	241	0	86.531	By MS/MS	By MS/MS	By MS/MS	By MS/MS	By MS/MS
SPBC11G11.05|rpa34|II|DNA-directed	SPBC11G11.05|rpa34|II|DNA-directed	10	10	10	>SPBC11G11.05|rpa34|II|DNA-directed RNA polymerase I complex subunit Rpa34 (predicted)	1	10	10	10	8	8	8	9	9	9	10	8	8	8	8	8	9	9	9	10	8	8	8	8	8	9	9	9	10	8	8	48.2	48.2	48.2	28.01	251	251	0	61.619	By MS/MS	By MS/MS	By MS/MS	By MS/MS	By MS/MS
SPBC11G11.06c|sme1|II|Sm	SPBC11G11.06c|sme1|II|Sm	2	2	2	>SPBC11G11.06c|sme1|II|Sm snRNP core protein Sme1	1	2	2	2	2	2	2	1	2	2	1	1	1	2	2	2	1	2	2	1	1	1	2	2	2	1	2	2	1	1	1	34.5	34.5	34.5	9.6913	84	84	0	13.934	By MS/MS	By matching	By matching	By MS/MS	By MS/MS
SPBC11G11.07|mtr10|II|karyopherin,	SPBC11G11.07|mtr10|II|karyopherin,	3	3	3	>SPBC11G11.07|mtr10|II|karyopherin, nuclear import receptor Mtr10 (predicted)	1	3	3	3	1	2	0	0	0	0	0	0	0	1	2	0	0	0	0	0	0	0	1	2	0	0	0	0	0	0	0	4	4	4	108.17	955	955	0	4.535	By MS/MS	By MS/MS	By matching	By matching	By matching
SPBC1215.02c|naa25|II|NatB	SPBC1215.02c|naa25|II|NatB	10	10	10	>SPBC1215.02c|naa25|II|NatB N-acetyltransferase complex regulatory subunit Naa25	1	10	10	10	8	7	7	4	3	3	2	0	0	8	7	7	4	3	3	2	0	0	8	7	7	4	3	3	2	0	0	17.5	17.5	17.5	92.456	811	811	0	23.838	By MS/MS	By MS/MS	By MS/MS	By MS/MS	By MS/MS
SPBC1271.04c|SPBC1271.04c|II|eIF-5A-deoxyhypusine	SPBC1271.04c|SPBC1271.04c|II|eIF-5A-deoxyhypusine	3	3	3	>SPBC1271.04c|SPBC1271.04c|II|eIF-5A-deoxyhypusine synthase (predicted)	1	3	3	3	3	3	3	1	1	1	1	2	1	3	3	3	1	1	1	1	2	1	3	3	3	1	1	1	1	2	1	11.4	11.4	11.4	38.811	350	350	0	10.793	By MS/MS	By MS/MS	By MS/MS	By matching	By MS/MS
SPBC1271.07c|SPBC1271.07c|II|N-acetyltransferase	SPBC1271.07c|SPBC1271.07c|II|N-acetyltransferase	3	3	3	>SPBC1271.07c|SPBC1271.07c|II|N-acetyltransferase (predicted)	1	3	3	3	2	3	1	2	2	2	1	1	0	2	3	1	2	2	2	1	1	0	2	3	1	2	2	2	1	1	0	24.5	24.5	24.5	18.478	163	163	0	7.474	By MS/MS	By MS/MS	By MS/MS	By MS/MS	By matching
SPBC1271.13|mrpl8|II|mitochondrial	SPBC1271.13|mrpl8|II|mitochondrial	4	4	4	>SPBC1271.13|mrpl8|II|mitochondrial ribosomal protein subunit L8 (predicted)	1	4	4	4	3	3	3	1	0	2	0	0	0	3	3	3	1	0	2	0	0	0	3	3	3	1	0	2	0	0	0	17.4	17.4	17.4	23.967	207	207	0	7.2273	By MS/MS	By MS/MS	By MS/MS	By MS/MS	By matching
SPBC1289.03c|spi1|II|Ran	SPBC1289.03c|spi1|II|Ran	8	8	8	>SPBC1289.03c|spi1|II|Ran GTPase Spi1	1	8	8	8	6	5	6	5	6	4	8	7	7	6	5	6	5	6	4	8	7	7	6	5	6	5	6	4	8	7	7	34.3	34.3	34.3	24.555	216	216	0	32.529	By MS/MS	By MS/MS	By MS/MS	By MS/MS	By MS/MS
SPBC1289.04c|pob1|II|Boi	SPBC1289.04c|pob1|II|Boi	14	14	14	>SPBC1289.04c|pob1|II|Boi family protein	1	14	14	14	10	10	11	2	4	5	11	6	4	10	10	11	2	4	5	11	6	4	10	10	11	2	4	5	11	6	4	24.8	24.8	24.8	93.772	871	871	0	36.399	By MS/MS	By MS/MS	By MS/MS	By matching	By MS/MS
SPBC1289.06c|ppr8|II|mitochondrial	SPBC1289.06c|ppr8|II|mitochondrial	8	8	8	>SPBC1289.06c|ppr8|II|mitochondrial PPR repeat protein Ppr8	1	8	8	8	6	4	4	3	4	5	6	5	5	6	4	4	3	4	5	6	5	5	6	4	4	3	4	5	6	5	5	25.2	25.2	25.2	54.652	481	481	0	20.671	By MS/MS	By MS/MS	By MS/MS	By MS/MS	By MS/MS
SPBC1289.07c|rpc40|II|DNA-directed	SPBC1289.07c|rpc40|II|DNA-directed	15	15	15	>SPBC1289.07c|rpc40|II|DNA-directed RNA polymerase I and III subunit Rpc40	1	15	15	15	11	12	12	13	14	15	10	10	9	11	12	12	13	14	15	10	10	9	11	12	12	13	14	15	10	10	9	66.4	66.4	66.4	39.154	348	348	0	126.36	By MS/MS	By MS/MS	By MS/MS	By MS/MS	By MS/MS
SPBC1289.08|uap1|II|UDP-N-acetylglucosamine	SPBC1289.08|uap1|II|UDP-N-acetylglucosamine	2	2	2	>SPBC1289.08|uap1|II|UDP-N-acetylglucosamine diphosphorylase Uap1/Qri1(predicted)	1	2	2	2	2	2	2	0	0	0	0	0	0	2	2	2	0	0	0	0	0	0	2	2	2	0	0	0	0	0	0	7.4	7.4	7.4	53.121	475	475	0.0093926	2.9753	By MS/MS	By MS/MS	By MS/MS	By matching	By matching
SPBC1289.11|spf38|II|U5	SPBC1289.11|spf38|II|U5	14	14	14	>SPBC1289.11|spf38|II|U5 snRNP complex subunit Spf38	1	14	14	14	12	13	14	9	7	7	2	1	1	12	13	14	9	7	7	2	1	1	12	13	14	9	7	7	2	1	1	64.4	64.4	64.4	37.427	340	340	0	96.35	By MS/MS	By MS/MS	By MS/MS	By MS/MS	By MS/MS
SPBC1289.13c|gmh6|II|alpha-1,2-galactosyltransferase	SPBC1289.13c|gmh6|II|alpha-1,2-galactosyltransferase	1	1	1	>SPBC1289.13c|gmh6|II|alpha-1,2-galactosyltransferase Gmh6	1	1	1	1	0	0	0	0	1	1	0	0	0	0	0	0	0	1	1	0	0	0	0	0	0	0	1	1	0	0	0	1.9	1.9	1.9	43.117	375	375	0.0013289	3.7816	By matching	By matching	By matching	By matching	By MS/MS
SPBC12C2.04|SPBC12C2.04|II|NAD	SPBC12C2.04|SPBC12C2.04|II|NAD	5	5	5	>SPBC12C2.04|SPBC12C2.04|II|NAD binding dehydrogenase family protein	1	5	5	5	3	3	4	2	1	2	2	2	2	3	3	4	2	1	2	2	2	2	3	3	4	2	1	2	2	2	2	20.8	20.8	20.8	43.031	384	384	0	27.352	By MS/MS	By MS/MS	By MS/MS	By MS/MS	By matching
SPBC12C2.05c|bzz1|II|diacylglycerol	SPBC12C2.05c|bzz1|II|diacylglycerol	6	6	6	>SPBC12C2.05c|bzz1|II|diacylglycerol binding protein Bzz1 (predicted)	1	6	6	6	4	4	4	3	0	4	0	1	0	4	4	4	3	0	4	0	1	0	4	4	4	3	0	4	0	1	0	13.9	13.9	13.9	72.216	642	642	0	20.596	By MS/MS	By MS/MS	By MS/MS	By MS/MS	By matching
SPBC12C2.06|dbp5|II|cytoplasmic	SPBC12C2.06|dbp5|II|cytoplasmic	7	7	7	>SPBC12C2.06|dbp5|II|cytoplasmic ATP-dependent RNA helicase Dbp5 (predicted)	1	7	7	7	7	6	7	6	4	5	4	4	3	7	6	7	6	4	5	4	4	3	7	6	7	6	4	5	4	4	3	17.9	17.9	17.9	56.304	503	503	0	24.492	By MS/MS	By MS/MS	By MS/MS	By MS/MS	By MS/MS
SPBC12C2.07c|srm1|II|spermidine	SPBC12C2.07c|srm1|II|spermidine	2	2	2	>SPBC12C2.07c|srm1|II|spermidine synthase Srm1 (predicted)	1	2	2	2	2	1	1	2	1	1	0	1	0	2	1	1	2	1	1	0	1	0	2	1	1	2	1	1	0	1	0	8.1	8.1	8.1	33.149	298	298	0	7.2539	By MS/MS	By MS/MS	By matching	By MS/MS	By MS/MS
SPBC12C2.10c|pst1|II|Clr6	SPBC12C2.10c|pst1|II|Clr6	8	8	8	>SPBC12C2.10c|pst1|II|Clr6 histone deacetylase complex subunit Pst1	1	8	8	8	5	3	7	1	5	3	1	2	1	5	3	7	1	5	3	1	2	1	5	3	7	1	5	3	1	2	1	6	6	6	171.45	1522	1522	0	13.641	By MS/MS	By MS/MS	By MS/MS	By matching	By MS/MS
SPBC12C2.11|SPBC12C2.11|II|glutamine-fructose-6-phosphate	SPBC12C2.11|SPBC12C2.11|II|glutamine-fructose-6-phosphate	7	7	7	>SPBC12C2.11|SPBC12C2.11|II|glutamine-fructose-6-phosphate transaminase (predicted)	1	7	7	7	6	6	7	4	2	5	1	0	1	6	6	7	4	2	5	1	0	1	6	6	7	4	2	5	1	0	1	14.8	14.8	14.8	77.321	696	696	0	21.289	By MS/MS	By MS/MS	By MS/MS	By MS/MS	By MS/MS
SPBC12D12.03|cct1|II|chaperonin-containing	SPBC12D12.03|cct1|II|chaperonin-containing	28	28	28	>SPBC12D12.03|cct1|II|chaperonin-containing T-complex alpha subunit Cct1	1	28	28	28	27	27	26	22	21	21	23	23	21	27	27	26	22	21	21	23	23	21	27	27	26	22	21	21	23	23	21	67.8	67.8	67.8	60.046	556	556	0	229.46	By MS/MS	By MS/MS	By MS/MS	By MS/MS	By MS/MS
SPBC12D12.04c|pck2|II|protein	SPBC12D12.04c|pck2|II|protein	4	4	4	>SPBC12D12.04c|pck2|II|protein kinase C (PKC)-like Pck2	1	4	4	4	2	4	2	1	1	2	1	1	1	2	4	2	1	1	2	1	1	1	2	4	2	1	1	2	1	1	1	3.7	3.7	3.7	116	1016	1016	0	5.9299	By MS/MS	By MS/MS	By matching	By matching	By matching
SPBC1306.01c|mef1|II|mitochondrial	SPBC1306.01c|mef1|II|mitochondrial	7	7	7	>SPBC1306.01c|mef1|II|mitochondrial translation elongation factor G (predicted)	1	7	7	7	7	6	6	3	1	3	0	1	0	7	6	6	3	1	3	0	1	0	7	6	6	3	1	3	0	1	0	11.9	11.9	11.9	86.324	770	770	0	18.156	By MS/MS	By MS/MS	By MS/MS	By MS/MS	By matching
SPBC1347.02|fkbp39|II|FKBP-type	SPBC1347.02|fkbp39|II|FKBP-type	19	19	19	>SPBC1347.02|fkbp39|II|FKBP-type peptidyl-prolyl cis-trans isomerase (predicted)	1	19	19	19	14	15	13	15	17	17	7	5	4	14	15	13	15	17	17	7	5	4	14	15	13	15	17	17	7	5	4	51	51	51	39.301	361	361	0	219.23	By MS/MS	By MS/MS	By MS/MS	By MS/MS	By MS/MS
SPBC1347.05c|SPBC1347.05c|II|DNAJ	SPBC1347.05c|SPBC1347.05c|II|DNAJ	9	9	9	>SPBC1347.05c|SPBC1347.05c|II|DNAJ domain protein Scj1 (predicted)	1	9	9	9	8	7	6	8	8	8	6	4	5	8	7	6	8	8	8	6	4	5	8	7	6	8	8	8	6	4	5	24.4	24.4	24.4	44.287	398	398	0	43.104	By MS/MS	By MS/MS	By MS/MS	By MS/MS	By MS/MS
SPBC1347.07|rex2|II|RNA	SPBC1347.07|rex2|II|RNA	1	1	1	>SPBC1347.07|rex2|II|RNA exonuclease (predicted)	1	1	1	1	0	0	1	1	0	0	0	0	0	0	0	1	1	0	0	0	0	0	0	0	1	1	0	0	0	0	0	6.3	6.3	6.3	29.286	252	252	0	6.5107	By matching	By matching	By MS/MS	By MS/MS	By matching
SPBC1347.09|SPBC1347.09|II|hexaprenyldihydroxybenzoate	SPBC1347.09|SPBC1347.09|II|hexaprenyldihydroxybenzoate	1	1	1	>SPBC1347.09|SPBC1347.09|II|hexaprenyldihydroxybenzoate methyltransferase, Coq3 variant (predicted)	1	1	1	1	0	0	0	1	1	1	0	0	0	0	0	0	1	1	1	0	0	0	0	0	0	1	1	1	0	0	0	3.2	3.2	3.2	31.71	284	284	0.0098765	2.8067	By matching	By matching	By matching	By MS/MS	By MS/MS
SPBC13A2.02|nup82|II|nucleoporin;REV__SPAC323.05c|mtq2|I|protein	SPBC13A2.02|nup82|II|nucleoporin	7;1	7;1	7;1	>SPBC13A2.02|nup82|II|nucleoporin Nup82	2	7	7	7	5	3	3	2	4	3	0	0	0	5	3	3	2	4	3	0	0	0	5	3	3	2	4	3	0	0	0	11.8	11.8	11.8	90.611	803	803;231	0	16.327	By MS/MS	By MS/MS	By MS/MS	By MS/MS	By MS/MS
SPBC13A2.04c|ptr2|II|PTR	SPBC13A2.04c|ptr2|II|PTR	2	2	2	>SPBC13A2.04c|ptr2|II|PTR family peptide transmembrane transporter Ptr2	1	2	2	2	2	1	2	1	1	1	1	2	0	2	1	2	1	1	1	1	2	0	2	1	2	1	1	1	1	2	0	4.7	4.7	4.7	68.499	618	618	0	8.9185	By MS/MS	By MS/MS	By MS/MS	By MS/MS	By MS/MS
SPBC13E7.01|cwf22|II|splicing	SPBC13E7.01|cwf22|II|splicing	10	10	10	>SPBC13E7.01|cwf22|II|splicing factor Cwf22	1	10	10	10	8	9	8	5	6	9	1	5	1	8	9	8	5	6	9	1	5	1	8	9	8	5	6	9	1	5	1	14.1	14.1	14.1	102.7	886	886	0	64.579	By MS/MS	By MS/MS	By MS/MS	By MS/MS	By MS/MS
SPBC13E7.08c|leo1|II|RNA	SPBC13E7.08c|leo1|II|RNA	13	13	13	>SPBC13E7.08c|leo1|II|RNA polymerase II associated Paf1 complex (predicted)	1	13	13	13	13	12	13	10	10	11	11	9	9	13	12	13	10	10	11	11	9	9	13	12	13	10	10	11	11	9	9	37.3	37.3	37.3	48.733	429	429	0	80.572	By MS/MS	By MS/MS	By MS/MS	By MS/MS	By MS/MS
SPBC13E7.10c|brf1|II|transcription	SPBC13E7.10c|brf1|II|transcription	7	7	7	>SPBC13E7.10c|brf1|II|transcription factor TFIIIB complex subunit Brf1	1	7	7	7	0	1	1	6	5	5	0	0	0	0	1	1	6	5	5	0	0	0	0	1	1	6	5	5	0	0	0	17.1	17.1	17.1	55.795	492	492	0	30.155	By matching	By matching	By matching	By MS/MS	By MS/MS
SPBC13G1.01c|nam9|II|mitochondrial	SPBC13G1.01c|nam9|II|mitochondrial	8	8	8	>SPBC13G1.01c|nam9|II|mitochondrial ribosomal protein subunit S4 (predicted)	1	8	8	8	6	5	6	4	4	4	0	0	0	6	5	6	4	4	4	0	0	0	6	5	6	4	4	4	0	0	0	24.8	24.8	24.8	37.665	327	327	0	31.914	By MS/MS	By MS/MS	By MS/MS	By MS/MS	By MS/MS
SPBC13G1.02|mpg2|II|mannose-1-phosphate	SPBC13G1.02|mpg2|II|mannose-1-phosphate	10	10	10	>SPBC13G1.02|mpg2|II|mannose-1-phosphate guanyltransferase (predicted)	1	10	10	10	8	7	8	6	5	6	6	6	5	8	7	8	6	5	6	6	6	5	8	7	8	6	5	6	6	6	5	38.6	38.6	38.6	46.096	414	414	0	60.061	By MS/MS	By MS/MS	By MS/MS	By MS/MS	By MS/MS
SPBC13G1.07|swf1|II|palmitoyltransferase	SPBC13G1.07|swf1|II|palmitoyltransferase	1	1	1	>SPBC13G1.07|swf1|II|palmitoyltransferase Swf1 (predicted)	1	1	1	1	0	0	0	1	1	0	0	0	0	0	0	0	1	1	0	0	0	0	0	0	0	1	1	0	0	0	0	4.5	4.5	4.5	41.465	356	356	0.005814	3.3912	By matching	By matching	By matching	By MS/MS	By MS/MS
SPBC13G1.08c|ash2|II|Ash2-trithorax	SPBC13G1.08c|ash2|II|Ash2-trithorax	4	4	4	>SPBC13G1.08c|ash2|II|Ash2-trithorax family protein	1	4	4	4	4	2	2	0	2	2	1	0	0	4	2	2	0	2	2	1	0	0	4	2	2	0	2	2	1	0	0	8	8	8	74.252	652	652	0	9.9367	By MS/MS	By MS/MS	By MS/MS	By matching	By MS/MS
SPBC13G1.09|enp1|II|bystin	SPBC13G1.09|enp1|II|bystin	15	15	15	>SPBC13G1.09|enp1|II|bystin family U3 and U14 snoRNA associated protein Enp1 (predicted)	1	15	15	15	13	13	12	8	8	9	6	1	1	13	13	12	8	8	9	6	1	1	13	13	12	8	8	9	6	1	1	40.8	40.8	40.8	51.365	449	449	0	95.07	By MS/MS	By MS/MS	By MS/MS	By MS/MS	By MS/MS
SPBC13G1.10c|mug81|II|ATP-dependent	SPBC13G1.10c|mug81|II|ATP-dependent	9	9	9	>SPBC13G1.10c|mug81|II|ATP-dependent RNA helicase Slh1, human ASCC3 ortholog (predicted)	1	9	9	9	6	8	5	4	3	3	0	0	0	6	8	5	4	3	3	0	0	0	6	8	5	4	3	3	0	0	0	6.3	6.3	6.3	218.56	1935	1935	0	23.841	By MS/MS	By MS/MS	By MS/MS	By MS/MS	By MS/MS
SPBC13G1.13|tfb2|II|transcription	SPBC13G1.13|tfb2|II|transcription	5	5	5	>SPBC13G1.13|tfb2|II|transcription factor TFIIH complex subunit Tfb2	1	5	5	5	3	4	3	1	1	3	0	0	0	3	4	3	1	1	3	0	0	0	3	4	3	1	1	3	0	0	0	14.5	14.5	14.5	51.192	447	447	0	7.5195	By MS/MS	By MS/MS	By MS/MS	By matching	By MS/MS
SPBC146.03c|cut3|II|condensin	SPBC146.03c|cut3|II|condensin	14	14	14	>SPBC146.03c|cut3|II|condensin complex SMC subunit Smc4	1	14	14	14	13	11	12	5	3	6	1	0	0	13	11	12	5	3	6	1	0	0	13	11	12	5	3	6	1	0	0	11.9	11.9	11.9	150.65	1324	1324	0	38.981	By MS/MS	By MS/MS	By MS/MS	By MS/MS	By MS/MS
SPBC146.07|prp2|II|U2AF	SPBC146.07|prp2|II|U2AF	18	18	18	>SPBC146.07|prp2|II|U2AF large subunit (U2AF-59)	1	18	18	18	15	15	15	6	8	11	16	17	15	15	15	15	6	8	11	16	17	15	15	15	15	6	8	11	16	17	15	41.6	41.6	41.6	58.932	517	517	0	75.922	By MS/MS	By MS/MS	By MS/MS	By MS/MS	By MS/MS
SPBC146.08c|tif1102|II|translation	SPBC146.08c|tif1102|II|translation	2	2	2	>SPBC146.08c|tif1102|II|translation initiation factor eIF1A-like (predicted)	1	2	2	2	0	0	0	1	1	0	2	0	0	0	0	0	1	1	0	2	0	0	0	0	0	1	1	0	2	0	0	13.4	13.4	13.4	14.707	127	127	0.0057471	3.2764	By matching	By matching	By matching	By matching	By MS/MS
SPBC146.13c|myo1|II|myosin	SPBC146.13c|myo1|II|myosin	22	22	22	>SPBC146.13c|myo1|II|myosin type I	1	22	22	22	18	19	18	9	12	14	6	3	1	18	19	18	9	12	14	6	3	1	18	19	18	9	12	14	6	3	1	24.6	24.6	24.6	135.71	1217	1217	0	85.029	By MS/MS	By MS/MS	By MS/MS	By MS/MS	By MS/MS
SPBC146.14c|sec26|II|coatomer	SPBC146.14c|sec26|II|coatomer	27	27	27	>SPBC146.14c|sec26|II|coatomer beta subunit (predicted)	1	27	27	27	20	21	21	17	17	20	6	3	5	20	21	21	17	17	20	6	3	5	20	21	21	17	17	20	6	3	5	42.1	42.1	42.1	104.7	940	940	0	134.64	By MS/MS	By MS/MS	By MS/MS	By MS/MS	By MS/MS
SPBC14C8.02|tim44|II|TIM23	SPBC14C8.02|tim44|II|TIM23	18	18	18	>SPBC14C8.02|tim44|II|TIM23 translocase complex subunit Tim44 (predicted)	1	18	18	18	17	17	13	11	9	13	5	10	8	17	17	13	11	9	13	5	10	8	17	17	13	11	9	13	5	10	8	52	52	52	48.549	427	427	0	94.533	By MS/MS	By MS/MS	By MS/MS	By MS/MS	By MS/MS
SPBC14C8.03|fma2|II|methionine	SPBC14C8.03|fma2|II|methionine	8	8	8	>SPBC14C8.03|fma2|II|methionine aminopeptidase Fma2 (predicted)	1	8	8	8	7	6	7	2	3	4	1	0	1	7	6	7	2	3	4	1	0	1	7	6	7	2	3	4	1	0	1	28.2	28.2	28.2	47.271	426	426	0	20.067	By MS/MS	By MS/MS	By MS/MS	By matching	By MS/MS
SPBC14C8.04|ilv6|II|acetolactate	SPBC14C8.04|ilv6|II|acetolactate	13	13	13	>SPBC14C8.04|ilv6|II|acetolactate synthase regulatory unit Ilv6 (predicted)	1	13	13	13	9	9	7	9	10	9	10	10	10	9	9	7	9	10	9	10	10	10	9	9	7	9	10	9	10	10	10	55	55	55	31.834	289	289	0	79.643	By MS/MS	By MS/MS	By MS/MS	By MS/MS	By MS/MS
SPBC14C8.06|arc1|II|ARP2/3	SPBC14C8.06|arc1|II|ARP2/3	3	3	3	>SPBC14C8.06|arc1|II|ARP2/3 actin-organizing complex subunit Sop2	1	3	3	3	2	3	3	1	1	1	1	1	0	2	3	3	1	1	1	1	1	0	2	3	3	1	1	1	1	1	0	11.4	11.4	11.4	41.596	377	377	0	6.6624	By matching	By MS/MS	By MS/MS	By matching	By matching
SPBC14C8.10|mrpl24|II|mitochondrial	SPBC14C8.10|mrpl24|II|mitochondrial	2	2	2	>SPBC14C8.10|mrpl24|II|mitochondrial ribosomal protein subunit L28 (predicted)	1	2	2	2	2	2	2	1	1	1	1	0	0	2	2	2	1	1	1	1	0	0	2	2	2	1	1	1	1	0	0	11.4	11.4	11.4	20.032	176	176	0.0057398	3.269	By MS/MS	By MS/MS	By MS/MS	By matching	By matching
SPBC14C8.12|rpb8|II|DNA-directed	SPBC14C8.12|rpb8|II|DNA-directed	6	6	6	>SPBC14C8.12|rpb8|II|DNA-directed RNA polymerase I, II and III subunit Rpb8	1	6	6	6	4	5	5	5	4	4	3	2	3	4	5	5	5	4	4	3	2	3	4	5	5	5	4	4	3	2	3	53.6	53.6	53.6	14.3	125	125	0	91.884	By MS/MS	By MS/MS	By MS/MS	By MS/MS	By MS/MS
SPBC14C8.14c|pol5|II|DNA	SPBC14C8.14c|pol5|II|DNA	11	11	11	>SPBC14C8.14c|pol5|II|DNA polymerase phi	1	11	11	11	8	8	7	6	6	7	4	1	1	8	8	7	6	6	7	4	1	1	8	8	7	6	6	7	4	1	1	12.1	12.1	12.1	109.72	959	959	0	40.749	By MS/MS	By MS/MS	By MS/MS	By MS/MS	By MS/MS
SPBC14C8.16c|bot1|II|mitochondrial	SPBC14C8.16c|bot1|II|mitochondrial	4	4	4	>SPBC14C8.16c|bot1|II|mitochondrial ribosomal protein subunit S35	1	4	4	4	4	3	3	4	3	4	0	0	0	4	3	3	4	3	4	0	0	0	4	3	3	4	3	4	0	0	0	14.6	14.6	14.6	35.752	315	315	0	14.972	By MS/MS	By MS/MS	By MS/MS	By MS/MS	By MS/MS
SPBC14C8.17c|spt8|II|SAGA	SPBC14C8.17c|spt8|II|SAGA	16	16	16	>SPBC14C8.17c|spt8|II|SAGA complex subunit Spt8	1	16	16	16	14	16	13	0	2	2	1	0	0	14	16	13	0	2	2	1	0	0	14	16	13	0	2	2	1	0	0	41.4	41.4	41.4	58.418	526	526	0	107.07	By MS/MS	By MS/MS	By MS/MS	By matching	By MS/MS
SPBC14F5.02|trs65|II|TRAPP	SPBC14F5.02|trs65|II|TRAPP	3	3	3	>SPBC14F5.02|trs65|II|TRAPP complex subunit Trs65 (predicted)	1	3	3	3	3	2	3	1	2	2	1	1	0	3	2	3	1	2	2	1	1	0	3	2	3	1	2	2	1	1	0	9.9	9.9	9.9	57.939	515	515	0	10.666	By MS/MS	By MS/MS	By MS/MS	By MS/MS	By MS/MS
SPBC14F5.03c|kap123|II|karyopherin	SPBC14F5.03c|kap123|II|karyopherin	23	23	23	>SPBC14F5.03c|kap123|II|karyopherin Kap123	1	23	23	23	15	13	11	13	10	19	3	2	2	15	13	11	13	10	19	3	2	2	15	13	11	13	10	19	3	2	2	32	32	32	117.83	1067	1067	0	123.31	By MS/MS	By MS/MS	By MS/MS	By MS/MS	By MS/MS
SPBC14F5.04c|pgk1|II|phosphoglycerate	SPBC14F5.04c|pgk1|II|phosphoglycerate	30	30	30	>SPBC14F5.04c|pgk1|II|phosphoglycerate kinase Pgk1 (predicted)	1	30	30	30	28	28	26	25	26	24	20	17	16	28	28	26	25	26	24	20	17	16	28	28	26	25	26	24	20	17	16	78.3	78.3	78.3	43.963	414	414	0	241.41	By MS/MS	By MS/MS	By MS/MS	By MS/MS	By MS/MS
SPBC14F5.05c|sam1|II|S-adenosylmethionine	SPBC14F5.05c|sam1|II|S-adenosylmethionine	19	19	19	>SPBC14F5.05c|sam1|II|S-adenosylmethionine synthetase	1	19	19	19	17	17	16	12	12	14	17	17	16	17	17	16	12	12	14	17	17	16	17	17	16	12	12	14	17	17	16	63.4	63.4	63.4	41.831	382	382	0	136.9	By MS/MS	By MS/MS	By MS/MS	By MS/MS	By MS/MS
SPBC14F5.06|rli1|II|iron-sulfur	SPBC14F5.06|rli1|II|iron-sulfur	26	26	26	>SPBC14F5.06|rli1|II|iron-sulfur ATPase involved in ribosome biogenesis and translation Rli1 (predicted)	1	26	26	26	24	25	25	14	14	17	16	13	13	24	25	25	14	14	17	16	13	13	24	25	25	14	14	17	16	13	13	58.9	58.9	58.9	66.589	593	593	0	197.63	By MS/MS	By MS/MS	By MS/MS	By MS/MS	By MS/MS
SPBC14F5.09c|ade8|II|adenylosuccinate	SPBC14F5.09c|ade8|II|adenylosuccinate	7	7	7	>SPBC14F5.09c|ade8|II|adenylosuccinate lyase Ade8	1	7	7	7	3	7	4	1	1	0	1	1	0	3	7	4	1	1	0	1	1	0	3	7	4	1	1	0	1	1	0	17.8	17.8	17.8	54.307	482	482	0	12.23	By MS/MS	By MS/MS	By MS/MS	By matching	By MS/MS
SPBC14F5.11c|mug186|II|sorting	SPBC14F5.11c|mug186|II|sorting	10	10	10	>SPBC14F5.11c|mug186|II|sorting nexin Snx41 (predicted)	1	10	10	10	4	9	7	0	0	0	0	0	0	4	9	7	0	0	0	0	0	0	4	9	7	0	0	0	0	0	0	22.9	22.9	22.9	67.001	586	586	0	21.708	By MS/MS	By MS/MS	By MS/MS	By matching	By matching
SPBC14F5.12c|cbh2|II|CENP-B	SPBC14F5.12c|cbh2|II|CENP-B	1	1	1	>SPBC14F5.12c|cbh2|II|CENP-B homolog Cbh2	1	1	1	1	0	0	0	0	1	1	0	0	0	0	0	0	0	1	1	0	0	0	0	0	0	0	1	1	0	0	0	4.9	4.9	4.9	59.69	514	514	0.0093458	2.9076	By matching	By matching	By matching	By matching	By MS/MS
SPBC1539.01c|mrp15|II|mitochondrial	SPBC1539.01c|mrp15|II|mitochondrial	3	3	3	>SPBC1539.01c|mrp15|II|mitochondrial ribosomal protein subunit L15 Mrp15 (predicted)	1	3	3	3	3	3	2	1	1	1	0	0	0	3	3	2	1	1	1	0	0	0	3	3	2	1	1	1	0	0	0	14.8	14.8	14.8	23.949	210	210	0	6.5123	By MS/MS	By MS/MS	By MS/MS	By MS/MS	By matching
SPBC1539.03c|arg41|II|argininosuccinate	SPBC1539.03c|arg41|II|argininosuccinate	5	5	5	>SPBC1539.03c|arg41|II|argininosuccinate lyase (predicted)	1	5	5	5	4	3	3	3	4	2	1	0	0	4	3	3	3	4	2	1	0	0	4	3	3	3	4	2	1	0	0	15.7	15.7	15.7	51.571	460	460	0	18.73	By MS/MS	By MS/MS	By MS/MS	By MS/MS	By MS/MS
SPBC1539.07c|fmd1|II|glutathione-dependent	SPBC1539.07c|fmd1|II|glutathione-dependent	9	9	9	>SPBC1539.07c|fmd1|II|glutathione-dependent formaldehyde dehydrogenase (predicted)	1	9	9	9	8	8	7	4	3	4	8	8	8	8	8	7	4	3	4	8	8	8	8	8	7	4	3	4	8	8	8	32.5	32.5	32.5	40.444	378	378	0	26.911	By MS/MS	By MS/MS	By MS/MS	By MS/MS	By MS/MS
SPBC1539.09c|trp1|II|anthranilate	SPBC1539.09c|trp1|II|anthranilate	32	32	32	>SPBC1539.09c|trp1|II|anthranilate synthase component II, multifunctional enzyme Trp1	1	32	32	32	26	27	26	24	21	26	17	15	15	26	27	26	24	21	26	17	15	15	26	27	26	24	21	26	17	15	15	53.6	53.6	53.6	83.039	759	759	0	193.01	By MS/MS	By MS/MS	By MS/MS	By MS/MS	By MS/MS
SPBC1539.10|nop16|II|ribosome	SPBC1539.10|nop16|II|ribosome	7	7	7	>SPBC1539.10|nop16|II|ribosome biogenesis protein Nop16 (predicted)	1	7	7	7	6	3	4	5	5	5	4	3	3	6	3	4	5	5	5	4	3	3	6	3	4	5	5	5	4	3	3	39.2	39.2	39.2	23.946	209	209	0	29.704	By MS/MS	By MS/MS	By MS/MS	By MS/MS	By MS/MS
SPBC15C4.05|dhx29|II|ATP-dependent	SPBC15C4.05|dhx29|II|ATP-dependent	32	32	32	>SPBC15C4.05|dhx29|II|ATP-dependent RNA helicase, human DHX29 ortholog (predicted)	1	32	32	32	30	29	30	1	5	1	0	1	0	30	29	30	1	5	1	0	1	0	30	29	30	1	5	1	0	1	0	29.1	29.1	29.1	161.46	1428	1428	0	102.72	By MS/MS	By MS/MS	By MS/MS	By matching	By MS/MS
SPBC15D4.01c|klp9|II|kinesin-like	SPBC15D4.01c|klp9|II|kinesin-like	2	2	2	>SPBC15D4.01c|klp9|II|kinesin-like protein Klp9	1	2	2	2	1	1	1	1	1	2	1	1	1	1	1	1	1	1	2	1	1	1	1	1	1	1	1	2	1	1	1	4.1	4.1	4.1	71.451	633	633	0.0013175	3.7096	By matching	By matching	By matching	By matching	By matching
SPBC15D4.03|slm9|II|hira	SPBC15D4.03|slm9|II|hira	34	34	34	>SPBC15D4.03|slm9|II|hira protein Slm9	1	34	34	34	1	2	1	31	34	33	0	0	0	1	2	1	31	34	33	0	0	0	1	2	1	31	34	33	0	0	0	54.3	54.3	54.3	90.432	807	807	0	323.31	By MS/MS	By MS/MS	By matching	By MS/MS	By MS/MS
SPBC15D4.05|SPBC15D4.05|II|conserved	SPBC15D4.05|SPBC15D4.05|II|conserved	2	2	2	>SPBC15D4.05|SPBC15D4.05|II|conserved CobW/HypB/UreG nucleotide binding domain protein (predicted)	1	2	2	2	1	1	1	0	1	2	1	1	0	1	1	1	0	1	2	1	1	0	1	1	1	0	1	2	1	1	0	5.4	5.4	5.4	46.314	411	411	0	6.4646	By MS/MS	By MS/MS	By MS/MS	By matching	By MS/MS
SPBC15D4.07c|atg9|II|autophagy	SPBC15D4.07c|atg9|II|autophagy	12	12	12	>SPBC15D4.07c|atg9|II|autophagy associated protein Atg9	1	12	12	12	9	9	9	0	0	0	0	0	0	9	9	9	0	0	0	0	0	0	9	9	9	0	0	0	0	0	0	19.1	19.1	19.1	81.704	702	702	0	35.756	By MS/MS	By MS/MS	By MS/MS	By matching	By matching
SPBC15D4.14|taf73|II|transcription	SPBC15D4.14|taf73|II|transcription	9	9	9	>SPBC15D4.14|taf73|II|transcription factor TFIID complex subunit Taf5-like	1	9	9	9	8	4	6	2	1	2	0	0	0	8	4	6	2	1	2	0	0	0	8	4	6	2	1	2	0	0	0	15.4	15.4	15.4	72.25	642	642	0	20.208	By MS/MS	By MS/MS	By MS/MS	By MS/MS	By MS/MS
SPBC15D4.15|pho2|II|4-nitrophenylphosphatase	SPBC15D4.15|pho2|II|4-nitrophenylphosphatase	5	5	5	>SPBC15D4.15|pho2|II|4-nitrophenylphosphatase	1	5	5	5	2	4	2	1	0	1	0	0	1	2	4	2	1	0	1	0	0	1	2	4	2	1	0	1	0	0	1	21.8	21.8	21.8	32.793	298	298	0	9.8612	By MS/MS	By MS/MS	By MS/MS	By matching	By matching
SPBC1604.05|pgi1|II|glucose-6-phosphate	SPBC1604.05|pgi1|II|glucose-6-phosphate	14	14	14	>SPBC1604.05|pgi1|II|glucose-6-phosphate isomerase (predicted)	1	14	14	14	12	12	11	8	9	12	7	4	4	12	12	11	8	9	12	7	4	4	12	12	11	8	9	12	7	4	4	36.4	36.4	36.4	60.883	550	550	0	93.898	By MS/MS	By MS/MS	By MS/MS	By MS/MS	By MS/MS
SPBC1604.06c|noc4|II|CBF/Mak21	SPBC1604.06c|noc4|II|CBF/Mak21	3	3	3	>SPBC1604.06c|noc4|II|CBF/Mak21 family Noc4 (predicted)	1	3	3	3	2	2	2	1	1	3	0	0	0	2	2	2	1	1	3	0	0	0	2	2	2	1	1	3	0	0	0	5.4	5.4	5.4	55.404	485	485	0	5.9616	By MS/MS	By MS/MS	By MS/MS	By MS/MS	By MS/MS
SPBC1604.08c|imp1|II|importin	SPBC1604.08c|imp1|II|importin	19	19	19	>SPBC1604.08c|imp1|II|importin alpha	1	19	19	19	3	2	0	18	19	18	0	0	0	3	2	0	18	19	18	0	0	0	3	2	0	18	19	18	0	0	0	55.1	55.1	55.1	59.852	539	539	0	217.15	By MS/MS	By MS/MS	By matching	By MS/MS	By MS/MS
SPBC1604.09c|rex4|II|exoribonuclease	SPBC1604.09c|rex4|II|exoribonuclease	2	2	2	>SPBC1604.09c|rex4|II|exoribonuclease Rex4 (predicted)	1	2	2	2	1	0	2	1	1	1	0	0	0	1	0	2	1	1	1	0	0	0	1	0	2	1	1	1	0	0	0	5.8	5.8	5.8	29.602	260	260	0.0019737	3.6846	By matching	By matching	By MS/MS	By matching	By MS/MS
SPBC1604.12|SPBC1604.12|II|Schizosaccharomyces	SPBC1604.12|SPBC1604.12|II|Schizosaccharomyces	31	31	31	>SPBC1604.12|SPBC1604.12|II|Schizosaccharomyces specific phosphoprotein	1	31	31	31	27	26	27	10	12	14	29	29	27	27	26	27	10	12	14	29	29	27	27	26	27	10	12	14	29	29	27	43.6	43.6	43.6	93.285	860	860	0	173.57	By MS/MS	By MS/MS	By MS/MS	By MS/MS	By MS/MS
SPBC1604.21c|ptr3|II|ubiquitin	SPBC1604.21c|ptr3|II|ubiquitin	4	4	4	>SPBC1604.21c|ptr3|II|ubiquitin activating enzyme E1	1	4	4	4	3	3	4	2	1	2	2	2	0	3	3	4	2	1	2	2	2	0	3	3	4	2	1	2	2	2	0	4.9	4.9	4.9	112.95	1012	1012	0	13.918	By MS/MS	By MS/MS	By MS/MS	By MS/MS	By matching
SPBC1652.02|SPBC1652.02|II|APC	SPBC1652.02|SPBC1652.02|II|APC	1	1	1	>SPBC1652.02|SPBC1652.02|II|APC amino acid transmembrane transporter (predicted)	1	1	1	1	1	1	1	0	0	0	0	0	0	1	1	1	0	0	0	0	0	0	1	1	1	0	0	0	0	0	0	1.9	1.9	1.9	65.277	594	594	0.0057288	3.2324	By MS/MS	By MS/MS	By MS/MS	By matching	By matching
SPBC1677.03c|tda1|II|threonine	SPBC1677.03c|tda1|II|threonine	21	21	21	>SPBC1677.03c|tda1|II|threonine ammonia-lyase Tda1	1	21	21	21	19	17	17	13	10	15	7	7	4	19	17	17	13	10	15	7	7	4	19	17	17	13	10	15	7	7	4	50.3	50.3	50.3	66.543	600	600	0	104.99	By MS/MS	By MS/MS	By MS/MS	By MS/MS	By MS/MS
SPBC1685.02c|rps1202|II|40S	SPBC1685.02c|rps1202|II|40S	9	7	7	>SPBC1685.02c|rps1202|II|40S ribosomal protein S12 (predicted)	1	9	7	7	7	8	6	7	5	7	4	4	4	5	6	4	5	3	5	2	2	2	5	6	4	5	3	5	2	2	2	87.8	69.6	69.6	15.871	148	148	0	149.93	By MS/MS	By MS/MS	By MS/MS	By MS/MS	By MS/MS
SPBC1685.09|rps29|II|40S	SPBC1685.09|rps29|II|40S	5	5	5	>SPBC1685.09|rps29|II|40S ribosomal protein S29 (predicted)	1	5	5	5	5	5	5	5	5	5	4	4	4	5	5	5	5	5	5	4	4	4	5	5	5	5	5	5	4	4	4	53.6	53.6	53.6	6.6575	56	56	0	31.3	By MS/MS	By MS/MS	By MS/MS	By MS/MS	By MS/MS
SPBC1685.10|rps27|II|40S	SPBC1685.10|rps27|II|40S	6	6	6	>SPBC1685.10|rps27|II|40S ribosomal protein S27 (predicted)	1	6	6	6	5	5	6	6	4	6	4	4	3	5	5	6	6	4	6	4	4	3	5	5	6	6	4	6	4	4	3	42.2	42.2	42.2	9.1718	83	83	0	55.823	By MS/MS	By MS/MS	By MS/MS	By MS/MS	By MS/MS
SPBC1685.13|fhn1|II|plasma	SPBC1685.13|fhn1|II|plasma	2	2	2	>SPBC1685.13|fhn1|II|plasma membrane organization protein Fhn1	1	2	2	2	2	2	2	1	1	1	2	1	2	2	2	2	1	1	1	2	1	2	2	2	2	1	1	1	2	1	2	9.8	9.8	9.8	20.273	183	183	0.00067476	4.0775	By MS/MS	By MS/MS	By MS/MS	By matching	By MS/MS
SPBC16A3.01|spn3|II|mitotic	SPBC16A3.01|spn3|II|mitotic	3	3	3	>SPBC16A3.01|spn3|II|mitotic septin Spn3	1	3	3	3	1	0	2	1	0	0	0	0	0	1	0	2	1	0	0	0	0	0	1	0	2	1	0	0	0	0	0	13.1	13.1	13.1	46.66	412	412	0	5.6652	By MS/MS	By matching	By MS/MS	By MS/MS	By matching
SPBC16A3.04|rsm25|II|mitochondrial	SPBC16A3.04|rsm25|II|mitochondrial	3	3	3	>SPBC16A3.04|rsm25|II|mitochondrial ribosomal protein subunit Rsm25 (predicted)	1	3	3	3	3	3	2	3	1	2	1	1	0	3	3	2	3	1	2	1	1	0	3	3	2	3	1	2	1	1	0	15	15	15	25.931	220	220	0	7.4871	By MS/MS	By MS/MS	By MS/MS	By MS/MS	By matching
SPBC16A3.08c|oga1|II|Stm1	SPBC16A3.08c|oga1|II|Stm1	19	19	19	>SPBC16A3.08c|oga1|II|Stm1 homolog Oga1	1	19	19	19	18	18	18	15	15	17	13	10	8	18	18	18	15	15	17	13	10	8	18	18	18	15	15	17	13	10	8	66.9	66.9	66.9	30.949	284	284	0	162.27	By MS/MS	By MS/MS	By MS/MS	By MS/MS	By MS/MS
SPBC16A3.09c|ufd1|II|Cdc48-Ufd1-Npl4	SPBC16A3.09c|ufd1|II|Cdc48-Ufd1-Npl4	11	11	11	>SPBC16A3.09c|ufd1|II|Cdc48-Ufd1-Npl4 complex subunit Ufd1 involved in ubiquitin-dependent protein catabolism (predicted)	1	11	11	11	9	11	10	0	0	0	0	1	0	9	11	10	0	0	0	0	1	0	9	11	10	0	0	0	0	1	0	37.7	37.7	37.7	38.226	342	342	0	49.533	By MS/MS	By MS/MS	By MS/MS	By matching	By matching
SPBC16A3.14|SPBC16A3.14|II|superoxide	SPBC16A3.14|SPBC16A3.14|II|superoxide	5	5	5	>SPBC16A3.14|SPBC16A3.14|II|superoxide dismutase, mitochondrial ribosomal protein subunit (predicted)	1	5	5	5	3	4	3	4	4	4	1	1	2	3	4	3	4	4	4	1	1	2	3	4	3	4	4	4	1	1	2	24.3	24.3	24.3	30.973	268	268	0	17.702	By matching	By MS/MS	By MS/MS	By MS/MS	By MS/MS
SPBC16A3.15c|nda2|II|tubulin	SPBC16A3.15c|nda2|II|tubulin	16	16	8	>SPBC16A3.15c|nda2|II|tubulin alpha 1	1	16	16	8	14	12	14	10	11	14	9	11	8	14	12	14	10	11	14	9	11	8	7	6	7	6	5	8	4	5	4	49.9	49.9	26.4	51.152	455	455	0	98.79	By MS/MS	By MS/MS	By MS/MS	By MS/MS	By MS/MS
SPBC16A3.19|eaf7|II|histone	SPBC16A3.19|eaf7|II|histone	13	13	13	>SPBC16A3.19|eaf7|II|histone acetyltransferase complex subunit Eaf7	1	13	13	13	13	13	12	3	2	3	0	0	0	13	13	12	3	2	3	0	0	0	13	13	12	3	2	3	0	0	0	47.4	47.4	47.4	30.901	272	272	0	70.768	By MS/MS	By MS/MS	By MS/MS	By matching	By matching
SPBC16C6.02c|vps1302|II|chorein	SPBC16C6.02c|vps1302|II|chorein	15	15	15	>SPBC16C6.02c|vps1302|II|chorein homolog Vps1302 (predicted)	1	15	15	15	10	10	9	3	3	4	2	2	3	10	10	9	3	3	4	2	2	3	10	10	9	3	3	4	2	2	3	6.6	6.6	6.6	339.01	3004	3004	0	37.687	By MS/MS	By MS/MS	By MS/MS	By MS/MS	By MS/MS
SPBC16C6.06|vps10|II|sorting	SPBC16C6.06|vps10|II|sorting	26	26	26	>SPBC16C6.06|vps10|II|sorting receptor for vacuolar proteins, Vps10	1	26	26	26	0	1	1	25	25	24	0	0	0	0	1	1	25	25	24	0	0	0	0	1	1	25	25	24	0	0	0	23.7	23.7	23.7	165.06	1466	1466	0	199.52	By matching	By matching	By matching	By MS/MS	By MS/MS
SPBC16C6.07c|rpt1|II|19S	SPBC16C6.07c|rpt1|II|19S	33	33	33	>SPBC16C6.07c|rpt1|II|19S proteasome regulatory subunit Rpt1 (predicted)	1	33	33	33	30	31	29	22	26	25	19	17	20	30	31	29	22	26	25	19	17	20	30	31	29	22	26	25	19	17	20	75.8	75.8	75.8	48.965	438	438	0	201.2	By MS/MS	By MS/MS	By MS/MS	By MS/MS	By MS/MS
SPBC16C6.11|rpl3201|II|60S	SPBC16C6.11|rpl3201|II|60S	11	11	4	>SPBC16C6.11|rpl3201|II|60S ribosomal protein L32	1	11	11	4	10	9	9	10	10	9	9	8	9	10	9	9	10	10	9	9	8	9	4	4	3	3	3	2	3	2	4	69.3	69.3	22	14.445	127	127	0	64.802	By MS/MS	By MS/MS	By MS/MS	By MS/MS	By MS/MS
SPBC16C6.12c|las1|II|Las1	SPBC16C6.12c|las1|II|Las1	5	5	5	>SPBC16C6.12c|las1|II|Las1 pre-rRNA processing protein	1	5	5	5	4	5	4	4	4	3	0	0	0	4	5	4	4	4	3	0	0	0	4	5	4	4	4	3	0	0	0	14.9	14.9	14.9	54.306	470	470	0	18.527	By MS/MS	By MS/MS	By MS/MS	By MS/MS	By MS/MS
SPBC16C6.13c|sec27|II|coatomer	SPBC16C6.13c|sec27|II|coatomer	33	33	33	>SPBC16C6.13c|sec27|II|coatomer beta subunit (predicted)	1	33	33	33	27	27	25	19	19	22	9	5	4	27	27	25	19	19	22	9	5	4	27	27	25	19	19	22	9	5	4	56.8	56.8	56.8	89.802	796	796	0	201.03	By MS/MS	By MS/MS	By MS/MS	By MS/MS	By MS/MS
SPBC16D10.01c|SPBC16D10.01c|II|conserved	SPBC16D10.01c|SPBC16D10.01c|II|conserved	3	3	3	>SPBC16D10.01c|SPBC16D10.01c|II|conserved fungal protein	1	3	3	3	2	2	3	1	2	3	2	0	0	2	2	3	1	2	3	2	0	0	2	2	3	1	2	3	2	0	0	11.9	11.9	11.9	38.108	336	336	0	15.15	By MS/MS	By MS/MS	By MS/MS	By MS/MS	By MS/MS
SPBC16D10.03|pgp2|II|EKC/KEOPS	SPBC16D10.03|pgp2|II|EKC/KEOPS	6	6	6	>SPBC16D10.03|pgp2|II|EKC/KEOPS complex ATPase subunit Pgp2	1	6	6	6	5	4	5	0	0	2	0	0	3	5	4	5	0	0	2	0	0	3	5	4	5	0	0	2	0	0	3	20.5	20.5	20.5	37.515	346	346	0	15.659	By MS/MS	By MS/MS	By MS/MS	By matching	By matching
SPBC16D10.07c|sir2|II|Sirtuin	SPBC16D10.07c|sir2|II|Sirtuin	5	5	5	>SPBC16D10.07c|sir2|II|Sirtuin family histone deacetylase Sir2	1	5	5	5	1	2	3	2	4	3	4	1	2	1	2	3	2	4	3	4	1	2	1	2	3	2	4	3	4	1	2	16	16	16	53.442	475	475	0	18.465	By matching	By MS/MS	By MS/MS	By MS/MS	By MS/MS
SPBC16D10.08c|hsp104|II|heat	SPBC16D10.08c|hsp104|II|heat	6	6	6	>SPBC16D10.08c|hsp104|II|heat shock protein Hsp104	1	6	6	6	5	5	2	0	0	1	0	0	0	5	5	2	0	0	1	0	0	0	5	5	2	0	0	1	0	0	0	9.7	9.7	9.7	100.51	905	905	0	12.025	By MS/MS	By MS/MS	By MS/MS	By matching	By matching
SPBC16D10.09|pcn1|II|PCNA	SPBC16D10.09|pcn1|II|PCNA	3	3	3	>SPBC16D10.09|pcn1|II|PCNA	1	3	3	3	1	1	1	1	1	1	1	1	1	1	1	1	1	1	1	1	1	1	1	1	1	1	1	1	1	1	1	12.3	12.3	12.3	28.969	260	260	0	6.1214	By MS/MS	By MS/MS	By matching	By MS/MS	By MS/MS
SPCC1259.01c|rps1802|III|40S;SPBC16D10.11c|rps1801|II|40S	SPCC1259.01c|rps1802|III|40S;SPBC16D10.11c|rps1801|II|40S	13;13	13;13	13;13	>SPCC1259.01c|rps1802|III|40S ribosomal protein S18 (predicted);>SPBC16D10.11c|rps1801|II|40S ribosomal protein S18 (predicted)	2	13	13	13	13	13	13	13	13	13	12	11	10	13	13	13	13	13	13	12	11	10	13	13	13	13	13	13	12	11	10	59.2	59.2	59.2	17.435	152	152;152	0	99.681	By MS/MS	By MS/MS	By MS/MS	By MS/MS	By MS/MS
SPBC16E9.05|erg6|II|sterol	SPBC16E9.05|erg6|II|sterol	2	2	2	>SPBC16E9.05|erg6|II|sterol 24-C-methyltransferase Erg6	1	2	2	2	2	2	2	1	1	1	0	0	0	2	2	2	1	1	1	0	0	0	2	2	2	1	1	1	0	0	0	5.6	5.6	5.6	42.867	378	378	0	5.5554	By MS/MS	By MS/MS	By MS/MS	By MS/MS	By MS/MS
SPBC16E9.09c|erp5|II|COPII	SPBC16E9.09c|erp5|II|COPII	2	2	2	>SPBC16E9.09c|erp5|II|COPII vesicle coat component Erp5/Erp6 (predicted)	1	2	2	2	2	1	2	1	0	0	0	0	0	2	1	2	1	0	0	0	0	0	2	1	2	1	0	0	0	0	0	11.6	11.6	11.6	24.845	215	215	0	7.1355	By MS/MS	By MS/MS	By MS/MS	By matching	By matching
SPBC16E9.10c|rix7|II|AAA	SPBC16E9.10c|rix7|II|AAA	11	11	11	>SPBC16E9.10c|rix7|II|AAA family ATPase Rix7 (predicted)	1	11	11	11	7	8	6	3	1	4	0	0	0	7	8	6	3	1	4	0	0	0	7	8	6	3	1	4	0	0	0	17.1	17.1	17.1	86.178	779	779	0	39.819	By MS/MS	By MS/MS	By MS/MS	By MS/MS	By MS/MS
SPBC16E9.11c|pub3|II|HECT-type;SPAC1805.15c|pub2|I|HECT-type	SPBC16E9.11c|pub3|II|HECT-type	7;1	3;1	3;1	>SPBC16E9.11c|pub3|II|HECT-type ubiquitin-protein ligase E3 Pub3 (predicted)	2	7	3	3	6	6	6	3	2	3	2	2	0	3	3	3	2	2	1	0	0	0	3	3	3	2	2	1	0	0	0	9.3	4.1	4.1	89.259	786	786;671	0	5.9505	By MS/MS	By MS/MS	By matching	By MS/MS	By MS/MS
SPBC16E9.12c|pab2|II|poly(A)	SPBC16E9.12c|pab2|II|poly(A)	1	1	1	>SPBC16E9.12c|pab2|II|poly(A) binding protein Pab2	1	1	1	1	1	0	0	0	0	0	1	1	1	1	0	0	0	0	0	1	1	1	1	0	0	0	0	0	1	1	1	6	6	6	18.461	166	166	1	-2	By matching	By matching	By matching	By matching	By matching
SPBC16G5.01|rpn12|II|19S	SPBC16G5.01|rpn12|II|19S	10	10	10	>SPBC16G5.01|rpn12|II|19S proteasome regulatory subunit Rpn12	1	10	10	10	8	8	9	6	8	8	5	4	3	8	8	9	6	8	8	5	4	3	8	8	9	6	8	8	5	4	3	48.9	48.9	48.9	30.899	270	270	0	53.066	By MS/MS	By MS/MS	By MS/MS	By MS/MS	By MS/MS
SPBC16G5.02c|rbk1|II|ribokinase	SPBC16G5.02c|rbk1|II|ribokinase	3	3	3	>SPBC16G5.02c|rbk1|II|ribokinase Rbk1 (predicted)	1	3	3	3	3	1	2	1	0	1	2	2	2	3	1	2	1	0	1	2	2	2	3	1	2	1	0	1	2	2	2	13.2	13.2	13.2	33.25	318	318	0	5.5088	By MS/MS	By matching	By matching	By MS/MS	By matching
SPBC16G5.04|mrpl23|II|mitochondrial	SPBC16G5.04|mrpl23|II|mitochondrial	2	2	2	>SPBC16G5.04|mrpl23|II|mitochondrial ribosomal protein subunit L13 (predicted)	1	2	2	2	2	2	2	0	0	2	0	0	0	2	2	2	0	0	2	0	0	0	2	2	2	0	0	2	0	0	0	12.7	12.7	12.7	17.768	157	157	0	4.6	By MS/MS	By MS/MS	By MS/MS	By matching	By matching
SPBC16G5.08|trp4|II|phosphoribosylanthranilate	SPBC16G5.08|trp4|II|phosphoribosylanthranilate	1	1	1	>SPBC16G5.08|trp4|II|phosphoribosylanthranilate transferase Trp4 (predicted)	1	1	1	1	1	1	1	0	0	0	0	0	0	1	1	1	0	0	0	0	0	0	1	1	1	0	0	0	0	0	0	3.7	3.7	3.7	37.556	354	354	0.0057107	3.1919	By MS/MS	By MS/MS	By MS/MS	By matching	By matching
SPBC16G5.11c|bag101|II|BAG	SPBC16G5.11c|bag101|II|BAG	5	5	5	>SPBC16G5.11c|bag101|II|BAG family molecular chaperone regulator Bag101 (predicted)	1	5	5	5	4	4	3	3	3	3	1	0	1	4	4	3	3	3	3	1	0	1	4	4	3	3	3	3	1	0	1	38.5	38.5	38.5	22.205	195	195	0	36.555	By MS/MS	By MS/MS	By MS/MS	By MS/MS	By MS/MS
SPBC16G5.13|ptf2|II|Mst2	SPBC16G5.13|ptf2|II|Mst2	8	8	8	>SPBC16G5.13|ptf2|II|Mst2 histone acetytransferase acytyltransferase complex subunit	1	8	8	8	1	0	0	8	7	7	0	0	0	1	0	0	8	7	7	0	0	0	1	0	0	8	7	7	0	0	0	73.8	73.8	73.8	14.564	126	126	0	139.51	By matching	By matching	By matching	By MS/MS	By MS/MS
SPBC16G5.14c|rps3|II|40S	SPBC16G5.14c|rps3|II|40S	21	21	21	>SPBC16G5.14c|rps3|II|40S ribosomal protein S3 (predicted)	1	21	21	21	20	20	20	19	18	18	18	17	18	20	20	20	19	18	18	18	17	18	20	20	20	19	18	18	18	17	18	78.3	78.3	78.3	27.553	249	249	0	283.48	By MS/MS	By MS/MS	By MS/MS	By MS/MS	By MS/MS
SPBC16G5.15c|fkh2|II|forkhead	SPBC16G5.15c|fkh2|II|forkhead	2	2	2	>SPBC16G5.15c|fkh2|II|forkhead transcription factor Fkh2	1	2	2	2	2	2	2	0	0	0	0	0	0	2	2	2	0	0	0	0	0	0	2	2	2	0	0	0	0	0	0	3.1	3.1	3.1	71.173	642	642	0.0057325	3.2385	By MS/MS	By MS/MS	By MS/MS	By matching	By matching
SPBC16H5.02|pfk1|II|6-phosphofructokinase	SPBC16H5.02|pfk1|II|6-phosphofructokinase	60	60	60	>SPBC16H5.02|pfk1|II|6-phosphofructokinase pfk1	1	60	60	60	58	58	59	55	56	56	43	39	40	58	58	59	55	56	56	43	39	40	58	58	59	55	56	56	43	39	40	75.4	75.4	75.4	102.55	942	942	0	323.31	By MS/MS	By MS/MS	By MS/MS	By MS/MS	By MS/MS
SPBC16H5.06|rip1|II|ubiquinol-cytochrome-c	SPBC16H5.06|rip1|II|ubiquinol-cytochrome-c	3	3	3	>SPBC16H5.06|rip1|II|ubiquinol-cytochrome-c reductase complex subunit 5	1	3	3	3	2	2	2	1	2	1	2	2	2	2	2	2	1	2	1	2	2	2	2	2	2	1	2	1	2	2	2	12.3	12.3	12.3	24.74	228	228	0	5.894	By matching	By MS/MS	By matching	By MS/MS	By MS/MS
SPBC16H5.07c|ppa2|II|serine/threonine	SPBC16H5.07c|ppa2|II|serine/threonine	14	14	13	>SPBC16H5.07c|ppa2|II|serine/threonine protein phosphatase Ppa2	1	14	14	13	12	12	11	6	8	7	10	10	7	12	12	11	6	8	7	10	10	7	11	11	10	6	7	6	9	9	6	71.4	71.4	67.1	36.489	322	322	0	74.523	By MS/MS	By MS/MS	By MS/MS	By MS/MS	By MS/MS
SPBC16H5.08c|SPBC16H5.08c|II|ribosome	SPBC16H5.08c|SPBC16H5.08c|II|ribosome	32	32	32	>SPBC16H5.08c|SPBC16H5.08c|II|ribosome biogenesis ATPase, Arb family ABCF2-like (predicted)	1	32	32	32	28	30	28	27	28	29	14	12	12	28	30	28	27	28	29	14	12	12	28	30	28	27	28	29	14	12	12	63.9	63.9	63.9	69.212	618	618	0	323.31	By MS/MS	By MS/MS	By MS/MS	By MS/MS	By MS/MS
SPBC16H5.10c|prp43|II|ATP-dependent	SPBC16H5.10c|prp43|II|ATP-dependent	15	15	15	>SPBC16H5.10c|prp43|II|ATP-dependent RNA helicase Prp43	1	15	15	15	9	8	13	8	6	8	3	0	0	9	8	13	8	6	8	3	0	0	9	8	13	8	6	8	3	0	0	25.7	25.7	25.7	83.803	735	735	0	35.17	By MS/MS	By MS/MS	By MS/MS	By MS/MS	By MS/MS
SPBC16H5.11c|skb1|II|type	SPBC16H5.11c|skb1|II|type	19	19	19	>SPBC16H5.11c|skb1|II|type II protein arginine N-methyltransferase Skb1	1	19	19	19	17	19	18	5	5	4	5	1	1	17	19	18	5	5	4	5	1	1	17	19	18	5	5	4	5	1	1	44	44	44	73.166	645	645	0	90.006	By MS/MS	By MS/MS	By MS/MS	By MS/MS	By MS/MS
SPBC16H5.12c|SPBC16H5.12c|II|conserved	SPBC16H5.12c|SPBC16H5.12c|II|conserved	47	47	47	>SPBC16H5.12c|SPBC16H5.12c|II|conserved fungal protein	1	47	47	47	42	42	43	35	34	36	45	44	44	42	42	43	35	34	36	45	44	44	42	42	43	35	34	36	45	44	44	81.5	81.5	81.5	82.52	737	737	0	323.31	By MS/MS	By MS/MS	By MS/MS	By MS/MS	By MS/MS
SPBC1703.02|rsc9|II|RSC	SPBC1703.02|rsc9|II|RSC	18	18	18	>SPBC1703.02|rsc9|II|RSC complex subunit Rsc9	1	18	18	18	11	12	10	14	14	16	1	0	0	11	12	10	14	14	16	1	0	0	11	12	10	14	14	16	1	0	0	35.5	35.5	35.5	87.994	780	780	0	249.76	By MS/MS	By MS/MS	By MS/MS	By MS/MS	By MS/MS
SPBC1703.03c|syo2|II|armadillo	SPBC1703.03c|syo2|II|armadillo	5	5	5	>SPBC1703.03c|syo2|II|armadillo repeat protein, involved in nucleocytoplasmic transport Syo2 (predicted)	1	5	5	5	1	2	1	5	2	3	0	0	0	1	2	1	5	2	3	0	0	0	1	2	1	5	2	3	0	0	0	10.5	10.5	10.5	74.81	664	664	0	16.093	By MS/MS	By MS/MS	By MS/MS	By MS/MS	By MS/MS
SPBC1703.05|rio2|II|protein	SPBC1703.05|rio2|II|protein	11	11	11	>SPBC1703.05|rio2|II|protein kinase, RIO family Rio2 (predicted)	1	11	11	11	9	9	11	0	1	1	0	0	0	9	9	11	0	1	1	0	0	0	9	9	11	0	1	1	0	0	0	40.1	40.1	40.1	39.84	344	344	0	38.053	By MS/MS	By MS/MS	By MS/MS	By matching	By matching
SPBC1703.07|acl1|II|ATP	SPBC1703.07|acl1|II|ATP	38	38	38	>SPBC1703.07|acl1|II|ATP citrate synthase subunit 1 (predicted)	1	38	38	38	36	37	36	25	26	29	21	20	21	36	37	36	25	26	29	21	20	21	36	37	36	25	26	29	21	20	21	71.4	71.4	71.4	67.203	615	615	0	323.31	By MS/MS	By MS/MS	By MS/MS	By MS/MS	By MS/MS
SPBC1703.10|ypt1|II|GTPase	SPBC1703.10|ypt1|II|GTPase	6	6	5	>SPBC1703.10|ypt1|II|GTPase Ypt1	1	6	6	5	4	6	5	3	4	5	3	3	3	4	6	5	3	4	5	3	3	3	3	5	4	2	3	4	3	3	3	29.1	29.1	23.6	22.816	203	203	0	24.048	By MS/MS	By MS/MS	By MS/MS	By MS/MS	By MS/MS
SPBC1703.13c|SPBC1703.13c|II|mitochondrial	SPBC1703.13c|SPBC1703.13c|II|mitochondrial	4	4	4	>SPBC1703.13c|SPBC1703.13c|II|mitochondrial inorganic phosphate transmembrane transporter (predicted)	1	4	4	4	4	3	4	0	1	2	3	1	1	4	3	4	0	1	2	3	1	1	4	3	4	0	1	2	3	1	1	13.5	13.5	13.5	33.843	311	311	0	12.588	By MS/MS	By MS/MS	By MS/MS	By matching	By MS/MS
SPBC1703.14c|top1|II|DNA	SPBC1703.14c|top1|II|DNA	32	32	32	>SPBC1703.14c|top1|II|DNA topoisomerase I	1	32	32	32	15	14	13	28	31	27	2	4	3	15	14	13	28	31	27	2	4	3	15	14	13	28	31	27	2	4	3	47.1	47.1	47.1	93.979	814	814	0	237.37	By MS/MS	By MS/MS	By MS/MS	By MS/MS	By MS/MS
SPBC1703.15c|vps33|II|HOPS/CORVET	SPBC1703.15c|vps33|II|HOPS/CORVET	5	5	5	>SPBC1703.15c|vps33|II|HOPS/CORVET complex subunit, vacuolar sorting protein Vps33	1	5	5	5	4	3	3	2	1	1	1	2	1	4	3	3	2	1	1	1	2	1	4	3	3	2	1	1	1	2	1	8.3	8.3	8.3	67.599	592	592	0	7.2343	By MS/MS	By MS/MS	By MS/MS	By MS/MS	By matching
SPBC1709.02c|vrs1|II|cytoplasmic	SPBC1709.02c|vrs1|II|cytoplasmic	23	23	23	>SPBC1709.02c|vrs1|II|cytoplasmic valine-tRNA ligase Vrs1/Vas1	1	23	23	23	15	18	17	8	11	14	4	2	2	15	18	17	8	11	14	4	2	2	15	18	17	8	11	14	4	2	2	31.6	31.6	31.6	111.32	980	980	0	69.507	By MS/MS	By MS/MS	By MS/MS	By MS/MS	By MS/MS
SPBC1709.05|sks2|II|heat	SPBC1709.05|sks2|II|heat	40	40	40	>SPBC1709.05|sks2|II|heat shock protein, ribosome associated molecular chaperone Sks2	1	40	40	40	40	38	40	39	39	40	35	33	33	40	38	40	39	39	40	35	33	33	40	38	40	39	39	40	35	33	33	73.7	73.7	73.7	67.205	613	613	0	323.31	By MS/MS	By MS/MS	By MS/MS	By MS/MS	By MS/MS
SPBC1709.08|cft1|II|cleavage	SPBC1709.08|cft1|II|cleavage	8	8	8	>SPBC1709.08|cft1|II|cleavage factor one Cft1 (predicted)	1	8	8	8	5	8	5	4	3	3	1	1	0	5	8	5	4	3	3	1	1	0	5	8	5	4	3	3	1	1	0	7.8	7.8	7.8	160.3	1441	1441	0	16.566	By MS/MS	By MS/MS	By MS/MS	By MS/MS	By MS/MS
SPBC1709.15c|cft2|II|cleavage	SPBC1709.15c|cft2|II|cleavage	6	6	6	>SPBC1709.15c|cft2|II|cleavage factor two Cft2/polyadenylation factor CPSF-73 (predicted)	1	6	6	6	4	5	6	2	1	2	2	1	0	4	5	6	2	1	2	2	1	0	4	5	6	2	1	2	2	1	0	9.4	9.4	9.4	89.45	797	797	0	13.663	By MS/MS	By MS/MS	By MS/MS	By MS/MS	By matching
SPBC1709.17|SPBC1709.17|II|folylpolyglutamate	SPBC1709.17|SPBC1709.17|II|folylpolyglutamate	8	8	8	>SPBC1709.17|SPBC1709.17|II|folylpolyglutamate synthase (predicted)	1	8	8	8	6	7	7	4	8	6	2	2	3	6	7	7	4	8	6	2	2	3	6	7	7	4	8	6	2	2	3	19.4	19.4	19.4	56.317	505	505	0	21.228	By MS/MS	By MS/MS	By MS/MS	By MS/MS	By MS/MS
SPBC1711.06|rpl401|II|60S	SPBC1711.06|rpl401|II|60S	30	11	11	>SPBC1711.06|rpl401|II|60S ribosomal protein L4 (predicted)	1	30	11	11	28	29	27	27	27	28	22	21	22	10	10	10	9	10	11	9	7	8	10	10	10	9	10	11	9	7	8	67.2	27.5	27.5	39.91	363	363	0	181.3	By MS/MS	By MS/MS	By MS/MS	By MS/MS	By MS/MS
SPBC1711.08|aha1|II|chaperone	SPBC1711.08|aha1|II|chaperone	2	2	2	>SPBC1711.08|aha1|II|chaperone activator Aha1 (predicted)	1	2	2	2	2	1	2	0	1	2	0	1	0	2	1	2	0	1	2	0	1	0	2	1	2	0	1	2	0	1	0	5.7	5.7	5.7	37.419	336	336	0.0057915	3.3498	By MS/MS	By MS/MS	By MS/MS	By matching	By matching
SPBC1711.10c|npl4|II|Cdc48-Npl4-Ufd1	SPBC1711.10c|npl4|II|Cdc48-Npl4-Ufd1	16	16	16	>SPBC1711.10c|npl4|II|Cdc48-Npl4-Ufd1 complex subunit Npl4 (predicted)	1	16	16	16	15	15	15	0	0	0	0	0	0	15	15	15	0	0	0	0	0	0	15	15	15	0	0	0	0	0	0	43.9	43.9	43.9	63.618	572	572	0	102.82	By MS/MS	By MS/MS	By MS/MS	By matching	By matching
SPBC1711.13|his2|II|histidinol	SPBC1711.13|his2|II|histidinol	18	18	18	>SPBC1711.13|his2|II|histidinol dehydrogenase His2 (predicted)	1	18	18	18	15	17	16	15	12	15	14	14	15	15	17	16	15	12	15	14	14	15	15	17	16	15	12	15	14	14	15	54	54	54	47.553	439	439	0	191.65	By MS/MS	By MS/MS	By MS/MS	By MS/MS	By MS/MS
SPBC1711.16|pwp1|II|WD	SPBC1711.16|pwp1|II|WD	14	14	14	>SPBC1711.16|pwp1|II|WD repeat protein Pwp1 (predicted)	1	14	14	14	11	10	9	8	7	9	11	9	9	11	10	9	8	7	9	11	9	9	11	10	9	8	7	9	11	9	9	33.9	33.9	33.9	57.336	516	516	0	55.097	By MS/MS	By MS/MS	By MS/MS	By MS/MS	By MS/MS
SPBC1711.18|tam9|II|mitochondrial	SPBC1711.18|tam9|II|mitochondrial	1	1	1	>SPBC1711.18|tam9|II|mitochondrial ribosomal protein subunit L36, MrpL36/YmL36 (predicted)	1	1	1	1	0	1	1	0	0	0	1	1	1	0	1	1	0	0	0	1	1	1	0	1	1	0	0	0	1	1	1	11.6	11.6	11.6	9.8022	86	86	0.0093168	2.8602	By matching	By MS/MS	By MS/MS	By matching	By matching
SPBC1718.03|ker1|II|DNA-directed	SPBC1718.03|ker1|II|DNA-directed	3	3	3	>SPBC1718.03|ker1|II|DNA-directed RNA polymerase I complex subunit Ker1	1	3	3	3	2	2	2	2	3	3	3	1	0	2	2	2	2	3	3	3	1	0	2	2	2	2	3	3	3	1	0	17	17	17	16.976	147	147	0	32.771	By MS/MS	By matching	By MS/MS	By MS/MS	By MS/MS
SPBC1734.01c|esf1|II|pre-rRNA	SPBC1734.01c|esf1|II|pre-rRNA	14	14	14	>SPBC1734.01c|esf1|II|pre-rRNA processing protein Esf1 (predicted)	1	14	14	14	11	9	11	9	8	11	9	9	10	11	9	11	9	8	11	9	9	10	11	9	11	9	8	11	9	9	10	25.4	25.4	25.4	77.753	682	682	0	51.805	By MS/MS	By MS/MS	By MS/MS	By MS/MS	By MS/MS
SPBC1734.04|anp1|II|mannosyltransferase	SPBC1734.04|anp1|II|mannosyltransferase	7	7	7	>SPBC1734.04|anp1|II|mannosyltransferase complex subunit, Anp family (predicted)	1	7	7	7	7	7	7	3	4	2	0	2	0	7	7	7	3	4	2	0	2	0	7	7	7	3	4	2	0	2	0	22.6	22.6	22.6	48.99	430	430	0	24.603	By MS/MS	By MS/MS	By MS/MS	By MS/MS	By MS/MS
SPBC1734.08|hse1|II|STAM	SPBC1734.08|hse1|II|STAM	18	18	18	>SPBC1734.08|hse1|II|STAM like protein Hse1	1	18	18	18	0	1	1	12	17	17	0	0	0	0	1	1	12	17	17	0	0	0	0	1	1	12	17	17	0	0	0	55.5	55.5	55.5	42.497	373	373	0	102.61	By matching	By matching	By matching	By MS/MS	By MS/MS
SPBC1734.11|mas5|II|DNAJ	SPBC1734.11|mas5|II|DNAJ	21	21	21	>SPBC1734.11|mas5|II|DNAJ domain protein Mas5 (predicted)	1	21	21	21	21	20	20	19	19	19	19	19	18	21	20	20	19	19	19	19	19	18	21	20	20	19	19	19	19	19	18	65.6	65.6	65.6	44.821	407	407	0	236.88	By MS/MS	By MS/MS	By MS/MS	By MS/MS	By MS/MS
SPBC1734.15|rsc4|II|RSC	SPBC1734.15|rsc4|II|RSC	19	19	19	>SPBC1734.15|rsc4|II|RSC complex subunit Rsc4	1	19	19	19	13	13	12	12	14	12	3	2	1	13	13	12	12	14	12	3	2	1	13	13	12	12	14	12	3	2	1	51.1	51.1	51.1	60.666	542	542	0	97.64	By MS/MS	By MS/MS	By MS/MS	By MS/MS	By MS/MS
SPBC1734.16c|pst3|II|SIN3	SPBC1734.16c|pst3|II|SIN3	13	13	13	>SPBC1734.16c|pst3|II|SIN3 family co-repressor Pst3	1	13	13	13	10	12	7	0	0	1	2	1	0	10	12	7	0	0	1	2	1	0	10	12	7	0	0	1	2	1	0	13.3	13.3	13.3	132.88	1154	1154	0	45.363	By MS/MS	By MS/MS	By MS/MS	By matching	By matching
SPBC1773.01|far8|II|SIP/FAR	SPBC1773.01|far8|II|SIP/FAR	5	5	5	>SPBC1773.01|far8|II|SIP/FAR complex striatin subunit, Far8/Csc3	1	5	5	5	4	5	4	1	1	1	1	1	1	4	5	4	1	1	1	1	1	1	4	5	4	1	1	1	1	1	1	9.8	9.8	9.8	69.494	612	612	0	16.439	By MS/MS	By MS/MS	By MS/MS	By MS/MS	By MS/MS
SPBC1773.10c|nrs1|II|cytoplasmic	SPBC1773.10c|nrs1|II|cytoplasmic	21	21	21	>SPBC1773.10c|nrs1|II|cytoplasmic asparagine-tRNA ligase Nrs1 (predicted)	1	21	21	21	18	19	19	16	12	15	14	14	10	18	19	19	16	12	15	14	14	10	18	19	19	16	12	15	14	14	10	50	50	50	63.869	568	568	0	158.03	By MS/MS	By MS/MS	By MS/MS	By MS/MS	By MS/MS
SPBC1778.01c|zuo1|II|zuotin	SPBC1778.01c|zuo1|II|zuotin	15	15	15	>SPBC1778.01c|zuo1|II|zuotin (predicted)	1	15	15	15	15	13	13	12	13	12	8	8	7	15	13	13	12	13	12	8	8	7	15	13	13	12	13	12	8	8	7	45.2	45.2	45.2	50.209	442	442	0	127.65	By MS/MS	By MS/MS	By MS/MS	By MS/MS	By MS/MS
SPBC1778.05c|lam2|II|human	SPBC1778.05c|lam2|II|human	1	1	1	>SPBC1778.05c|lam2|II|human LAMTOR2 ortholog Lam2	1	1	1	1	1	1	0	0	0	1	0	0	0	1	1	0	0	0	1	0	0	0	1	1	0	0	0	1	0	0	0	8.8	8.8	8.8	17.504	160	160	0.0032637	3.5658	By MS/MS	By matching	By matching	By matching	By matching
SPBC1778.06c|fim1|II|fimbrin	SPBC1778.06c|fim1|II|fimbrin	3	3	3	>SPBC1778.06c|fim1|II|fimbrin	1	3	3	3	2	2	1	0	0	0	0	0	0	2	2	1	0	0	0	0	0	0	2	2	1	0	0	0	0	0	0	5.5	5.5	5.5	68.617	614	614	0	7.112	By MS/MS	By MS/MS	By matching	By matching	By matching
SPBC17A3.04c|rar1|II|cytoplasmic	SPBC17A3.04c|rar1|II|cytoplasmic	39	39	39	>SPBC17A3.04c|rar1|II|cytoplasmic methionine-tRNA ligase Mrs1 (predicted)	1	39	39	39	36	37	36	36	36	37	30	33	29	36	37	36	36	36	37	30	33	29	36	37	36	36	36	37	30	33	29	64.5	64.5	64.5	88.88	782	782	0	282.3	By MS/MS	By MS/MS	By MS/MS	By MS/MS	By MS/MS
SPBC17A3.06|SPBC17A3.06|II|phosphoprotein	SPBC17A3.06|SPBC17A3.06|II|phosphoprotein	7	7	7	>SPBC17A3.06|SPBC17A3.06|II|phosphoprotein phosphatase (predicted)	1	7	7	7	1	3	1	5	3	6	0	0	0	1	3	1	5	3	6	0	0	0	1	3	1	5	3	6	0	0	0	31.2	31.2	31.2	38.005	330	330	0	21.859	By MS/MS	By MS/MS	By MS/MS	By MS/MS	By MS/MS
SPBC17A3.09c|aim22|II|lipoate-protein	SPBC17A3.09c|aim22|II|lipoate-protein	4	4	4	>SPBC17A3.09c|aim22|II|lipoate-protein ligase A (predicted)	1	4	4	4	4	4	3	2	1	1	1	1	1	4	4	3	2	1	1	1	1	1	4	4	3	2	1	1	1	1	1	10.5	10.5	10.5	40.651	363	363	0	7.6118	By MS/MS	By MS/MS	By MS/MS	By MS/MS	By matching
SPBC17D1.01|SPBC17D1.01|II|transcriptional	SPBC17D1.01|SPBC17D1.01|II|transcriptional	1	1	1	>SPBC17D1.01|SPBC17D1.01|II|transcriptional regulatory protein Spp41 (predicted)	1	1	1	1	0	1	0	1	1	0	1	1	1	0	1	0	1	1	0	1	1	1	0	1	0	1	1	0	1	1	1	2.2	2.2	2.2	64.207	584	584	0.0019672	3.6432	By matching	By matching	By matching	By MS/MS	By MS/MS
SPBC17D1.02|dph2|II|diphthamide	SPBC17D1.02|dph2|II|diphthamide	2	2	2	>SPBC17D1.02|dph2|II|diphthamide biosynthesis protein (predicted)	1	2	2	2	1	2	1	1	1	1	0	0	0	1	2	1	1	1	1	0	0	0	1	2	1	1	1	1	0	0	0	6	6	6	55.635	503	503	0	4.2854	By matching	By MS/MS	By MS/MS	By MS/MS	By MS/MS
SPBC17D1.04|acr1|II|upstream	SPBC17D1.04|acr1|II|upstream	3	3	3	>SPBC17D1.04|acr1|II|upstream activation factor complex subunit Acr1	1	3	3	3	0	0	0	1	2	2	0	0	0	0	0	0	1	2	2	0	0	0	0	0	0	1	2	2	0	0	0	16.4	16.4	16.4	28.714	250	250	0	7.0128	By matching	By matching	By matching	By MS/MS	By MS/MS
SPBC17D1.06|dbp3|II|ATP-dependent	SPBC17D1.06|dbp3|II|ATP-dependent	11	11	11	>SPBC17D1.06|dbp3|II|ATP-dependent RNA helicase Dbp3 (predicted)	1	11	11	11	10	11	9	6	7	7	4	0	0	10	11	9	6	7	7	4	0	0	10	11	9	6	7	7	4	0	0	29.1	29.1	29.1	63.912	578	578	0	35.035	By MS/MS	By MS/MS	By MS/MS	By MS/MS	By MS/MS
SPBC17D11.04c|nto1|II|histone	SPBC17D11.04c|nto1|II|histone	39	39	39	>SPBC17D11.04c|nto1|II|histone acetyltransferase complex subunit Nto1 (predicted)	1	39	39	39	13	14	13	37	38	37	1	1	1	13	14	13	37	38	37	1	1	1	13	14	13	37	38	37	1	1	1	64	64	64	88.256	767	767	0	323.31	By MS/MS	By MS/MS	By MS/MS	By MS/MS	By MS/MS
SPBC17D11.05|tif32|II|translation	SPBC17D11.05|tif32|II|translation	67	67	67	>SPBC17D11.05|tif32|II|translation initiation factor eIF3a	1	67	67	67	63	63	63	58	56	55	57	57	56	63	63	63	58	56	55	57	57	56	63	63	63	58	56	55	57	57	56	68.2	68.2	68.2	107.07	932	932	0	323.31	By MS/MS	By MS/MS	By MS/MS	By MS/MS	By MS/MS
SPBC17D11.07c|rpn2|II|19S	SPBC17D11.07c|rpn2|II|19S	38	38	38	>SPBC17D11.07c|rpn2|II|19S proteasome regulatory subunit Rpn2 (predicted)	1	38	38	38	35	33	31	30	32	32	22	21	21	35	33	31	30	32	32	22	21	21	35	33	31	30	32	32	22	21	21	48	48	48	107.28	965	965	0	276.79	By MS/MS	By MS/MS	By MS/MS	By MS/MS	By MS/MS
SPBC17D11.08|SPBC17D11.08|II|WD	SPBC17D11.08|SPBC17D11.08|II|WD	4	4	4	>SPBC17D11.08|SPBC17D11.08|II|WD repeat protein, DDB1 and CUL4-associated factor 7 (predicted)	1	4	4	4	2	2	2	1	1	0	3	3	2	2	2	2	1	1	0	3	3	2	2	2	2	1	1	0	3	3	2	16.1	16.1	16.1	47.742	435	435	0	8.9283	By MS/MS	By MS/MS	By MS/MS	By MS/MS	By matching
SPBC17G9.02c|cdc73|II|RNA	SPBC17G9.02c|cdc73|II|RNA	20	20	20	>SPBC17G9.02c|cdc73|II|RNA polymerase II accessory factor, Cdc73 family (predicted)	1	20	20	20	16	12	16	16	17	15	10	11	10	16	12	16	16	17	15	10	11	10	16	12	16	16	17	15	10	11	10	71.2	71.2	71.2	42.629	371	371	0	116.35	By MS/MS	By MS/MS	By MS/MS	By MS/MS	By MS/MS
SPBC17G9.03c|krs1|II|cytoplasmic	SPBC17G9.03c|krs1|II|cytoplasmic	18	18	18	>SPBC17G9.03c|krs1|II|cytoplasmic lysine-tRNA ligase Krs1 (predicted)	1	18	18	18	14	15	15	12	15	14	8	5	7	14	15	15	12	15	14	8	5	7	14	15	15	12	15	14	8	5	7	36	36	36	67.493	591	591	0	47.28	By MS/MS	By MS/MS	By MS/MS	By MS/MS	By MS/MS
SPBC17G9.04c|nup85|II|nucleoporin	SPBC17G9.04c|nup85|II|nucleoporin	5	5	5	>SPBC17G9.04c|nup85|II|nucleoporin Nup85	1	5	5	5	1	4	3	0	3	4	1	0	0	1	4	3	0	3	4	1	0	0	1	4	3	0	3	4	1	0	0	11.3	11.3	11.3	78.021	675	675	0	18.976	By MS/MS	By MS/MS	By MS/MS	By matching	By MS/MS
SPBC17G9.07|rps2402|II|40S	SPBC17G9.07|rps2402|II|40S	9	9	6	>SPBC17G9.07|rps2402|II|40S ribosomal protein S24 (predicted)	1	9	9	6	8	8	8	7	7	7	8	8	8	8	8	8	7	7	7	8	8	8	5	5	5	4	4	4	5	5	5	49.3	49.3	35.1	15.539	134	134	0	72.533	By MS/MS	By MS/MS	By MS/MS	By MS/MS	By MS/MS
SPBC17G9.08c|cnt5|II|Centaurin	SPBC17G9.08c|cnt5|II|Centaurin	5	5	5	>SPBC17G9.08c|cnt5|II|Centaurin Cnt5	1	5	5	5	3	5	3	2	1	0	1	0	0	3	5	3	2	1	0	1	0	0	3	5	3	2	1	0	1	0	0	7.9	7.9	7.9	99.081	870	870	0	16.831	By MS/MS	By MS/MS	By MS/MS	By matching	By matching
SPBC17G9.09|tif213|II|translation	SPBC17G9.09|tif213|II|translation	22	22	22	>SPBC17G9.09|tif213|II|translation initiation factor eIF2 gamma subunit	1	22	22	22	22	22	22	19	20	19	20	17	17	22	22	22	19	20	19	20	17	17	22	22	22	19	20	19	20	17	17	60.3	60.3	60.3	48.78	446	446	0	307.75	By MS/MS	By MS/MS	By MS/MS	By MS/MS	By MS/MS
SPBC17G9.11c|pyr1|II|pyruvate	SPBC17G9.11c|pyr1|II|pyruvate	40	40	40	>SPBC17G9.11c|pyr1|II|pyruvate carboxylase Pyr1	1	40	40	40	31	34	32	18	22	24	16	13	11	31	34	32	18	22	24	16	13	11	31	34	32	18	22	24	16	13	11	44.4	44.4	44.4	130.86	1185	1185	0	247.37	By MS/MS	By MS/MS	By MS/MS	By MS/MS	By MS/MS
SPBC1815.01|eno101|II|enolase	SPBC1815.01|eno101|II|enolase	18	18	18	>SPBC1815.01|eno101|II|enolase (predicted)	1	18	18	18	17	16	17	14	15	14	16	15	14	17	16	17	14	15	14	16	15	14	17	16	17	14	15	14	16	15	14	58.1	58.1	58.1	47.435	439	439	0	315.84	By MS/MS	By MS/MS	By MS/MS	By MS/MS	By MS/MS
SPBC1826.01c|mot1|II|TATA-binding	SPBC1826.01c|mot1|II|TATA-binding	30	30	30	>SPBC1826.01c|mot1|II|TATA-binding protein associated factor Mot1 (predicted)	1	30	30	30	13	10	8	25	25	24	0	0	0	13	10	8	25	25	24	0	0	0	13	10	8	25	25	24	0	0	0	21.9	21.9	21.9	217.63	1953	1953	0	155.4	By MS/MS	By MS/MS	By MS/MS	By MS/MS	By MS/MS
SPBC1861.02|abp2|II|ARS	SPBC1861.02|abp2|II|ARS	4	4	4	>SPBC1861.02|abp2|II|ARS binding protein Abp2	1	4	4	4	0	1	1	2	3	2	0	0	0	0	1	1	2	3	2	0	0	0	0	1	1	2	3	2	0	0	0	8.2	8.2	8.2	59.628	527	527	0	43.341	By matching	By matching	By MS/MS	By MS/MS	By MS/MS
SPBC1861.08c|lea1|II|U2	SPBC1861.08c|lea1|II|U2	4	4	4	>SPBC1861.08c|lea1|II|U2 snRNP-associated protein Lea1 (predicted)	1	4	4	4	4	4	4	3	3	2	0	1	1	4	4	4	3	3	2	0	1	1	4	4	4	3	3	2	0	1	1	29.5	29.5	29.5	26.914	237	237	0	15.361	By MS/MS	By MS/MS	By MS/MS	By MS/MS	By MS/MS
SPBC18E5.02c|lcb1|II|serine	SPBC18E5.02c|lcb1|II|serine	4	4	4	>SPBC18E5.02c|lcb1|II|serine palmitoyltransferase complex subunit (predicted)	1	4	4	4	2	2	3	1	0	2	1	0	0	2	2	3	1	0	2	1	0	0	2	2	3	1	0	2	1	0	0	10.4	10.4	10.4	57.468	509	509	0	11.339	By MS/MS	By MS/MS	By MS/MS	By matching	By matching
SPBC18E5.04|rpl1001|II|60S	SPBC18E5.04|rpl1001|II|60S	14	1	1	>SPBC18E5.04|rpl1001|II|60S ribosomal protein L10	1	14	1	1	14	13	14	14	14	13	11	11	11	1	1	1	1	1	1	1	1	1	1	1	1	1	1	1	1	1	1	54.3	5	5	25.373	221	221	0	13.658	By MS/MS	By MS/MS	By MS/MS	By MS/MS	By MS/MS
SPBC18E5.05c|elp5|II|elongator	SPBC18E5.05c|elp5|II|elongator	10	10	10	>SPBC18E5.05c|elp5|II|elongator complex subunit Elp5 (predicted)	1	10	10	10	10	9	10	0	0	0	0	0	0	10	9	10	0	0	0	0	0	0	10	9	10	0	0	0	0	0	0	30.3	30.3	30.3	35.703	314	314	0	39.581	By MS/MS	By MS/MS	By MS/MS	By matching	By matching
SPBC18E5.06|rps21|II|40S	SPBC18E5.06|rps21|II|40S	6	6	6	>SPBC18E5.06|rps21|II|40S ribosomal protein S21	1	6	6	6	6	6	6	5	5	5	6	6	5	6	6	6	5	5	5	6	6	5	6	6	6	5	5	5	6	6	5	79.3	79.3	79.3	9.6166	87	87	0	81.996	By MS/MS	By MS/MS	By MS/MS	By MS/MS	By MS/MS
SPBC18E5.10|SPBC18E5.10|II|iron-sulfur	SPBC18E5.10|SPBC18E5.10|II|iron-sulfur	1	1	1	>SPBC18E5.10|SPBC18E5.10|II|iron-sulfur cluster protein (predicted)	1	1	1	1	0	0	1	0	0	0	1	1	1	0	0	1	0	0	0	1	1	1	0	0	1	0	0	0	1	1	1	1.8	1.8	1.8	50.094	452	452	1	-2	By matching	By matching	By matching	By matching	By matching
SPBC18H10.02|lcf1|II|long-chain-fatty-acid-CoA	SPBC18H10.02|lcf1|II|long-chain-fatty-acid-CoA	25	25	25	>SPBC18H10.02|lcf1|II|long-chain-fatty-acid-CoA ligase Lcf1	1	25	25	25	22	23	23	15	16	18	9	10	11	22	23	23	15	16	18	9	10	11	22	23	23	15	16	18	9	10	11	43	43	43	75.965	676	676	0	109.07	By MS/MS	By MS/MS	By MS/MS	By MS/MS	By MS/MS
SPBC18H10.03|tif35|II|translation;REV__SPBC15D4.03|slm9|II|hira	SPBC18H10.03|tif35|II|translation	23;1	23;1	23;1	>SPBC18H10.03|tif35|II|translation initiation factor eIF3g	2	23	23	23	21	20	20	19	19	20	19	19	19	21	20	20	19	19	20	19	19	19	21	20	20	19	19	20	19	19	19	68.4	68.4	68.4	31.494	282	282;807	0	243.63	By MS/MS	By MS/MS	By MS/MS	By MS/MS	By MS/MS
SPBC18H10.04c|sce3|II|translation	SPBC18H10.04c|sce3|II|translation	10	10	10	>SPBC18H10.04c|sce3|II|translation initiation factor (predicted)	1	10	10	10	7	8	8	7	4	8	4	3	3	7	8	8	7	4	8	4	3	3	7	8	8	7	4	8	4	3	3	41.2	41.2	41.2	42.513	388	388	0	64.48	By MS/MS	By MS/MS	By MS/MS	By MS/MS	By MS/MS
SPBC18H10.06c|swd2|II|Set1C	SPBC18H10.06c|swd2|II|Set1C	2	2	2	>SPBC18H10.06c|swd2|II|Set1C complex subunit Swd2.1	1	2	2	2	0	0	0	0	1	0	0	1	0	0	0	0	0	1	0	0	1	0	0	0	0	0	1	0	0	1	0	6.2	6.2	6.2	39.812	357	357	0	4.364	By matching	By matching	By matching	By matching	By MS/MS
SPBC18H10.08c|ubp4|II|ubiquitin	SPBC18H10.08c|ubp4|II|ubiquitin	7	7	7	>SPBC18H10.08c|ubp4|II|ubiquitin C-terminal hydrolase Ubp4	1	7	7	7	7	6	5	0	0	0	0	0	0	7	6	5	0	0	0	0	0	0	7	6	5	0	0	0	0	0	0	14.2	14.2	14.2	67.746	593	593	0	14.378	By MS/MS	By MS/MS	By MS/MS	By matching	By matching
SPBC18H10.12c|rpl701|II|60S	SPBC18H10.12c|rpl701|II|60S	25	25	19	>SPBC18H10.12c|rpl701|II|60S ribosomal protein L7	1	25	25	19	22	21	23	21	22	19	16	16	16	22	21	23	21	22	19	16	16	16	18	16	18	16	17	14	13	12	12	74.9	74.9	68.1	28.73	251	251	0	279.61	By MS/MS	By MS/MS	By MS/MS	By MS/MS	By MS/MS
SPBC18H10.17c|SPBC18H10.17c|II|mitochondrial	SPBC18H10.17c|SPBC18H10.17c|II|mitochondrial	4	4	4	>SPBC18H10.17c|SPBC18H10.17c|II|mitochondrial recombinase Mhr1 (predicted)	1	4	4	4	4	4	3	1	0	2	0	0	0	4	4	3	1	0	2	0	0	0	4	4	3	1	0	2	0	0	0	29.1	29.1	29.1	20.568	175	175	0	9.57	By MS/MS	By MS/MS	By MS/MS	By matching	By matching
SPBC1921.01c|rpl35b|II|60S	SPBC1921.01c|rpl35b|II|60S	10	10	7	>SPBC1921.01c|rpl35b|II|60S ribosomal protein L35a (predicted)	1	10	10	7	10	9	10	8	9	9	9	8	8	10	9	10	8	9	9	9	8	8	7	6	7	6	7	7	7	6	6	64.8	64.8	49.1	12.187	108	108	0	129.9	By MS/MS	By MS/MS	By MS/MS	By MS/MS	By MS/MS
SPBC1921.03c|mex67|II|mRNA	SPBC1921.03c|mex67|II|mRNA	8	8	8	>SPBC1921.03c|mex67|II|mRNA export receptor, Tap, nucleoporin Mex67	1	8	8	8	6	7	5	3	4	3	0	0	0	6	7	5	3	4	3	0	0	0	6	7	5	3	4	3	0	0	0	15.8	15.8	15.8	66.534	596	596	0	22.122	By MS/MS	By MS/MS	By MS/MS	By MS/MS	By MS/MS
SPBC1921.05|ape2|II|aminopeptidase	SPBC1921.05|ape2|II|aminopeptidase	29	29	29	>SPBC1921.05|ape2|II|aminopeptidase Ape2 (predicted)	1	29	29	29	26	26	26	19	17	19	15	11	12	26	26	26	19	17	19	15	11	12	26	26	26	19	17	19	15	11	12	43.4	43.4	43.4	99.445	882	882	0	171.72	By MS/MS	By MS/MS	By MS/MS	By MS/MS	By MS/MS
SPBC1921.07c|sgf29|II|SAGA	SPBC1921.07c|sgf29|II|SAGA	15	15	15	>SPBC1921.07c|sgf29|II|SAGA complex subunit Sgf29	1	15	15	15	15	15	15	0	0	2	0	0	0	15	15	15	0	0	2	0	0	0	15	15	15	0	0	2	0	0	0	72.5	72.5	72.5	27.519	244	244	0	100.07	By MS/MS	By MS/MS	By MS/MS	By matching	By matching
SPBC19C2.07|fba1|II|fructose-bisphosphate	SPBC19C2.07|fba1|II|fructose-bisphosphate	17	17	17	>SPBC19C2.07|fba1|II|fructose-bisphosphate aldolase Fba1	1	17	17	17	12	13	14	17	17	16	10	8	8	12	13	14	17	17	16	10	8	8	12	13	14	17	17	16	10	8	8	71.2	71.2	71.2	39.57	358	358	0	213.54	By MS/MS	By MS/MS	By MS/MS	By MS/MS	By MS/MS
SPBC19C2.12|mrpl51|II|mitochondrial	SPBC19C2.12|mrpl51|II|mitochondrial	3	3	3	>SPBC19C2.12|mrpl51|II|mitochondrial ribosomal protein subunit L51 (predicted)	1	3	3	3	3	3	3	2	3	3	1	0	0	3	3	3	2	3	3	1	0	0	3	3	3	2	3	3	1	0	0	27.6	27.6	27.6	16.555	145	145	0	8.4492	By MS/MS	By MS/MS	By MS/MS	By MS/MS	By MS/MS
SPBC19C2.13c|ctu2|II|cytosolic	SPBC19C2.13c|ctu2|II|cytosolic	3	3	3	>SPBC19C2.13c|ctu2|II|cytosolic thiouridylase subunit Ctu2	1	3	3	3	0	3	1	0	0	0	0	0	2	0	3	1	0	0	0	0	0	2	0	3	1	0	0	0	0	0	2	9.3	9.3	9.3	40.741	366	366	0	5.6335	By matching	By MS/MS	By MS/MS	By matching	By matching
SPBC19C2.14|smd3|II|Sm	SPBC19C2.14|smd3|II|Sm	2	2	2	>SPBC19C2.14|smd3|II|Sm snRNP core protein Smd3	1	2	2	2	2	2	2	2	2	2	2	1	2	2	2	2	2	2	2	2	1	2	2	2	2	2	2	2	2	1	2	19.6	19.6	19.6	11.033	97	97	0	12.59	By MS/MS	By MS/MS	By MS/MS	By MS/MS	By MS/MS
SPBC19C7.02|ubr1|II|N-end-recognizing	SPBC19C7.02|ubr1|II|N-end-recognizing	5	5	5	>SPBC19C7.02|ubr1|II|N-end-recognizing protein, UBR ubiquitin-protein ligase E3 Ubr1	1	5	5	5	2	5	3	1	0	0	0	0	0	2	5	3	1	0	0	0	0	0	2	5	3	1	0	0	0	0	0	3.7	3.7	3.7	225.76	1958	1958	0	28.329	By MS/MS	By MS/MS	By MS/MS	By MS/MS	By matching
SPBC19C7.06|prs1|II|cytoplasmic	SPBC19C7.06|prs1|II|cytoplasmic	28	28	28	>SPBC19C7.06|prs1|II|cytoplasmic proline-tRNA ligase Prs1 (predicted)	1	28	28	28	25	24	23	17	18	20	17	16	16	25	24	23	17	18	20	17	16	16	25	24	23	17	18	20	17	16	16	55.7	55.7	55.7	78.874	716	716	0	151.92	By MS/MS	By MS/MS	By MS/MS	By MS/MS	By MS/MS
SPBC19C7.09c|uve1|II|endonuclease	SPBC19C7.09c|uve1|II|endonuclease	3	3	3	>SPBC19C7.09c|uve1|II|endonuclease Uve1	1	3	3	3	0	0	0	1	3	0	0	0	0	0	0	0	1	3	0	0	0	0	0	0	0	1	3	0	0	0	0	8	8	8	68.815	599	599	0	8.6475	By matching	By matching	By matching	By matching	By MS/MS
SPBC19F5.02c|utp4|II|U3	SPBC19F5.02c|utp4|II|U3	4	4	4	>SPBC19F5.02c|utp4|II|U3 snoRNP protein Utp4 (predicted)	1	4	4	4	0	0	0	1	3	3	0	0	0	0	0	0	1	3	3	0	0	0	0	0	0	1	3	3	0	0	0	9.6	9.6	9.6	79.121	710	710	0	15.385	By matching	By matching	By matching	By MS/MS	By MS/MS
SPBC19F5.03|sac11|II|inositol	SPBC19F5.03|sac11|II|inositol	3	3	3	>SPBC19F5.03|sac11|II|inositol polyphosphate phosphatase (predicted)	1	3	3	3	2	1	1	1	1	1	0	1	0	2	1	1	1	1	1	0	1	0	2	1	1	1	1	1	0	1	0	6.4	6.4	6.4	68.712	598	598	0.0057435	3.2712	By MS/MS	By MS/MS	By matching	By matching	By MS/MS
SPBC19F5.04|SPBC19F5.04|II|aspartate	SPBC19F5.04|SPBC19F5.04|II|aspartate	11	11	11	>SPBC19F5.04|SPBC19F5.04|II|aspartate kinase (predicted)	1	11	11	11	10	8	9	9	7	9	8	7	6	10	8	9	9	7	9	8	7	6	10	8	9	9	7	9	8	7	6	31	31	31	56.812	519	519	0	42.049	By MS/MS	By MS/MS	By MS/MS	By MS/MS	By MS/MS
SPBC19F5.05c|ppp1|II|pescadillo-family	SPBC19F5.05c|ppp1|II|pescadillo-family	21	21	21	>SPBC19F5.05c|ppp1|II|pescadillo-family BRCT domain protein Ppp1 (predicted)	1	21	21	21	19	18	19	13	15	17	5	6	1	19	18	19	13	15	17	5	6	1	19	18	19	13	15	17	5	6	1	49.9	49.9	49.9	69.188	607	607	0	224.22	By MS/MS	By MS/MS	By MS/MS	By MS/MS	By MS/MS
SPBC19F8.03c|yap18|II|ENTH/VHS	SPBC19F8.03c|yap18|II|ENTH/VHS	6	6	6	>SPBC19F8.03c|yap18|II|ENTH/VHS domain protein (predicted)	1	6	6	6	5	5	6	1	2	2	4	1	1	5	5	6	1	2	2	4	1	1	5	5	6	1	2	2	4	1	1	12.3	12.3	12.3	72.984	649	649	0	20.651	By MS/MS	By MS/MS	By MS/MS	By MS/MS	By MS/MS
SPBC19F8.05|SPBC19F8.05|II|Schizosaccharomyces	SPBC19F8.05|SPBC19F8.05|II|Schizosaccharomyces	4	4	4	>SPBC19F8.05|SPBC19F8.05|II|Schizosaccharomyces specific protein	1	4	4	4	3	2	3	3	3	2	0	0	0	3	2	3	3	3	2	0	0	0	3	2	3	3	3	2	0	0	0	22.9	22.9	22.9	25.359	218	218	0	20.38	By MS/MS	By MS/MS	By matching	By MS/MS	By MS/MS
SPBC19F8.08|rps401|II|40S	SPBC19F8.08|rps401|II|40S	22	1	0	>SPBC19F8.08|rps401|II|40S ribosomal protein S4 (predicted)	1	22	1	0	20	19	20	19	19	20	19	17	19	1	1	1	1	1	1	1	1	1	0	0	0	0	0	0	0	0	0	64.9	4.6	0	29.688	262	262	0	19.544	By MS/MS	By MS/MS	By MS/MS	By MS/MS	By MS/MS
SPBC19G7.05c|bgs1|II|1,3-beta-glucan	SPBC19G7.05c|bgs1|II|1,3-beta-glucan	5	2	2	>SPBC19G7.05c|bgs1|II|1,3-beta-glucan synthase catalytic subunit Bgs1	1	5	2	2	5	4	4	3	3	3	0	0	0	2	1	1	0	0	0	0	0	0	2	1	1	0	0	0	0	0	0	2.9	1.2	1.2	199.67	1729	1729	0.0057179	3.2047	By MS/MS	By MS/MS	By matching	By matching	By matching
SPBC19G7.10c|pdc2|II|topoisomerase	SPBC19G7.10c|pdc2|II|topoisomerase	2	2	2	>SPBC19G7.10c|pdc2|II|topoisomerase II-associated deadenylation-dependent mRNA-decapping factor Pdc2 (predicted)	1	2	2	2	0	1	1	0	1	0	0	1	0	0	1	1	0	1	0	0	1	0	0	1	1	0	1	0	0	1	0	3.7	3.7	3.7	84.116	754	754	0	4.9674	By matching	By MS/MS	By MS/MS	By matching	By MS/MS
SPBC19G7.15|nup44|II|nucleoporin	SPBC19G7.15|nup44|II|nucleoporin	2	2	2	>SPBC19G7.15|nup44|II|nucleoporin Nup44	1	2	2	2	2	0	0	0	0	0	0	0	0	2	0	0	0	0	0	0	0	0	2	0	0	0	0	0	0	0	0	5	5	5	44.483	403	403	0.0056962	3.1524	By MS/MS	By matching	By matching	By matching	By matching
SPBC19G7.16|iws1|II|transcription	SPBC19G7.16|iws1|II|transcription	21	21	21	>SPBC19G7.16|iws1|II|transcription elongation factor complex subunit Iws1 (predicted)	1	21	21	21	10	9	10	19	19	20	11	0	0	10	9	10	19	19	20	11	0	0	10	9	10	19	19	20	11	0	0	55.8	55.8	55.8	49.114	428	428	0	154.4	By MS/MS	By MS/MS	By MS/MS	By MS/MS	By MS/MS
SPBC1A4.02c|leu1|II|3-isopropylmalate	SPBC1A4.02c|leu1|II|3-isopropylmalate	17	17	17	>SPBC1A4.02c|leu1|II|3-isopropylmalate dehydrogenase Leu1	1	17	17	17	14	14	13	12	12	14	12	13	11	14	14	13	12	12	14	12	13	11	14	14	13	12	12	14	12	13	11	58.8	58.8	58.8	39.732	371	371	0	166.93	By MS/MS	By MS/MS	By MS/MS	By MS/MS	By MS/MS
SPBC1A4.03c|top2|II|DNA	SPBC1A4.03c|top2|II|DNA	100	100	100	>SPBC1A4.03c|top2|II|DNA topoisomerase II	1	100	100	100	43	45	35	97	96	87	13	4	2	43	45	35	97	96	87	13	4	2	43	45	35	97	96	87	13	4	2	61.3	61.3	61.3	167.89	1485	1485	0	323.31	By MS/MS	By MS/MS	By MS/MS	By MS/MS	By MS/MS
SPBC1A4.07c|sof1|II|U3	SPBC1A4.07c|sof1|II|U3	14	14	14	>SPBC1A4.07c|sof1|II|U3 snoRNP-associated protein Sof1 (predicted)	1	14	14	14	10	8	8	9	9	12	9	9	9	10	8	8	9	9	12	9	9	9	10	8	8	9	9	12	9	9	9	35.6	35.6	35.6	49.994	436	436	0	62.253	By MS/MS	By MS/MS	By MS/MS	By MS/MS	By MS/MS
SPBC1A4.08c|cct3|II|chaperonin-containing	SPBC1A4.08c|cct3|II|chaperonin-containing	28	28	28	>SPBC1A4.08c|cct3|II|chaperonin-containing T-complex gamma subunit Cct3	1	28	28	28	26	24	27	22	26	26	15	14	12	26	24	27	22	26	26	15	14	12	26	24	27	22	26	26	15	14	12	64.4	64.4	64.4	58.48	528	528	0	213.61	By MS/MS	By MS/MS	By MS/MS	By MS/MS	By MS/MS
SPBC1D7.02c|scr1|II|transcription	SPBC1D7.02c|scr1|II|transcription	2	2	2	>SPBC1D7.02c|scr1|II|transcription factor Scr1	1	2	2	2	1	1	2	0	0	0	0	0	0	1	1	2	0	0	0	0	0	0	1	1	2	0	0	0	0	0	0	5.1	5.1	5.1	59.713	565	565	0	8.3463	By MS/MS	By MS/MS	By MS/MS	By matching	By matching
SPBC1D7.04|mlo3|II|RNA	SPBC1D7.04|mlo3|II|RNA	16	16	16	>SPBC1D7.04|mlo3|II|RNA binding protein Mlo3	1	16	16	16	16	15	16	13	14	14	11	11	10	16	15	16	13	14	14	11	11	10	16	15	16	13	14	14	11	11	10	73.4	73.4	73.4	21.791	199	199	0	179.57	By MS/MS	By MS/MS	By MS/MS	By MS/MS	By MS/MS
SPBC20F10.01|gar1|II|snoRNP	SPBC20F10.01|gar1|II|snoRNP	2	2	2	>SPBC20F10.01|gar1|II|snoRNP pseudouridylase box H/ACA snoRNP complex protein Gar1	1	2	2	2	1	2	1	2	2	2	1	0	0	1	2	1	2	2	2	1	0	0	1	2	1	2	2	2	1	0	0	20.6	20.6	20.6	20.131	194	194	0	37.903	By MS/MS	By MS/MS	By matching	By MS/MS	By MS/MS
SPBC211.01|rsm10|II|mitochondrial	SPBC211.01|rsm10|II|mitochondrial	1	1	1	>SPBC211.01|rsm10|II|mitochondrial ribosomal protein subunit S10 (predicted)	1	1	1	1	1	1	1	0	0	0	1	0	0	1	1	1	0	0	0	1	0	0	1	1	1	0	0	0	1	0	0	4.4	4.4	4.4	26.568	228	228	0.00067797	4.1656	By MS/MS	By matching	By MS/MS	By matching	By matching
SPBC211.02c|cwf3|II|complexed	SPBC211.02c|cwf3|II|complexed	21	21	21	>SPBC211.02c|cwf3|II|complexed with Cdc5 protein Cwf3	1	21	21	21	18	17	19	10	12	13	0	0	1	18	17	19	10	12	13	0	0	1	18	17	19	10	12	13	0	0	1	30.6	30.6	30.6	92.636	790	790	0	62.832	By MS/MS	By MS/MS	By MS/MS	By MS/MS	By MS/MS
SPBC211.03c|gea1|II|guanyl-nucleotide	SPBC211.03c|gea1|II|guanyl-nucleotide	2	2	2	>SPBC211.03c|gea1|II|guanyl-nucleotide exchange factor (predicted)	1	2	2	2	1	1	2	0	0	0	0	0	1	1	1	2	0	0	0	0	0	1	1	1	2	0	0	0	0	0	1	1.5	1.5	1.5	165.43	1462	1462	0	5.0678	By MS/MS	By MS/MS	By MS/MS	By matching	By matching
SPBC211.04c|mcm6|II|MCM	SPBC211.04c|mcm6|II|MCM	17	17	17	>SPBC211.04c|mcm6|II|MCM complex subunit Mcm6	1	17	17	17	7	7	6	9	13	11	1	1	2	7	7	6	9	13	11	1	1	2	7	7	6	9	13	11	1	1	2	28.9	28.9	28.9	99.549	892	892	0	49.57	By MS/MS	By MS/MS	By MS/MS	By MS/MS	By MS/MS
SPBC211.07c|ubc8|II|ubiquitin	SPBC211.07c|ubc8|II|ubiquitin	4	4	4	>SPBC211.07c|ubc8|II|ubiquitin conjugating enzyme E2 Ubc8 (predicted)	1	4	4	4	2	3	3	3	4	3	3	4	3	2	3	3	3	4	3	3	4	3	2	3	3	3	4	3	3	4	3	23.9	23.9	23.9	20.99	184	184	0	13.219	By MS/MS	By MS/MS	By MS/MS	By MS/MS	By MS/MS
SPBC215.03c|csn1|II|COP9/signalosome	SPBC215.03c|csn1|II|COP9/signalosome	2	2	2	>SPBC215.03c|csn1|II|COP9/signalosome complex subunit Csn1	1	2	2	2	2	2	2	0	0	1	0	0	0	2	2	2	0	0	1	0	0	0	2	2	2	0	0	1	0	0	0	5.2	5.2	5.2	48.657	422	422	0	5.9061	By MS/MS	By MS/MS	By MS/MS	By matching	By matching
SPBC215.05|gpd1|II|glycerol-3-phosphate	SPBC215.05|gpd1|II|glycerol-3-phosphate	21	21	21	>SPBC215.05|gpd1|II|glycerol-3-phosphate dehydrogenase Gpd1	1	21	21	21	20	21	20	19	17	19	16	15	12	20	21	20	19	17	19	16	15	12	20	21	20	19	17	19	16	15	12	71.9	71.9	71.9	41.995	385	385	0	322.4	By MS/MS	By MS/MS	By MS/MS	By MS/MS	By MS/MS
SPBC215.06c|SPBC215.06c|II|human	SPBC215.06c|SPBC215.06c|II|human	4	4	4	>SPBC215.06c|SPBC215.06c|II|human LYAR homolog	1	4	4	4	3	3	3	4	3	2	0	0	0	3	3	3	4	3	2	0	0	0	3	3	3	4	3	2	0	0	0	33.3	33.3	33.3	20.532	180	180	0	18.972	By MS/MS	By MS/MS	By MS/MS	By MS/MS	By MS/MS
SPBC215.07c|pdp2|II|PWWP	SPBC215.07c|pdp2|II|PWWP	3	3	3	>SPBC215.07c|pdp2|II|PWWP domain protein Pdp2 (predicted)	1	3	3	3	1	0	0	0	3	0	1	0	0	1	0	0	0	3	0	1	0	0	1	0	0	0	3	0	1	0	0	6.9	6.9	6.9	62.824	568	568	0	10.542	By matching	By matching	By matching	By matching	By MS/MS
SPBC215.08c|arg4|II|arginine	SPBC215.08c|arg4|II|arginine	12	12	12	>SPBC215.08c|arg4|II|arginine specific carbamoyl-phosphate synthase Arg4 (predicted)	1	12	12	12	7	9	6	5	3	4	4	3	3	7	9	6	5	3	4	4	3	3	7	9	6	5	3	4	4	3	3	13.1	13.1	13.1	127.48	1160	1160	0	28.899	By MS/MS	By MS/MS	By MS/MS	By MS/MS	By MS/MS
SPBC215.09c|erg10|II|acetyl-CoA	SPBC215.09c|erg10|II|acetyl-CoA	19	19	19	>SPBC215.09c|erg10|II|acetyl-CoA C-acetyltransferase Erg10 (predicted)	1	19	19	19	16	16	16	9	13	12	12	14	11	16	16	16	9	13	12	12	14	11	16	16	16	9	13	12	12	14	11	59.7	59.7	59.7	40.997	395	395	0	101.11	By MS/MS	By MS/MS	By MS/MS	By MS/MS	By MS/MS
SPBC215.11c|SPBC215.11c|II|aldo/keto	SPBC215.11c|SPBC215.11c|II|aldo/keto	10	10	10	>SPBC215.11c|SPBC215.11c|II|aldo/keto reductase, unknown biological role	1	10	10	10	9	9	7	5	5	6	2	2	1	9	9	7	5	5	6	2	2	1	9	9	7	5	5	6	2	2	1	46.4	46.4	46.4	33.922	306	306	0	26.99	By MS/MS	By MS/MS	By MS/MS	By MS/MS	By MS/MS
SPBC215.12|cwf10|II|U5	SPBC215.12|cwf10|II|U5	43	42	42	>SPBC215.12|cwf10|II|U5 snRNP GTPase subunit Cwf10	1	43	42	42	41	39	41	20	20	23	8	7	5	40	38	40	19	19	22	7	6	4	40	38	40	19	19	22	7	6	4	53.4	52.3	52.3	111.31	984	984	0	214.75	By MS/MS	By MS/MS	By MS/MS	By MS/MS	By MS/MS
SPBC215.15|sec13|II|COPII-coated	SPBC215.15|sec13|II|COPII-coated	8	8	8	>SPBC215.15|sec13|II|COPII-coated vesicle component Sec13	1	8	8	8	6	7	6	3	3	4	5	5	3	6	7	6	3	3	4	5	5	3	6	7	6	3	3	4	5	5	3	32	32	32	32.568	297	297	0	26.282	By MS/MS	By MS/MS	By MS/MS	By MS/MS	By MS/MS
SPBC216.04c|mxr2|II|peptide-methionine	SPBC216.04c|mxr2|II|peptide-methionine	2	2	2	>SPBC216.04c|mxr2|II|peptide-methionine (R)-S-oxide reductase MsrB	1	2	2	2	2	2	1	2	2	2	1	1	1	2	2	1	2	2	2	1	1	1	2	2	1	2	2	2	1	1	1	15.2	15.2	15.2	15.606	138	138	0	5.1374	By MS/MS	By matching	By matching	By MS/MS	By MS/MS
SPBC216.06c|swi1|II|replication	SPBC216.06c|swi1|II|replication	4	4	4	>SPBC216.06c|swi1|II|replication fork protection complex subunit Swi1	1	4	4	4	1	1	1	1	2	2	0	0	0	1	1	1	1	2	2	0	0	0	1	1	1	1	2	2	0	0	0	5.4	5.4	5.4	112.63	971	971	0	10.816	By MS/MS	By MS/MS	By matching	By matching	By MS/MS
SPBC216.07c|tor2|II|serine/threonine	SPBC216.07c|tor2|II|serine/threonine	45	45	44	>SPBC216.07c|tor2|II|serine/threonine protein kinase Tor2	1	45	45	44	40	37	37	14	11	15	0	0	0	40	37	37	14	11	15	0	0	0	39	36	36	13	10	14	0	0	0	26.4	26.4	26.1	266.38	2337	2337	0	163.39	By MS/MS	By MS/MS	By MS/MS	By MS/MS	By MS/MS
SPBC21B10.04c|nrf1|II|GTPase	SPBC21B10.04c|nrf1|II|GTPase	2	2	2	>SPBC21B10.04c|nrf1|II|GTPase regulator Nrf1	1	2	2	2	2	2	1	1	1	1	1	0	0	2	2	1	1	1	1	1	0	0	2	2	1	1	1	1	1	0	0	17.2	17.2	17.2	13.388	122	122	0	4.7643	By MS/MS	By MS/MS	By matching	By MS/MS	By matching
SPBC21B10.05c|pop3|II|WD	SPBC21B10.05c|pop3|II|WD	8	8	8	>SPBC21B10.05c|pop3|II|WD repeat protein Pop3	1	8	8	8	7	7	6	3	6	7	1	1	0	7	7	6	3	6	7	1	1	0	7	7	6	3	6	7	1	1	0	36.3	36.3	36.3	35.132	314	314	0	86.842	By MS/MS	By MS/MS	By MS/MS	By MS/MS	By MS/MS
SPBC21B10.10|rps402|II|40S	SPBC21B10.10|rps402|II|40S	23	23	2	>SPBC21B10.10|rps402|II|40S ribosomal protein S4 (predicted)	1	23	23	2	21	20	21	20	20	21	20	18	19	21	20	21	20	20	21	20	18	19	2	2	2	2	2	2	2	2	1	67.6	67.6	7.3	29.658	262	262	0	172.53	By MS/MS	By MS/MS	By MS/MS	By MS/MS	By MS/MS
SPBC21B10.14|ymr31|II|mitochondrial	SPBC21B10.14|ymr31|II|mitochondrial	4	4	4	>SPBC21B10.14|ymr31|II|mitochondrial ribosomal protein Ymr1 (predicted)	1	4	4	4	4	4	4	0	0	0	0	0	0	4	4	4	0	0	0	0	0	0	4	4	4	0	0	0	0	0	0	74.2	74.2	74.2	9.735	89	89	0	34.521	By MS/MS	By MS/MS	By MS/MS	By matching	By matching
SPBC21C3.08c|car2|II|ornithine	SPBC21C3.08c|car2|II|ornithine	13	13	13	>SPBC21C3.08c|car2|II|ornithine transaminase Car2	1	13	13	13	11	9	10	10	8	11	6	6	7	11	9	10	10	8	11	6	6	7	11	9	10	10	8	11	6	6	7	47.9	47.9	47.9	48.247	438	438	0	102.74	By MS/MS	By MS/MS	By MS/MS	By MS/MS	By MS/MS
SPBC21C3.13|rps1901|II|40S	SPBC21C3.13|rps1901|II|40S	12	12	5	>SPBC21C3.13|rps1901|II|40S ribosomal protein S19 (predicted)	1	12	12	5	9	10	10	8	8	11	8	8	8	9	10	10	8	8	11	8	8	8	3	3	4	3	3	5	2	2	2	57.6	57.6	22.2	16.15	144	144	0	61.257	By MS/MS	By MS/MS	By MS/MS	By MS/MS	By MS/MS
SPBC21C3.15c|SPBC21C3.15c|II|aldehyde	SPBC21C3.15c|SPBC21C3.15c|II|aldehyde	3	3	3	>SPBC21C3.15c|SPBC21C3.15c|II|aldehyde dehydrogenase (predicted)	1	3	3	3	2	2	2	1	0	2	0	0	0	2	2	2	1	0	2	0	0	0	2	2	2	1	0	2	0	0	0	7.1	7.1	7.1	57.571	522	522	0	6.4956	By MS/MS	By MS/MS	By MS/MS	By MS/MS	By matching
SPBC21C3.16c|spt4|II|DSIF	SPBC21C3.16c|spt4|II|DSIF	3	3	3	>SPBC21C3.16c|spt4|II|DSIF transcription elongation factor complex subunit Spt4	1	3	3	3	2	2	2	2	3	2	2	3	1	2	2	2	2	3	2	2	3	1	2	2	2	2	3	2	2	3	1	41	41	41	11.878	105	105	0	39.642	By MS/MS	By MS/MS	By MS/MS	By MS/MS	By MS/MS
SPBC21D10.09c|rkr1|II|RQC	SPBC21D10.09c|rkr1|II|RQC	13	13	13	>SPBC21D10.09c|rkr1|II|RQC complex ubiquitin-protein ligase E3 Rkr1 (predicted)	1	13	13	13	10	8	9	5	7	6	0	1	1	10	8	9	5	7	6	0	1	1	10	8	9	5	7	6	0	1	1	10.4	10.4	10.4	184.37	1610	1610	0	44.877	By MS/MS	By MS/MS	By MS/MS	By MS/MS	By MS/MS
SPBC21D10.10|bdc1|II|bromodomain	SPBC21D10.10|bdc1|II|bromodomain	22	22	22	>SPBC21D10.10|bdc1|II|bromodomain containing protein 1, Bdc1	1	22	22	22	21	22	21	4	6	3	0	0	0	21	22	21	4	6	3	0	0	0	21	22	21	4	6	3	0	0	0	73.6	73.6	73.6	34.145	299	299	0	250.45	By MS/MS	By MS/MS	By MS/MS	By MS/MS	By MS/MS
SPBC21D10.11c|nfs1|II|mitochondrial	SPBC21D10.11c|nfs1|II|mitochondrial	13	13	13	>SPBC21D10.11c|nfs1|II|mitochondrial cysteine desulfurase Nfs1 (predicted)	1	13	13	13	9	9	8	6	4	6	4	5	3	9	9	8	6	4	6	4	5	3	9	9	8	6	4	6	4	5	3	39.9	39.9	39.9	55.543	501	501	0	51.163	By MS/MS	By MS/MS	By MS/MS	By MS/MS	By MS/MS
SPBC21H7.02|taf10|II|SAGA	SPBC21H7.02|taf10|II|SAGA	6	6	6	>SPBC21H7.02|taf10|II|SAGA complex/transcription factor TFIID complex subunit Taf10	1	6	6	6	6	6	6	2	2	3	0	0	0	6	6	6	2	2	3	0	0	0	6	6	6	2	2	3	0	0	0	47	47	47	23.526	215	215	0	104.37	By MS/MS	By MS/MS	By MS/MS	By MS/MS	By MS/MS
SPBC21H7.04|dbp7|II|ATP-dependent	SPBC21H7.04|dbp7|II|ATP-dependent	2	2	2	>SPBC21H7.04|dbp7|II|ATP-dependent RNA helicase Dbp7 (predicted)	1	2	2	2	1	2	1	0	0	0	0	0	0	1	2	1	0	0	0	0	0	0	1	2	1	0	0	0	0	0	0	2.3	2.3	2.3	78.83	709	709	0	4.7427	By MS/MS	By MS/MS	By MS/MS	By matching	By matching
SPBC21H7.07c|his5|II|imidazoleglycerol-phosphate	SPBC21H7.07c|his5|II|imidazoleglycerol-phosphate	3	3	3	>SPBC21H7.07c|his5|II|imidazoleglycerol-phosphate dehydratase His5	1	3	3	3	2	2	2	0	1	0	0	0	0	2	2	2	0	1	0	0	0	0	2	2	2	0	1	0	0	0	0	24.5	24.5	24.5	23.52	216	216	0	5.8199	By MS/MS	By MS/MS	By MS/MS	By matching	By MS/MS
SPBC23E6.04c|utp10|II|U3	SPBC23E6.04c|utp10|II|U3	17	17	17	>SPBC23E6.04c|utp10|II|U3 snoRNP-associated protein Utp10 (predicted)	1	17	17	17	2	6	6	7	12	11	0	0	0	2	6	6	7	12	11	0	0	0	2	6	6	7	12	11	0	0	0	13.8	13.8	13.8	186.41	1649	1649	0	67.975	By MS/MS	By MS/MS	By MS/MS	By MS/MS	By MS/MS
SPBC23E6.06c|rib3|II|3,4-dihydroxy-2-butanone	SPBC23E6.06c|rib3|II|3,4-dihydroxy-2-butanone	3	3	3	>SPBC23E6.06c|rib3|II|3,4-dihydroxy-2-butanone 4-phosphate synthase Rib3 (predicted)	1	3	3	3	3	3	3	1	1	1	0	0	0	3	3	3	1	1	1	0	0	0	3	3	3	1	1	1	0	0	0	15.7	15.7	15.7	22.564	204	204	0	6.9247	By MS/MS	By MS/MS	By MS/MS	By MS/MS	By matching
SPBC23E6.07c|rfc1|II|DNA	SPBC23E6.07c|rfc1|II|DNA	10	10	10	>SPBC23E6.07c|rfc1|II|DNA replication factor C complex subunit Rfc1	1	10	10	10	6	8	8	8	4	7	0	0	0	6	8	8	8	4	7	0	0	0	6	8	8	8	4	7	0	0	0	13.2	13.2	13.2	103.49	934	934	0	31.416	By MS/MS	By MS/MS	By MS/MS	By MS/MS	By MS/MS
SPBC23E6.09|ssn6|II|transcriptional	SPBC23E6.09|ssn6|II|transcriptional	14	14	14	>SPBC23E6.09|ssn6|II|transcriptional corepressor Ssn6	1	14	14	14	10	11	10	4	6	12	4	3	1	10	11	10	4	6	12	4	3	1	10	11	10	4	6	12	4	3	1	18.4	18.4	18.4	121.52	1102	1102	0	78.37	By MS/MS	By MS/MS	By MS/MS	By MS/MS	By MS/MS
SPBC23E6.10c|mri1|II|methylthioribose-1-phosphate	SPBC23E6.10c|mri1|II|methylthioribose-1-phosphate	3	3	3	>SPBC23E6.10c|mri1|II|methylthioribose-1-phosphate isomerase Mri1 (predicted)	1	3	3	3	2	2	2	1	1	2	0	1	0	2	2	2	1	1	2	0	1	0	2	2	2	1	1	2	0	1	0	9.2	9.2	9.2	39.379	359	359	0	9.868	By matching	By MS/MS	By MS/MS	By matching	By MS/MS
SPBC23G7.05|sui1|II|translation	SPBC23G7.05|sui1|II|translation	6	6	6	>SPBC23G7.05|sui1|II|translation initiation factor eIF1	1	6	6	6	6	6	4	0	2	1	1	1	2	6	6	4	0	2	1	1	1	2	6	6	4	0	2	1	1	1	2	71.6	71.6	71.6	12.434	109	109	0	49.867	By MS/MS	By MS/MS	By MS/MS	By matching	By MS/MS
SPBC23G7.12c|rpt6|II|19S	SPBC23G7.12c|rpt6|II|19S	26	26	24	>SPBC23G7.12c|rpt6|II|19S proteasome regulatory subunit Rpt6 (predicted)	1	26	26	24	19	21	21	19	17	19	13	15	11	19	21	21	19	17	19	13	15	11	18	19	20	18	16	18	12	14	10	67.2	67.2	62.5	45.069	403	403	0	214.12	By MS/MS	By MS/MS	By MS/MS	By MS/MS	By MS/MS
SPBC23G7.15c|rpp202|II|60S	SPBC23G7.15c|rpp202|II|60S	5	4	4	>SPBC23G7.15c|rpp202|II|60S acidic ribosomal protein A4	1	5	4	4	5	5	4	3	4	4	2	1	0	4	4	3	2	3	3	1	0	0	4	4	3	2	3	3	1	0	0	81.8	70	70	11.12	110	110	0	51.71	By MS/MS	By MS/MS	By MS/MS	By MS/MS	By MS/MS
SPBC244.02c|utp6|II|U3	SPBC244.02c|utp6|II|U3	2	2	2	>SPBC244.02c|utp6|II|U3 snoRNP-associated protein Utp6 (predicted)	1	2	2	2	1	2	1	0	0	0	1	0	0	1	2	1	0	0	0	1	0	0	1	2	1	0	0	0	1	0	0	6.4	6.4	6.4	55.644	488	488	0	6.5935	By MS/MS	By MS/MS	By matching	By matching	By matching
SPBC24C6.02|spb4|II|ATP-dependent	SPBC24C6.02|spb4|II|ATP-dependent	2	2	2	>SPBC24C6.02|spb4|II|ATP-dependent RNA helicase Spb4 (predicted)	1	2	2	2	2	2	2	2	2	1	0	0	0	2	2	2	2	2	1	0	0	0	2	2	2	2	2	1	0	0	0	3.8	3.8	3.8	68.741	606	606	0	6.1621	By MS/MS	By MS/MS	By MS/MS	By MS/MS	By MS/MS
SPBC24C6.04|SPBC24C6.04|II|delta-1-pyrroline-5-carboxylate	SPBC24C6.04|SPBC24C6.04|II|delta-1-pyrroline-5-carboxylate	12	12	12	>SPBC24C6.04|SPBC24C6.04|II|delta-1-pyrroline-5-carboxylate dehydrogenase (predicted)	1	12	12	12	10	10	9	10	9	10	2	4	0	10	10	9	10	9	10	2	4	0	10	10	9	10	9	10	2	4	0	33.2	33.2	33.2	60.218	548	548	0	55.316	By MS/MS	By MS/MS	By MS/MS	By MS/MS	By MS/MS
SPBC24C6.05|sec28|II|coatomer	SPBC24C6.05|sec28|II|coatomer	8	8	8	>SPBC24C6.05|sec28|II|coatomer epsilon subunit (predicted)	1	8	8	8	7	6	5	7	6	5	0	0	0	7	6	5	7	6	5	0	0	0	7	6	5	7	6	5	0	0	0	41.7	41.7	41.7	31.774	288	288	0	28.971	By MS/MS	By MS/MS	By MS/MS	By MS/MS	By MS/MS
SPBC24C6.11|cwf14|II|G10	SPBC24C6.11|cwf14|II|G10	4	4	4	>SPBC24C6.11|cwf14|II|G10 protein	1	4	4	4	3	3	3	2	3	3	1	0	0	3	3	3	2	3	3	1	0	0	3	3	3	2	3	3	1	0	0	34.9	34.9	34.9	17.094	146	146	0	12.16	By MS/MS	By MS/MS	By MS/MS	By matching	By MS/MS
SPBC25B2.01|hbs1|II|elongation	SPBC25B2.01|hbs1|II|elongation	4	4	4	>SPBC25B2.01|hbs1|II|elongation factor 1 alpha related protein Hbs1 (predicted)	1	4	4	4	3	3	3	3	1	3	0	0	0	3	3	3	3	1	3	0	0	0	3	3	3	3	1	3	0	0	0	10	10	10	66.016	592	592	0	10.224	By MS/MS	By MS/MS	By MS/MS	By MS/MS	By matching
SPBC25B2.05|mis3|II|rRNA	SPBC25B2.05|mis3|II|rRNA	7	7	7	>SPBC25B2.05|mis3|II|rRNA processing protein Mis3	1	7	7	7	3	3	4	6	4	6	0	0	0	3	3	4	6	4	6	0	0	0	3	3	4	6	4	6	0	0	0	31.5	31.5	31.5	38.587	327	327	0	22.168	By MS/MS	By MS/MS	By MS/MS	By MS/MS	By MS/MS
SPBC25B2.07c|mmb1|II|mitochondrial	SPBC25B2.07c|mmb1|II|mitochondrial	38	38	38	>SPBC25B2.07c|mmb1|II|mitochondrial microtubule binder Mmb1	1	38	38	38	35	35	34	27	28	26	36	38	38	35	35	34	27	28	26	36	38	38	35	35	34	27	28	26	36	38	38	62.5	62.5	62.5	53.762	501	501	0	323.31	By MS/MS	By MS/MS	By MS/MS	By MS/MS	By MS/MS
SPBC25B2.09c|mrs1|II|mitochondrial	SPBC25B2.09c|mrs1|II|mitochondrial	8	8	8	>SPBC25B2.09c|mrs1|II|mitochondrial and cytoplasmic arginine-tRNA ligase Rrs1/Mrs1 (predicted)	1	8	8	8	6	8	5	2	2	2	0	0	0	6	8	5	2	2	2	0	0	0	6	8	5	2	2	2	0	0	0	12.9	12.9	12.9	70.689	618	618	0	30.868	By MS/MS	By MS/MS	By MS/MS	By MS/MS	By MS/MS
SPBC25B2.10|SPBC25B2.10|II|Usp	SPBC25B2.10|SPBC25B2.10|II|Usp	9	9	9	>SPBC25B2.10|SPBC25B2.10|II|Usp (universal stress protein) family protein	1	9	9	9	8	9	8	5	6	6	7	7	6	8	9	8	5	6	6	7	7	6	8	9	8	5	6	6	7	7	6	34.2	34.2	34.2	34.082	307	307	0	46.521	By MS/MS	By MS/MS	By MS/MS	By MS/MS	By MS/MS
SPBC25D12.02c|dnt1|II|nucleolar	SPBC25D12.02c|dnt1|II|nucleolar	8	8	8	>SPBC25D12.02c|dnt1|II|nucleolar protein Dnt1	1	8	8	8	4	2	2	0	5	1	4	4	3	4	2	2	0	5	1	4	4	3	4	2	2	0	5	1	4	4	3	15.7	15.7	15.7	65.977	599	599	0	17.151	By MS/MS	By MS/MS	By MS/MS	By matching	By MS/MS
SPBC25D12.03c|mcm7|II|MCM	SPBC25D12.03c|mcm7|II|MCM	17	17	17	>SPBC25D12.03c|mcm7|II|MCM complex subunit Mcm7	1	17	17	17	9	9	9	6	10	10	1	0	0	9	9	9	6	10	10	1	0	0	9	9	9	6	10	10	1	0	0	31.2	31.2	31.2	85.621	760	760	0	61.85	By MS/MS	By MS/MS	By MS/MS	By MS/MS	By MS/MS
SPBC25D12.04|suc22|II|ribonucleotide	SPBC25D12.04|suc22|II|ribonucleotide	13	13	13	>SPBC25D12.04|suc22|II|ribonucleotide reductase small subunit Suc22	1	13	13	13	11	11	12	10	6	8	8	8	7	11	11	12	10	6	8	8	8	7	11	11	12	10	6	8	8	8	7	42.7	42.7	42.7	45.405	391	391	0	67.654	By MS/MS	By MS/MS	By MS/MS	By MS/MS	By MS/MS
SPBC25H2.02|trs1|II|cytoplasmic	SPBC25H2.02|trs1|II|cytoplasmic	43	43	43	>SPBC25H2.02|trs1|II|cytoplasmic threonine-tRNA ligase Trs1 (predicted)	1	43	43	43	41	40	41	38	39	39	36	37	35	41	40	41	38	39	39	36	37	35	41	40	41	38	39	39	36	37	35	65.4	65.4	65.4	80.137	703	703	0	323.31	By MS/MS	By MS/MS	By MS/MS	By MS/MS	By MS/MS
SPBC25H2.05|egd2|II|nascent	SPBC25H2.05|egd2|II|nascent	9	9	9	>SPBC25H2.05|egd2|II|nascent polypeptide-associated complex alpha subunit Egd2	1	9	9	9	9	9	9	7	5	6	9	9	9	9	9	9	7	5	6	9	9	9	9	9	9	7	5	6	9	9	9	61.3	61.3	61.3	18.785	173	173	0	60.167	By MS/MS	By MS/MS	By MS/MS	By MS/MS	By MS/MS
SPBC25H2.07|tif11|II|translation	SPBC25H2.07|tif11|II|translation	6	6	6	>SPBC25H2.07|tif11|II|translation initiation factor eIF1A	1	6	6	6	6	6	6	4	4	4	5	4	6	6	6	6	4	4	4	5	4	6	6	6	6	4	4	4	5	4	6	45.7	45.7	45.7	15.677	138	138	0	33.823	By MS/MS	By MS/MS	By MS/MS	By MS/MS	By MS/MS
SPBC25H2.11c|spt7|II|SAGA	SPBC25H2.11c|spt7|II|SAGA	50	50	50	>SPBC25H2.11c|spt7|II|SAGA complex bromodomain subunit Spt7	1	50	50	50	45	48	41	8	13	11	3	1	2	45	48	41	8	13	11	3	1	2	45	48	41	8	13	11	3	1	2	72.9	72.9	72.9	112.9	992	992	0	323.31	By MS/MS	By MS/MS	By MS/MS	By MS/MS	By MS/MS
SPBC25H2.12c|cct7|II|chaperonin-containing	SPBC25H2.12c|cct7|II|chaperonin-containing	24	24	24	>SPBC25H2.12c|cct7|II|chaperonin-containing T-complex eta subunit Cct7	1	24	24	24	22	23	19	10	9	14	12	11	10	22	23	19	10	9	14	12	11	10	22	23	19	10	9	14	12	11	10	47.1	47.1	47.1	60.686	558	558	0	139.19	By MS/MS	By MS/MS	By MS/MS	By MS/MS	By MS/MS
SPBC25H2.13c|cdc20|II|DNA	SPBC25H2.13c|cdc20|II|DNA	4	4	4	>SPBC25H2.13c|cdc20|II|DNA polymerase epsilon catalytic subunit Pol2	1	4	4	4	3	2	1	0	0	2	0	0	1	3	2	1	0	0	2	0	0	1	3	2	1	0	0	2	0	0	1	2.3	2.3	2.3	252.88	2199	2199	0	7.2332	By MS/MS	By MS/MS	By matching	By matching	By matching
SPBC25H2.16c|gga22|II|Golgi	SPBC25H2.16c|gga22|II|Golgi	5	5	5	>SPBC25H2.16c|gga22|II|Golgi localized Arf binding gamma-adaptin ortholog Gga22	1	5	5	5	5	4	4	0	0	0	0	1	0	5	4	4	0	0	0	0	1	0	5	4	4	0	0	0	0	1	0	12.4	12.4	12.4	59.481	533	533	0	18.984	By MS/MS	By MS/MS	By MS/MS	By matching	By matching
SPBC26H8.03|cho2|II|phosphatidylethanolamine	SPBC26H8.03|cho2|II|phosphatidylethanolamine	2	2	2	>SPBC26H8.03|cho2|II|phosphatidylethanolamine N-methyltransferase Cho2	1	2	2	2	2	1	1	0	0	0	0	0	0	2	1	1	0	0	0	0	0	0	2	1	1	0	0	0	0	0	0	2.5	2.5	2.5	102.76	905	905	0	4.8367	By MS/MS	By MS/MS	By matching	By matching	By matching
SPBC26H8.04c|iml1|II|GTPase-activating	SPBC26H8.04c|iml1|II|GTPase-activating	1	1	1	>SPBC26H8.04c|iml1|II|GTPase-activating protein subunit of SEA and Iml1p complexes Iml1 (predicted)	1	1	1	1	1	1	1	1	1	1	1	0	0	1	1	1	1	1	1	1	0	0	1	1	1	1	1	1	1	0	0	0.9	0.9	0.9	169.99	1496	1496	1	-2	By matching	By matching	By matching	By matching	By matching
SPBC26H8.06|grx4|II|monothiol	SPBC26H8.06|grx4|II|monothiol	8	8	8	>SPBC26H8.06|grx4|II|monothiol glutaredoxin Grx4	1	8	8	8	7	8	7	5	6	6	5	4	5	7	8	7	5	6	6	5	4	5	7	8	7	5	6	6	5	4	5	46.3	46.3	46.3	27.099	244	244	0	37.094	By MS/MS	By MS/MS	By MS/MS	By MS/MS	By MS/MS
SPBC26H8.07c|nda3|II|tubulin	SPBC26H8.07c|nda3|II|tubulin	14	14	12	>SPBC26H8.07c|nda3|II|tubulin beta Nda3	1	14	14	12	12	11	13	10	9	10	7	10	9	12	11	13	10	9	10	7	10	9	11	10	12	8	8	9	6	9	8	46.2	46.2	43.8	49.471	448	448	0	126.4	By MS/MS	By MS/MS	By MS/MS	By MS/MS	By MS/MS
SPBC26H8.08c|grn1|II|GTPase	SPBC26H8.08c|grn1|II|GTPase	14	14	14	>SPBC26H8.08c|grn1|II|GTPase Grn1	1	14	14	14	10	12	12	9	8	10	3	2	1	10	12	12	9	8	10	3	2	1	10	12	12	9	8	10	3	2	1	41.7	41.7	41.7	52.434	470	470	0	129.88	By MS/MS	By MS/MS	By MS/MS	By MS/MS	By MS/MS
SPBC26H8.11c|SPBC26H8.11c|II|thioesterase	SPBC26H8.11c|SPBC26H8.11c|II|thioesterase	7	7	7	>SPBC26H8.11c|SPBC26H8.11c|II|thioesterase superfamily protein	1	7	7	7	6	6	6	0	0	2	6	6	6	6	6	6	0	0	2	6	6	6	6	6	6	0	0	2	6	6	6	45.1	45.1	45.1	19.59	175	175	0	20.336	By MS/MS	By MS/MS	By MS/MS	By matching	By matching
SPBC27.08c|sua1|II|sulfate	SPBC27.08c|sua1|II|sulfate	25	25	25	>SPBC27.08c|sua1|II|sulfate adenylyltransferase	1	25	25	25	24	25	24	18	22	24	16	16	11	24	25	24	18	22	24	16	16	11	24	25	24	18	22	24	16	16	11	64.5	64.5	64.5	54.754	490	490	0	188.35	By MS/MS	By MS/MS	By MS/MS	By MS/MS	By MS/MS
SPBC27B12.08|sip1|II|Pof6	SPBC27B12.08|sip1|II|Pof6	3	3	3	>SPBC27B12.08|sip1|II|Pof6 interacting protein Sip1, predicted AP-1 accessory protein	1	3	3	3	3	1	1	0	0	1	1	1	0	3	1	1	0	0	1	1	1	0	3	1	1	0	0	1	1	1	0	1.7	1.7	1.7	217.69	1919	1919	0	5.2527	By MS/MS	By matching	By matching	By matching	By matching
SPBC27B12.14|SPBC27B12.14|II|mitochondrial	SPBC27B12.14|SPBC27B12.14|II|mitochondrial	2	2	2	>SPBC27B12.14|SPBC27B12.14|II|mitochondrial membrane protein complex assembly protein (predicted)	1	2	2	2	2	2	2	0	0	0	0	1	1	2	2	2	0	0	0	0	1	1	2	2	2	0	0	0	0	1	1	22.2	22.2	22.2	8.0974	72	72	0.0019646	3.6347	By MS/MS	By MS/MS	By MS/MS	By matching	By matching
SPBC28E12.05|esf2|II|U3	SPBC28E12.05|esf2|II|U3	2	2	2	>SPBC28E12.05|esf2|II|U3 snoRNP-associated protein Esf2 (predicted)	1	2	2	2	2	1	2	0	1	0	2	2	1	2	1	2	0	1	0	2	2	1	2	1	2	0	1	0	2	2	1	7.2	7.2	7.2	38.92	334	334	0	7.0196	By MS/MS	By matching	By MS/MS	By matching	By MS/MS
SPBC28F2.02|mep33|II|translation	SPBC28F2.02|mep33|II|translation	11	11	11	>SPBC28F2.02|mep33|II|translation machinery associated protein Mep33	1	11	11	11	10	8	10	9	5	10	4	2	4	10	8	10	9	5	10	4	2	4	10	8	10	9	5	10	4	2	4	38.7	38.7	38.7	33.281	292	292	0	36.87	By MS/MS	By MS/MS	By MS/MS	By MS/MS	By MS/MS
SPBC28F2.03|ppi1|II|cyclophilin	SPBC28F2.03|ppi1|II|cyclophilin	6	6	6	>SPBC28F2.03|ppi1|II|cyclophilin family peptidyl-prolyl cis-trans isomerase Cyp2	1	6	6	6	4	5	4	3	3	4	2	3	3	4	5	4	3	3	4	2	3	3	4	5	4	3	3	4	2	3	3	38.3	38.3	38.3	17.402	162	162	0	13.808	By MS/MS	By MS/MS	By MS/MS	By MS/MS	By MS/MS
SPBC28F2.04c|cwf7|II|splicing	SPBC28F2.04c|cwf7|II|splicing	4	4	4	>SPBC28F2.04c|cwf7|II|splicing factor Cwf7	1	4	4	4	4	4	4	2	2	2	1	1	0	4	4	4	2	2	2	1	1	0	4	4	4	2	2	2	1	1	0	30.5	30.5	30.5	21.317	187	187	0	25.074	By MS/MS	By MS/MS	By MS/MS	By MS/MS	By MS/MS
SPBC28F2.10c|ngg1|II|SAGA	SPBC28F2.10c|ngg1|II|SAGA	21	21	21	>SPBC28F2.10c|ngg1|II|SAGA complex subunit Ngg1	1	21	21	21	20	19	19	3	3	3	0	0	0	20	19	19	3	3	3	0	0	0	20	19	19	3	3	3	0	0	0	67.5	67.5	67.5	62.407	551	551	0	220.28	By MS/MS	By MS/MS	By MS/MS	By MS/MS	By MS/MS
SPBC28F2.11|hmo1|II|HMG	SPBC28F2.11|hmo1|II|HMG	24	24	24	>SPBC28F2.11|hmo1|II|HMG box protein Hmo1	1	24	24	24	17	19	19	23	16	22	9	10	8	17	19	19	23	16	22	9	10	8	17	19	19	23	16	22	9	10	8	81.3	81.3	81.3	33.891	310	310	0	323.31	By MS/MS	By MS/MS	By MS/MS	By MS/MS	By MS/MS
SPBC28F2.12|rpb1|II|RNA	SPBC28F2.12|rpb1|II|RNA	55	55	54	>SPBC28F2.12|rpb1|II|RNA polymerase II large subunit Rpb1	1	55	55	54	26	25	27	48	51	53	8	2	1	26	25	27	48	51	53	8	2	1	25	24	26	47	50	52	7	1	0	47	47	46.5	194.16	1752	1752	0	323.31	By MS/MS	By MS/MS	By MS/MS	By MS/MS	By MS/MS
SPBC29A10.01|ccr1|II|NADPH-cytochrome	SPBC29A10.01|ccr1|II|NADPH-cytochrome	2	2	2	>SPBC29A10.01|ccr1|II|NADPH-cytochrome p450 reductase	1	2	2	2	1	0	0	0	1	1	0	0	0	1	0	0	0	1	1	0	0	0	1	0	0	0	1	1	0	0	0	3.8	3.8	3.8	76.774	678	678	0.0058177	3.3922	By MS/MS	By matching	By matching	By matching	By MS/MS
SPBC29A10.04|psm1|II|mitotic	SPBC29A10.04|psm1|II|mitotic	7	7	7	>SPBC29A10.04|psm1|II|mitotic cohesin complex subunit Psm1/Smc1	1	7	7	7	4	3	4	1	0	2	0	0	0	4	3	4	1	0	2	0	0	0	4	3	4	1	0	2	0	0	0	8.3	8.3	8.3	140.52	1228	1228	0	13.666	By MS/MS	By MS/MS	By MS/MS	By MS/MS	By matching
SPBC29A10.06c|ely5|II|nuclear	SPBC29A10.06c|ely5|II|nuclear	2	2	2	>SPBC29A10.06c|ely5|II|nuclear pore protein Ely5	1	2	2	2	1	1	2	1	0	2	0	0	0	1	1	2	1	0	2	0	0	0	1	1	2	1	0	2	0	0	0	11.1	11.1	11.1	35.117	298	298	0	5.4474	By MS/MS	By MS/MS	By MS/MS	By matching	By matching
SPBC29A10.08|gas2|II|1,3-beta-glucanosyltransferase	SPBC29A10.08|gas2|II|1,3-beta-glucanosyltransferase	6	6	6	>SPBC29A10.08|gas2|II|1,3-beta-glucanosyltransferase Gas2 (predicted)	1	6	6	6	4	3	5	1	1	1	6	6	5	4	3	5	1	1	1	6	6	5	4	3	5	1	1	1	6	6	5	17	17	17	50.614	459	459	0	17.868	By MS/MS	By MS/MS	By MS/MS	By MS/MS	By MS/MS
SPBC29A10.10c|dbl8|II|tRNA-splicing	SPBC29A10.10c|dbl8|II|tRNA-splicing	3	3	3	>SPBC29A10.10c|dbl8|II|tRNA-splicing endonuclease positive effector Dbl8	1	3	3	3	0	0	0	1	2	2	0	0	0	0	0	0	1	2	2	0	0	0	0	0	0	1	2	2	0	0	0	1.3	1.3	1.3	222.21	1944	1944	0	5.0278	By matching	By matching	By matching	By MS/MS	By MS/MS
SPBC29A10.15|orc1|II|origin	SPBC29A10.15|orc1|II|origin	8	8	8	>SPBC29A10.15|orc1|II|origin recognition complex subunit Orc1	1	8	8	8	2	1	0	4	6	7	0	0	0	2	1	0	4	6	7	0	0	0	2	1	0	4	6	7	0	0	0	16.8	16.8	16.8	80.513	707	707	0	24.728	By MS/MS	By matching	By matching	By MS/MS	By MS/MS
SPBC29A10.16c|SPBC29A10.16c|II|cytochrome	SPBC29A10.16c|SPBC29A10.16c|II|cytochrome	2	2	2	>SPBC29A10.16c|SPBC29A10.16c|II|cytochrome b5 (predicted)	1	2	2	2	1	1	1	2	1	1	1	1	1	1	1	1	2	1	1	1	1	1	1	1	1	2	1	1	1	1	1	33.9	33.9	33.9	13.91	124	124	0	12.96	By MS/MS	By MS/MS	By MS/MS	By MS/MS	By MS/MS
SPBC29A3.02c|his7|II|phosphoribosyl-AMP	SPBC29A3.02c|his7|II|phosphoribosyl-AMP	2	2	2	>SPBC29A3.02c|his7|II|phosphoribosyl-AMP cyclohydrolase/phosphoribosyl- ATP pyrophosphohydrolase His7	1	2	2	2	1	0	1	0	0	0	0	0	0	1	0	1	0	0	0	0	0	0	1	0	1	0	0	0	0	0	0	5	5	5	46.182	417	417	0.0099133	2.8448	By MS/MS	By matching	By MS/MS	By matching	By matching
SPBC29A3.04|rpl8|II|60S	SPBC29A3.04|rpl8|II|60S	24	24	24	>SPBC29A3.04|rpl8|II|60S ribosomal protein L7a/L8 (predicted)	1	24	24	24	24	21	23	24	23	24	22	19	19	24	21	23	24	23	24	22	19	19	24	21	23	24	23	24	22	19	19	71.8	71.8	71.8	28.606	259	259	0	284.71	By MS/MS	By MS/MS	By MS/MS	By MS/MS	By MS/MS
SPBC29A3.06|utp18|II|CGI-48	SPBC29A3.06|utp18|II|CGI-48	5	5	5	>SPBC29A3.06|utp18|II|CGI-48 family Utp18 (predicted)	1	5	5	5	4	4	3	5	5	4	0	0	1	4	4	3	5	5	4	0	0	1	4	4	3	5	5	4	0	0	1	10.5	10.5	10.5	62.472	555	555	0	15.838	By MS/MS	By MS/MS	By MS/MS	By MS/MS	By MS/MS
SPBC29A3.07c|sap14|II|U2	SPBC29A3.07c|sap14|II|U2	2	2	2	>SPBC29A3.07c|sap14|II|U2 snRNP-associated protein SF3B14 Sap14	1	2	2	2	1	1	0	0	2	1	0	0	1	1	1	0	0	2	1	0	0	1	1	1	0	0	2	1	0	0	1	18.4	18.4	18.4	13.163	114	114	0	5.1326	By MS/MS	By MS/MS	By matching	By matching	By MS/MS
SPBC29A3.09c|gcn20|II|AAA	SPBC29A3.09c|gcn20|II|AAA	21	21	21	>SPBC29A3.09c|gcn20|II|AAA family ATPase Gcn20 (predicted)	1	21	21	21	15	18	18	10	13	14	4	2	2	15	18	18	10	13	14	4	2	2	15	18	18	10	13	14	4	2	2	37.4	37.4	37.4	83.761	736	736	0	104.28	By MS/MS	By MS/MS	By MS/MS	By MS/MS	By MS/MS
SPBC29A3.12|rps902|II|40S	SPBC29A3.12|rps902|II|40S	19	19	3	>SPBC29A3.12|rps902|II|40S ribosomal protein S9 (predicted)	1	19	19	3	19	18	18	17	15	16	16	15	15	19	18	18	17	15	16	16	15	15	3	3	3	3	2	2	2	2	2	59.4	59.4	12.5	22.245	192	192	0	158.13	By MS/MS	By MS/MS	By MS/MS	By MS/MS	By MS/MS
SPBC29A3.14c|trt1|II|telomerase	SPBC29A3.14c|trt1|II|telomerase	2	2	2	>SPBC29A3.14c|trt1|II|telomerase reverse transcriptase 1 protein Trt1	1	2	2	2	1	1	1	2	0	1	1	1	1	1	1	1	2	0	1	1	1	1	1	1	1	2	0	1	1	1	1	2.1	2.1	2.1	116.33	988	988	0.005178	3.3981	By MS/MS	By matching	By matching	By MS/MS	By matching
SPBC29A3.15c|rsm23|II|mitochondrial	SPBC29A3.15c|rsm23|II|mitochondrial	3	3	3	>SPBC29A3.15c|rsm23|II|mitochondrial ribosomal protein subunit S23 (predicted)	1	3	3	3	3	0	2	0	0	0	0	0	0	3	0	2	0	0	0	0	0	0	3	0	2	0	0	0	0	0	0	7.4	7.4	7.4	53.229	476	476	0	5.208	By MS/MS	By matching	By MS/MS	By matching	By matching
SPBC29A3.16|rrs1|II|ribosome	SPBC29A3.16|rrs1|II|ribosome	7	7	7	>SPBC29A3.16|rrs1|II|ribosome biogenesis protein Rrs1	1	7	7	7	6	6	5	6	6	6	4	4	4	6	6	5	6	6	6	4	4	4	6	6	5	6	6	6	4	4	4	57.2	57.2	57.2	19.044	166	166	0	104.08	By MS/MS	By MS/MS	By MS/MS	By MS/MS	By MS/MS
SPBC29A3.18|cyt1|II|cytochrome	SPBC29A3.18|cyt1|II|cytochrome	2	2	2	>SPBC29A3.18|cyt1|II|cytochrome c1 Cyt1 (predicted)	1	2	2	2	2	2	2	1	1	2	1	1	1	2	2	2	1	1	2	1	1	1	2	2	2	1	1	2	1	1	1	9.8	9.8	9.8	34.34	307	307	0	8.0203	By MS/MS	By matching	By matching	By matching	By matching
SPBC29B5.03c|rpl26|II|60S	SPBC29B5.03c|rpl26|II|60S	12	12	12	>SPBC29B5.03c|rpl26|II|60S ribosomal protein L26 (predicted)	1	12	12	12	10	11	10	12	11	10	9	9	8	10	11	10	12	11	10	9	9	8	10	11	10	12	11	10	9	9	8	53.2	53.2	53.2	14.341	126	126	0	77.156	By MS/MS	By MS/MS	By MS/MS	By MS/MS	By MS/MS
SPBC29B5.04c|SPBC29B5.04c|II|actin	SPBC29B5.04c|SPBC29B5.04c|II|actin	4	4	4	>SPBC29B5.04c|SPBC29B5.04c|II|actin cortical patch protein (predicted)	1	4	4	4	0	4	2	0	0	1	1	0	0	0	4	2	0	0	1	1	0	0	0	4	2	0	0	1	1	0	0	9.1	9.1	9.1	68.508	605	605	0	5.389	By matching	By MS/MS	By MS/MS	By matching	By matching
SPBC2A9.07c|hpz1|II|zf-PARP	SPBC2A9.07c|hpz1|II|zf-PARP	4	4	4	>SPBC2A9.07c|hpz1|II|zf-PARP type zinc finger protein, G1-S transition regulator Hpz1	1	4	4	4	0	0	0	2	4	2	3	1	2	0	0	0	2	4	2	3	1	2	0	0	0	2	4	2	3	1	2	19.5	19.5	19.5	28.172	246	246	0	62.951	By matching	By matching	By matching	By MS/MS	By MS/MS
SPBC2A9.12|orc6|II|origin	SPBC2A9.12|orc6|II|origin	2	2	2	>SPBC2A9.12|orc6|II|origin recognition complex subunit Orc6	1	2	2	2	0	1	1	2	2	2	0	0	0	0	1	1	2	2	2	0	0	0	0	1	1	2	2	2	0	0	0	8.7	8.7	8.7	30.703	264	264	0	4.8548	By matching	By MS/MS	By MS/MS	By MS/MS	By matching
SPBC2D10.04|SPBC2D10.04|II|arrestin	SPBC2D10.04|SPBC2D10.04|II|arrestin	2	2	2	>SPBC2D10.04|SPBC2D10.04|II|arrestin Aly1 related, implicated in endocytosis	1	2	2	2	2	2	1	0	0	0	1	1	0	2	2	1	0	0	0	1	1	0	2	2	1	0	0	0	1	1	0	4	4	4	72.731	658	658	0.00067159	3.9977	By MS/MS	By MS/MS	By matching	By matching	By matching
SPBC2D10.08c|SPBC2D10.08c|II|mitochondrial	SPBC2D10.08c|SPBC2D10.08c|II|mitochondrial	2	2	2	>SPBC2D10.08c|SPBC2D10.08c|II|mitochondrial ribosomal protein subunit Yml6 (predicted)	1	2	2	2	2	2	2	1	1	1	0	0	0	2	2	2	1	1	1	0	0	0	2	2	2	1	1	1	0	0	0	10	10	10	29.549	261	261	0.00067613	4.1236	By MS/MS	By matching	By MS/MS	By matching	By matching
SPBC2D10.10c|fib1|II|fibrillarin,	SPBC2D10.10c|fib1|II|fibrillarin,	17	17	17	>SPBC2D10.10c|fib1|II|fibrillarin, rRNA methyltransferase	1	17	17	17	16	16	16	15	16	15	11	14	11	16	16	16	15	16	15	11	14	11	16	16	16	15	16	15	11	14	11	65.2	65.2	65.2	32.04	305	305	0	97.055	By MS/MS	By MS/MS	By MS/MS	By MS/MS	By MS/MS
SPBC2D10.11c|nap2|II|nucleosome	SPBC2D10.11c|nap2|II|nucleosome	10	10	10	>SPBC2D10.11c|nap2|II|nucleosome assembly protein Nap2	1	10	10	10	6	6	6	6	7	7	7	7	8	6	6	6	6	7	7	7	7	8	6	6	6	6	7	7	7	7	8	40.1	40.1	40.1	43.37	379	379	0	56.774	By MS/MS	By MS/MS	By MS/MS	By MS/MS	By MS/MS
SPBC2D10.18|abc1|II|ABC1	SPBC2D10.18|abc1|II|ABC1	2	2	2	>SPBC2D10.18|abc1|II|ABC1 kinase family ubiquinone biosynthesis protein Abc1/Coq8	1	2	2	2	2	0	1	0	0	0	0	0	0	2	0	1	0	0	0	0	0	0	2	0	1	0	0	0	0	0	0	3.6	3.6	3.6	68.566	610	610	0.0013219	3.7245	By MS/MS	By matching	By MS/MS	By matching	By matching
SPBC2F12.02c|mrpl7|II|mitochondrial	SPBC2F12.02c|mrpl7|II|mitochondrial	3	3	3	>SPBC2F12.02c|mrpl7|II|mitochondrial ribosomal protein subunit L7 (predicted)	1	3	3	3	2	2	2	0	1	1	0	0	0	2	2	2	0	1	1	0	0	0	2	2	2	0	1	1	0	0	0	13.2	13.2	13.2	32.384	287	287	0	6.9316	By MS/MS	By MS/MS	By MS/MS	By matching	By MS/MS
SPBC2F12.04|rpl1701|II|60S	SPBC2F12.04|rpl1701|II|60S	14	4	4	>SPBC2F12.04|rpl1701|II|60S ribosomal protein L17	1	14	4	4	12	12	13	12	11	10	9	9	9	4	4	4	3	3	3	3	3	2	4	4	4	3	3	3	3	3	2	58.3	16.6	16.6	20.814	187	187	0	25.873	By MS/MS	By MS/MS	By MS/MS	By MS/MS	By MS/MS
SPBC2F12.05c|SPBC2F12.05c|II|sterol	SPBC2F12.05c|SPBC2F12.05c|II|sterol	7	7	7	>SPBC2F12.05c|SPBC2F12.05c|II|sterol binding ankyrin repeat protein (predicted)	1	7	7	7	6	4	5	1	2	1	1	0	0	6	4	5	1	2	1	1	0	0	6	4	5	1	2	1	1	0	0	6.5	6.5	6.5	148.47	1310	1310	0	17.305	By MS/MS	By MS/MS	By MS/MS	By matching	By MS/MS
SPBC2F12.10|SPBC2F12.10|II|mitochondrial	SPBC2F12.10|SPBC2F12.10|II|mitochondrial	4	4	4	>SPBC2F12.10|SPBC2F12.10|II|mitochondrial ribosomal protein subunit L35 (predicted)	1	4	4	4	2	1	1	1	2	2	0	0	0	2	1	1	1	2	2	0	0	0	2	1	1	1	2	2	0	0	0	13.3	13.3	13.3	35.641	308	308	0	7.7518	By MS/MS	By MS/MS	By matching	By matching	By MS/MS
SPBC2F12.12c|cay1|II|cactin,	SPBC2F12.12c|cay1|II|cactin,	2	2	2	>SPBC2F12.12c|cay1|II|cactin, spliceosome complex subunit	1	2	2	2	0	0	1	2	1	0	0	0	0	0	0	1	2	1	0	0	0	0	0	0	1	2	1	0	0	0	0	5	5	5	60.861	517	517	0.0057803	3.3376	By matching	By matching	By MS/MS	By MS/MS	By matching
SPBC2F12.14c|gua1|II|IMP	SPBC2F12.14c|gua1|II|IMP	19	19	19	>SPBC2F12.14c|gua1|II|IMP dehydrogenase Gua1	1	19	19	19	17	17	16	12	13	13	8	7	6	17	17	16	12	13	13	8	7	6	17	17	16	12	13	13	8	7	6	48.7	48.7	48.7	57.026	524	524	0	128.75	By MS/MS	By MS/MS	By MS/MS	By MS/MS	By MS/MS
SPBC2G2.02|syj1|II|inositol-polyphosphate	SPBC2G2.02|syj1|II|inositol-polyphosphate	5	5	5	>SPBC2G2.02|syj1|II|inositol-polyphosphate 5-phosphatase (synaptojanin homolog 1)	1	5	5	5	4	2	2	2	1	2	1	1	1	4	2	2	2	1	2	1	1	1	4	2	2	2	1	2	1	1	1	4.9	4.9	4.9	121.82	1076	1076	0	6.6223	By MS/MS	By matching	By MS/MS	By MS/MS	By matching
SPBC2G2.04c|mmf1|II|mitochondrial	SPBC2G2.04c|mmf1|II|mitochondrial	8	8	8	>SPBC2G2.04c|mmf1|II|mitochondrial matrix protein, YjgF family protein Mmf1	1	8	8	8	7	7	8	5	6	8	6	6	6	7	7	8	5	6	8	6	6	6	7	7	8	5	6	8	6	6	6	55.6	55.6	55.6	17.543	162	162	0	30.357	By MS/MS	By MS/MS	By MS/MS	By MS/MS	By MS/MS
SPBC2G2.05|rpl1603|II|60S	SPBC2G2.05|rpl1603|II|60S	6	3	3	>SPBC2G2.05|rpl1603|II|60S ribosomal protein L13/L16 (predicted)	1	6	3	3	5	5	5	6	6	5	4	3	3	2	2	2	3	3	2	1	0	0	2	2	2	3	3	2	1	0	0	28.9	14.7	14.7	22.353	197	197	0	9.3965	By MS/MS	By MS/MS	By MS/MS	By MS/MS	By MS/MS
SPBC2G2.08|ade9|II|C-1-tetrahydrofolatesynthase/methylenetetrahydrof	SPBC2G2.08|ade9|II|C-1-tetrahydrofolatesynthase/methylenetetrahydrof	26	25	25	>SPBC2G2.08|ade9|II|C-1-tetrahydrofolatesynthase/methylenetetrahydrof olatedehydrogenase/methylenetetrahydrofolatecyclohydrolase/ formyltetrahydrofolatesynthetase (predicted)	1	26	25	25	24	23	24	14	13	14	4	5	3	23	22	23	14	13	14	3	5	3	23	22	23	14	13	14	3	5	3	35.3	34.5	34.5	105.76	972	972	0	124.35	By MS/MS	By MS/MS	By MS/MS	By MS/MS	By MS/MS
SPBC2G2.11|myr1|II|N-myristoyltransferase	SPBC2G2.11|myr1|II|N-myristoyltransferase	4	4	4	>SPBC2G2.11|myr1|II|N-myristoyltransferase Myr1 (predicted)	1	4	4	4	3	4	3	0	1	0	0	0	0	3	4	3	0	1	0	0	0	0	3	4	3	0	1	0	0	0	0	13.3	13.3	13.3	53.696	466	466	0	11.657	By MS/MS	By MS/MS	By MS/MS	By matching	By matching
SPBC2G2.12|hrs1|II|mitochondrial	SPBC2G2.12|hrs1|II|mitochondrial	4	4	4	>SPBC2G2.12|hrs1|II|mitochondrial and cytoplasmic histidine-tRNA ligase Hrs1 (predicted)	1	4	4	4	2	3	4	1	1	2	1	1	1	2	3	4	1	1	2	1	1	1	2	3	4	1	1	2	1	1	1	8.2	8.2	8.2	63.304	563	563	0	8.1969	By MS/MS	By MS/MS	By MS/MS	By MS/MS	By MS/MS
SPBC2G2.13c|dcd1|II|deoxycytidylate	SPBC2G2.13c|dcd1|II|deoxycytidylate	7	7	7	>SPBC2G2.13c|dcd1|II|deoxycytidylate deaminase (predicted)	1	7	7	7	6	7	5	3	4	5	2	2	2	6	7	5	3	4	5	2	2	2	6	7	5	3	4	5	2	2	2	26.1	26.1	26.1	35.974	322	322	0	23.528	By MS/MS	By MS/MS	By MS/MS	By MS/MS	By MS/MS
SPBC2G5.02c|ckb2|II|CK2	SPBC2G5.02c|ckb2|II|CK2	6	6	6	>SPBC2G5.02c|ckb2|II|CK2 family regulatory subunit Ckb2 (predicted)	1	6	6	6	6	6	6	4	5	5	2	1	2	6	6	6	4	5	5	2	1	2	6	6	6	4	5	5	2	1	2	40.9	40.9	40.9	29.061	254	254	0	55.985	By MS/MS	By MS/MS	By MS/MS	By MS/MS	By MS/MS
SPBC2G5.05|SPBC2G5.05|II|transketolase	SPBC2G5.05|SPBC2G5.05|II|transketolase	22	22	22	>SPBC2G5.05|SPBC2G5.05|II|transketolase (predicted)	1	22	22	22	17	19	19	14	9	18	10	5	1	17	19	19	14	9	18	10	5	1	17	19	19	14	9	18	10	5	1	45.8	45.8	45.8	75.181	685	685	0	107.04	By MS/MS	By MS/MS	By MS/MS	By MS/MS	By MS/MS
SPBC2G5.06c|hmt2|II|sulfide-quinone	SPBC2G5.06c|hmt2|II|sulfide-quinone	15	15	15	>SPBC2G5.06c|hmt2|II|sulfide-quinone oxidoreductase	1	15	15	15	15	14	15	7	5	7	10	13	11	15	14	15	7	5	7	10	13	11	15	14	15	7	5	7	10	13	11	46.4	46.4	46.4	51.574	459	459	0	75.642	By MS/MS	By MS/MS	By MS/MS	By MS/MS	By MS/MS
SPBC2G5.07c|rpc25|II|DNA-directed	SPBC2G5.07c|rpc25|II|DNA-directed	4	4	4	>SPBC2G5.07c|rpc25|II|DNA-directed RNA polymerase III complex subunit Rpc25	1	4	4	4	0	0	0	3	4	4	0	0	0	0	0	0	3	4	4	0	0	0	0	0	0	3	4	4	0	0	0	22.2	22.2	22.2	23.242	203	203	0	10.843	By matching	By matching	By matching	By MS/MS	By MS/MS
SPBC30B4.04c|sol1|II|SWI/SNF	SPBC30B4.04c|sol1|II|SWI/SNF	3	3	3	>SPBC30B4.04c|sol1|II|SWI/SNF complex subunit Sol1	1	3	3	3	2	2	2	0	0	0	0	0	0	2	2	2	0	0	0	0	0	0	2	2	2	0	0	0	0	0	0	4.9	4.9	4.9	96.017	865	865	0	5.2481	By MS/MS	By MS/MS	By MS/MS	By matching	By matching
SPBC30B4.05|kap109|II|karyopherin	SPBC30B4.05|kap109|II|karyopherin	2	2	2	>SPBC30B4.05|kap109|II|karyopherin Kap109	1	2	2	2	1	2	1	0	0	0	0	0	0	1	2	1	0	0	0	0	0	0	1	2	1	0	0	0	0	0	0	2.1	2.1	2.1	109.42	967	967	0.0075758	3.0971	By MS/MS	By MS/MS	By matching	By matching	By matching
SPBC30D10.02|ncb2|II|transcription	SPBC30D10.02|ncb2|II|transcription	6	6	6	>SPBC30D10.02|ncb2|II|transcription corepressor Ncb2 (predicted)	1	6	6	6	0	0	0	6	6	5	0	0	0	0	0	0	6	6	5	0	0	0	0	0	0	6	6	5	0	0	0	39.1	39.1	39.1	18.326	161	161	0	25.79	By matching	By matching	By matching	By MS/MS	By MS/MS
SPBC30D10.05c|SPBC30D10.05c|II|sepiapterin	SPBC30D10.05c|SPBC30D10.05c|II|sepiapterin	3	3	3	>SPBC30D10.05c|SPBC30D10.05c|II|sepiapterin reductase (predicted)	1	3	3	3	1	3	2	1	1	1	2	2	1	1	3	2	1	1	1	2	2	1	1	3	2	1	1	1	2	2	1	19	19	19	26.645	247	247	0	5.7681	By MS/MS	By MS/MS	By MS/MS	By MS/MS	By matching
SPBC30D10.06|lsm4|II|U6	SPBC30D10.06|lsm4|II|U6	2	2	2	>SPBC30D10.06|lsm4|II|U6 snRNP-associated protein Lsm4 (predicted)	1	2	2	2	1	2	1	0	1	1	2	2	2	1	2	1	0	1	1	2	2	2	1	2	1	0	1	1	2	2	2	14.9	14.9	14.9	13.941	121	121	0	9.2137	By MS/MS	By MS/MS	By MS/MS	By matching	By matching
SPBC30D10.07c|bpl1|II|biotin-protein	SPBC30D10.07c|bpl1|II|biotin-protein	2	2	2	>SPBC30D10.07c|bpl1|II|biotin-protein ligase Bpl1 (predicted)	1	2	2	2	2	1	2	0	0	1	0	0	0	2	1	2	0	0	1	0	0	0	2	1	2	0	0	1	0	0	0	3.8	3.8	3.8	70.631	631	631	0.0013193	3.7151	By MS/MS	By matching	By MS/MS	By matching	By matching
SPBC30D10.13c|pdb1|II|pyruvate	SPBC30D10.13c|pdb1|II|pyruvate	21	21	21	>SPBC30D10.13c|pdb1|II|pyruvate dehydrogenase e1 component beta subunit Pdb1	1	21	21	21	21	20	20	5	5	6	6	5	6	21	20	20	5	5	6	6	5	6	21	20	20	5	5	6	6	5	6	73.5	73.5	73.5	39.623	366	366	0	323.31	By MS/MS	By MS/MS	By MS/MS	By MS/MS	By MS/MS
SPBC30D10.14|SPBC30D10.14|II|dienelactone	SPBC30D10.14|SPBC30D10.14|II|dienelactone	1	1	1	>SPBC30D10.14|SPBC30D10.14|II|dienelactone hydrolase family (predicted)	1	1	1	1	0	0	0	0	1	1	0	0	0	0	0	0	0	1	1	0	0	0	0	0	0	0	1	1	0	0	0	3.6	3.6	3.6	27.414	249	249	1	-2	By matching	By matching	By matching	By matching	By MS/MS
SPBC30D10.18c|rpl102|II|60S	SPBC30D10.18c|rpl102|II|60S	11	4	4	>SPBC30D10.18c|rpl102|II|60S ribosomal protein L10a	1	11	4	4	11	11	11	10	9	10	9	8	8	4	4	4	4	3	4	2	2	2	4	4	4	4	3	4	2	2	2	48.6	25.5	25.5	23.884	216	216	0	34.313	By MS/MS	By MS/MS	By MS/MS	By MS/MS	By MS/MS
SPBC31A8.01c|rtn1|II|reticulon-like	SPBC31A8.01c|rtn1|II|reticulon-like	3	3	3	>SPBC31A8.01c|rtn1|II|reticulon-like protein Rtn1	1	3	3	3	1	1	2	2	0	1	1	1	1	1	1	2	2	0	1	1	1	1	1	1	2	2	0	1	1	1	1	14.6	14.6	14.6	33.659	308	308	0	6.2876	By MS/MS	By MS/MS	By MS/MS	By MS/MS	By matching
SPBC31E1.06|bms1|II|GTP	SPBC31E1.06|bms1|II|GTP	20	20	20	>SPBC31E1.06|bms1|II|GTP binding protein Bms1 (predicted)	1	20	20	20	9	11	11	12	13	16	0	0	0	9	11	11	12	13	16	0	0	0	9	11	11	12	13	16	0	0	0	21	21	21	127.64	1121	1121	0	73.22	By MS/MS	By MS/MS	By MS/MS	By MS/MS	By MS/MS
SPBC31F10.06c|sar1|II|ADP-ribosylation	SPBC31F10.06c|sar1|II|ADP-ribosylation	7	7	7	>SPBC31F10.06c|sar1|II|ADP-ribosylation factor Sar1	1	7	7	7	7	7	7	6	6	5	4	4	5	7	7	7	6	6	5	4	4	5	7	7	7	6	6	5	4	4	5	53.2	53.2	53.2	21.28	190	190	0	136.4	By MS/MS	By MS/MS	By MS/MS	By MS/MS	By MS/MS
SPBC31F10.07|lsb5|II|cortical	SPBC31F10.07|lsb5|II|cortical	7	7	7	>SPBC31F10.07|lsb5|II|cortical component Lsb5 (predicted)	1	7	7	7	5	6	6	4	5	4	5	5	5	5	6	6	4	5	4	5	5	5	5	6	6	4	5	4	5	5	5	38.5	38.5	38.5	34.195	304	304	0	50.154	By MS/MS	By MS/MS	By MS/MS	By MS/MS	By MS/MS
SPBC31F10.10c|SPBC31F10.10c|II|zf-MYND	SPBC31F10.10c|SPBC31F10.10c|II|zf-MYND	2	2	2	>SPBC31F10.10c|SPBC31F10.10c|II|zf-MYND type zinc finger protein	1	2	2	2	2	2	2	0	0	0	0	0	0	2	2	2	0	0	0	0	0	0	2	2	2	0	0	0	0	0	0	4.9	4.9	4.9	64.142	574	574	0	4.8707	By MS/MS	By MS/MS	By MS/MS	By matching	By matching
SPBC31F10.11c|cwf4|II|complexed	SPBC31F10.11c|cwf4|II|complexed	17	17	17	>SPBC31F10.11c|cwf4|II|complexed with Cdc5 protein Cwf4	1	17	17	17	13	14	15	11	14	13	2	1	0	13	14	15	11	14	13	2	1	0	13	14	15	11	14	13	2	1	0	33.1	33.1	33.1	80.84	674	674	0	103.18	By MS/MS	By MS/MS	By MS/MS	By MS/MS	By MS/MS
SPBC31F10.12|tma20|II|RNA-binding	SPBC31F10.12|tma20|II|RNA-binding	5	5	5	>SPBC31F10.12|tma20|II|RNA-binding protein Tma20 (predicted)	1	5	5	5	4	3	4	0	2	2	1	3	1	4	3	4	0	2	2	1	3	1	4	3	4	0	2	2	1	3	1	29.3	29.3	29.3	20.249	181	181	0	8.7055	By MS/MS	By MS/MS	By MS/MS	By matching	By MS/MS
SPBC31F10.13c|hip1|II|hira	SPBC31F10.13c|hip1|II|hira	51	51	51	>SPBC31F10.13c|hip1|II|hira protein, histone chaperone Hip1	1	51	51	51	11	9	10	48	49	48	1	1	1	11	9	10	48	49	48	1	1	1	11	9	10	48	49	48	1	1	1	68.1	68.1	68.1	103.69	932	932	0	323.31	By MS/MS	By MS/MS	By MS/MS	By MS/MS	By MS/MS
SPBC31F10.14c|hip3|II|HIRA	SPBC31F10.14c|hip3|II|HIRA	74	74	74	>SPBC31F10.14c|hip3|II|HIRA interacting protein Hip3	1	74	74	74	8	6	4	68	72	71	3	3	3	8	6	4	68	72	71	3	3	3	8	6	4	68	72	71	3	3	3	53.2	53.2	53.2	186.7	1630	1630	0	323.31	By MS/MS	By MS/MS	By MS/MS	By MS/MS	By MS/MS
SPBC31F10.16|cfp1|II|ChAPs	SPBC31F10.16|cfp1|II|ChAPs	3	3	3	>SPBC31F10.16|cfp1|II|ChAPs family protein Cfp1	1	3	3	3	2	2	2	0	0	0	0	0	0	2	2	2	0	0	0	0	0	0	2	2	2	0	0	0	0	0	0	4.3	4.3	4.3	74.094	649	649	0	5.3083	By MS/MS	By MS/MS	By matching	By matching	By matching
SPBC32F12.02|rec14|II|Ski	SPBC32F12.02|rec14|II|Ski	1	1	1	>SPBC32F12.02|rec14|II|Ski complex subunit Rec14	1	1	1	1	0	0	1	0	0	0	0	0	0	0	0	1	0	0	0	0	0	0	0	0	1	0	0	0	0	0	0	6	6	6	32.935	302	302	0.0013245	3.7468	By matching	By matching	By MS/MS	By matching	By matching
SPBC32F12.04|gtb1|II|gamma-tubulin	SPBC32F12.04|gtb1|II|gamma-tubulin	2	2	2	>SPBC32F12.04|gtb1|II|gamma-tubulin Gtb1	1	2	2	2	1	0	0	0	2	1	0	0	0	1	0	0	0	2	1	0	0	0	1	0	0	0	2	1	0	0	0	6.3	6.3	6.3	49.965	446	446	0	9.6676	By matching	By matching	By matching	By matching	By MS/MS
SPBC32F12.05c|cwf12|II|complexed	SPBC32F12.05c|cwf12|II|complexed	6	6	6	>SPBC32F12.05c|cwf12|II|complexed with Cdc5 protein Cwf12	1	6	6	6	5	6	5	4	2	1	1	0	1	5	6	5	4	2	1	1	0	1	5	6	5	4	2	1	1	0	1	37.8	37.8	37.8	25.633	217	217	0	29	By MS/MS	By MS/MS	By MS/MS	By MS/MS	By MS/MS
SPBC32F12.06|pch1|II|P-TEFB	SPBC32F12.06|pch1|II|P-TEFB	8	8	8	>SPBC32F12.06|pch1|II|P-TEFB associated cyclin, cyclin T Pch1	1	8	8	8	7	7	7	1	3	2	7	6	4	7	7	7	1	3	2	7	6	4	7	7	7	1	3	2	7	6	4	31.3	31.3	31.3	38.286	342	342	0	23.277	By MS/MS	By MS/MS	By MS/MS	By matching	By MS/MS
SPBC32F12.10|SPBC32F12.10|II|phosphoglucomutase	SPBC32F12.10|SPBC32F12.10|II|phosphoglucomutase	6	6	6	>SPBC32F12.10|SPBC32F12.10|II|phosphoglucomutase (predicted)	1	6	6	6	3	4	4	5	5	4	1	0	1	3	4	4	5	5	4	1	0	1	3	4	4	5	5	4	1	0	1	19.9	19.9	19.9	60.598	554	554	0	28.938	By MS/MS	By MS/MS	By MS/MS	By MS/MS	By MS/MS
SPBC32F12.11|tdh1|II|glyceraldehyde-3-phosphate	SPBC32F12.11|tdh1|II|glyceraldehyde-3-phosphate	46	46	20	>SPBC32F12.11|tdh1|II|glyceraldehyde-3-phosphate dehydrogenase Tdh1	1	46	46	20	37	39	37	41	37	36	40	35	38	37	39	37	41	37	36	40	35	38	17	18	17	17	17	16	19	18	18	94.6	94.6	53.3	35.869	336	336	0	323.31	By MS/MS	By MS/MS	By MS/MS	By MS/MS	By MS/MS
SPBC32H8.04c|fcf1|II|rRNA	SPBC32H8.04c|fcf1|II|rRNA	3	3	3	>SPBC32H8.04c|fcf1|II|rRNA processing protein Fcf1 (predicted)	1	3	3	3	2	2	3	0	0	0	1	1	1	2	2	3	0	0	0	1	1	1	2	2	3	0	0	0	1	1	1	13	13	13	22.352	192	192	0	9.603	By MS/MS	By MS/MS	By MS/MS	By matching	By matching
SPBC32H8.05|SPBC32H8.05|II|conserved	SPBC32H8.05|SPBC32H8.05|II|conserved	3	3	3	>SPBC32H8.05|SPBC32H8.05|II|conserved fungal protein	1	3	3	3	3	3	3	3	3	2	1	0	0	3	3	3	3	3	2	1	0	0	3	3	3	3	3	2	1	0	0	29.1	29.1	29.1	13.296	117	117	0	17.374	By MS/MS	By MS/MS	By MS/MS	By MS/MS	By MS/MS
SPBC32H8.10|cdk9|II|P-TEFb-associated	SPBC32H8.10|cdk9|II|P-TEFb-associated	3	3	3	>SPBC32H8.10|cdk9|II|P-TEFb-associated cyclin-dependent protein kinase Cdk9	1	3	3	3	3	3	3	0	0	0	2	2	2	3	3	3	0	0	0	2	2	2	3	3	3	0	0	0	2	2	2	5.8	5.8	5.8	68.028	591	591	0	10.364	By MS/MS	By MS/MS	By MS/MS	By matching	By matching
SPBC32H8.12c|act1|II|actin	SPBC32H8.12c|act1|II|actin	43	43	43	>SPBC32H8.12c|act1|II|actin Act1	1	43	43	43	25	24	25	41	38	34	25	25	26	25	24	25	41	38	34	25	25	26	25	24	25	41	38	34	25	25	26	85.1	85.1	85.1	41.764	375	375	0	323.31	By MS/MS	By MS/MS	By MS/MS	By MS/MS	By MS/MS
SPBC336.02|SPBC336.02|II|18S	SPBC336.02|SPBC336.02|II|18S	10	10	10	>SPBC336.02|SPBC336.02|II|18S rRNA dimethylase (predicted)	1	10	10	10	10	8	9	4	1	5	7	8	7	10	8	9	4	1	5	7	8	7	10	8	9	4	1	5	7	8	7	44.6	44.6	44.6	34.678	307	307	0	38.503	By MS/MS	By MS/MS	By MS/MS	By MS/MS	By matching
SPBC336.04|cdc6|II|DNA	SPBC336.04|cdc6|II|DNA	13	13	13	>SPBC336.04|cdc6|II|DNA polymerase delta catalytic subunit Cdc6	1	13	13	13	9	10	7	5	4	6	0	0	0	9	10	7	5	4	6	0	0	0	9	10	7	5	4	6	0	0	0	13.5	13.5	13.5	123.57	1086	1086	0	29.542	By MS/MS	By MS/MS	By MS/MS	By MS/MS	By MS/MS
SPBC336.09c|rrn7|II|RNA	SPBC336.09c|rrn7|II|RNA	3	3	3	>SPBC336.09c|rrn7|II|RNA polymerase I core factor complex subunit Rrn7	1	3	3	3	0	0	0	3	2	2	0	0	0	0	0	0	3	2	2	0	0	0	0	0	0	3	2	2	0	0	0	10.6	10.6	10.6	61.91	537	537	0	18.02	By matching	By matching	By matching	By MS/MS	By MS/MS
SPBC336.10c|tif512|II|translation	SPBC336.10c|tif512|II|translation	6	1	1	>SPBC336.10c|tif512|II|translation elongation factor eIF5A (predicted)	1	6	1	1	5	5	4	6	4	5	2	4	2	0	0	0	1	0	0	0	0	0	0	0	0	1	0	0	0	0	0	62.7	21.9	21.9	18.563	169	169	0.00067204	3.9996	By matching	By matching	By matching	By MS/MS	By matching
SPBC336.12c|cdc10|II|MBF	SPBC336.12c|cdc10|II|MBF	2	2	2	>SPBC336.12c|cdc10|II|MBF transcription factor complex subunit Cdc10	1	2	2	2	0	0	0	1	0	1	0	0	0	0	0	0	1	0	1	0	0	0	0	0	0	1	0	1	0	0	0	2.3	2.3	2.3	85.512	767	767	0	6.0209	By matching	By matching	By matching	By MS/MS	By matching
SPBC337.03|rhn1|II|RNA	SPBC337.03|rhn1|II|RNA	4	4	4	>SPBC337.03|rhn1|II|RNA polymerase II transcription termination factor homolog	1	4	4	4	0	0	0	0	3	0	1	0	0	0	0	0	0	3	0	1	0	0	0	0	0	0	3	0	1	0	0	12.9	12.9	12.9	42.927	387	387	0	9.3905	By matching	By matching	By matching	By matching	By MS/MS
SPBC337.05c|cct8|II|chaperonin-containing	SPBC337.05c|cct8|II|chaperonin-containing	23	23	23	>SPBC337.05c|cct8|II|chaperonin-containing T-complex theta subunit Cct8	1	23	23	23	21	20	21	20	20	21	14	13	12	21	20	21	20	20	21	14	13	12	21	20	21	20	20	21	14	13	12	54	54	54	59.955	546	546	0	230.74	By MS/MS	By MS/MS	By MS/MS	By MS/MS	By MS/MS
SPBC337.06c|cwf15|II|complexed	SPBC337.06c|cwf15|II|complexed	4	4	4	>SPBC337.06c|cwf15|II|complexed with Cdc5 protein Cwf15	1	4	4	4	2	2	3	2	4	2	2	1	1	2	2	3	2	4	2	2	1	1	2	2	3	2	4	2	2	1	1	24.5	24.5	24.5	30.432	265	265	0	10.493	By MS/MS	By MS/MS	By MS/MS	By MS/MS	By MS/MS
SPBC337.08c|ubi4|II|ubiquitin	SPBC337.08c|ubi4|II|ubiquitin	8	1	1	>SPBC337.08c|ubi4|II|ubiquitin	1	8	1	1	8	7	8	6	5	6	6	6	7	1	1	1	0	0	0	0	0	0	1	1	1	0	0	0	0	0	0	85.6	8.4	8.4	42.972	382	382	1	-2	By MS/MS	By matching	By matching	By matching	By matching
SPBC337.10c|SPBC337.10c|II|anamorsin	SPBC337.10c|SPBC337.10c|II|anamorsin	2	2	2	>SPBC337.10c|SPBC337.10c|II|anamorsin family protein, involved in iron-sulfur cluster assembly (predicted)	1	2	2	2	1	0	0	1	0	0	0	1	0	1	0	0	1	0	0	0	1	0	1	0	0	1	0	0	0	1	0	11.1	11.1	11.1	31.534	288	288	0	5.2865	By MS/MS	By matching	By matching	By MS/MS	By matching
SPBC337.13c|gtr1|II|Gtr1/RagA	SPBC337.13c|gtr1|II|Gtr1/RagA	1	1	1	>SPBC337.13c|gtr1|II|Gtr1/RagA G protein Gtr1 (predicted)	1	1	1	1	1	1	1	0	0	0	0	0	0	1	1	1	0	0	0	0	0	0	1	1	1	0	0	0	0	0	0	3.9	3.9	3.9	35.01	308	308	0.0026127	3.581	By MS/MS	By matching	By matching	By matching	By matching
SPBC337.14|rpb4|II|DNA-directed	SPBC337.14|rpb4|II|DNA-directed	9	9	9	>SPBC337.14|rpb4|II|DNA-directed RNA polymerase II complex subunit Rpb4	1	9	9	9	7	7	6	9	9	9	4	1	1	7	7	6	9	9	9	4	1	1	7	7	6	9	9	9	4	1	1	74.1	74.1	74.1	15.361	135	135	0	105.05	By MS/MS	By MS/MS	By MS/MS	By MS/MS	By MS/MS
SPBC337.15c|coq7|II|ubiquinone	SPBC337.15c|coq7|II|ubiquinone	1	1	1	>SPBC337.15c|coq7|II|ubiquinone biosynthesis protein Coq7	1	1	1	1	1	1	1	0	0	0	0	0	0	1	1	1	0	0	0	0	0	0	1	1	1	0	0	0	0	0	0	5.6	5.6	5.6	24.397	216	216	0.00067295	4.01	By MS/MS	By MS/MS	By MS/MS	By matching	By matching
SPBC342.02|qrs1|II|cytoplasmic	SPBC342.02|qrs1|II|cytoplasmic	4	4	4	>SPBC342.02|qrs1|II|cytoplasmic glutaminyl-tRNA ligase Qrs1 (predicted)	1	4	4	4	3	3	2	2	1	2	0	0	1	3	3	2	2	1	2	0	0	1	3	3	2	2	1	2	0	0	1	6	6	6	92.072	811	811	0	10.579	By MS/MS	By MS/MS	By MS/MS	By MS/MS	By matching
SPBC342.04|rpn1301|II|19S	SPBC342.04|rpn1301|II|19S	7	7	7	>SPBC342.04|rpn1301|II|19S proteasome regulatory subunit Rpn13a	1	7	7	7	4	5	4	3	4	4	1	1	2	4	5	4	3	4	4	1	1	2	4	5	4	3	4	4	1	1	2	36.8	36.8	36.8	31.82	291	291	0	55.434	By MS/MS	By MS/MS	By MS/MS	By MS/MS	By MS/MS
SPBC354.01|gtp1|II|GTP	SPBC354.01|gtp1|II|GTP	14	14	14	>SPBC354.01|gtp1|II|GTP binding protein Gtp1, implicated in cytoplasmic translation (predicted)	1	14	14	14	11	10	9	7	8	9	1	2	2	11	10	9	7	8	9	1	2	2	11	10	9	7	8	9	1	2	2	40.8	40.8	40.8	40.749	363	363	0	33.971	By MS/MS	By MS/MS	By MS/MS	By MS/MS	By MS/MS
SPBC354.02c|sec61|II|translocon	SPBC354.02c|sec61|II|translocon	1	1	1	>SPBC354.02c|sec61|II|translocon alpha subunit Sec61	1	1	1	1	0	0	0	1	1	1	0	0	0	0	0	0	1	1	1	0	0	0	0	0	0	1	1	1	0	0	0	4.2	4.2	4.2	53.253	479	479	0.0019685	3.6536	By matching	By matching	By matching	By MS/MS	By MS/MS
SPBC354.03|swd3|II|WD	SPBC354.03|swd3|II|WD	3	3	3	>SPBC354.03|swd3|II|WD repeat protein Swd3	1	3	3	3	1	3	2	0	1	1	0	1	0	1	3	2	0	1	1	0	1	0	1	3	2	0	1	1	0	1	0	7.9	7.9	7.9	42.98	380	380	0	5.3896	By MS/MS	By MS/MS	By MS/MS	By matching	By matching
SPBC354.06|mrps16|II|mitochondrial	SPBC354.06|mrps16|II|mitochondrial	3	3	3	>SPBC354.06|mrps16|II|mitochondrial ribosomal protein subunit S16 (predicted)	1	3	3	3	3	3	3	2	3	2	1	0	1	3	3	3	2	3	2	1	0	1	3	3	3	2	3	2	1	0	1	38.5	38.5	38.5	10.99	96	96	0	12.862	By MS/MS	By MS/MS	By MS/MS	By MS/MS	By MS/MS
SPBC354.10|def1|II|RNAPII	SPBC354.10|def1|II|RNAPII	1	1	1	>SPBC354.10|def1|II|RNAPII degradation factor Def1 (predicted)	1	1	1	1	1	1	1	1	0	0	0	0	0	1	1	1	1	0	0	0	0	0	1	1	1	1	0	0	0	0	0	2.6	2.6	2.6	100.13	963	963	0.0057692	3.3236	By MS/MS	By matching	By matching	By MS/MS	By matching
SPBC354.12|gpd3|II|glyceraldehyde	SPBC354.12|gpd3|II|glyceraldehyde	37	11	11	>SPBC354.12|gpd3|II|glyceraldehyde 3-phosphate dehydrogenase Gpd3	1	37	11	11	30	30	28	33	28	26	31	25	28	10	9	8	9	8	6	10	8	8	10	9	8	9	8	6	10	8	8	93.4	45.7	45.7	35.674	335	335	0	64.653	By MS/MS	By MS/MS	By MS/MS	By MS/MS	By MS/MS
SPBC354.14c|vac8|II|vacuolar	SPBC354.14c|vac8|II|vacuolar	4	4	4	>SPBC354.14c|vac8|II|vacuolar protein Vac8 (predicted)	1	4	4	4	3	1	1	1	1	1	0	0	0	3	1	1	1	1	1	0	0	0	3	1	1	1	1	1	0	0	0	11.3	11.3	11.3	60.232	550	550	0	11.144	By MS/MS	By MS/MS	By MS/MS	By MS/MS	By MS/MS
SPBC359.03c|aat1|II|amino;SPAC869.11|cat1|I|cationic;SPBC460.01c|SPBC460.01c|AB325691|amino-acid;SPBC359.01|SPBC359.01|II|amino	SPBC359.03c|aat1|II|amino;SPAC869.11|cat1|I|cationic	4;2;1;1	4;2;1;1	4;2;1;1	>SPBC359.03c|aat1|II|amino acid transmembrane transporter Aat1;>SPAC869.11|cat1|I|cationic amino acid transmembrane transporter Cat1	4	4	4	4	3	2	2	0	0	1	1	1	1	3	2	2	0	0	1	1	1	1	3	2	2	0	0	1	1	1	1	6.7	6.7	6.7	63.259	579	579;587;572;581	0	6.2317	By MS/MS	By MS/MS	By MS/MS	By matching	By matching
SPBC36.04|cys11|II|cysteine	SPBC36.04|cys11|II|cysteine	8	8	8	>SPBC36.04|cys11|II|cysteine synthase	1	8	8	8	5	6	7	2	1	4	7	8	8	5	6	7	2	1	4	7	8	8	5	6	7	2	1	4	7	8	8	35	35	35	37.853	351	351	0	26.086	By MS/MS	By MS/MS	By MS/MS	By matching	By matching
SPBC36.05c|clr6|II|histone	SPBC36.05c|clr6|II|histone	8	8	8	>SPBC36.05c|clr6|II|histone deacetylase (class I) Clr6	1	8	8	8	5	6	6	6	5	7	1	0	0	5	6	6	6	5	7	1	0	0	5	6	6	6	5	7	1	0	0	26.2	26.2	26.2	46.111	405	405	0	27.019	By MS/MS	By MS/MS	By MS/MS	By MS/MS	By MS/MS
SPBC36.07|elp1|II|elongator	SPBC36.07|elp1|II|elongator	76	76	76	>SPBC36.07|elp1|II|elongator subunit Elp1 (predicted)	1	76	76	76	75	71	76	22	17	24	20	21	18	75	71	76	22	17	24	20	21	18	75	71	76	22	17	24	20	21	18	70.2	70.2	70.2	141.61	1253	1253	0	323.31	By MS/MS	By MS/MS	By MS/MS	By MS/MS	By MS/MS
SPBC365.03c|rpl2101|II|60S	SPBC365.03c|rpl2101|II|60S	6	6	2	>SPBC365.03c|rpl2101|II|60S ribosomal protein L21 (predicted)	1	6	6	2	5	5	5	6	5	5	5	5	5	5	5	5	6	5	5	5	5	5	2	2	2	2	2	2	2	2	2	42.5	42.5	19.4	18.38	160	160	0	152.88	By MS/MS	By MS/MS	By MS/MS	By MS/MS	By MS/MS
SPBC365.04c|SPBC365.04c|II|RNA-binding	SPBC365.04c|SPBC365.04c|II|RNA-binding	6	6	6	>SPBC365.04c|SPBC365.04c|II|RNA-binding protein, involved in ribosome biogenesis (predicted)	1	6	6	6	4	6	6	3	3	3	0	0	1	4	6	6	3	3	3	0	0	1	4	6	6	3	3	3	0	0	1	25.3	25.3	25.3	26.809	233	233	0	33.889	By MS/MS	By MS/MS	By MS/MS	By MS/MS	By MS/MS
SPBC365.06|pmt3|II|SUMO	SPBC365.06|pmt3|II|SUMO	2	2	2	>SPBC365.06|pmt3|II|SUMO	1	2	2	2	0	1	0	0	2	1	0	0	0	0	1	0	0	2	1	0	0	0	0	1	0	0	2	1	0	0	0	31.6	31.6	31.6	12.934	117	117	0	24.071	By matching	By MS/MS	By matching	By matching	By MS/MS
SPBC365.07c|tmf1|II|TATA	SPBC365.07c|tmf1|II|TATA	2	2	2	>SPBC365.07c|tmf1|II|TATA element modulatory factor homolog Tmf1 (predicted)	1	2	2	2	0	0	0	2	2	2	0	0	0	0	0	0	2	2	2	0	0	0	0	0	0	2	2	2	0	0	0	5.1	5.1	5.1	62.435	547	547	0	7.5379	By matching	By matching	By matching	By matching	By MS/MS
SPBC365.10|arp5|II|actin-like	SPBC365.10|arp5|II|actin-like	84	84	84	>SPBC365.10|arp5|II|actin-like protein Arp5	1	84	84	84	16	17	19	83	80	76	3	2	1	16	17	19	83	80	76	3	2	1	16	17	19	83	80	76	3	2	1	89.7	89.7	89.7	82.363	721	721	0	323.31	By MS/MS	By MS/MS	By MS/MS	By MS/MS	By MS/MS
SPBC365.13c|hba1|II|Ran	SPBC365.13c|hba1|II|Ran	3	3	3	>SPBC365.13c|hba1|II|Ran GTPase binding protein Hba1	1	3	3	3	3	2	2	1	1	1	1	1	1	3	2	2	1	1	1	1	1	1	3	2	2	1	1	1	1	1	1	9.8	9.8	9.8	43.2	399	399	0	8.2696	By MS/MS	By MS/MS	By matching	By matching	By matching
SPBC36B7.02|SPBC36B7.02|II|Svf1	SPBC36B7.02|SPBC36B7.02|II|Svf1	2	2	2	>SPBC36B7.02|SPBC36B7.02|II|Svf1 family protein Svf2	1	2	2	2	1	2	0	0	0	1	0	0	0	1	2	0	0	0	1	0	0	0	1	2	0	0	0	1	0	0	0	5.4	5.4	5.4	40.333	353	353	0	4.6048	By MS/MS	By MS/MS	By matching	By matching	By matching
SPBC36B7.06c|mug20|II|Schizosaccharomyces	SPBC36B7.06c|mug20|II|Schizosaccharomyces	1	1	1	>SPBC36B7.06c|mug20|II|Schizosaccharomyces specific protein Mug20	1	1	1	1	0	1	0	0	1	1	0	0	0	0	1	0	0	1	1	0	0	0	0	1	0	0	1	1	0	0	0	6.6	6.6	6.6	17.239	151	151	1	-2	By matching	By MS/MS	By matching	By matching	By MS/MS
SPBC36B7.08c|SPBC36B7.08c|II|nucleosome	SPBC36B7.08c|SPBC36B7.08c|II|nucleosome	6	6	6	>SPBC36B7.08c|SPBC36B7.08c|II|nucleosome assembly protein (predicted)	1	6	6	6	0	0	1	1	5	2	5	5	4	0	0	1	1	5	2	5	5	4	0	0	1	1	5	2	5	5	4	30.3	30.3	30.3	28.637	244	244	0	47.494	By matching	By matching	By matching	By matching	By MS/MS
SPBC3B8.01c|arh1|II|NADPH-adrenodoxin	SPBC3B8.01c|arh1|II|NADPH-adrenodoxin	2	2	2	>SPBC3B8.01c|arh1|II|NADPH-adrenodoxin reductase Arh1	1	2	2	2	2	1	2	0	0	0	0	0	0	2	1	2	0	0	0	0	0	0	2	1	2	0	0	0	0	0	0	4.1	4.1	4.1	52.715	469	469	0.0013378	3.938	By MS/MS	By matching	By MS/MS	By matching	By matching
SPBC3B8.03|lys9|II|saccharopine	SPBC3B8.03|lys9|II|saccharopine	26	26	26	>SPBC3B8.03|lys9|II|saccharopine dehydrogenase (predicted)	1	26	26	26	23	20	24	21	20	22	18	18	18	23	20	24	21	20	22	18	18	18	23	20	24	21	20	22	18	18	18	74.4	74.4	74.4	49.938	450	450	0	249.17	By MS/MS	By MS/MS	By MS/MS	By MS/MS	By MS/MS
SPBC3B8.08|SPBC3B8.08|II|Sjogren's	SPBC3B8.08|SPBC3B8.08|II|Sjogren's	2	2	2	>SPBC3B8.08|SPBC3B8.08|II|Sjogrens syndrome/scleroderma autoantigen 1 family (predicted)	1	2	2	2	1	0	2	0	0	0	0	1	0	1	0	2	0	0	0	0	1	0	1	0	2	0	0	0	0	1	0	13.1	13.1	13.1	17.186	153	153	0.0013316	3.833	By MS/MS	By matching	By MS/MS	By matching	By matching
SPBC3B8.09|utp3|II|U3	SPBC3B8.09|utp3|II|U3	4	4	4	>SPBC3B8.09|utp3|II|U3 snoRNP-associated protein Utp3 (predicted)	1	4	4	4	1	1	2	1	2	0	3	1	1	1	1	2	1	2	0	3	1	1	1	1	2	1	2	0	3	1	1	12.1	12.1	12.1	68.02	597	597	0	11.894	By matching	By MS/MS	By matching	By MS/MS	By MS/MS
SPBC3B8.11|rrn6|II|RNA	SPBC3B8.11|rrn6|II|RNA	6	6	6	>SPBC3B8.11|rrn6|II|RNA polymerase I transcription factor subunit Rrn6 (predicted)	1	6	6	6	0	0	0	5	3	3	0	0	0	0	0	0	5	3	3	0	0	0	0	0	0	5	3	3	0	0	0	11.1	11.1	11.1	98.242	868	868	0	17.128	By matching	By matching	By matching	By MS/MS	By MS/MS
SPBC3B9.05|hot15|II|helper	SPBC3B9.05|hot15|II|helper	2	2	2	>SPBC3B9.05|hot15|II|helper of TIM Hot15 (predicted)	1	2	2	2	2	0	1	1	1	0	2	2	2	2	0	1	1	1	0	2	2	2	2	0	1	1	1	0	2	2	2	23.3	23.3	23.3	13.521	116	116	0	4.4437	By matching	By matching	By matching	By matching	By matching
SPBC3B9.07c|rpa43|II|DNA-directed	SPBC3B9.07c|rpa43|II|DNA-directed	7	7	7	>SPBC3B9.07c|rpa43|II|DNA-directed RNA polymerase I complex subunit Rpa43	1	7	7	7	3	2	3	4	7	6	3	3	3	3	2	3	4	7	6	3	3	3	3	2	3	4	7	6	3	3	3	59	59	59	19.385	173	173	0	41.3	By MS/MS	By MS/MS	By MS/MS	By MS/MS	By MS/MS
SPBC3B9.14c|mrpl3|II|mitochondrial	SPBC3B9.14c|mrpl3|II|mitochondrial	8	8	8	>SPBC3B9.14c|mrpl3|II|mitochondrial ribosomal protein subunit L3 (predicted)	1	8	8	8	6	4	5	4	5	6	0	0	0	6	4	5	4	5	6	0	0	0	6	4	5	4	5	6	0	0	0	27.9	27.9	27.9	37.195	326	326	0	21.88	By MS/MS	By MS/MS	By MS/MS	By MS/MS	By MS/MS
SPBC3B9.19|mge1|II|mitochondrial	SPBC3B9.19|mge1|II|mitochondrial	4	4	4	>SPBC3B9.19|mge1|II|mitochondrial GrpE domain chaperone protein (predicted)	1	4	4	4	4	3	3	2	2	3	3	1	1	4	3	3	2	2	3	3	1	1	4	3	3	2	2	3	3	1	1	22.4	22.4	22.4	25.334	223	223	0	11.231	By MS/MS	By MS/MS	By MS/MS	By MS/MS	By MS/MS
SPBC3D6.02|but2|II|But2	SPBC3D6.02|but2|II|But2	9	9	9	>SPBC3D6.02|but2|II|But2 family protein But2	1	9	9	9	9	9	8	8	8	8	6	9	8	9	9	8	8	8	8	6	9	8	9	9	8	8	8	8	6	9	8	30	30	30	43.625	390	390	0	103.35	By MS/MS	By MS/MS	By MS/MS	By MS/MS	By MS/MS
SPBC3D6.04c|mad1|II|mitotic	SPBC3D6.04c|mad1|II|mitotic	7	7	7	>SPBC3D6.04c|mad1|II|mitotic spindle checkpoint protein Mad1	1	7	7	7	7	7	7	0	0	0	0	0	0	7	7	7	0	0	0	0	0	0	7	7	7	0	0	0	0	0	0	13.9	13.9	13.9	78.49	676	676	0	25.838	By MS/MS	By MS/MS	By MS/MS	By matching	By matching
SPBC3D6.06c|prs5|II|ribose-phosphate	SPBC3D6.06c|prs5|II|ribose-phosphate	5	5	5	>SPBC3D6.06c|prs5|II|ribose-phosphate pyrophosphokinase Prs5 (predicted)	1	5	5	5	4	4	3	2	1	2	4	3	3	4	4	3	2	1	2	4	3	3	4	4	3	2	1	2	4	3	3	28.4	28.4	28.4	37.338	341	341	0	29.323	By MS/MS	By MS/MS	By MS/MS	By matching	By matching
SPBC3D6.12|dip2|II|U3	SPBC3D6.12|dip2|II|U3	11	11	11	>SPBC3D6.12|dip2|II|U3 snoRNA associated protein Dip2 (predicted)	1	11	11	11	7	6	7	3	6	7	1	1	0	7	6	7	3	6	7	1	1	0	7	6	7	3	6	7	1	1	0	14	14	14	103.43	922	922	0	31.488	By MS/MS	By MS/MS	By MS/MS	By MS/MS	By MS/MS
SPBC3E7.02c|hsp16|II|heat	SPBC3E7.02c|hsp16|II|heat	6	6	6	>SPBC3E7.02c|hsp16|II|heat shock protein Hsp16	1	6	6	6	6	6	6	2	2	2	6	6	5	6	6	6	2	2	2	6	6	5	6	6	6	2	2	2	6	6	5	53.1	53.1	53.1	15.968	143	143	0	21.755	By MS/MS	By MS/MS	By MS/MS	By matching	By MS/MS
SPBC3E7.07c|SPBC3E7.07c|II|DUF757	SPBC3E7.07c|SPBC3E7.07c|II|DUF757	4	4	4	>SPBC3E7.07c|SPBC3E7.07c|II|DUF757 family protein	1	4	4	4	3	2	2	0	0	0	4	4	3	3	2	2	0	0	0	4	4	3	3	2	2	0	0	0	4	4	3	24.5	24.5	24.5	17.405	147	147	0	6.003	By MS/MS	By MS/MS	By matching	By matching	By matching
SPBC3E7.10|fma1|II|methionine	SPBC3E7.10|fma1|II|methionine	6	6	6	>SPBC3E7.10|fma1|II|methionine aminopeptidase Fma1 (predicted)	1	6	6	6	5	6	4	2	1	2	0	2	1	5	6	4	2	1	2	0	2	1	5	6	4	2	1	2	0	2	1	23	23	23	42.139	379	379	0	23.334	By MS/MS	By MS/MS	By MS/MS	By MS/MS	By MS/MS
SPBC3E7.11c|SPBC3E7.11c|II|DNAJ	SPBC3E7.11c|SPBC3E7.11c|II|DNAJ	4	4	4	>SPBC3E7.11c|SPBC3E7.11c|II|DNAJ protein Caj1/Djp1-type (predicted)	1	4	4	4	2	4	2	1	1	2	0	0	1	2	4	2	1	1	2	0	0	1	2	4	2	1	1	2	0	0	1	13.8	13.8	13.8	40.53	355	355	0	11.877	By MS/MS	By MS/MS	By MS/MS	By MS/MS	By MS/MS
SPBC3E7.13c|syf2|II|splicing	SPBC3E7.13c|syf2|II|splicing	2	2	2	>SPBC3E7.13c|syf2|II|splicing factor Syf2	1	2	2	2	2	2	2	0	1	0	0	1	0	2	2	2	0	1	0	0	1	0	2	2	2	0	1	0	0	1	0	13.5	13.5	13.5	27.972	229	229	0	7.2016	By MS/MS	By matching	By MS/MS	By matching	By MS/MS
SPBC3E7.14|smf1|II|Sm	SPBC3E7.14|smf1|II|Sm	2	2	2	>SPBC3E7.14|smf1|II|Sm snRNP core protein Smf1	1	2	2	2	2	1	1	0	1	0	1	1	0	2	1	1	0	1	0	1	1	0	2	1	1	0	1	0	1	1	0	28.2	28.2	28.2	8.66	78	78	0	12.258	By MS/MS	By MS/MS	By MS/MS	By matching	By MS/MS
SPBC3E7.16c|leu3|II|2-isopropylmalate	SPBC3E7.16c|leu3|II|2-isopropylmalate	12	12	12	>SPBC3E7.16c|leu3|II|2-isopropylmalate synthase Leu3	1	12	12	12	12	12	10	6	3	8	8	8	7	12	12	10	6	3	8	8	8	7	12	12	10	6	3	8	8	8	7	27.6	27.6	27.6	64.041	584	584	0	57.368	By MS/MS	By MS/MS	By MS/MS	By MS/MS	By MS/MS
SPBC3F6.01c|SPBC3F6.01c|II|serine/threonine	SPBC3F6.01c|SPBC3F6.01c|II|serine/threonine	3	3	3	>SPBC3F6.01c|SPBC3F6.01c|II|serine/threonine protein phosphatase (predicted)	1	3	3	3	3	3	2	2	2	2	2	1	1	3	3	2	2	2	2	2	1	1	3	3	2	2	2	2	2	1	1	7.2	7.2	7.2	53.29	473	473	0	10.801	By MS/MS	By MS/MS	By MS/MS	By MS/MS	By MS/MS
SPBC3F6.02c|erg26|II|3	SPBC3F6.02c|erg26|II|3	6	6	6	>SPBC3F6.02c|erg26|II|3 beta-hydroxysteroid dehydrogenase/delta 5-->4-isomerase Erg26 (predicted)	1	6	6	6	5	5	5	4	4	5	5	1	1	5	5	5	4	4	5	5	1	1	5	5	5	4	4	5	5	1	1	18.5	18.5	18.5	38.317	340	340	0	21.945	By MS/MS	By MS/MS	By MS/MS	By MS/MS	By MS/MS
SPBC3F6.03|trr1|II|thioredoxin	SPBC3F6.03|trr1|II|thioredoxin	3	3	3	>SPBC3F6.03|trr1|II|thioredoxin reductase Trr1	1	3	3	3	2	1	2	0	1	1	0	0	0	2	1	2	0	1	1	0	0	0	2	1	2	0	1	1	0	0	0	17.7	17.7	17.7	34.618	322	322	0	10.268	By MS/MS	By matching	By MS/MS	By matching	By MS/MS
SPBC3F6.04c|nop14|II|U3	SPBC3F6.04c|nop14|II|U3	9	9	9	>SPBC3F6.04c|nop14|II|U3 snoRNP protein Nop14 (predicted)	1	9	9	9	7	8	6	4	4	4	1	0	0	7	8	6	4	4	4	1	0	0	7	8	6	4	4	4	1	0	0	13.9	13.9	13.9	95.151	827	827	0	27.215	By MS/MS	By MS/MS	By MS/MS	By MS/MS	By MS/MS
SPBC3F6.05|rga1|II|Rho-type	SPBC3F6.05|rga1|II|Rho-type	2	2	2	>SPBC3F6.05|rga1|II|Rho-type GTPase activating protein Rga1	1	2	2	2	1	2	0	0	0	0	0	0	0	1	2	0	0	0	0	0	0	0	1	2	0	0	0	0	0	0	0	2.3	2.3	2.3	130.6	1150	1150	0.00934	2.8956	By matching	By MS/MS	By matching	By matching	By matching
SPBC3H7.03c|kgd1|II|2-oxoglutarate	SPBC3H7.03c|kgd1|II|2-oxoglutarate	56	56	56	>SPBC3H7.03c|kgd1|II|2-oxoglutarate dehydrogenase (lipoamide) (e1 component of oxoglutarate dehydrogenase complex) (predicted)	1	56	56	56	52	52	54	2	0	3	0	0	0	52	52	54	2	0	3	0	0	0	52	52	54	2	0	3	0	0	0	65.4	65.4	65.4	114.16	1009	1009	0	323.31	By MS/MS	By MS/MS	By MS/MS	By matching	By matching
SPBC3H7.04|SPBC3H7.04|II|supeoxide	SPBC3H7.04|SPBC3H7.04|II|supeoxide	2	2	2	>SPBC3H7.04|SPBC3H7.04|II|supeoxide dismutase, mitochondrial ribosomal protein subunit (predicted)	1	2	2	2	1	1	1	2	2	1	1	1	1	1	1	1	2	2	1	1	1	1	1	1	1	2	2	1	1	1	1	7.7	7.7	7.7	25.073	220	220	0	4.6013	By matching	By matching	By matching	By MS/MS	By MS/MS
SPBC3H7.10|elp6|II|elongator	SPBC3H7.10|elp6|II|elongator	10	10	10	>SPBC3H7.10|elp6|II|elongator complex subunit Elp6 (predicted)	1	10	10	10	10	10	10	0	0	0	0	1	0	10	10	10	0	0	0	0	1	0	10	10	10	0	0	0	0	1	0	61.4	61.4	61.4	28.172	249	249	0	79.14	By MS/MS	By MS/MS	By MS/MS	By matching	By matching
SPBC3H7.15|hhp1|II|serine/threonine;SPBP35G2.05c|cki2|II|serine/threonine;SPAC1805.05|cki3|I|serine/threonine;SPBC1347.06c|cki1|II|serine/threonine	SPBC3H7.15|hhp1|II|serine/threonine	15;1;1;1	14;1;1;1	14;1;1;1	>SPBC3H7.15|hhp1|II|serine/threonine protein kinase Hhp1	4	15	14	14	15	14	15	6	6	9	5	1	0	14	13	14	6	6	8	4	1	0	14	13	14	6	6	8	4	1	0	43.3	40	40	42.45	365	365;435;439;446	0	91.34	By MS/MS	By MS/MS	By MS/MS	By MS/MS	By MS/MS
SPBC4.03c|SPBC4.03c|II|COPII-coated	SPBC4.03c|SPBC4.03c|II|COPII-coated	7	7	7	>SPBC4.03c|SPBC4.03c|II|COPII-coated vesicle component Sfb3 (predicted)	1	7	7	7	6	3	4	1	1	2	0	0	0	6	3	4	1	1	2	0	0	0	6	3	4	1	1	2	0	0	0	8.9	8.9	8.9	98.068	891	891	0	12.506	By MS/MS	By MS/MS	By MS/MS	By MS/MS	By MS/MS
SPBC4.04c|mcm2|II|MCM	SPBC4.04c|mcm2|II|MCM	7	7	7	>SPBC4.04c|mcm2|II|MCM complex subunit Mcm2	1	7	7	7	1	2	1	5	6	4	0	0	0	1	2	1	5	6	4	0	0	0	1	2	1	5	6	4	0	0	0	11.9	11.9	11.9	92.83	830	830	0	41.768	By matching	By MS/MS	By matching	By MS/MS	By MS/MS
SPBC4.07c|rpt2|II|19S	SPBC4.07c|rpt2|II|19S	23	22	22	>SPBC4.07c|rpt2|II|19S proteasome regulatory subunit Rpt2	1	23	22	22	19	21	20	17	19	21	16	10	11	19	20	20	17	19	21	16	10	11	19	20	20	17	19	21	16	10	11	60.9	59.4	59.4	50.06	448	448	0	233.97	By MS/MS	By MS/MS	By MS/MS	By MS/MS	By MS/MS
SPBC405.01|ade1|II|phosphoribosylamine-glycine	SPBC405.01|ade1|II|phosphoribosylamine-glycine	11	11	11	>SPBC405.01|ade1|II|phosphoribosylamine-glycine ligase/phosphoribosylformylglycinamidine cyclo-ligase	1	11	11	11	8	8	6	5	5	5	2	1	0	8	8	6	5	5	5	2	1	0	8	8	6	5	5	5	2	1	0	18.4	18.4	18.4	85.23	788	788	0	30.246	By MS/MS	By MS/MS	By MS/MS	By MS/MS	By MS/MS
SPBC405.06|xdj1|II|DNAJ	SPBC405.06|xdj1|II|DNAJ	3	3	3	>SPBC405.06|xdj1|II|DNAJ protein Xdj1 (predicted)	1	3	3	3	2	3	2	1	1	1	1	1	1	2	3	2	1	1	1	1	1	1	2	3	2	1	1	1	1	1	1	7.5	7.5	7.5	46.126	413	413	0	6.094	By MS/MS	By MS/MS	By MS/MS	By matching	By MS/MS
SPCC970.05|rpl3601|III|60S;SPBC405.07|rpl3602|II|60S	SPCC970.05|rpl3601|III|60S;SPBC405.07|rpl3602|II|60S	9;9	9;9	9;9	>SPCC970.05|rpl3601|III|60S ribosomal protein L36;>SPBC405.07|rpl3602|II|60S ribosomal protein L36	2	9	9	9	7	8	7	9	7	6	6	6	7	7	8	7	9	7	6	6	6	7	7	8	7	9	7	6	6	6	7	52.5	52.5	52.5	11.263	99	99;99	0	94.09	By MS/MS	By MS/MS	By MS/MS	By MS/MS	By MS/MS
SPBC409.05|skp1|II|SCF	SPBC409.05|skp1|II|SCF	3	3	3	>SPBC409.05|skp1|II|SCF ubiquitin ligase complex subunit Skp1	1	3	3	3	0	1	0	1	1	1	0	0	0	0	1	0	1	1	1	0	0	0	0	1	0	1	1	1	0	0	0	34.8	34.8	34.8	18.772	161	161	0	7.772	By matching	By MS/MS	By matching	By MS/MS	By MS/MS
SPBC409.06|uch2|II|ubiquitin	SPBC409.06|uch2|II|ubiquitin	11	11	11	>SPBC409.06|uch2|II|ubiquitin C-terminal hydrolase Uch2	1	11	11	11	9	11	9	6	6	8	3	3	3	9	11	9	6	6	8	3	3	3	9	11	9	6	6	8	3	3	3	50.7	50.7	50.7	34.195	300	300	0	65.834	By MS/MS	By MS/MS	By MS/MS	By MS/MS	By MS/MS
SPBC409.10|ade7|II|phosphoribosylamidoimidazolesuccinocarboxamide	SPBC409.10|ade7|II|phosphoribosylamidoimidazolesuccinocarboxamide	2	2	2	>SPBC409.10|ade7|II|phosphoribosylamidoimidazolesuccinocarboxamide synthase, SAICAR synthetase, Ade7	1	2	2	2	1	0	0	1	1	0	0	1	0	1	0	0	1	1	0	0	1	0	1	0	0	1	1	0	0	1	0	7.7	7.7	7.7	33.913	299	299	0.0013396	3.9536	By MS/MS	By matching	By matching	By MS/MS	By matching
SPBC418.01c|his4|II|imidazoleglycerol-phosphate	SPBC418.01c|his4|II|imidazoleglycerol-phosphate	5	5	5	>SPBC418.01c|his4|II|imidazoleglycerol-phosphate synthase (predicted)	1	5	5	5	4	5	3	0	0	0	4	4	2	4	5	3	0	0	0	4	4	2	4	5	3	0	0	0	4	4	2	12.4	12.4	12.4	59.399	541	541	0	13.284	By MS/MS	By MS/MS	By MS/MS	By matching	By matching
SPBC428.01c|nup107|II|nucleoporin	SPBC428.01c|nup107|II|nucleoporin	2	2	2	>SPBC428.01c|nup107|II|nucleoporin Nup107	1	2	2	2	0	0	0	1	1	1	0	0	0	0	0	0	1	1	1	0	0	0	0	0	0	1	1	1	0	0	0	2.3	2.3	2.3	93.262	813	813	1	-2	By matching	By matching	By matching	By MS/MS	By MS/MS
SPBC428.02c|eca39|II|branched	SPBC428.02c|eca39|II|branched	14	14	14	>SPBC428.02c|eca39|II|branched chain amino acid aminotransferase Eca39	1	14	14	14	10	13	12	12	9	11	7	10	9	10	13	12	12	9	11	7	10	9	10	13	12	12	9	11	7	10	9	38.2	38.2	38.2	47.855	427	427	0	55.128	By MS/MS	By MS/MS	By MS/MS	By MS/MS	By MS/MS
SPBC428.05c|arg12|II|argininosuccinate	SPBC428.05c|arg12|II|argininosuccinate	6	6	6	>SPBC428.05c|arg12|II|argininosuccinate synthase Arg12	1	6	6	6	6	5	6	3	5	4	5	4	3	6	5	6	3	5	4	5	4	3	6	5	6	3	5	4	5	4	3	18.3	18.3	18.3	46.084	410	410	0	25.339	By MS/MS	By MS/MS	By MS/MS	By MS/MS	By MS/MS
SPBC428.11|met17|II|homocysteine	SPBC428.11|met17|II|homocysteine	3	3	3	>SPBC428.11|met17|II|homocysteine synthase Met17	1	3	3	3	3	3	3	1	0	2	1	2	2	3	3	3	1	0	2	1	2	2	3	3	3	1	0	2	1	2	2	8.4	8.4	8.4	46.408	429	429	0	10.417	By MS/MS	By MS/MS	By MS/MS	By matching	By matching
SPBC428.15|SPBC428.15|II|Obg-like	SPBC428.15|SPBC428.15|II|Obg-like	9	9	9	>SPBC428.15|SPBC428.15|II|Obg-like ATPase (predicted)	1	9	9	9	6	7	6	4	4	5	0	0	0	6	7	6	4	4	5	0	0	0	6	7	6	4	4	5	0	0	0	35.2	35.2	35.2	44.461	409	409	0	33.659	By MS/MS	By MS/MS	By MS/MS	By MS/MS	By MS/MS
SPBC428.16c|rhb1|II|Rheb	SPBC428.16c|rhb1|II|Rheb	8	8	8	>SPBC428.16c|rhb1|II|Rheb GTPase Rhb1	1	8	8	8	6	7	7	5	5	6	5	4	4	6	7	7	5	5	6	5	4	4	6	7	7	5	5	6	5	4	4	56.2	56.2	56.2	20.515	185	185	0	33.146	By MS/MS	By MS/MS	By MS/MS	By MS/MS	By MS/MS
SPBC428.19c|utp15|II|U3	SPBC428.19c|utp15|II|U3	6	6	6	>SPBC428.19c|utp15|II|U3 snoRNP protein Utp15 (predicted)	1	6	6	6	4	3	2	4	5	5	4	1	1	4	3	2	4	5	5	4	1	1	4	3	2	4	5	5	4	1	1	14	14	14	54.111	494	494	0	11.759	By MS/MS	By matching	By matching	By MS/MS	By MS/MS
SPBC4B4.03|rsc1|II|RSC	SPBC4B4.03|rsc1|II|RSC	11	11	11	>SPBC4B4.03|rsc1|II|RSC complex subunit Rsc1	1	11	11	11	4	6	6	5	9	6	0	0	0	4	6	6	5	9	6	0	0	0	4	6	6	5	9	6	0	0	0	18.9	18.9	18.9	90.131	803	803	0	37.659	By MS/MS	By MS/MS	By MS/MS	By MS/MS	By MS/MS
SPBC4B4.05|smg1|II|Sm	SPBC4B4.05|smg1|II|Sm	1	1	1	>SPBC4B4.05|smg1|II|Sm snRNP core protein Smg1	1	1	1	1	1	1	1	0	0	0	0	0	0	1	1	1	0	0	0	0	0	0	1	1	1	0	0	0	0	0	0	15.6	15.6	15.6	8.6039	77	77	0	12.328	By MS/MS	By MS/MS	By MS/MS	By matching	By matching
SPBC4B4.07c|usp102|II|U1	SPBC4B4.07c|usp102|II|U1	4	4	4	>SPBC4B4.07c|usp102|II|U1 snRNP-associated protein Usp102	1	4	4	4	4	3	1	1	0	2	1	1	1	4	3	1	1	0	2	1	1	1	4	3	1	1	0	2	1	1	1	22.1	22.1	22.1	28.339	249	249	0	11.281	By MS/MS	By MS/MS	By MS/MS	By matching	By matching
SPBC4B4.09|usp105|II|U1	SPBC4B4.09|usp105|II|U1	16	16	16	>SPBC4B4.09|usp105|II|U1 snRNP-associated protein Usp105	1	16	16	16	14	13	13	9	7	10	6	7	4	14	13	13	9	7	10	6	7	4	14	13	13	9	7	10	6	7	4	31	31	31	71.246	612	612	0	68.421	By MS/MS	By MS/MS	By MS/MS	By MS/MS	By MS/MS
SPBC4C3.03|thr1|II|homoserine	SPBC4C3.03|thr1|II|homoserine	7	7	7	>SPBC4C3.03|thr1|II|homoserine kinase Thr1 (predicted)	1	7	7	7	7	7	7	2	2	6	7	7	7	7	7	7	2	2	6	7	7	7	7	7	7	2	2	6	7	7	7	22.8	22.8	22.8	36.608	338	338	0	24.103	By MS/MS	By MS/MS	By MS/MS	By MS/MS	By MS/MS
SPBC4C3.05c|nuc1|II|DNA-directed	SPBC4C3.05c|nuc1|II|DNA-directed	50	49	49	>SPBC4C3.05c|nuc1|II|DNA-directed RNA polymerase I complex large subunit Nuc1	1	50	49	49	24	28	29	37	41	37	32	15	16	23	27	28	36	40	36	31	14	15	23	27	28	36	40	36	31	14	15	41.7	41.2	41.2	189.24	1689	1689	0	323.31	By MS/MS	By MS/MS	By MS/MS	By MS/MS	By MS/MS
SPBC4C3.07|eif6|II|translation	SPBC4C3.07|eif6|II|translation	17	17	17	>SPBC4C3.07|eif6|II|translation initiation factor eIF3f	1	17	17	17	17	17	17	14	16	16	15	15	14	17	17	17	14	16	16	15	15	14	17	17	17	14	16	16	15	15	14	67.2	67.2	67.2	33.251	302	302	0	182.3	By MS/MS	By MS/MS	By MS/MS	By MS/MS	By MS/MS
SPBC4C3.10c|pre3|II|20S	SPBC4C3.10c|pre3|II|20S	5	5	4	>SPBC4C3.10c|pre3|II|20S proteasome complex subunit beta 1 Pre3 (predicted)	1	5	5	4	3	4	3	1	0	2	0	0	1	3	4	3	1	0	2	0	0	1	3	4	3	1	0	2	0	0	1	22.6	22.6	18.1	24.564	226	226	0	14.905	By MS/MS	By MS/MS	By MS/MS	By MS/MS	By matching
SPBC4F6.04|rpl2502|II|60S	SPBC4F6.04|rpl2502|II|60S	9	2	2	>SPBC4F6.04|rpl2502|II|60S ribosomal protein L25 (predicted)	1	9	2	2	9	9	8	9	9	8	8	9	8	2	2	2	2	2	2	2	2	2	2	2	2	2	2	2	2	2	2	46.1	6.4	6.4	15.767	141	141	0	5.9935	By MS/MS	By MS/MS	By MS/MS	By MS/MS	By MS/MS
SPBC4F6.06|kin1|II|microtubule	SPBC4F6.06|kin1|II|microtubule	8	8	8	>SPBC4F6.06|kin1|II|microtubule affinity-regulating kinase Kin1	1	8	8	8	7	6	6	2	1	3	0	1	0	7	6	6	2	1	3	0	1	0	7	6	6	2	1	3	0	1	0	12.2	12.2	12.2	98.748	891	891	0	20.016	By MS/MS	By MS/MS	By MS/MS	By MS/MS	By MS/MS
SPBC4F6.07c|mak5|II|ATP-dependent	SPBC4F6.07c|mak5|II|ATP-dependent	6	6	6	>SPBC4F6.07c|mak5|II|ATP-dependent RNA helicase Mak5 (predicted)	1	6	6	6	3	5	3	1	1	6	0	0	0	3	5	3	1	1	6	0	0	0	3	5	3	1	1	6	0	0	0	13.7	13.7	13.7	73.249	648	648	0	17.812	By MS/MS	By MS/MS	By MS/MS	By MS/MS	By MS/MS
SPBC4F6.13c|erb1|II|WD	SPBC4F6.13c|erb1|II|WD	26	26	26	>SPBC4F6.13c|erb1|II|WD repeat/BOP1NT protein Erb1 (predicted)	1	26	26	26	17	18	15	23	22	22	4	1	0	17	18	15	23	22	22	4	1	0	17	18	15	23	22	22	4	1	0	47.4	47.4	47.4	82.944	740	740	0	228.77	By MS/MS	By MS/MS	By MS/MS	By MS/MS	By MS/MS
SPBC4F6.14|nop4|II|RNA-binding	SPBC4F6.14|nop4|II|RNA-binding	14	14	14	>SPBC4F6.14|nop4|II|RNA-binding protein Nop4 (predicted)	1	14	14	14	12	10	12	11	10	12	1	0	0	12	10	12	11	10	12	1	0	0	12	10	12	11	10	12	1	0	0	26.1	26.1	26.1	77.033	674	674	0	71.57	By MS/MS	By MS/MS	By MS/MS	By MS/MS	By MS/MS
SPBC4F6.17c|SPBC4F6.17c|II|mitochondrial	SPBC4F6.17c|SPBC4F6.17c|II|mitochondrial	20	20	20	>SPBC4F6.17c|SPBC4F6.17c|II|mitochondrial heatshock protein Hsp78 (predicted)	1	20	20	20	16	14	16	9	5	10	3	3	1	16	14	16	9	5	10	3	3	1	16	14	16	9	5	10	3	3	1	32.9	32.9	32.9	90.153	803	803	0	70.064	By MS/MS	By MS/MS	By MS/MS	By MS/MS	By MS/MS
SPBC4F6.18c|arf1|II|ADP-ribosylation	SPBC4F6.18c|arf1|II|ADP-ribosylation	8	8	8	>SPBC4F6.18c|arf1|II|ADP-ribosylation factor, Arf family Arf1	1	8	8	8	6	8	6	3	2	4	6	7	5	6	8	6	3	2	4	6	7	5	6	8	6	3	2	4	6	7	5	53.9	53.9	53.9	20.618	180	180	0	41.601	By MS/MS	By MS/MS	By MS/MS	By MS/MS	By MS/MS
SPBC530.03c|bag102|II|BAG	SPBC530.03c|bag102|II|BAG	2	2	2	>SPBC530.03c|bag102|II|BAG family molecular chaperone regulator Bag102	1	2	2	2	1	2	1	1	1	0	0	0	0	1	2	1	1	1	0	0	0	0	1	2	1	1	1	0	0	0	0	16.5	16.5	16.5	23.325	206	206	0	13.668	By MS/MS	By MS/MS	By MS/MS	By MS/MS	By MS/MS
SPBC530.05|prt1|II|transcription	SPBC530.05|prt1|II|transcription	5	5	5	>SPBC530.05|prt1|II|transcription factor (predicted)	1	5	5	5	4	2	5	1	2	2	4	5	5	4	2	5	1	2	2	4	5	5	4	2	5	1	2	2	4	5	5	7.9	7.9	7.9	85.198	762	762	0	11.175	By MS/MS	By MS/MS	By MS/MS	By MS/MS	By MS/MS
SPBC530.10c|anc1|II|mitochondrial	SPBC530.10c|anc1|II|mitochondrial	8	8	8	>SPBC530.10c|anc1|II|mitochondrial adenine nucleotide carrier Anc1	1	8	8	8	7	8	8	7	5	8	5	7	7	7	8	8	7	5	8	5	7	7	7	8	8	7	5	8	5	7	7	29.5	29.5	29.5	35.02	322	322	0	52.581	By MS/MS	By MS/MS	By MS/MS	By MS/MS	By MS/MS
SPBC530.12c|pdf1|II|palmitoyl	SPBC530.12c|pdf1|II|palmitoyl	2	2	2	>SPBC530.12c|pdf1|II|palmitoyl protein thioesterase/ dolichol pyrophosphate phosphatase fusion protein Pdf1	1	2	2	2	1	1	1	0	0	0	2	2	2	1	1	1	0	0	0	2	2	2	1	1	1	0	0	0	2	2	2	3.1	3.1	3.1	71.195	622	622	0	4.6903	By MS/MS	By matching	By matching	By matching	By matching
SPBC530.14c|dsk1|II|SR	SPBC530.14c|dsk1|II|SR	3	3	3	>SPBC530.14c|dsk1|II|SR protein-specific kinase Dsk1	1	3	3	3	0	1	2	1	2	2	0	1	0	0	1	2	1	2	2	0	1	0	0	1	2	1	2	2	0	1	0	5.1	5.1	5.1	61.055	544	544	0.0013351	3.9038	By matching	By matching	By MS/MS	By matching	By MS/MS
SPBC543.02c|SPBC543.02c|II|DNAJ/TPR	SPBC543.02c|SPBC543.02c|II|DNAJ/TPR	17	17	17	>SPBC543.02c|SPBC543.02c|II|DNAJ/TPR domain protein DNAJC7 family	1	17	17	17	15	16	15	12	12	12	5	2	1	15	16	15	12	12	12	5	2	1	15	16	15	12	12	12	5	2	1	39.5	39.5	39.5	53.304	476	476	0	103.71	By MS/MS	By MS/MS	By MS/MS	By MS/MS	By MS/MS
SPBC543.03c|pku80|II|Ku	SPBC543.03c|pku80|II|Ku	7	7	7	>SPBC543.03c|pku80|II|Ku domain protein Pku80	1	7	7	7	0	0	0	4	6	3	0	0	0	0	0	0	4	6	3	0	0	0	0	0	0	4	6	3	0	0	0	12.5	12.5	12.5	79.87	695	695	0	19.366	By matching	By matching	By matching	By MS/MS	By MS/MS
SPBC543.06c|dbp8|II|ATP-dependent	SPBC543.06c|dbp8|II|ATP-dependent	5	5	5	>SPBC543.06c|dbp8|II|ATP-dependent RNA helicase Dbp8 (predicted)	1	5	5	5	3	3	2	2	3	1	1	0	1	3	3	2	2	3	1	1	0	1	3	3	2	2	3	1	1	0	1	16.8	16.8	16.8	50.771	453	453	0	13.064	By MS/MS	By matching	By matching	By MS/MS	By MS/MS
SPBC557.02c|SPBC557.02c|II|conserved	SPBC557.02c|SPBC557.02c|II|conserved	1	1	1	>SPBC557.02c|SPBC557.02c|II|conserved fungal protein	1	1	1	1	1	0	0	0	0	0	0	0	0	1	0	0	0	0	0	0	0	0	1	0	0	0	0	0	0	0	0	3.9	3.9	3.9	23.534	203	203	1	-2	By MS/MS	By matching	By matching	By matching	By matching
SPBC557.03c|pim1|II|RCC1	SPBC557.03c|pim1|II|RCC1	12	12	12	>SPBC557.03c|pim1|II|RCC1 family Ran GDP/GTP exchange factor	1	12	12	12	1	2	1	9	12	8	1	1	1	1	2	1	9	12	8	1	1	1	1	2	1	9	12	8	1	1	1	36.2	36.2	36.2	58.349	539	539	0	87.346	By matching	By matching	By matching	By MS/MS	By MS/MS
SPBC56F2.02|rpl1901|II|60S	SPBC56F2.02|rpl1901|II|60S	14	14	5	>SPBC56F2.02|rpl1901|II|60S ribosomal protein L19	1	14	14	5	13	14	13	14	13	13	9	8	9	13	14	13	14	13	13	9	8	9	5	5	5	5	5	5	5	4	4	42	42	11.4	22.723	193	193	0	115.13	By MS/MS	By MS/MS	By MS/MS	By MS/MS	By MS/MS
SPBC56F2.04|utp20|II|U3	SPBC56F2.04|utp20|II|U3	28	28	28	>SPBC56F2.04|utp20|II|U3 snoRNP protein Utp20 (predicted)	1	28	28	28	21	20	19	12	11	16	0	0	0	21	20	19	12	11	16	0	0	0	21	20	19	12	11	16	0	0	0	13.4	13.4	13.4	285.22	2493	2493	0	108.13	By MS/MS	By MS/MS	By MS/MS	By MS/MS	By MS/MS
SPBC56F2.07c|SPBC56F2.07c|II|ribosome	SPBC56F2.07c|SPBC56F2.07c|II|ribosome	3	2	2	>SPBC56F2.07c|SPBC56F2.07c|II|ribosome biogenesis factor recycling AAA family ATPase (predicted)	1	3	2	2	3	1	1	2	1	1	2	1	2	2	0	0	1	0	0	1	0	1	2	0	0	1	0	0	1	0	1	5.9	4.4	4.4	88.471	809	809	0.0081864	3.0648	By MS/MS	By matching	By matching	By matching	By matching
SPBC56F2.09c|arg5|II|arginine	SPBC56F2.09c|arg5|II|arginine	20	20	20	>SPBC56F2.09c|arg5|II|arginine specific carbamoyl-phosphate synthase subunit Arg5 (predicted)	1	20	20	20	18	18	19	18	18	18	18	18	18	18	18	19	18	18	18	18	18	18	18	18	19	18	18	18	18	18	18	83.9	83.9	83.9	45.661	415	415	0	323.31	By MS/MS	By MS/MS	By MS/MS	By MS/MS	By MS/MS
SPBC56F2.12|ilv5|II|acetohydroxyacid	SPBC56F2.12|ilv5|II|acetohydroxyacid	22	22	22	>SPBC56F2.12|ilv5|II|acetohydroxyacid reductoisomerase (predicted)	1	22	22	22	19	20	19	16	15	18	19	18	18	19	20	19	16	15	18	19	18	18	19	20	19	16	15	18	19	18	18	55.7	55.7	55.7	45.188	404	404	0	293.39	By MS/MS	By MS/MS	By MS/MS	By MS/MS	By MS/MS
SPBC577.02|rpl3801|II|60S	SPBC577.02|rpl3801|II|60S	5	3	3	>SPBC577.02|rpl3801|II|60S ribosomal protein L38 (predicted)	1	5	3	3	5	4	5	5	4	5	3	3	3	3	3	3	3	2	3	2	2	2	3	3	3	3	2	3	2	2	2	45.9	29.7	29.7	8.4919	74	74	0	16.395	By MS/MS	By MS/MS	By MS/MS	By MS/MS	By MS/MS
SPBC577.06c|stt4|II|1-phosphatidylinositol	SPBC577.06c|stt4|II|1-phosphatidylinositol	8	8	8	>SPBC577.06c|stt4|II|1-phosphatidylinositol 4-kinase Stt4 (predicted)	1	8	8	8	3	6	2	5	5	6	1	1	1	3	6	2	5	5	6	1	1	1	3	6	2	5	5	6	1	1	1	5.5	5.5	5.5	213.96	1877	1877	0	15.091	By MS/MS	By MS/MS	By matching	By MS/MS	By MS/MS
SPBC577.10|pre4|II|20S	SPBC577.10|pre4|II|20S	3	3	3	>SPBC577.10|pre4|II|20S proteasome complex subunit beta 7, Pre4 (predicted)	1	3	3	3	3	3	3	0	0	0	0	1	0	3	3	3	0	0	0	0	1	0	3	3	3	0	0	0	0	1	0	21.8	21.8	21.8	29.22	262	262	0	12.773	By MS/MS	By MS/MS	By MS/MS	By matching	By matching
SPBC582.07c|rpn7|II|19S	SPBC582.07c|rpn7|II|19S	12	12	12	>SPBC582.07c|rpn7|II|19S proteasome regulatory subunit Rpn7	1	12	12	12	9	10	11	8	9	7	10	9	8	9	10	11	8	9	7	10	9	8	9	10	11	8	9	7	10	9	8	34	34	34	46.68	409	409	0	62.682	By MS/MS	By MS/MS	By MS/MS	By MS/MS	By MS/MS
SPBC582.08|rhp1602|II|alanine	SPBC582.08|rhp1602|II|alanine	10	10	10	>SPBC582.08|rhp1602|II|alanine aminotransferase Rhp1602 (predicted)	1	10	10	10	10	10	7	3	6	7	1	2	0	10	10	7	3	6	7	1	2	0	10	10	7	3	6	7	1	2	0	31.3	31.3	31.3	56.627	505	505	0	36.061	By MS/MS	By MS/MS	By MS/MS	By MS/MS	By MS/MS
SPBC582.09|pex11|II|peroxisomal	SPBC582.09|pex11|II|peroxisomal	5	5	5	>SPBC582.09|pex11|II|peroxisomal biogenesis factor 11 (predicted)	1	5	5	5	5	5	5	1	2	2	1	1	1	5	5	5	1	2	2	1	1	1	5	5	5	1	2	2	1	1	1	24.8	24.8	24.8	26.478	238	238	0	22.886	By MS/MS	By MS/MS	By MS/MS	By MS/MS	By MS/MS
SPBC582.10c|SPBC582.10c|II|ATP-dependent	SPBC582.10c|SPBC582.10c|II|ATP-dependent	2	2	2	>SPBC582.10c|SPBC582.10c|II|ATP-dependent DNA helicase Rhp16b (predicted)	1	2	2	2	0	0	0	1	2	2	0	0	0	0	0	0	1	2	2	0	0	0	0	0	0	1	2	2	0	0	0	4	4	4	93.944	830	830	0	6.6609	By matching	By matching	By matching	By MS/MS	By MS/MS
SPBC609.05|pob3|II|FACT	SPBC609.05|pob3|II|FACT	36	36	36	>SPBC609.05|pob3|II|FACT complex subunit Pob3	1	36	36	36	28	26	27	34	36	33	17	16	13	28	26	27	34	36	33	17	16	13	28	26	27	34	36	33	17	16	13	73.8	73.8	73.8	57.456	512	512	0	323.31	By MS/MS	By MS/MS	By MS/MS	By MS/MS	By MS/MS
SPBC646.02|cwf11|II|complexed	SPBC646.02|cwf11|II|complexed	31	31	31	>SPBC646.02|cwf11|II|complexed with Cdc5 protein Cwf11	1	31	31	31	27	25	25	11	9	11	6	1	2	27	25	25	11	9	11	6	1	2	27	25	25	11	9	11	6	1	2	33.7	33.7	33.7	148.37	1284	1284	0	111.18	By MS/MS	By MS/MS	By MS/MS	By MS/MS	By MS/MS
SPBC646.05c|erg9|II|farnesyldiphosphate:farnesyldiphosphatefarnesyltransferase	SPBC646.05c|erg9|II|farnesyldiphosphate:farnesyldiphosphatefarnesyltransferase	3	3	3	>SPBC646.05c|erg9|II|farnesyldiphosphate:farnesyldiphosphatefarnesyltransferase (squalene synthase) Erg9	1	3	3	3	1	2	0	2	0	1	0	0	0	1	2	0	2	0	1	0	0	0	1	2	0	2	0	1	0	0	0	8.5	8.5	8.5	53.321	460	460	0	6.0553	By matching	By MS/MS	By matching	By MS/MS	By matching
SPBC646.07c|tsc13|II|enoyl	SPBC646.07c|tsc13|II|enoyl	2	2	2	>SPBC646.07c|tsc13|II|enoyl reductase (predicted)	1	2	2	2	1	1	2	0	1	0	0	0	1	1	1	2	0	1	0	0	0	1	1	1	2	0	1	0	0	0	1	7.1	7.1	7.1	34.64	295	295	0	6.2305	By MS/MS	By MS/MS	By MS/MS	By matching	By matching
SPBC646.09c|int6|II|eIF3e	SPBC646.09c|int6|II|eIF3e	24	24	24	>SPBC646.09c|int6|II|eIF3e subunit Int6	1	24	24	24	22	21	22	18	21	19	17	16	16	22	21	22	18	21	19	17	16	16	22	21	22	18	21	19	17	16	16	62.3	62.3	62.3	57.114	501	501	0	323.31	By MS/MS	By MS/MS	By MS/MS	By MS/MS	By MS/MS
SPBC646.10c|nop56|II|U3	SPBC646.10c|nop56|II|U3	20	20	20	>SPBC646.10c|nop56|II|U3 snoRNP protein Nop56 (predicted)	1	20	20	20	6	8	7	14	15	16	2	1	0	6	8	7	14	15	16	2	1	0	6	8	7	14	15	16	2	1	0	55.5	55.5	55.5	55.388	497	497	0	139.41	By MS/MS	By MS/MS	By MS/MS	By MS/MS	By MS/MS
SPBC646.11|cct6|II|chaperonin-containing	SPBC646.11|cct6|II|chaperonin-containing	19	19	19	>SPBC646.11|cct6|II|chaperonin-containing T-complex zeta subunit Cct6	1	19	19	19	18	16	17	14	16	13	6	5	6	18	16	17	14	16	13	6	5	6	18	16	17	14	16	13	6	5	6	56.1	56.1	56.1	58.548	535	535	0	258.59	By MS/MS	By MS/MS	By MS/MS	By MS/MS	By MS/MS
SPBC646.12c|gap1|II|GTPase	SPBC646.12c|gap1|II|GTPase	3	3	3	>SPBC646.12c|gap1|II|GTPase activating protein Gap1	1	3	3	3	3	3	3	0	2	3	0	0	0	3	3	3	0	2	3	0	0	0	3	3	3	0	2	3	0	0	0	4.7	4.7	4.7	87.539	766	766	0	8.2381	By MS/MS	By MS/MS	By MS/MS	By matching	By MS/MS
SPBC646.13|sds23|II|PP2A-type	SPBC646.13|sds23|II|PP2A-type	2	2	2	>SPBC646.13|sds23|II|PP2A-type phosphatase inhibitor Sds23/Moc1	1	2	2	2	0	1	0	0	0	0	2	1	0	0	1	0	0	0	0	2	1	0	0	1	0	0	0	0	2	1	0	4.7	4.7	4.7	44.288	408	408	0.0032616	3.5459	By matching	By matching	By matching	By matching	By matching
SPBC646.14c|orc5|II|origin	SPBC646.14c|orc5|II|origin	6	6	6	>SPBC646.14c|orc5|II|origin recognition complex subunit Orc5	1	6	6	6	4	3	0	3	5	3	0	0	0	4	3	0	3	5	3	0	0	0	4	3	0	3	5	3	0	0	0	17.1	17.1	17.1	51.762	455	455	0	16.668	By matching	By MS/MS	By matching	By MS/MS	By MS/MS
SPBC646.16|scl1|II|20S	SPBC646.16|scl1|II|20S	12	12	12	>SPBC646.16|scl1|II|20S proteasome complex subunit alpha 1 (predicted)	1	12	12	12	12	11	12	5	6	6	4	2	3	12	11	12	5	6	6	4	2	3	12	11	12	5	6	6	4	2	3	64.3	64.3	64.3	26.539	244	244	0	75.044	By MS/MS	By MS/MS	By MS/MS	By MS/MS	By MS/MS
SPBC649.02|rps1902|II|40S	SPBC649.02|rps1902|II|40S	11	4	4	>SPBC649.02|rps1902|II|40S ribosomal protein S19 (predicted)	1	11	4	4	9	11	9	8	8	9	8	8	8	3	4	3	3	3	3	2	2	2	3	4	3	3	3	3	2	2	2	57.3	21.7	21.7	16.062	143	143	0	53.203	By MS/MS	By MS/MS	By MS/MS	By MS/MS	By MS/MS
SPBC649.03|rhp14|II|XP-A	SPBC649.03|rhp14|II|XP-A	2	2	2	>SPBC649.03|rhp14|II|XP-A family homolog Rhp14	1	2	2	2	1	1	0	0	1	1	0	0	0	1	1	0	0	1	1	0	0	0	1	1	0	0	1	1	0	0	0	10.7	10.7	10.7	34.663	289	289	0	5.2509	By MS/MS	By MS/MS	By matching	By matching	By MS/MS
SPBC651.01c|nog1|II|GTP	SPBC651.01c|nog1|II|GTP	34	34	34	>SPBC651.01c|nog1|II|GTP binding protein Nog1 (predicted)	1	34	34	34	26	26	28	30	31	30	17	9	3	26	26	28	30	31	30	17	9	3	26	26	28	30	31	30	17	9	3	64.8	64.8	64.8	72.798	642	642	0	323.31	By MS/MS	By MS/MS	By MS/MS	By MS/MS	By MS/MS
SPBC651.04|SPBC651.04|II|Schizosaccharomyces	SPBC651.04|SPBC651.04|II|Schizosaccharomyces	1	1	1	>SPBC651.04|SPBC651.04|II|Schizosaccharomyces specific protein	1	1	1	1	0	0	0	0	0	1	0	0	0	0	0	0	0	0	1	0	0	0	0	0	0	0	0	1	0	0	0	3.8	3.8	3.8	27.2	237	237	1	-2	By matching	By matching	By matching	By matching	By matching
SPBC651.08c|rpc1|II|DNA-directed	SPBC651.08c|rpc1|II|DNA-directed	25	25	25	>SPBC651.08c|rpc1|II|DNA-directed RNA polymerase III complex large subunit Rpc1 (predicted)	1	25	25	25	15	16	14	19	19	18	2	2	1	15	16	14	19	19	18	2	2	1	15	16	14	19	19	18	2	2	1	22.6	22.6	22.6	157.56	1405	1405	0	75.672	By MS/MS	By MS/MS	By MS/MS	By MS/MS	By MS/MS
SPBC651.09c|prf1|II|RNA	SPBC651.09c|prf1|II|RNA	8	8	8	>SPBC651.09c|prf1|II|RNA polymerase II associated Paf1 complex (predicted)	1	8	8	8	4	1	3	0	5	2	7	6	4	4	1	3	0	5	2	7	6	4	4	1	3	0	5	2	7	6	4	18.8	18.8	18.8	63.679	560	560	0	35.138	By matching	By MS/MS	By matching	By matching	By MS/MS
SPBC651.11c|apm3|II|AP-3	SPBC651.11c|apm3|II|AP-3	3	3	3	>SPBC651.11c|apm3|II|AP-3 adaptor complex subunit Apm3 (predicted)	1	3	3	3	2	2	1	2	3	2	1	1	2	2	2	1	2	3	2	1	1	2	2	2	1	2	3	2	1	1	2	7.8	7.8	7.8	48.422	425	425	0	6.5458	By MS/MS	By matching	By MS/MS	By MS/MS	By MS/MS
SPBC660.07|ntp1|II|alpha,alpha-trehalase	SPBC660.07|ntp1|II|alpha,alpha-trehalase	8	8	8	>SPBC660.07|ntp1|II|alpha,alpha-trehalase Ntp1	1	8	8	8	8	8	7	3	1	2	1	1	1	8	8	7	3	1	2	1	1	1	8	8	7	3	1	2	1	1	1	12.2	12.2	12.2	84.602	735	735	0	17.769	By MS/MS	By MS/MS	By MS/MS	By MS/MS	By MS/MS
SPBC660.11|tcg1|II|single-stranded	SPBC660.11|tcg1|II|single-stranded	6	6	6	>SPBC660.11|tcg1|II|single-stranded telomeric binding protein Tgc1	1	6	6	6	6	5	4	2	0	2	3	4	4	6	5	4	2	0	2	3	4	4	6	5	4	2	0	2	3	4	4	21.8	21.8	21.8	38.002	349	349	0	16.028	By MS/MS	By MS/MS	By MS/MS	By MS/MS	By matching
SPBC660.13c|ssb1|II|DNA	SPBC660.13c|ssb1|II|DNA	8	8	8	>SPBC660.13c|ssb1|II|DNA replication factor A subunit Ssb1	1	8	8	8	4	3	4	1	1	1	7	8	6	4	3	4	1	1	1	7	8	6	4	3	4	1	1	1	7	8	6	19.4	19.4	19.4	68.196	609	609	0	22.719	By MS/MS	By MS/MS	By MS/MS	By MS/MS	By MS/MS
SPBC660.16|SPBC660.16|II|phosphogluconate	SPBC660.16|SPBC660.16|II|phosphogluconate	21	21	21	>SPBC660.16|SPBC660.16|II|phosphogluconate dehydrogenase, decarboxylating	1	21	21	21	19	15	16	13	12	16	7	9	4	19	15	16	13	12	16	7	9	4	19	15	16	13	12	16	7	9	4	60.6	60.6	60.6	53.679	492	492	0	87.495	By MS/MS	By MS/MS	By MS/MS	By MS/MS	By MS/MS
SPBC685.06|rps001|II|40S	SPBC685.06|rps001|II|40S	19	17	17	>SPBC685.06|rps001|II|40S ribosomal protein S0A (p40)	1	19	17	17	16	15	17	18	18	18	12	10	12	14	13	15	16	16	16	10	8	10	14	13	15	16	16	16	10	8	10	57.2	48.6	48.6	31.759	292	292	0	253.45	By MS/MS	By MS/MS	By MS/MS	By MS/MS	By MS/MS
SPBC685.07c|rpl2701|II|60S	SPBC685.07c|rpl2701|II|60S	9	9	5	>SPBC685.07c|rpl2701|II|60S ribosomal protein L27	1	9	9	5	9	9	9	9	9	9	9	9	9	9	9	9	9	9	9	9	9	9	5	5	5	5	5	5	5	5	5	52.2	52.2	27.9	15.389	136	136	0	155.03	By MS/MS	By MS/MS	By MS/MS	By MS/MS	By MS/MS
SPBC685.09|orc2|II|origin	SPBC685.09|orc2|II|origin	3	3	3	>SPBC685.09|orc2|II|origin recognition complex subunit Orc2	1	3	3	3	1	1	0	1	2	3	0	0	0	1	1	0	1	2	3	0	0	0	1	1	0	1	2	3	0	0	0	7.9	7.9	7.9	61.022	535	535	0	27.621	By MS/MS	By matching	By matching	By MS/MS	By MS/MS
SPBC691.03c|apl3|II|AP-2	SPBC691.03c|apl3|II|AP-2	9	9	9	>SPBC691.03c|apl3|II|AP-2 adaptor complex subunit Alp3 (predicted)	1	9	9	9	7	8	5	1	0	0	1	0	1	7	8	5	1	0	0	1	0	1	7	8	5	1	0	0	1	0	1	11.6	11.6	11.6	100.08	878	878	0	23.798	By MS/MS	By MS/MS	By MS/MS	By matching	By matching
SPBC691.04|mss116|II|mitochondrial	SPBC691.04|mss116|II|mitochondrial	12	12	12	>SPBC691.04|mss116|II|mitochondrial ATP-dependent RNA helicase Mss116 (predicted)	1	12	12	12	10	10	11	11	8	11	1	1	1	10	10	11	11	8	11	1	1	1	10	10	11	11	8	11	1	1	1	29.3	29.3	29.3	59.449	535	535	0	61.835	By MS/MS	By MS/MS	By MS/MS	By MS/MS	By MS/MS
SPBC6B1.06c|ubp14|II|ubiquitin	SPBC6B1.06c|ubp14|II|ubiquitin	4	4	4	>SPBC6B1.06c|ubp14|II|ubiquitin C-terminal hydrolase Ubp14	1	4	4	4	2	4	3	0	0	0	2	1	1	2	4	3	0	0	0	2	1	1	2	4	3	0	0	0	2	1	1	6.5	6.5	6.5	86.782	775	775	0	9.7468	By MS/MS	By MS/MS	By MS/MS	By matching	By matching
SPBC6B1.07|prp1|II|U4/U6	SPBC6B1.07|prp1|II|U4/U6	5	5	5	>SPBC6B1.07|prp1|II|U4/U6 x U5 tri-snRNP complex subunit Prp1	1	5	5	5	3	2	2	3	2	2	1	0	0	3	2	2	3	2	2	1	0	0	3	2	2	3	2	2	1	0	0	5.3	5.3	5.3	103	906	906	0	7.1822	By MS/MS	By MS/MS	By MS/MS	By MS/MS	By MS/MS
SPBC6B1.08c|ofd1|II|2-oxoglutarate	SPBC6B1.08c|ofd1|II|2-oxoglutarate	17	17	17	>SPBC6B1.08c|ofd1|II|2-oxoglutarate and Fe(II) dioxygenase domain containing protein 1	1	17	17	17	12	13	12	13	13	15	8	9	7	12	13	12	13	13	15	8	9	7	12	13	12	13	13	15	8	9	7	41	41	41	59.177	515	515	0	59.339	By MS/MS	By MS/MS	By MS/MS	By MS/MS	By MS/MS
SPBC6B1.10|prp17|II|splicing	SPBC6B1.10|prp17|II|splicing	12	12	12	>SPBC6B1.10|prp17|II|splicing factor Prp17	1	12	12	12	11	11	10	6	8	4	1	1	1	11	11	10	6	8	4	1	1	1	11	11	10	6	8	4	1	1	1	26.3	26.3	26.3	63.132	558	558	0	27.664	By MS/MS	By MS/MS	By MS/MS	By MS/MS	By MS/MS
SPBC713.02c|ubp15|II|ubiquitin	SPBC713.02c|ubp15|II|ubiquitin	8	8	8	>SPBC713.02c|ubp15|II|ubiquitin C-terminal hydrolase Ubp15	1	8	8	8	5	6	6	0	0	1	1	0	1	5	6	6	0	0	1	1	0	1	5	6	6	0	0	1	1	0	1	9.7	9.7	9.7	130.83	1129	1129	0	18.577	By MS/MS	By MS/MS	By MS/MS	By matching	By matching
SPBC713.03|SPBC713.03|II|mitochondrial	SPBC713.03|SPBC713.03|II|mitochondrial	21	21	21	>SPBC713.03|SPBC713.03|II|mitochondrial D-lactate dehydrogenase, cytochrome (predicted)	1	21	21	21	17	19	19	14	14	14	18	19	16	17	19	19	14	14	14	18	19	16	17	19	19	14	14	14	18	19	16	57.2	57.2	57.2	58.472	526	526	0	137.54	By MS/MS	By MS/MS	By MS/MS	By MS/MS	By MS/MS
SPBC713.04c|pwp2|II|U3	SPBC713.04c|pwp2|II|U3	8	8	8	>SPBC713.04c|pwp2|II|U3 snoRNP-associated protein Utp1 (predicted)	1	8	8	8	3	5	3	2	3	6	0	0	0	3	5	3	2	3	6	0	0	0	3	5	3	2	3	6	0	0	0	13	13	13	95.44	854	854	0	20.584	By MS/MS	By MS/MS	By MS/MS	By MS/MS	By MS/MS
SPBC713.12|erg1|II|squalene	SPBC713.12|erg1|II|squalene	2	2	2	>SPBC713.12|erg1|II|squalene monooxygenase Erg1 (predicted)	1	2	2	2	2	1	2	0	1	0	0	0	0	2	1	2	0	1	0	0	0	0	2	1	2	0	1	0	0	0	0	5	5	5	50.338	457	457	0.0093342	2.8791	By MS/MS	By matching	By matching	By matching	By matching
SPBC725.08|pir2|II|zf-C2H2	SPBC725.08|pir2|II|zf-C2H2	3	3	3	>SPBC725.08|pir2|II|zf-C2H2 type zinc finger protein, implicated in RNAi (predicted)	1	3	3	3	3	2	3	2	1	2	0	0	0	3	2	3	2	1	2	0	0	0	3	2	3	2	1	2	0	0	0	6.4	6.4	6.4	70.864	609	609	0	6.2403	By MS/MS	By MS/MS	By MS/MS	By matching	By MS/MS
SPBC725.09c|hob3|II|BAR	SPBC725.09c|hob3|II|BAR	6	6	6	>SPBC725.09c|hob3|II|BAR adaptor protein Hob3	1	6	6	6	6	6	6	2	1	3	2	2	1	6	6	6	2	1	3	2	2	1	6	6	6	2	1	3	2	2	1	27.7	27.7	27.7	30.094	264	264	0	24.922	By MS/MS	By MS/MS	By MS/MS	By MS/MS	By MS/MS
SPBC725.14|arg6|II|acetylglutamate	SPBC725.14|arg6|II|acetylglutamate	6	6	6	>SPBC725.14|arg6|II|acetylglutamate synthase Arg6 (predicted)	1	6	6	6	5	4	5	3	3	1	1	0	0	5	4	5	3	3	1	1	0	0	5	4	5	3	3	1	1	0	0	14.8	14.8	14.8	55.777	500	500	0	25.868	By MS/MS	By MS/MS	By MS/MS	By MS/MS	By MS/MS
SPBC725.16|res1|II|MBF	SPBC725.16|res1|II|MBF	2	2	2	>SPBC725.16|res1|II|MBF transcription factor complex subunit Res1	1	2	2	2	0	0	0	0	2	0	0	0	0	0	0	0	0	2	0	0	0	0	0	0	0	0	2	0	0	0	0	4.7	4.7	4.7	72.441	637	637	0.0058215	3.3943	By matching	By matching	By matching	By matching	By MS/MS
SPBC725.17c|rrn11|II|RNA	SPBC725.17c|rrn11|II|RNA	3	3	3	>SPBC725.17c|rrn11|II|RNA polymerase I transcription factor subunit Rrn11 (predicted)	1	3	3	3	0	0	0	2	2	2	0	0	0	0	0	0	2	2	2	0	0	0	0	0	0	2	2	2	0	0	0	22.5	22.5	22.5	23.183	200	200	0	14.752	By matching	By matching	By matching	By MS/MS	By MS/MS
SPBC776.02c|dis2|II|serine/threonine	SPBC776.02c|dis2|II|serine/threonine	14	14	12	>SPBC776.02c|dis2|II|serine/threonine protein phosphatase PP1, Dis2	1	14	14	12	9	12	12	10	11	12	8	6	6	9	12	12	10	11	12	8	6	6	7	11	10	9	10	11	7	6	5	63.9	63.9	60.9	37.636	327	327	0	62.143	By MS/MS	By MS/MS	By MS/MS	By MS/MS	By MS/MS
SPBC776.03|SPBC776.03|II|homoserine	SPBC776.03|SPBC776.03|II|homoserine	7	7	7	>SPBC776.03|SPBC776.03|II|homoserine dehydrogenase (predicted)	1	7	7	7	7	5	6	5	3	3	4	2	1	7	5	6	5	3	3	4	2	1	7	5	6	5	3	3	4	2	1	32.2	32.2	32.2	40.037	376	376	0	22.277	By MS/MS	By MS/MS	By MS/MS	By MS/MS	By MS/MS
SPBC776.04|sec2302|II|COPII	SPBC776.04|sec2302|II|COPII	5	5	4	>SPBC776.04|sec2302|II|COPII cargo receptor subunit Sec23b (predicted)	1	5	5	4	3	3	4	2	2	3	1	0	0	3	3	4	2	2	3	1	0	0	3	3	3	2	2	2	1	0	0	8	8	6.4	85.381	765	765	0	14.659	By MS/MS	By MS/MS	By MS/MS	By MS/MS	By MS/MS
SPBC776.08c|utp22|II|small-subunit	SPBC776.08c|utp22|II|small-subunit	21	21	21	>SPBC776.08c|utp22|II|small-subunit processome, UTP-C complex subunit Utp22 (predicted)	1	21	21	21	20	16	16	14	11	16	1	0	0	20	16	16	14	11	16	1	0	0	20	16	16	14	11	16	1	0	0	26.1	26.1	26.1	126.08	1097	1097	0	128.13	By MS/MS	By MS/MS	By MS/MS	By MS/MS	By MS/MS
SPBC776.09|ste13|II|ATP-dependent	SPBC776.09|ste13|II|ATP-dependent	12	12	12	>SPBC776.09|ste13|II|ATP-dependent RNA helicase Ste13	1	12	12	12	8	10	9	7	6	9	6	6	4	8	10	9	7	6	9	6	6	4	8	10	9	7	6	9	6	6	4	29.5	29.5	29.5	54.794	485	485	0	58.615	By MS/MS	By MS/MS	By MS/MS	By MS/MS	By MS/MS
SPBC776.11|rpl2801|II|60S	SPBC776.11|rpl2801|II|60S	10	3	3	>SPBC776.11|rpl2801|II|60S ribosomal protein L27/L28	1	10	3	3	10	10	10	10	10	10	9	9	10	3	3	3	3	3	3	2	2	3	3	3	3	3	3	3	2	2	3	62.2	15.5	15.5	16.685	148	148	0	20.003	By MS/MS	By MS/MS	By MS/MS	By MS/MS	By MS/MS
SPBC776.15c|kgd2|II|dihydrolipoamide	SPBC776.15c|kgd2|II|dihydrolipoamide	39	39	39	>SPBC776.15c|kgd2|II|dihydrolipoamide S-succinyltransferase, e2 component of oxoglutarate dehydrogenase complex Kdg2 (predicted)	1	39	39	39	38	37	38	0	0	1	1	0	1	38	37	38	0	0	1	1	0	1	38	37	38	0	0	1	1	0	1	64.2	64.2	64.2	48.964	452	452	0	323.31	By MS/MS	By MS/MS	By MS/MS	By matching	By matching
SPBC776.17|rrp7|II|rRNA	SPBC776.17|rrp7|II|rRNA	5	5	5	>SPBC776.17|rrp7|II|rRNA processing protein Rrp7 (predicted)	1	5	5	5	2	5	2	3	4	3	0	0	0	2	5	2	3	4	3	0	0	0	2	5	2	3	4	3	0	0	0	21	21	21	27.974	238	238	0	9.4543	By MS/MS	By MS/MS	By MS/MS	By MS/MS	By MS/MS
SPBC800.04c|rpl4301|II|60S	SPBC800.04c|rpl4301|II|60S	6	6	3	>SPBC800.04c|rpl4301|II|60S ribosomal protein L37a (predicted)	1	6	6	3	6	5	6	6	6	6	6	6	6	6	5	6	6	6	6	6	6	6	3	2	3	3	3	3	3	3	3	50	50	31.9	10.422	94	94	0	72.052	By MS/MS	By MS/MS	By MS/MS	By MS/MS	By MS/MS
SPBC800.05c|atb2|II|tubulin	SPBC800.05c|atb2|II|tubulin	15	7	7	>SPBC800.05c|atb2|II|tubulin alpha 2	1	15	7	7	14	12	13	10	11	12	12	13	11	7	6	6	6	5	6	7	7	7	7	6	6	6	5	6	7	7	7	41.9	18	18	50.535	449	449	0	31.368	By MS/MS	By MS/MS	By MS/MS	By MS/MS	By MS/MS
SPBC800.06|brx1|II|ribosome	SPBC800.06|brx1|II|ribosome	15	15	15	>SPBC800.06|brx1|II|ribosome biogenesis protein Brx1 (predicted)	1	15	15	15	9	8	10	10	12	12	6	4	4	9	8	10	10	12	12	6	4	4	9	8	10	10	12	12	6	4	4	50.8	50.8	50.8	33.899	295	295	0	82.598	By MS/MS	By MS/MS	By MS/MS	By MS/MS	By MS/MS
SPBC800.08|gcd10|II|tRNA	SPBC800.08|gcd10|II|tRNA	3	3	3	>SPBC800.08|gcd10|II|tRNA (m1A) methyltransferase Gcd10 (predicted)	1	3	3	3	3	2	2	0	2	0	1	1	1	3	2	2	0	2	0	1	1	1	3	2	2	0	2	0	1	1	1	7.1	7.1	7.1	53.2	462	462	0	7.7651	By MS/MS	By MS/MS	By MS/MS	By matching	By MS/MS
SPBC800.09|sum2|II|translation	SPBC800.09|sum2|II|translation	5	5	5	>SPBC800.09|sum2|II|translation initiation inhibitor (predicted)	1	5	5	5	4	5	4	0	0	0	4	4	4	4	5	4	0	0	0	4	4	4	4	5	4	0	0	0	4	4	4	16.4	16.4	16.4	46.224	426	426	0	10.774	By MS/MS	By MS/MS	By MS/MS	By matching	By matching
SPBC800.10c|SPBC800.10c|II|EPS15	SPBC800.10c|SPBC800.10c|II|EPS15	2	2	2	>SPBC800.10c|SPBC800.10c|II|EPS15 repeat family actin cortical patch component (predicted)	1	2	2	2	0	0	0	0	0	0	2	0	0	0	0	0	0	0	0	2	0	0	0	0	0	0	0	0	2	0	0	2.4	2.4	2.4	120.54	1116	1116	0.00067385	4.0753	By matching	By matching	By matching	By matching	By matching
SPBC83.02c|rpl4302|II|60S	SPBC83.02c|rpl4302|II|60S	5	2	2	>SPBC83.02c|rpl4302|II|60S ribosomal protein L37a (predicted)	1	5	2	2	5	4	5	5	5	5	5	5	5	2	1	2	2	2	2	2	2	2	2	1	2	2	2	2	2	2	2	45.7	27.7	27.7	10.38	94	94	0	51.344	By MS/MS	By MS/MS	By MS/MS	By MS/MS	By MS/MS
SPBC83.03c|tas3|II|RITS	SPBC83.03c|tas3|II|RITS	5	5	5	>SPBC83.03c|tas3|II|RITS complex subunit 3	1	5	5	5	0	0	0	4	3	2	0	0	0	0	0	0	4	3	2	0	0	0	0	0	0	4	3	2	0	0	0	13.8	13.8	13.8	63.055	549	549	0	28.268	By matching	By matching	By matching	By MS/MS	By MS/MS
SPBC83.08|rvb2|II|AAA	SPBC83.08|rvb2|II|AAA	66	66	66	>SPBC83.08|rvb2|II|AAA family ATPase Rvb2	1	66	66	66	28	28	29	66	65	63	22	17	19	28	28	29	66	65	63	22	17	19	28	28	29	66	65	63	22	17	19	95.5	95.5	95.5	51.561	465	465	0	323.31	By MS/MS	By MS/MS	By MS/MS	By MS/MS	By MS/MS
SPBC83.13|SPBC83.13|II|mitochondrial	SPBC83.13|SPBC83.13|II|mitochondrial	1	1	1	>SPBC83.13|SPBC83.13|II|mitochondrial tricarboxylic acid transmembrane transporter (predicted)	1	1	1	1	0	0	1	0	0	0	0	0	0	0	0	1	0	0	0	0	0	0	0	0	1	0	0	0	0	0	0	2.7	2.7	2.7	31.575	293	293	0.0019634	3.6078	By matching	By matching	By MS/MS	By matching	By matching
SPBC83.14c|rfc5|II|DNA	SPBC83.14c|rfc5|II|DNA	8	8	8	>SPBC83.14c|rfc5|II|DNA replication factor C complex subunit Rfc5 (predicted)	1	8	8	8	7	6	5	4	3	5	0	0	0	7	6	5	4	3	5	0	0	0	7	6	5	4	3	5	0	0	0	31.3	31.3	31.3	40.403	358	358	0	29.344	By MS/MS	By MS/MS	By MS/MS	By MS/MS	By MS/MS
SPBC83.15|SPBC83.15|II|ribosome	SPBC83.15|SPBC83.15|II|ribosome	13	13	13	>SPBC83.15|SPBC83.15|II|ribosome biogenesis protein Nsa1 (predicted)	1	13	13	13	6	5	8	10	11	11	0	0	0	6	5	8	10	11	11	0	0	0	6	5	8	10	11	11	0	0	0	46	46	46	43.767	387	387	0	81.647	By MS/MS	By MS/MS	By MS/MS	By MS/MS	By MS/MS
SPBC83.17|mbf1|II|transcriptional	SPBC83.17|mbf1|II|transcriptional	7	7	7	>SPBC83.17|mbf1|II|transcriptional coactivator, multiprotein bridging factor Mbf1 (predicted)	1	7	7	7	5	4	6	4	5	4	4	5	4	5	4	6	4	5	4	4	5	4	5	4	6	4	5	4	4	5	4	43.2	43.2	43.2	15.979	148	148	0	18.927	By MS/MS	By MS/MS	By MS/MS	By MS/MS	By MS/MS
SPBC839.03c|SPBC839.03c|II|neddylation	SPBC839.03c|SPBC839.03c|II|neddylation	2	2	2	>SPBC839.03c|SPBC839.03c|II|neddylation protein Dcn1 (predicted)	1	2	2	2	2	2	1	0	1	2	0	0	0	2	2	1	0	1	2	0	0	0	2	2	1	0	1	2	0	0	0	10	10	10	28.915	251	251	0	5.6065	By MS/MS	By MS/MS	By MS/MS	By matching	By matching
SPBC839.05c|rps1701|II|40S	SPBC839.05c|rps1701|II|40S	16	9	9	>SPBC839.05c|rps1701|II|40S ribosomal protein S17 (predicted)	1	16	9	9	15	16	16	14	13	15	14	14	14	8	9	9	7	7	8	7	7	7	8	9	9	7	7	8	7	7	7	65.6	35.1	35.1	15.514	131	131	0	151.02	By MS/MS	By MS/MS	By MS/MS	By MS/MS	By MS/MS
SPBC839.10|usp107|II|U1	SPBC839.10|usp107|II|U1	7	7	7	>SPBC839.10|usp107|II|U1 snRNP-associated protein Usp107	1	7	7	7	6	6	5	0	1	3	0	0	0	6	6	5	0	1	3	0	0	0	6	6	5	0	1	3	0	0	0	14.8	14.8	14.8	81.043	695	695	0	17.51	By MS/MS	By MS/MS	By MS/MS	By matching	By MS/MS
SPBC839.12|rpc31|II|DNA-directed	SPBC839.12|rpc31|II|DNA-directed	5	5	5	>SPBC839.12|rpc31|II|DNA-directed RNA polymerase III complex subunit Rpc31	1	5	5	5	1	1	2	4	5	3	1	0	0	1	1	2	4	5	3	1	0	0	1	1	2	4	5	3	1	0	0	23.3	23.3	23.3	24.342	210	210	0	23.509	By matching	By matching	By matching	By MS/MS	By MS/MS
SPBC839.13c|rpl1601|II|60S	SPBC839.13c|rpl1601|II|60S	8	8	1	>SPBC839.13c|rpl1601|II|60S ribosomal protein L13/L16 (predicted)	1	8	8	1	8	8	8	8	7	8	7	7	7	8	8	8	8	7	8	7	7	7	1	1	1	1	1	1	1	1	1	34.5	34.5	4.1	22.17	197	197	0	68.772	By MS/MS	By MS/MS	By MS/MS	By MS/MS	By MS/MS
SPBC839.16|thf1|II|C1-5,6,7,8-tetrahydrofolate	SPBC839.16|thf1|II|C1-5,6,7,8-tetrahydrofolate	27	27	26	>SPBC839.16|thf1|II|C1-5,6,7,8-tetrahydrofolate (THF) synthase, trifunctional enzyme Thf1	1	27	27	26	24	23	21	12	11	11	7	4	1	24	23	21	12	11	11	7	4	1	23	22	20	12	11	11	6	4	1	34.9	34.9	34	101.2	937	937	0	86.265	By MS/MS	By MS/MS	By MS/MS	By MS/MS	By MS/MS
[truncated: 339 more rows]
[truncated: 58 more columns]

## Sheet: Volcano plot analysis
Significant	-LOG(P-value)	Difference	Majority protein IDs	Protein IDs	Symbol color	Symbol type	Symbol size	Show label	Only identified by site	Reverse	Potential contaminant	Peptides	Razor + unique peptides	Unique peptides	Sequence coverage [%]	Unique + razor sequence coverage [%]	Unique sequence coverage [%]	Mol. weight [kDa]	Q-value	Score	Intensity	MS/MS Count	LFQ intensity D1	LFQ intensity D2	LFQ intensity D3	LFQ intensity HP1	LFQ intensity HP2	LFQ intensity HP3	LFQ intensity UC1	LFQ intensity UC2	LFQ intensity UC3
[truncated: 1,254 more rows]

[truncated: 1 more sheets: Hap2-GFP AP-MS]
