# Supplementary material for: Hap2–Ino80-facilitated transcription promotes de novo establishment of CENP-A chromatin
Source: Genes Dev. 2020 Feb 1;34(3-4):226–38. doi: 10.1101/gad.332536.119 (PMC7000912; doi:10.1101/gad.332536.119)
Supplement: Supplemental Material [file supp_gad.332536.119_Supplemental_Table_S2.xlsx]

## Sheet: Sheet1
Table S2. Orthologous S. pombe, S. cerevisiae and H. sapiens kinetochore proteins
Inner kinetochore	S. pombe	S. cerevisiae	H. sapiens
	Cnp1	Cse4	CENP-A
	Cnp3	Mif2	CENP-C
	Fta1	Iml3	CENP-L
	Mis15	Chl4	CENP-N
	Mal2	Mcm21	CENP-O
	Fta2	Ctf19	CENP-P
	Fta7	Okp1	CENP-Q
	Mis17	Ame1	CENP-U
	Fta3	Mcm16	CENP-H
	Mis6	Ctf3	CENP-I
	Sim4	Mcm22	CENP-K
	Mhf1	Mhf1	CENP-S
	Cnp20	Cnn1	CENP-T
	Mhf2	Mhf2	CENP-X
	Wip1	Wip1	CENP-W
	Cnl2	Nkp2	-
	Fta4	Nkp1	-
	Fta6	-	-
Outer kinetochore	Ndc80	Ndc80	NDC80
	Nuf2	Nuf2	NUF2
	Spc24	Spc24	SPC24
	Spc25	Spc25	SPC25
	Mis12	Mtw1	MIS12
	Mis13	Dsn1	DSN1
	Mis14	Nsl1	NSL1
	Nnf1	Nnf1	PMF1
	Spc7	Spc105	KNL1
	Sos7	Bbp1	-
